# Supplementary material for: Dispensable players: N-WASP and WASP are not crucial for homology-directed DNA repair
Source: EMBO Rep. 2026 Apr 10;27(10):2798–822. doi: 10.1038/s44319-026-00771-y (PMC13219447; doi:10.1038/s44319-026-00771-y)
Supplement: Supplementary file 2 — Source data Fig. 1 [file 44319_2026_771_MOESM2_ESM.zip]

Archive with 30 entries (25 files):
- Figure 1/
- Figure 1/1A/
- Figure 1/1A/WB - 3 cell lines.pptx
- Figure 1/1C/
- Figure 1/1C/HEK293T/
- Figure 1/1C/HEK293T/Specimen_001_NWKO-4.fcs
- Figure 1/1C/HEK293T/Specimen_001_NWKO-1.fcs
- Figure 1/1C/HEK293T/Specimen_001_ntg-2.fcs
- Figure 1/1C/HEK293T/Specimen_001_ntg-1.fcs
- Figure 1/1C/HEK293T/Specimen_001_NWKO-3.fcs
- Figure 1/1C/HEK293T/Specimen_001_ntg-3.fcs
- Figure 1/1C/HEK293T/Specimen_001_ntg-4.fcs
- Figure 1/1C/HEK293T/Specimen_001_NWKO-5.fcs
- Figure 1/1C/HEK293T/Specimen_001_ntg-6.fcs
- Figure 1/1C/HEK293T/Specimen_001_NWKO-6.fcs
- Figure 1/1C/HEK293T/Specimen_001_NWKO-2.fcs
- Figure 1/1C/HEK293T/Specimen_001_ntg-5.fcs
- Figure 1/1C/MCF10A/
- Figure 1/1C/MCF10A/Specimen_001_NWKO-4.fcs
- Figure 1/1C/MCF10A/Specimen_001_NWKO-1.fcs
- Figure 1/1C/MCF10A/Specimen_001_ntg-2.fcs
- Figure 1/1C/MCF10A/Specimen_001_ntg-1.fcs
- Figure 1/1C/MCF10A/Specimen_001_NWKO-3.fcs
- Figure 1/1C/MCF10A/Specimen_001_ntg-3.fcs
- Figure 1/1C/MCF10A/Specimen_001_ntg-4.fcs
- Figure 1/1C/MCF10A/Specimen_001_NWKO-5.fcs
- Figure 1/1C/MCF10A/Specimen_001_ntg-6.fcs
- Figure 1/1C/MCF10A/Specimen_001_NWKO-6.fcs
- Figure 1/1C/MCF10A/Specimen_001_NWKO-2.fcs
- Figure 1/1C/MCF10A/Specimen_001_ntg-5.fcs
