# Supplementary material for: Dispensable players: N-WASP and WASP are not crucial for homology-directed DNA repair
Source: EMBO Rep. 2026 Apr 10;27(10):2798–822. doi: 10.1038/s44319-026-00771-y (PMC13219447; doi:10.1038/s44319-026-00771-y)
Supplement: Supplementary file 3 — Source data Fig. 4 [file 44319_2026_771_MOESM3_ESM.zip]

Archive with 6 entries (3 files):
- Figure 4/
- Figure 4/4A/
- Figure 4/4A/Western Blot.pptx
- Figure 4/4A/Thumbs.db
- Figure 4/4B/
- Figure 4/4B/Western Blot.pptx
