# Supplementary material for: Dispensable players: N-WASP and WASP are not crucial for homology-directed DNA repair
Source: EMBO Rep. 2026 Apr 10;27(10):2798–822. doi: 10.1038/s44319-026-00771-y (PMC13219447; doi:10.1038/s44319-026-00771-y)
Supplement: Supplementary file 4 — Source data Fig. 5 [file 44319_2026_771_MOESM4_ESM.zip]

Archive with 61 entries (57 files):
- Figure 5/
- Figure 5/5C/
- Figure 5/5C/PAssKO---WK--_5.fsa
- Figure 5/5C/PAX2ss-ntgRNA-2.fsa
- Figure 5/5C/PAssKO---nt--_3.fsa
- Figure 5/5C/PAX2ss-WKO-3.fsa
- Figure 5/5C/PAX2ss-WKO-1.fsa
- Figure 5/5C/PAssKO---WK--_4.fsa
- Figure 5/5C/PAssKO---nt--_4.fsa
- Figure 5/5C/TSPAN12.xlsx
- Figure 5/5C/PAX2ss-WKO-2.fsa
- Figure 5/5C/PAssKO---WK--_2.fsa
- Figure 5/5C/PAX2ss-ntgRNA-1.fsa
- Figure 5/5C/PAX2ss-ntgRNA-3.fsa
- Figure 5/5C/PAssKO---WK--_3.fsa
- Figure 5/5C/PAssKO---nt--_2.fsa
- Figure 5/5C/PAssKO---nt--_5.fsa
- Figure 5/5A/
- Figure 5/5A/ntgRNA_ntgRNA_002.fcs
- Figure 5/5A/Han GFP 7-AAD 240924_250924 PAX2ss KO ntg 4.fcs
- Figure 5/5A/Han GFP 7-AAD 240924_250924 TSPAN12ss KO ntg 3.fcs
- Figure 5/5A/WASP-KO_WKO_006.fcs
- Figure 5/5A/Han 7AAD GFP 041023_210924 PAX2ss KO ntg 1.fcs
- Figure 5/5A/Han 7AAD GFP 041023_220924 PAX2ss KO ntg 2.fcs
- Figure 5/5A/Han GFP 7-AAD 240924_240924 TSPAN12ss KO ntg 2.fcs
- Figure 5/5A/Han GFP 7-AAD 240924_240924 PAX2ss KO WKO 3.fcs
- Figure 5/5A/Han 7AAD GFP 041023_220924 PAX2ss KO WKO 2.fcs
- Figure 5/5A/Han GFP 7-AAD 240924_260924 TSPAN12ss KO ntg 4.fcs
- Figure 5/5A/WASP-KO_WKO_001.fcs
- Figure 5/5A/Han 7AAD GFP 041023_220924 TSPAN12ss KO WKO 1.fcs
- Figure 5/5A/WASP-KO_WKO_003.fcs
- Figure 5/5A/Han GFP 7-AAD 240924_260924 PAX2ss KO WKO 5.fcs
- Figure 5/5A/Han 7AAD GFP 041023_220924 TSPAN12ss KO ntg 1.fcs
- Figure 5/5A/ntgRNA_ntgRNA_001.fcs
- Figure 5/5A/WASP-KO_WKO_005.fcs
- Figure 5/5A/Han GFP 7-AAD 240924_240924 PAX2ss KO ntg 3.fcs
- Figure 5/5A/WASP-KO_WKO_004.fcs
- Figure 5/5A/WASP-KO_WKO_002.fcs
- Figure 5/5A/ntgRNA_ntgRNA_005.fcs
- Figure 5/5A/ntgRNA_ntgRNA_006.fcs
- Figure 5/5A/ntgRNA_ntgRNA_004.fcs
- Figure 5/5A/Han GFP 7-AAD 240924_260924 PAX2ss KO ntg 5.fcs
- Figure 5/5A/Han GFP 7-AAD 240924_260924 TSPAN12ss KO WKO 4.fcs
- Figure 5/5A/Han GFP 7-AAD 240924_250924 PAX2ss KO WKO 4.fcs
- Figure 5/5A/Han GFP 7-AAD 240924_250924 TSPAN12ss KO WKO 3.fcs
- Figure 5/5A/ntgRNA_ntgRNA_003.fcs
- Figure 5/5A/Han 7AAD GFP 041023_210924 PAX2ss KO WKO 1.fcs
- Figure 5/5A/Han GFP 7-AAD 240924_240924 TSPAN12ss KO WKO 2.fcs
- Figure 5/5B/
- Figure 5/5B/ntgRNA_ntgRNA_002.fcs
- Figure 5/5B/WASP-KO_WKO_006.fcs
- Figure 5/5B/WASP-KO_WKO_001.fcs
- Figure 5/5B/WASP-KO_WKO_003.fcs
- Figure 5/5B/ntgRNA_ntgRNA_001.fcs
- Figure 5/5B/WASP-KO_WKO_005.fcs
- Figure 5/5B/WASP-KO_WKO_004.fcs
- Figure 5/5B/WASP-KO_WKO_002.fcs
- Figure 5/5B/ntgRNA_ntgRNA_005.fcs
- Figure 5/5B/ntgRNA_ntgRNA_006.fcs
- Figure 5/5B/ntgRNA_ntgRNA_004.fcs
- Figure 5/5B/ntgRNA_ntgRNA_003.fcs
