# Supplementary material for: Dispensable players: N-WASP and WASP are not crucial for homology-directed DNA repair
Source: EMBO Rep. 2026 Apr 10;27(10):2798–822. doi: 10.1038/s44319-026-00771-y (PMC13219447; doi:10.1038/s44319-026-00771-y)
Supplement: Supplementary file 4 — Source data Fig. 5 [file 44319_2026_771_MOESM4_ESM.zip › Figure 5/5C/TSPAN12.xlsx]

## Sheet: Sheet1
	Run Date & Time	Sample File	Size	Height	Peak Area	Allele	Gene	Template	Design	Cell line	Replicate	Sample number	Well number
2191	2024-10-02 10:41:26	41_A06.hid	64.45	172	866	MA	TSPAN12	Single stranded	KO	ntg	1	41	A06
2192	2024-10-02 10:41:26	41_A06.hid	65.49	317	1902	MA	TSPAN12	Single stranded	KO	ntg	1	41	A06
2193	2024-10-02 10:41:26	41_A06.hid	73.88	865	5370	MA	TSPAN12	Single stranded	KO	ntg	1	41	A06
2194	2024-10-02 10:41:26	41_A06.hid	76.14	163	985	MA	TSPAN12	Single stranded	KO	ntg	1	41	A06
2195	2024-10-02 10:41:26	41_A06.hid	76.97	116	582	MA	TSPAN12	Single stranded	KO	ntg	1	41	A06
2196	2024-10-02 10:41:26	41_A06.hid	78.03	199	1235	MA	TSPAN12	Single stranded	KO	ntg	1	41	A06
2197	2024-10-02 10:41:26	41_A06.hid	79.17	277	1690	MA	TSPAN12	Single stranded	KO	ntg	1	41	A06
2198	2024-10-02 10:41:26	41_A06.hid	81.06	120	669	X	TSPAN12	Single stranded	KO	ntg	1	41	A06
2199	2024-10-02 10:41:26	41_A06.hid	89.09	154	969	MA	TSPAN12	Single stranded	KO	ntg	1	41	A06
2200	2024-10-02 10:41:26	41_A06.hid	98.99	405	2567	OL	TSPAN12	Single stranded	KO	ntg	1	41	A06
2201	2024-10-02 10:41:26	41_A06.hid	100.87	160	911	OL	TSPAN12	Single stranded	KO	ntg	1	41	A06
2202	2024-10-02 10:41:26	41_A06.hid	112.12	141	817	OL	TSPAN12	Single stranded	KO	ntg	1	41	A06
2203	2024-10-02 10:41:26	41_A06.hid	117	139	816	OL	TSPAN12	Single stranded	KO	ntg	1	41	A06
2204	2024-10-02 10:41:26	41_A06.hid	127.64	102	584	16	TSPAN12	Single stranded	KO	ntg	1	41	A06
2205	2024-10-02 10:41:26	41_A06.hid	130.72	124	734	OL	TSPAN12	Single stranded	KO	ntg	1	41	A06
2206	2024-10-02 10:41:26	41_A06.hid	131.83	130	713	17	TSPAN12	Single stranded	KO	ntg	1	41	A06
2207	2024-10-02 10:41:26	41_A06.hid	132.86	107	590	OL	TSPAN12	Single stranded	KO	ntg	1	41	A06
2208	2024-10-02 10:41:26	41_A06.hid	221.98	175	1073	10.1	TSPAN12	Single stranded	KO	ntg	1	41	A06
2209	2024-10-02 10:41:26	41_A06.hid	306.56	102	663	5	TSPAN12	Single stranded	KO	ntg	1	41	A06
2210	2024-10-02 10:41:26	41_A06.hid	310.89	146	910	OL	TSPAN12	Single stranded	KO	ntg	1	41	A06
2211	2024-10-02 10:41:26	41_A06.hid	378.77	201	1388	MA	TSPAN12	Single stranded	KO	ntg	1	41	A06
2212	2024-10-02 10:41:26	41_A06.hid	380.87	243	1619	MA	TSPAN12	Single stranded	KO	ntg	1	41	A06
2213	2024-10-02 10:41:26	41_A06.hid	389.06	133	861	MA	TSPAN12	Single stranded	KO	ntg	1	41	A06
2214	2024-10-02 10:41:26	41_A06.hid	396.8	165	968	MA	TSPAN12	Single stranded	KO	ntg	1	41	A06
2215	2024-10-02 10:41:26	41_A06.hid	401.91	488	3334	11.4	TSPAN12	Single stranded	KO	ntg	1	41	A06
2216	2024-10-02 10:41:26	41_A06.hid	403.91	895	5859	OL	TSPAN12	Single stranded	KO	ntg	1	41	A06
2217	2024-10-02 10:41:26	41_A06.hid	405.82	847	5252	OL	TSPAN12	Single stranded	KO	ntg	1	41	A06
2218	2024-10-02 10:41:26	41_A06.hid	409.86	568	3665	OL	TSPAN12	Single stranded	KO	ntg	1	41	A06
2219	2024-10-02 10:41:26	41_A06.hid	411.59	562	3170	OL	TSPAN12	Single stranded	KO	ntg	1	41	A06
2220	2024-10-02 10:41:26	41_A06.hid	412.84	7655	50324	14	TSPAN12	Single stranded	KO	ntg	1	41	A06
2221	2024-10-02 10:41:26	41_A06.hid	413.71	294	935	MA	TSPAN12	Single stranded	KO	ntg	1	41	A06
2222	2024-10-02 10:41:26	41_A06.hid	414.78	112	351	MA	TSPAN12	Single stranded	KO	ntg	1	41	A06
2223	2024-10-02 10:41:26	41_A06.hid	421.86	2245	15596	16	TSPAN12	Single stranded	KO	ntg	1	41	A06
2224	2024-10-02 10:41:26	41_A06.hid	452.85	168	1192	MA	TSPAN12	Single stranded	KO	ntg	1	41	A06
2225	2024-10-02 10:41:26	41_A06.hid	505.71	120	898	MA	TSPAN12	Single stranded	KO	ntg	1	41	A06
2226	2024-10-02 10:41:26	42_B06.hid	61.27	138	878	MA	TSPAN12	Single stranded	KO	ntg	2	42	B06
2227	2024-10-02 10:41:26	42_B06.hid	63.59	139	826	MA	TSPAN12	Single stranded	KO	ntg	2	42	B06
2228	2024-10-02 10:41:26	42_B06.hid	64.41	237	1226	MA	TSPAN12	Single stranded	KO	ntg	2	42	B06
2229	2024-10-02 10:41:26	42_B06.hid	65.46	460	2741	MA	TSPAN12	Single stranded	KO	ntg	2	42	B06
2230	2024-10-02 10:41:26	42_B06.hid	68.92	124	813	MA	TSPAN12	Single stranded	KO	ntg	2	42	B06
2231	2024-10-02 10:41:26	42_B06.hid	71.34	144	934	MA	TSPAN12	Single stranded	KO	ntg	2	42	B06
2232	2024-10-02 10:41:26	42_B06.hid	72.7	100	752	MA	TSPAN12	Single stranded	KO	ntg	2	42	B06
2233	2024-10-02 10:41:26	42_B06.hid	73.84	1278	8113	MA	TSPAN12	Single stranded	KO	ntg	2	42	B06
2234	2024-10-02 10:41:26	42_B06.hid	76.19	239	1467	MA	TSPAN12	Single stranded	KO	ntg	2	42	B06
2235	2024-10-02 10:41:26	42_B06.hid	76.95	157	690	MA	TSPAN12	Single stranded	KO	ntg	2	42	B06
2236	2024-10-02 10:41:26	42_B06.hid	78.09	242	1435	MA	TSPAN12	Single stranded	KO	ntg	2	42	B06
2237	2024-10-02 10:41:26	42_B06.hid	79.16	372	2235	MA	TSPAN12	Single stranded	KO	ntg	2	42	B06
2238	2024-10-02 10:41:26	42_B06.hid	81.07	153	927	X	TSPAN12	Single stranded	KO	ntg	2	42	B06
2239	2024-10-02 10:41:26	42_B06.hid	86.66	106	629	OL	TSPAN12	Single stranded	KO	ntg	2	42	B06
2240	2024-10-02 10:41:26	42_B06.hid	87.97	103	641	Y	TSPAN12	Single stranded	KO	ntg	2	42	B06
2241	2024-10-02 10:41:26	42_B06.hid	89.05	224	1316	MA	TSPAN12	Single stranded	KO	ntg	2	42	B06
2242	2024-10-02 10:41:26	42_B06.hid	98.98	448	2727	OL	TSPAN12	Single stranded	KO	ntg	2	42	B06
2243	2024-10-02 10:41:26	42_B06.hid	100.79	190	1120	OL	TSPAN12	Single stranded	KO	ntg	2	42	B06
2244	2024-10-02 10:41:26	42_B06.hid	112.11	201	1209	OL	TSPAN12	Single stranded	KO	ntg	2	42	B06
2245	2024-10-02 10:41:26	42_B06.hid	115.92	113	652	OL	TSPAN12	Single stranded	KO	ntg	2	42	B06
2246	2024-10-02 10:41:26	42_B06.hid	116.92	170	1027	OL	TSPAN12	Single stranded	KO	ntg	2	42	B06
2247	2024-10-02 10:41:26	42_B06.hid	118	101	569	OL	TSPAN12	Single stranded	KO	ntg	2	42	B06
2248	2024-10-02 10:41:26	42_B06.hid	120.93	159	1030	OL	TSPAN12	Single stranded	KO	ntg	2	42	B06
2249	2024-10-02 10:41:26	42_B06.hid	126.5	173	965	OL	TSPAN12	Single stranded	KO	ntg	2	42	B06
2250	2024-10-02 10:41:26	42_B06.hid	127.61	191	1102	16	TSPAN12	Single stranded	KO	ntg	2	42	B06
2251	2024-10-02 10:41:26	42_B06.hid	129.6	150	814	16.2	TSPAN12	Single stranded	KO	ntg	2	42	B06
2252	2024-10-02 10:41:26	42_B06.hid	130.71	217	1301	OL	TSPAN12	Single stranded	KO	ntg	2	42	B06
2253	2024-10-02 10:41:26	42_B06.hid	131.75	266	1554	17	TSPAN12	Single stranded	KO	ntg	2	42	B06
2254	2024-10-02 10:41:26	42_B06.hid	132.79	235	1304	OL	TSPAN12	Single stranded	KO	ntg	2	42	B06
2255	2024-10-02 10:41:26	42_B06.hid	163.74	134	842	OL	TSPAN12	Single stranded	KO	ntg	2	42	B06
2256	2024-10-02 10:41:26	42_B06.hid	217.12	139	789	9	TSPAN12	Single stranded	KO	ntg	2	42	B06
2257	2024-10-02 10:41:26	42_B06.hid	244.24	128	848	OL	TSPAN12	Single stranded	KO	ntg	2	42	B06
2258	2024-10-02 10:41:26	42_B06.hid	261.86	112	718	OL	TSPAN12	Single stranded	KO	ntg	2	42	B06
2259	2024-10-02 10:41:26	42_B06.hid	276.49	104	642	13	TSPAN12	Single stranded	KO	ntg	2	42	B06
2260	2024-10-02 10:41:26	42_B06.hid	287.79	120	769	OL	TSPAN12	Single stranded	KO	ntg	2	42	B06
2261	2024-10-02 10:41:26	42_B06.hid	344.75	261	1811	OL	TSPAN12	Single stranded	KO	ntg	2	42	B06
2262	2024-10-02 10:41:26	42_B06.hid	360.85	113	797	MA	TSPAN12	Single stranded	KO	ntg	2	42	B06
2263	2024-10-02 10:41:26	42_B06.hid	372.77	131	839	MA	TSPAN12	Single stranded	KO	ntg	2	42	B06
2264	2024-10-02 10:41:26	42_B06.hid	380.87	432	2999	OL	TSPAN12	Single stranded	KO	ntg	2	42	B06
2265	2024-10-02 10:41:26	42_B06.hid	386.86	191	1243	MA	TSPAN12	Single stranded	KO	ntg	2	42	B06
2266	2024-10-02 10:41:26	42_B06.hid	399.9	672	4258	OL	TSPAN12	Single stranded	KO	ntg	2	42	B06
2267	2024-10-02 10:41:26	42_B06.hid	402.6	135	914	MA	TSPAN12	Single stranded	KO	ntg	2	42	B06
2268	2024-10-02 10:41:26	42_B06.hid	403.86	677	3876	OL	TSPAN12	Single stranded	KO	ntg	2	42	B06
2269	2024-10-02 10:41:26	42_B06.hid	405.8	1684	10545	OL	TSPAN12	Single stranded	KO	ntg	2	42	B06
2270	2024-10-02 10:41:26	42_B06.hid	407.84	461	2940	MA	TSPAN12	Single stranded	KO	ntg	2	42	B06
2271	2024-10-02 10:41:26	42_B06.hid	409.59	125	619	MA	TSPAN12	Single stranded	KO	ntg	2	42	B06
2272	2024-10-02 10:41:26	42_B06.hid	410.57	271	1457	MA	TSPAN12	Single stranded	KO	ntg	2	42	B06
2273	2024-10-02 10:41:26	42_B06.hid	411.65	511	2364	OL	TSPAN12	Single stranded	KO	ntg	2	42	B06
2274	2024-10-02 10:41:26	42_B06.hid	412.82	8384	55723	14	TSPAN12	Single stranded	KO	ntg	2	42	B06
2275	2024-10-02 10:41:26	42_B06.hid	413.8	622	2179	Spike	TSPAN12	Single stranded	KO	ntg	2	42	B06
2276	2024-10-02 10:41:26	42_B06.hid	414.8	669	2419	Spike	TSPAN12	Single stranded	KO	ntg	2	42	B06
2277	2024-10-02 10:41:26	42_B06.hid	421.97	2348	16080	16	TSPAN12	Single stranded	KO	ntg	2	42	B06
2278	2024-10-02 10:41:26	43_C06.hid	61.27	163	940	MA	TSPAN12	Single stranded	KO	ntg	3	43	C06
2279	2024-10-02 10:41:26	43_C06.hid	62.39	133	738	MA	TSPAN12	Single stranded	KO	ntg	3	43	C06
2280	2024-10-02 10:41:26	43_C06.hid	63.58	159	971	MA	TSPAN12	Single stranded	KO	ntg	3	43	C06
2281	2024-10-02 10:41:26	43_C06.hid	64.41	272	1441	MA	TSPAN12	Single stranded	KO	ntg	3	43	C06
2282	2024-10-02 10:41:26	43_C06.hid	65.46	596	3520	MA	TSPAN12	Single stranded	KO	ntg	3	43	C06
2283	2024-10-02 10:41:26	43_C06.hid	67.41	135	766	MA	TSPAN12	Single stranded	KO	ntg	3	43	C06
2284	2024-10-02 10:41:26	43_C06.hid	68.91	158	989	MA	TSPAN12	Single stranded	KO	ntg	3	43	C06
2285	2024-10-02 10:41:26	43_C06.hid	71.33	174	1090	MA	TSPAN12	Single stranded	KO	ntg	3	43	C06
2286	2024-10-02 10:41:26	43_C06.hid	72.69	137	925	MA	TSPAN12	Single stranded	KO	ntg	3	43	C06
2287	2024-10-02 10:41:26	43_C06.hid	73.83	1515	9460	MA	TSPAN12	Single stranded	KO	ntg	3	43	C06
2288	2024-10-02 10:41:26	43_C06.hid	76.11	299	1761	MA	TSPAN12	Single stranded	KO	ntg	3	43	C06
2289	2024-10-02 10:41:26	43_C06.hid	76.95	170	803	MA	TSPAN12	Single stranded	KO	ntg	3	43	C06
2290	2024-10-02 10:41:26	43_C06.hid	78.01	288	1695	MA	TSPAN12	Single stranded	KO	ntg	3	43	C06
2291	2024-10-02 10:41:26	43_C06.hid	79.08	460	2707	MA	TSPAN12	Single stranded	KO	ntg	3	43	C06
2292	2024-10-02 10:41:26	43_C06.hid	80.99	221	1334	OL	TSPAN12	Single stranded	KO	ntg	3	43	C06
2293	2024-10-02 10:41:26	43_C06.hid	82.53	121	757	OL	TSPAN12	Single stranded	KO	ntg	3	43	C06
2294	2024-10-02 10:41:26	43_C06.hid	86.6	128	764	OL	TSPAN12	Single stranded	KO	ntg	3	43	C06
2295	2024-10-02 10:41:26	43_C06.hid	87.92	127	775	Y	TSPAN12	Single stranded	KO	ntg	3	43	C06
2296	2024-10-02 10:41:26	43_C06.hid	89.08	294	1793	MA	TSPAN12	Single stranded	KO	ntg	3	43	C06
2297	2024-10-02 10:41:26	43_C06.hid	91.87	101	556	OL	TSPAN12	Single stranded	KO	ntg	3	43	C06
2298	2024-10-02 10:41:26	43_C06.hid	94.67	130	777	OL	TSPAN12	Single stranded	KO	ntg	3	43	C06
2299	2024-10-02 10:41:26	43_C06.hid	98.98	555	3403	OL	TSPAN12	Single stranded	KO	ntg	3	43	C06
2300	2024-10-02 10:41:26	43_C06.hid	100.8	256	1488	OL	TSPAN12	Single stranded	KO	ntg	3	43	C06
2301	2024-10-02 10:41:26	43_C06.hid	110.2	144	808	OL	TSPAN12	Single stranded	KO	ntg	3	43	C06
2302	2024-10-02 10:41:26	43_C06.hid	111.15	157	802	12	TSPAN12	Single stranded	KO	ntg	3	43	C06
2303	2024-10-02 10:41:26	43_C06.hid	112.18	311	1830	OL	TSPAN12	Single stranded	KO	ntg	3	43	C06
2304	2024-10-02 10:41:26	43_C06.hid	115.92	143	757	OL	TSPAN12	Single stranded	KO	ntg	3	43	C06
2305	2024-10-02 10:41:26	43_C06.hid	117	291	1717	OL	TSPAN12	Single stranded	KO	ntg	3	43	C06
2306	2024-10-02 10:41:26	43_C06.hid	118	177	1026	OL	TSPAN12	Single stranded	KO	ntg	3	43	C06
2307	2024-10-02 10:41:26	43_C06.hid	120.93	159	938	OL	TSPAN12	Single stranded	KO	ntg	3	43	C06
2308	2024-10-02 10:41:26	43_C06.hid	121.87	120	589	OL	TSPAN12	Single stranded	KO	ntg	3	43	C06
2309	2024-10-02 10:41:26	43_C06.hid	125.56	174	894	15.2	TSPAN12	Single stranded	KO	ntg	3	43	C06
2310	2024-10-02 10:41:26	43_C06.hid	126.58	298	1645	15.3	TSPAN12	Single stranded	KO	ntg	3	43	C06
2311	2024-10-02 10:41:26	43_C06.hid	127.61	270	1519	16	TSPAN12	Single stranded	KO	ntg	3	43	C06
2312	2024-10-02 10:41:26	43_C06.hid	128.72	138	760	OL	TSPAN12	Single stranded	KO	ntg	3	43	C06
2313	2024-10-02 10:41:26	43_C06.hid	129.68	217	1213	16.2	TSPAN12	Single stranded	KO	ntg	3	43	C06
2314	2024-10-02 10:41:26	43_C06.hid	130.71	369	2180	OL	TSPAN12	Single stranded	KO	ntg	3	43	C06
2315	2024-10-02 10:41:26	43_C06.hid	131.83	407	2314	17	TSPAN12	Single stranded	KO	ntg	3	43	C06
2316	2024-10-02 10:41:26	43_C06.hid	132.79	357	2048	OL	TSPAN12	Single stranded	KO	ntg	3	43	C06
2317	2024-10-02 10:41:26	43_C06.hid	133.84	130	715	OL	TSPAN12	Single stranded	KO	ntg	3	43	C06
2318	2024-10-02 10:41:26	43_C06.hid	135.69	113	518	OL	TSPAN12	Single stranded	KO	ntg	3	43	C06
2319	2024-10-02 10:41:26	43_C06.hid	150.86	123	728	OL	TSPAN12	Single stranded	KO	ntg	3	43	C06
2320	2024-10-02 10:41:26	43_C06.hid	158.82	236	1483	9	TSPAN12	Single stranded	KO	ntg	3	43	C06
2321	2024-10-02 10:41:26	43_C06.hid	161.66	113	666	OL	TSPAN12	Single stranded	KO	ntg	3	43	C06
2322	2024-10-02 10:41:26	43_C06.hid	163.74	191	1156	OL	TSPAN12	Single stranded	KO	ntg	3	43	C06
2323	2024-10-02 10:41:26	43_C06.hid	179.66	111	651	OL	TSPAN12	Single stranded	KO	ntg	3	43	C06
2324	2024-10-02 10:41:26	43_C06.hid	188.09	178	1071	OL	TSPAN12	Single stranded	KO	ntg	3	43	C06
2325	2024-10-02 10:41:26	43_C06.hid	207.35	293	1834	21	TSPAN12	Single stranded	KO	ntg	3	43	C06
2326	2024-10-02 10:41:26	43_C06.hid	217.17	179	1080	9	TSPAN12	Single stranded	KO	ntg	3	43	C06
2327	2024-10-02 10:41:26	43_C06.hid	247.39	185	1168	OL	TSPAN12	Single stranded	KO	ntg	3	43	C06
2328	2024-10-02 10:41:26	43_C06.hid	251.66	144	959	OL	TSPAN12	Single stranded	KO	ntg	3	43	C06
2329	2024-10-02 10:41:26	43_C06.hid	270.8	214	1328	OL	TSPAN12	Single stranded	KO	ntg	3	43	C06
2330	2024-10-02 10:41:26	43_C06.hid	345.03	116	790	OL	TSPAN12	Single stranded	KO	ntg	3	43	C06
2331	2024-10-02 10:41:26	43_C06.hid	352.74	211	1436	OL	TSPAN12	Single stranded	KO	ntg	3	43	C06
2332	2024-10-02 10:41:26	43_C06.hid	372.73	331	2338	MA	TSPAN12	Single stranded	KO	ntg	3	43	C06
2333	2024-10-02 10:41:26	43_C06.hid	374.83	317	2092	MA	TSPAN12	Single stranded	KO	ntg	3	43	C06
2334	2024-10-02 10:41:26	43_C06.hid	380.97	458	2904	OL	TSPAN12	Single stranded	KO	ntg	3	43	C06
2335	2024-10-02 10:41:26	43_C06.hid	384.87	136	971	MA	TSPAN12	Single stranded	KO	ntg	3	43	C06
2336	2024-10-02 10:41:26	43_C06.hid	386.82	286	1955	MA	TSPAN12	Single stranded	KO	ntg	3	43	C06
2337	2024-10-02 10:41:26	43_C06.hid	389.74	214	1341	MA	TSPAN12	Single stranded	KO	ntg	3	43	C06
2338	2024-10-02 10:41:26	43_C06.hid	392.86	365	2352	MA	TSPAN12	Single stranded	KO	ntg	3	43	C06
2339	2024-10-02 10:41:26	43_C06.hid	396.87	118	549	MA	TSPAN12	Single stranded	KO	ntg	3	43	C06
2340	2024-10-02 10:41:26	43_C06.hid	399.9	560	3422	OL	TSPAN12	Single stranded	KO	ntg	3	43	C06
2341	2024-10-02 10:41:26	43_C06.hid	401.15	394	2183	MA	TSPAN12	Single stranded	KO	ntg	3	43	C06
2342	2024-10-02 10:41:26	43_C06.hid	404.8	398	2271	MA	TSPAN12	Single stranded	KO	ntg	3	43	C06
2343	2024-10-02 10:41:26	43_C06.hid	405.85	1943	10827	OL	TSPAN12	Single stranded	KO	ntg	3	43	C06
2344	2024-10-02 10:41:26	43_C06.hid	407.79	1034	6378	13	TSPAN12	Single stranded	KO	ntg	3	43	C06
2345	2024-10-02 10:41:26	43_C06.hid	409.82	435	2841	OL	TSPAN12	Single stranded	KO	ntg	3	43	C06
2346	2024-10-02 10:41:26	43_C06.hid	410.69	352	1670	MA	TSPAN12	Single stranded	KO	ntg	3	43	C06
2347	2024-10-02 10:41:26	43_C06.hid	411.57	643	2920	OL	TSPAN12	Single stranded	KO	ntg	3	43	C06
2348	2024-10-02 10:41:26	43_C06.hid	412.83	9307	60481	14	TSPAN12	Single stranded	KO	ntg	3	43	C06
2349	2024-10-02 10:41:26	43_C06.hid	413.71	1578	5399	Spike	TSPAN12	Single stranded	KO	ntg	3	43	C06
2350	2024-10-02 10:41:26	43_C06.hid	414.8	354	1140	MA	TSPAN12	Single stranded	KO	ntg	3	43	C06
2351	2024-10-02 10:41:26	43_C06.hid	421.89	3496	23959	16	TSPAN12	Single stranded	KO	ntg	3	43	C06
2352	2024-10-02 10:41:26	43_C06.hid	488.25	108	726	MA	TSPAN12	Single stranded	KO	ntg	3	43	C06
2353	2024-10-02 10:41:26	44_D06.hid	61.27	169	1080	MA	TSPAN12	Single stranded	KO	ntg	4	44	D06
2354	2024-10-02 10:41:26	44_D06.hid	62.39	143	844	MA	TSPAN12	Single stranded	KO	ntg	4	44	D06
2355	2024-10-02 10:41:26	44_D06.hid	63.59	141	908	MA	TSPAN12	Single stranded	KO	ntg	4	44	D06
2356	2024-10-02 10:41:26	44_D06.hid	64.41	288	1527	MA	TSPAN12	Single stranded	KO	ntg	4	44	D06
2357	2024-10-02 10:41:26	44_D06.hid	65.46	613	3681	MA	TSPAN12	Single stranded	KO	ntg	4	44	D06
2358	2024-10-02 10:41:26	44_D06.hid	66.21	136	543	MA	TSPAN12	Single stranded	KO	ntg	4	44	D06
2359	2024-10-02 10:41:26	44_D06.hid	67.34	131	737	MA	TSPAN12	Single stranded	KO	ntg	4	44	D06
2360	2024-10-02 10:41:26	44_D06.hid	68.92	190	1198	MA	TSPAN12	Single stranded	KO	ntg	4	44	D06
2361	2024-10-02 10:41:26	44_D06.hid	71.26	194	1180	MA	TSPAN12	Single stranded	KO	ntg	4	44	D06
2362	2024-10-02 10:41:26	44_D06.hid	72.7	181	1141	MA	TSPAN12	Single stranded	KO	ntg	4	44	D06
2363	2024-10-02 10:41:26	44_D06.hid	73.84	1702	10635	MA	TSPAN12	Single stranded	KO	ntg	4	44	D06
2364	2024-10-02 10:41:26	44_D06.hid	76.12	312	1837	MA	TSPAN12	Single stranded	KO	ntg	4	44	D06
2365	2024-10-02 10:41:26	44_D06.hid	76.95	186	861	MA	TSPAN12	Single stranded	KO	ntg	4	44	D06
2366	2024-10-02 10:41:26	44_D06.hid	78.02	373	2219	MA	TSPAN12	Single stranded	KO	ntg	4	44	D06
2367	2024-10-02 10:41:26	44_D06.hid	79.16	500	2995	MA	TSPAN12	Single stranded	KO	ntg	4	44	D06
2368	2024-10-02 10:41:26	44_D06.hid	81.07	234	1392	X	TSPAN12	Single stranded	KO	ntg	4	44	D06
2369	2024-10-02 10:41:26	44_D06.hid	82.52	109	658	OL	TSPAN12	Single stranded	KO	ntg	4	44	D06
2370	2024-10-02 10:41:26	44_D06.hid	84.43	125	820	OL	TSPAN12	Single stranded	KO	ntg	4	44	D06
2371	2024-10-02 10:41:26	44_D06.hid	86.58	148	915	OL	TSPAN12	Single stranded	KO	ntg	4	44	D06
2372	2024-10-02 10:41:26	44_D06.hid	87.96	157	925	Y	TSPAN12	Single stranded	KO	ntg	4	44	D06
2373	2024-10-02 10:41:26	44_D06.hid	89.04	320	1915	MA	TSPAN12	Single stranded	KO	ntg	4	44	D06
2374	2024-10-02 10:41:26	44_D06.hid	91.9	134	809	OL	TSPAN12	Single stranded	KO	ntg	4	44	D06
2375	2024-10-02 10:41:26	44_D06.hid	94.62	165	991	OL	TSPAN12	Single stranded	KO	ntg	4	44	D06
2376	2024-10-02 10:41:26	44_D06.hid	98.98	744	4628	OL	TSPAN12	Single stranded	KO	ntg	4	44	D06
2377	2024-10-02 10:41:26	44_D06.hid	100.8	286	1540	OL	TSPAN12	Single stranded	KO	ntg	4	44	D06
2378	2024-10-02 10:41:26	44_D06.hid	110.2	163	925	OL	TSPAN12	Single stranded	KO	ntg	4	44	D06
2379	2024-10-02 10:41:26	44_D06.hid	111.15	152	780	12	TSPAN12	Single stranded	KO	ntg	4	44	D06
2380	2024-10-02 10:41:26	44_D06.hid	112.18	284	1616	OL	TSPAN12	Single stranded	KO	ntg	4	44	D06
2381	2024-10-02 10:41:26	44_D06.hid	116	164	910	OL	TSPAN12	Single stranded	KO	ntg	4	44	D06
2382	2024-10-02 10:41:26	44_D06.hid	117	262	1545	OL	TSPAN12	Single stranded	KO	ntg	4	44	D06
2383	2024-10-02 10:41:26	44_D06.hid	118.08	148	807	OL	TSPAN12	Single stranded	KO	ntg	4	44	D06
2384	2024-10-02 10:41:26	44_D06.hid	120.93	235	1371	OL	TSPAN12	Single stranded	KO	ntg	4	44	D06
2385	2024-10-02 10:41:26	44_D06.hid	121.86	117	567	OL	TSPAN12	Single stranded	KO	ntg	4	44	D06
2386	2024-10-02 10:41:26	44_D06.hid	125.53	165	879	15.2	TSPAN12	Single stranded	KO	ntg	4	44	D06
2387	2024-10-02 10:41:26	44_D06.hid	126.55	221	1150	15.3	TSPAN12	Single stranded	KO	ntg	4	44	D06
2388	2024-10-02 10:41:26	44_D06.hid	127.66	246	1457	16	TSPAN12	Single stranded	KO	ntg	4	44	D06
2389	2024-10-02 10:41:26	44_D06.hid	128.68	117	603	OL	TSPAN12	Single stranded	KO	ntg	4	44	D06
2390	2024-10-02 10:41:26	44_D06.hid	129.64	181	927	16.2	TSPAN12	Single stranded	KO	ntg	4	44	D06
2391	2024-10-02 10:41:26	44_D06.hid	130.75	305	1770	OL	TSPAN12	Single stranded	KO	ntg	4	44	D06
2392	2024-10-02 10:41:26	44_D06.hid	131.78	364	2035	17	TSPAN12	Single stranded	KO	ntg	4	44	D06
2393	2024-10-02 10:41:26	44_D06.hid	132.82	285	1558	OL	TSPAN12	Single stranded	KO	ntg	4	44	D06
2394	2024-10-02 10:41:26	44_D06.hid	135.63	102	462	OL	TSPAN12	Single stranded	KO	ntg	4	44	D06
2395	2024-10-02 10:41:26	44_D06.hid	157.8	102	544	OL	TSPAN12	Single stranded	KO	ntg	4	44	D06
2396	2024-10-02 10:41:26	44_D06.hid	163.73	147	874	OL	TSPAN12	Single stranded	KO	ntg	4	44	D06
2397	2024-10-02 10:41:26	44_D06.hid	217.17	165	976	9	TSPAN12	Single stranded	KO	ntg	4	44	D06
2398	2024-10-02 10:41:26	44_D06.hid	243.94	279	1800	OL	TSPAN12	Single stranded	KO	ntg	4	44	D06
2399	2024-10-02 10:41:26	44_D06.hid	282.41	157	1175	OL	TSPAN12	Single stranded	KO	ntg	4	44	D06
2400	2024-10-02 10:41:26	44_D06.hid	312.24	115	778	OL	TSPAN12	Single stranded	KO	ntg	4	44	D06
2401	2024-10-02 10:41:26	44_D06.hid	317.86	115	715	8	TSPAN12	Single stranded	KO	ntg	4	44	D06
2402	2024-10-02 10:41:26	44_D06.hid	325.08	149	974	OL	TSPAN12	Single stranded	KO	ntg	4	44	D06
2403	2024-10-02 10:41:26	44_D06.hid	357.72	128	846	MA	TSPAN12	Single stranded	KO	ntg	4	44	D06
2404	2024-10-02 10:41:26	44_D06.hid	360.76	150	950	MA	TSPAN12	Single stranded	KO	ntg	4	44	D06
2405	2024-10-02 10:41:26	44_D06.hid	365.88	101	541	MA	TSPAN12	Single stranded	KO	ntg	4	44	D06
2406	2024-10-02 10:41:26	44_D06.hid	380.97	776	5099	OL	TSPAN12	Single stranded	KO	ntg	4	44	D06
2407	2024-10-02 10:41:26	44_D06.hid	382.9	354	2320	MA	TSPAN12	Single stranded	KO	ntg	4	44	D06
2408	2024-10-02 10:41:26	44_D06.hid	389.88	140	757	MA	TSPAN12	Single stranded	KO	ntg	4	44	D06
2409	2024-10-02 10:41:26	44_D06.hid	391.04	139	897	MA	TSPAN12	Single stranded	KO	ntg	4	44	D06
2410	2024-10-02 10:41:26	44_D06.hid	393.08	251	1427	MA	TSPAN12	Single stranded	KO	ntg	4	44	D06
2411	2024-10-02 10:41:26	44_D06.hid	396.88	142	744	MA	TSPAN12	Single stranded	KO	ntg	4	44	D06
2412	2024-10-02 10:41:26	44_D06.hid	397.95	244	1302	MA	TSPAN12	Single stranded	KO	ntg	4	44	D06
2413	2024-10-02 10:41:26	44_D06.hid	399.9	721	4469	OL	TSPAN12	Single stranded	KO	ntg	4	44	D06
2414	2024-10-02 10:41:26	44_D06.hid	400.97	337	1744	MA	TSPAN12	Single stranded	KO	ntg	4	44	D06
2415	2024-10-02 10:41:26	44_D06.hid	403.88	623	3666	OL	TSPAN12	Single stranded	KO	ntg	4	44	D06
2416	2024-10-02 10:41:26	44_D06.hid	404.75	232	997	MA	TSPAN12	Single stranded	KO	ntg	4	44	D06
2417	2024-10-02 10:41:26	44_D06.hid	405.82	1765	10102	OL	TSPAN12	Single stranded	KO	ntg	4	44	D06
2418	2024-10-02 10:41:26	44_D06.hid	407.57	141	777	MA	TSPAN12	Single stranded	KO	ntg	4	44	D06
2419	2024-10-02 10:41:26	44_D06.hid	408.83	1301	8175	OL	TSPAN12	Single stranded	KO	ntg	4	44	D06
2420	2024-10-02 10:41:26	44_D06.hid	410.59	390	2056	MA	TSPAN12	Single stranded	KO	ntg	4	44	D06
2421	2024-10-02 10:41:26	44_D06.hid	411.56	1091	5302	OL	TSPAN12	Single stranded	KO	ntg	4	44	D06
2422	2024-10-02 10:41:26	44_D06.hid	412.83	11101	70044	14	TSPAN12	Single stranded	KO	ntg	4	44	D06
2423	2024-10-02 10:41:26	44_D06.hid	413.71	2226	8604	Spike	TSPAN12	Single stranded	KO	ntg	4	44	D06
2424	2024-10-02 10:41:26	44_D06.hid	414.78	872	2946	Spike	TSPAN12	Single stranded	KO	ntg	4	44	D06
2425	2024-10-02 10:41:26	44_D06.hid	421.88	2719	18690	16	TSPAN12	Single stranded	KO	ntg	4	44	D06
2426	2024-10-02 10:41:26	44_D06.hid	539.69	104	734	MA	TSPAN12	Single stranded	KO	ntg	4	44	D06
2763	2024-10-02 11:21:02	49_A07.hid	61.33	125	759	MA	TSPAN12	Single stranded	KO	WKO	1	49	A07
2764	2024-10-02 11:21:02	49_A07.hid	63.63	104	696	MA	TSPAN12	Single stranded	KO	WKO	1	49	A07
2765	2024-10-02 11:21:02	49_A07.hid	64.45	220	1142	MA	TSPAN12	Single stranded	KO	WKO	1	49	A07
2766	2024-10-02 11:21:02	49_A07.hid	65.49	432	2596	MA	TSPAN12	Single stranded	KO	WKO	1	49	A07
2767	2024-10-02 11:21:02	49_A07.hid	67.35	104	621	MA	TSPAN12	Single stranded	KO	WKO	1	49	A07
2768	2024-10-02 11:21:02	49_A07.hid	68.85	106	664	MA	TSPAN12	Single stranded	KO	WKO	1	49	A07
2769	2024-10-02 11:21:02	49_A07.hid	71.32	144	918	MA	TSPAN12	Single stranded	KO	WKO	1	49	A07
2770	2024-10-02 11:21:02	49_A07.hid	72.75	125	916	MA	TSPAN12	Single stranded	KO	WKO	1	49	A07
2771	2024-10-02 11:21:02	49_A07.hid	73.8	1302	8345	MA	TSPAN12	Single stranded	KO	WKO	1	49	A07
2772	2024-10-02 11:21:02	49_A07.hid	76.14	224	1311	MA	TSPAN12	Single stranded	KO	WKO	1	49	A07
2773	2024-10-02 11:21:02	49_A07.hid	76.89	123	552	MA	TSPAN12	Single stranded	KO	WKO	1	49	A07
2774	2024-10-02 11:21:02	49_A07.hid	78.03	233	1362	MA	TSPAN12	Single stranded	KO	WKO	1	49	A07
2775	2024-10-02 11:21:02	49_A07.hid	79.09	344	2056	MA	TSPAN12	Single stranded	KO	WKO	1	49	A07
2776	2024-10-02 11:21:02	49_A07.hid	80.99	182	1188	OL	TSPAN12	Single stranded	KO	WKO	1	49	A07
2777	2024-10-02 11:21:02	49_A07.hid	82.43	101	612	OL	TSPAN12	Single stranded	KO	WKO	1	49	A07
2778	2024-10-02 11:21:02	49_A07.hid	86.55	104	629	OL	TSPAN12	Single stranded	KO	WKO	1	49	A07
2779	2024-10-02 11:21:02	49_A07.hid	87.93	129	786	Y	TSPAN12	Single stranded	KO	WKO	1	49	A07
2780	2024-10-02 11:21:02	49_A07.hid	89	235	1413	MA	TSPAN12	Single stranded	KO	WKO	1	49	A07
2781	2024-10-02 11:21:02	49_A07.hid	94.63	140	865	OL	TSPAN12	Single stranded	KO	WKO	1	49	A07
2782	2024-10-02 11:21:02	49_A07.hid	98.99	537	3409	OL	TSPAN12	Single stranded	KO	WKO	1	49	A07
2783	2024-10-02 11:21:02	49_A07.hid	100.79	257	1556	OL	TSPAN12	Single stranded	KO	WKO	1	49	A07
2784	2024-10-02 11:21:02	49_A07.hid	110.21	119	734	OL	TSPAN12	Single stranded	KO	WKO	1	49	A07
2785	2024-10-02 11:21:02	49_A07.hid	111.08	103	512	12	TSPAN12	Single stranded	KO	WKO	1	49	A07
2786	2024-10-02 11:21:02	49_A07.hid	112.11	230	1324	OL	TSPAN12	Single stranded	KO	WKO	1	49	A07
2787	2024-10-02 11:21:02	49_A07.hid	115.92	105	587	OL	TSPAN12	Single stranded	KO	WKO	1	49	A07
2788	2024-10-02 11:21:02	49_A07.hid	117	178	1069	OL	TSPAN12	Single stranded	KO	WKO	1	49	A07
2789	2024-10-02 11:21:02	49_A07.hid	121.86	111	586	OL	TSPAN12	Single stranded	KO	WKO	1	49	A07
2790	2024-10-02 11:21:02	49_A07.hid	126.54	148	835	15.3	TSPAN12	Single stranded	KO	WKO	1	49	A07
2791	2024-10-02 11:21:02	49_A07.hid	127.64	158	894	16	TSPAN12	Single stranded	KO	WKO	1	49	A07
2792	2024-10-02 11:21:02	49_A07.hid	129.61	104	546	16.2	TSPAN12	Single stranded	KO	WKO	1	49	A07
2793	2024-10-02 11:21:02	49_A07.hid	130.72	190	1084	OL	TSPAN12	Single stranded	KO	WKO	1	49	A07
2794	2024-10-02 11:21:02	49_A07.hid	131.83	173	1006	17	TSPAN12	Single stranded	KO	WKO	1	49	A07
2795	2024-10-02 11:21:02	49_A07.hid	132.86	178	990	OL	TSPAN12	Single stranded	KO	WKO	1	49	A07
2796	2024-10-02 11:21:02	49_A07.hid	217.35	695	4498	OL	TSPAN12	Single stranded	KO	WKO	1	49	A07
2797	2024-10-02 11:21:02	49_A07.hid	318.85	275	1726	OL	TSPAN12	Single stranded	KO	WKO	1	49	A07
2798	2024-10-02 11:21:02	49_A07.hid	340.38	131	822	OL	TSPAN12	Single stranded	KO	WKO	1	49	A07
2799	2024-10-02 11:21:02	49_A07.hid	345.46	114	781	OL	TSPAN12	Single stranded	KO	WKO	1	49	A07
2800	2024-10-02 11:21:02	49_A07.hid	349.51	127	783	OL	TSPAN12	Single stranded	KO	WKO	1	49	A07
2801	2024-10-02 11:21:02	49_A07.hid	357.73	159	1049	MA	TSPAN12	Single stranded	KO	WKO	1	49	A07
2802	2024-10-02 11:21:02	49_A07.hid	360.75	164	1122	MA	TSPAN12	Single stranded	KO	WKO	1	49	A07
2803	2024-10-02 11:21:02	49_A07.hid	365.52	192	1337	MA	TSPAN12	Single stranded	KO	WKO	1	49	A07
2804	2024-10-02 11:21:02	49_A07.hid	389.06	266	1713	MA	TSPAN12	Single stranded	KO	WKO	1	49	A07
2805	2024-10-02 11:21:02	49_A07.hid	392.92	149	724	MA	TSPAN12	Single stranded	KO	WKO	1	49	A07
2806	2024-10-02 11:21:02	49_A07.hid	394.76	776	5156	OL	TSPAN12	Single stranded	KO	WKO	1	49	A07
2807	2024-10-02 11:21:02	49_A07.hid	396.9	121	629	MA	TSPAN12	Single stranded	KO	WKO	1	49	A07
2808	2024-10-02 11:21:02	49_A07.hid	399.03	124	821	MA	TSPAN12	Single stranded	KO	WKO	1	49	A07
2809	2024-10-02 11:21:02	49_A07.hid	400.85	363	2349	MA	TSPAN12	Single stranded	KO	WKO	1	49	A07
2810	2024-10-02 11:21:02	49_A07.hid	403.8	411	2513	MA	TSPAN12	Single stranded	KO	WKO	1	49	A07
2811	2024-10-02 11:21:02	49_A07.hid	405.8	2378	15819	OL	TSPAN12	Single stranded	KO	WKO	1	49	A07
2812	2024-10-02 11:21:02	49_A07.hid	408.78	319	2199	MA	TSPAN12	Single stranded	KO	WKO	1	49	A07
2813	2024-10-02 11:21:02	49_A07.hid	409.74	115	582	MA	TSPAN12	Single stranded	KO	WKO	1	49	A07
2814	2024-10-02 11:21:02	49_A07.hid	410.61	174	763	MA	TSPAN12	Single stranded	KO	WKO	1	49	A07
2815	2024-10-02 11:21:02	49_A07.hid	411.58	697	3412	MA	TSPAN12	Single stranded	KO	WKO	1	49	A07
2816	2024-10-02 11:21:02	49_A07.hid	412.74	15712	107501	14	TSPAN12	Single stranded	KO	WKO	1	49	A07
2817	2024-10-02 11:21:02	49_A07.hid	414.8	690	2470	MA	TSPAN12	Single stranded	KO	WKO	1	49	A07
2818	2024-10-02 11:21:02	49_A07.hid	421.96	4073	28315	16	TSPAN12	Single stranded	KO	WKO	1	49	A07
2819	2024-10-02 11:21:02	49_A07.hid	468.76	206	1462	MA	TSPAN12	Single stranded	KO	WKO	1	49	A07
2820	2024-10-02 11:21:02	49_A07.hid	494.59	291	2115	MA	TSPAN12	Single stranded	KO	WKO	1	49	A07
2821	2024-10-02 11:21:02	50_B07.hid	61.34	168	978	MA	TSPAN12	Single stranded	KO	WKO	2	50	B07
2822	2024-10-02 11:21:02	50_B07.hid	62.38	136	821	MA	TSPAN12	Single stranded	KO	WKO	2	50	B07
2823	2024-10-02 11:21:02	50_B07.hid	63.64	167	965	MA	TSPAN12	Single stranded	KO	WKO	2	50	B07
2824	2024-10-02 11:21:02	50_B07.hid	64.39	267	1396	MA	TSPAN12	Single stranded	KO	WKO	2	50	B07
2825	2024-10-02 11:21:02	50_B07.hid	65.44	590	3491	MA	TSPAN12	Single stranded	KO	WKO	2	50	B07
2826	2024-10-02 11:21:02	50_B07.hid	66.26	105	406	MA	TSPAN12	Single stranded	KO	WKO	2	50	B07
2827	2024-10-02 11:21:02	50_B07.hid	67.38	117	651	MA	TSPAN12	Single stranded	KO	WKO	2	50	B07
2828	2024-10-02 11:21:02	50_B07.hid	68.88	167	1068	MA	TSPAN12	Single stranded	KO	WKO	2	50	B07
2829	2024-10-02 11:21:02	50_B07.hid	71.29	188	1097	MA	TSPAN12	Single stranded	KO	WKO	2	50	B07
2830	2024-10-02 11:21:02	50_B07.hid	72.72	167	1123	MA	TSPAN12	Single stranded	KO	WKO	2	50	B07
2831	2024-10-02 11:21:02	50_B07.hid	73.78	1581	9974	MA	TSPAN12	Single stranded	KO	WKO	2	50	B07
2832	2024-10-02 11:21:02	50_B07.hid	76.12	285	1704	MA	TSPAN12	Single stranded	KO	WKO	2	50	B07
2833	2024-10-02 11:21:02	50_B07.hid	76.88	187	834	MA	TSPAN12	Single stranded	KO	WKO	2	50	B07
2834	2024-10-02 11:21:02	50_B07.hid	78.02	303	1781	MA	TSPAN12	Single stranded	KO	WKO	2	50	B07
2835	2024-10-02 11:21:02	50_B07.hid	79.09	485	2887	MA	TSPAN12	Single stranded	KO	WKO	2	50	B07
2836	2024-10-02 11:21:02	50_B07.hid	80.99	206	1261	OL	TSPAN12	Single stranded	KO	WKO	2	50	B07
2837	2024-10-02 11:21:02	50_B07.hid	82.44	135	849	OL	TSPAN12	Single stranded	KO	WKO	2	50	B07
2838	2024-10-02 11:21:02	50_B07.hid	86.57	140	838	OL	TSPAN12	Single stranded	KO	WKO	2	50	B07
2839	2024-10-02 11:21:02	50_B07.hid	87.96	153	932	Y	TSPAN12	Single stranded	KO	WKO	2	50	B07
2840	2024-10-02 11:21:02	50_B07.hid	88.96	311	1981	OL	TSPAN12	Single stranded	KO	WKO	2	50	B07
2841	2024-10-02 11:21:02	50_B07.hid	94.61	153	1003	OL	TSPAN12	Single stranded	KO	WKO	2	50	B07
2842	2024-10-02 11:21:02	50_B07.hid	98.9	578	3665	OL	TSPAN12	Single stranded	KO	WKO	2	50	B07
2843	2024-10-02 11:21:02	50_B07.hid	100.72	294	1701	OL	TSPAN12	Single stranded	KO	WKO	2	50	B07
2844	2024-10-02 11:21:02	50_B07.hid	110.2	138	775	OL	TSPAN12	Single stranded	KO	WKO	2	50	B07
2845	2024-10-02 11:21:02	50_B07.hid	111.15	132	684	12	TSPAN12	Single stranded	KO	WKO	2	50	B07
2846	2024-10-02 11:21:02	50_B07.hid	112.1	260	1548	OL	TSPAN12	Single stranded	KO	WKO	2	50	B07
2847	2024-10-02 11:21:02	50_B07.hid	115.92	135	740	OL	TSPAN12	Single stranded	KO	WKO	2	50	B07
2848	2024-10-02 11:21:02	50_B07.hid	117	245	1451	OL	TSPAN12	Single stranded	KO	WKO	2	50	B07
2849	2024-10-02 11:21:02	50_B07.hid	118.08	142	753	OL	TSPAN12	Single stranded	KO	WKO	2	50	B07
2850	2024-10-02 11:21:02	50_B07.hid	120.93	161	937	OL	TSPAN12	Single stranded	KO	WKO	2	50	B07
2851	2024-10-02 11:21:02	50_B07.hid	121.94	126	655	OL	TSPAN12	Single stranded	KO	WKO	2	50	B07
2852	2024-10-02 11:21:02	50_B07.hid	125.54	164	892	15.2	TSPAN12	Single stranded	KO	WKO	2	50	B07
2853	2024-10-02 11:21:02	50_B07.hid	126.56	242	1242	15.3	TSPAN12	Single stranded	KO	WKO	2	50	B07
2854	2024-10-02 11:21:02	50_B07.hid	127.58	227	1326	16	TSPAN12	Single stranded	KO	WKO	2	50	B07
2855	2024-10-02 11:21:02	50_B07.hid	128.69	120	646	OL	TSPAN12	Single stranded	KO	WKO	2	50	B07
2856	2024-10-02 11:21:02	50_B07.hid	129.64	186	1054	16.2	TSPAN12	Single stranded	KO	WKO	2	50	B07
2857	2024-10-02 11:21:02	50_B07.hid	130.75	315	1854	OL	TSPAN12	Single stranded	KO	WKO	2	50	B07
2858	2024-10-02 11:21:02	50_B07.hid	131.79	339	1904	17	TSPAN12	Single stranded	KO	WKO	2	50	B07
2859	2024-10-02 11:21:02	50_B07.hid	132.82	319	1846	OL	TSPAN12	Single stranded	KO	WKO	2	50	B07
2860	2024-10-02 11:21:02	50_B07.hid	133.87	104	512	OL	TSPAN12	Single stranded	KO	WKO	2	50	B07
2861	2024-10-02 11:21:02	50_B07.hid	161.74	103	661	OL	TSPAN12	Single stranded	KO	WKO	2	50	B07
2862	2024-10-02 11:21:02	50_B07.hid	163.73	155	958	OL	TSPAN12	Single stranded	KO	WKO	2	50	B07
2863	2024-10-02 11:21:02	50_B07.hid	179.66	107	629	OL	TSPAN12	Single stranded	KO	WKO	2	50	B07
2864	2024-10-02 11:21:02	50_B07.hid	217.12	202	1221	9	TSPAN12	Single stranded	KO	WKO	2	50	B07
2865	2024-10-02 11:21:02	50_B07.hid	239.47	599	3808	OL	TSPAN12	Single stranded	KO	WKO	2	50	B07
2866	2024-10-02 11:21:02	50_B07.hid	277.58	123	845	OL	TSPAN12	Single stranded	KO	WKO	2	50	B07
2867	2024-10-02 11:21:02	50_B07.hid	300.53	191	1222	19	TSPAN12	Single stranded	KO	WKO	2	50	B07
2868	2024-10-02 11:21:02	50_B07.hid	307.33	165	1082	OL	TSPAN12	Single stranded	KO	WKO	2	50	B07
2869	2024-10-02 11:21:02	50_B07.hid	333.29	222	1548	OL	TSPAN12	Single stranded	KO	WKO	2	50	B07
2870	2024-10-02 11:21:02	50_B07.hid	357.73	117	691	MA	TSPAN12	Single stranded	KO	WKO	2	50	B07
2871	2024-10-02 11:21:02	50_B07.hid	360.75	144	892	MA	TSPAN12	Single stranded	KO	WKO	2	50	B07
2872	2024-10-02 11:21:02	50_B07.hid	361.79	212	1093	MA	TSPAN12	Single stranded	KO	WKO	2	50	B07
2873	2024-10-02 11:21:02	50_B07.hid	378.86	186	1245	MA	TSPAN12	Single stranded	KO	WKO	2	50	B07
2874	2024-10-02 11:21:02	50_B07.hid	380.96	935	6157	OL	TSPAN12	Single stranded	KO	WKO	2	50	B07
2875	2024-10-02 11:21:02	50_B07.hid	386.65	118	804	MA	TSPAN12	Single stranded	KO	WKO	2	50	B07
2876	2024-10-02 11:21:02	50_B07.hid	387.9	545	3590	OL	TSPAN12	Single stranded	KO	WKO	2	50	B07
2877	2024-10-02 11:21:02	50_B07.hid	389.74	282	1714	MA	TSPAN12	Single stranded	KO	WKO	2	50	B07
2878	2024-10-02 11:21:02	50_B07.hid	390.9	118	626	MA	TSPAN12	Single stranded	KO	WKO	2	50	B07
2879	2024-10-02 11:21:02	50_B07.hid	393.7	165	933	MA	TSPAN12	Single stranded	KO	WKO	2	50	B07
2880	2024-10-02 11:21:02	50_B07.hid	394.76	116	586	MA	TSPAN12	Single stranded	KO	WKO	2	50	B07
2881	2024-10-02 11:21:02	50_B07.hid	396.8	673	4406	OL	TSPAN12	Single stranded	KO	WKO	2	50	B07
2882	2024-10-02 11:21:02	50_B07.hid	399.9	533	3380	OL	TSPAN12	Single stranded	KO	WKO	2	50	B07
2883	2024-10-02 11:21:02	50_B07.hid	401.91	225	1144	MA	TSPAN12	Single stranded	KO	WKO	2	50	B07
2884	2024-10-02 11:21:02	50_B07.hid	403.83	532	3453	OL	TSPAN12	Single stranded	KO	WKO	2	50	B07
2885	2024-10-02 11:21:02	50_B07.hid	404.69	111	435	MA	TSPAN12	Single stranded	KO	WKO	2	50	B07
2886	2024-10-02 11:21:02	50_B07.hid	405.85	1626	9693	OL	TSPAN12	Single stranded	KO	WKO	2	50	B07
2887	2024-10-02 11:21:02	50_B07.hid	407.68	336	2312	MA	TSPAN12	Single stranded	KO	WKO	2	50	B07
2888	2024-10-02 11:21:02	50_B07.hid	408.75	501	2465	MA	TSPAN12	Single stranded	KO	WKO	2	50	B07
2889	2024-10-02 11:21:02	50_B07.hid	409.72	115	511	MA	TSPAN12	Single stranded	KO	WKO	2	50	B07
2890	2024-10-02 11:21:02	50_B07.hid	410.59	409	1978	MA	TSPAN12	Single stranded	KO	WKO	2	50	B07
2891	2024-10-02 11:21:02	50_B07.hid	411.56	1107	5604	OL	TSPAN12	Single stranded	KO	WKO	2	50	B07
2892	2024-10-02 11:21:02	50_B07.hid	412.83	11187	71645	14	TSPAN12	Single stranded	KO	WKO	2	50	B07
2893	2024-10-02 11:21:02	50_B07.hid	413.71	1156	3873	Spike	TSPAN12	Single stranded	KO	WKO	2	50	B07
2894	2024-10-02 11:21:02	50_B07.hid	414.8	1808	7291	Spike	TSPAN12	Single stranded	KO	WKO	2	50	B07
2895	2024-10-02 11:21:02	50_B07.hid	421.98	2981	20565	16	TSPAN12	Single stranded	KO	WKO	2	50	B07
2896	2024-10-02 11:21:02	50_B07.hid	536.21	133	878	MA	TSPAN12	Single stranded	KO	WKO	2	50	B07
2897	2024-10-02 11:21:02	51_C07.hid	61.32	140	845	MA	TSPAN12	Single stranded	KO	WKO	3	51	C07
2898	2024-10-02 11:21:02	51_C07.hid	62.35	111	675	MA	TSPAN12	Single stranded	KO	WKO	3	51	C07
2899	2024-10-02 11:21:02	51_C07.hid	63.6	141	844	MA	TSPAN12	Single stranded	KO	WKO	3	51	C07
2900	2024-10-02 11:21:02	51_C07.hid	64.41	257	1336	MA	TSPAN12	Single stranded	KO	WKO	3	51	C07
2901	2024-10-02 11:21:02	51_C07.hid	65.44	510	2924	MA	TSPAN12	Single stranded	KO	WKO	3	51	C07
2902	2024-10-02 11:21:02	51_C07.hid	67.36	129	645	MA	TSPAN12	Single stranded	KO	WKO	3	51	C07
2903	2024-10-02 11:21:02	51_C07.hid	68.85	156	1036	MA	TSPAN12	Single stranded	KO	WKO	3	51	C07
2904	2024-10-02 11:21:02	51_C07.hid	71.3	136	824	MA	TSPAN12	Single stranded	KO	WKO	3	51	C07
2905	2024-10-02 11:21:02	51_C07.hid	72.64	200	1254	MA	TSPAN12	Single stranded	KO	WKO	3	51	C07
2906	2024-10-02 11:21:02	51_C07.hid	73.76	1380	8604	MA	TSPAN12	Single stranded	KO	WKO	3	51	C07
2907	2024-10-02 11:21:02	51_C07.hid	76.09	293	1717	MA	TSPAN12	Single stranded	KO	WKO	3	51	C07
2908	2024-10-02 11:21:02	51_C07.hid	76.91	165	790	MA	TSPAN12	Single stranded	KO	WKO	3	51	C07
2909	2024-10-02 11:21:02	51_C07.hid	78.04	263	1515	MA	TSPAN12	Single stranded	KO	WKO	3	51	C07
2910	2024-10-02 11:21:02	51_C07.hid	79.09	436	2677	MA	TSPAN12	Single stranded	KO	WKO	3	51	C07
2911	2024-10-02 11:21:02	51_C07.hid	80.98	212	1309	OL	TSPAN12	Single stranded	KO	WKO	3	51	C07
2912	2024-10-02 11:21:02	51_C07.hid	82.5	133	829	OL	TSPAN12	Single stranded	KO	WKO	3	51	C07
2913	2024-10-02 11:21:02	51_C07.hid	86.52	123	749	OL	TSPAN12	Single stranded	KO	WKO	3	51	C07
2914	2024-10-02 11:21:02	51_C07.hid	87.9	123	757	Y	TSPAN12	Single stranded	KO	WKO	3	51	C07
2915	2024-10-02 11:21:02	51_C07.hid	89.04	275	1684	MA	TSPAN12	Single stranded	KO	WKO	3	51	C07
2916	2024-10-02 11:21:02	51_C07.hid	94.65	144	925	OL	TSPAN12	Single stranded	KO	WKO	3	51	C07
2917	2024-10-02 11:21:02	51_C07.hid	98.99	576	3585	OL	TSPAN12	Single stranded	KO	WKO	3	51	C07
2918	2024-10-02 11:21:02	51_C07.hid	100.79	256	1430	OL	TSPAN12	Single stranded	KO	WKO	3	51	C07
2919	2024-10-02 11:21:02	51_C07.hid	104.82	1027	6415	OL	TSPAN12	Single stranded	KO	WKO	3	51	C07
2920	2024-10-02 11:21:02	51_C07.hid	110.24	125	733	OL	TSPAN12	Single stranded	KO	WKO	3	51	C07
2921	2024-10-02 11:21:02	51_C07.hid	111.11	130	664	12	TSPAN12	Single stranded	KO	WKO	3	51	C07
2922	2024-10-02 11:21:02	51_C07.hid	112.2	227	1289	OL	TSPAN12	Single stranded	KO	WKO	3	51	C07
2923	2024-10-02 11:21:02	51_C07.hid	115.98	133	704	OL	TSPAN12	Single stranded	KO	WKO	3	51	C07
2924	2024-10-02 11:21:02	51_C07.hid	116.96	219	1294	OL	TSPAN12	Single stranded	KO	WKO	3	51	C07
2925	2024-10-02 11:21:02	51_C07.hid	118.03	130	727	OL	TSPAN12	Single stranded	KO	WKO	3	51	C07
2926	2024-10-02 11:21:02	51_C07.hid	120.92	118	722	OL	TSPAN12	Single stranded	KO	WKO	3	51	C07
2927	2024-10-02 11:21:02	51_C07.hid	123.86	107	686	15	TSPAN12	Single stranded	KO	WKO	3	51	C07
2928	2024-10-02 11:21:02	51_C07.hid	125.56	127	671	15.2	TSPAN12	Single stranded	KO	WKO	3	51	C07
2929	2024-10-02 11:21:02	51_C07.hid	126.58	247	1383	15.3	TSPAN12	Single stranded	KO	WKO	3	51	C07
2930	2024-10-02 11:21:02	51_C07.hid	127.67	213	1216	16	TSPAN12	Single stranded	KO	WKO	3	51	C07
2931	2024-10-02 11:21:02	51_C07.hid	129.63	173	961	16.2	TSPAN12	Single stranded	KO	WKO	3	51	C07
2932	2024-10-02 11:21:02	51_C07.hid	130.74	273	1604	OL	TSPAN12	Single stranded	KO	WKO	3	51	C07
2933	2024-10-02 11:21:02	51_C07.hid	131.76	284	1604	17	TSPAN12	Single stranded	KO	WKO	3	51	C07
2934	2024-10-02 11:21:02	51_C07.hid	132.79	278	1588	OL	TSPAN12	Single stranded	KO	WKO	3	51	C07
2935	2024-10-02 11:21:02	51_C07.hid	163.7	158	942	OL	TSPAN12	Single stranded	KO	WKO	3	51	C07
2936	2024-10-02 11:21:02	51_C07.hid	187.39	372	2295	16	TSPAN12	Single stranded	KO	WKO	3	51	C07
2937	2024-10-02 11:21:02	51_C07.hid	217.12	182	1106	9	TSPAN12	Single stranded	KO	WKO	3	51	C07
2938	2024-10-02 11:21:02	51_C07.hid	252.74	374	2433	MA	TSPAN12	Single stranded	KO	WKO	3	51	C07
2939	2024-10-02 11:21:02	51_C07.hid	283.8	117	740	OL	TSPAN12	Single stranded	KO	WKO	3	51	C07
2940	2024-10-02 11:21:02	51_C07.hid	352.51	171	1043	OL	TSPAN12	Single stranded	KO	WKO	3	51	C07
2941	2024-10-02 11:21:02	51_C07.hid	360.74	115	739	MA	TSPAN12	Single stranded	KO	WKO	3	51	C07
2942	2024-10-02 11:21:02	51_C07.hid	361.76	169	819	MA	TSPAN12	Single stranded	KO	WKO	3	51	C07
2943	2024-10-02 11:21:02	51_C07.hid	377.84	117	831	MA	TSPAN12	Single stranded	KO	WKO	3	51	C07
2944	2024-10-02 11:21:02	51_C07.hid	380.86	248	1674	MA	TSPAN12	Single stranded	KO	WKO	3	51	C07
2945	2024-10-02 11:21:02	51_C07.hid	381.92	214	1066	MA	TSPAN12	Single stranded	KO	WKO	3	51	C07
2946	2024-10-02 11:21:02	51_C07.hid	386.04	143	778	MA	TSPAN12	Single stranded	KO	WKO	3	51	C07
2947	2024-10-02 11:21:02	51_C07.hid	387.67	143	930	MA	TSPAN12	Single stranded	KO	WKO	3	51	C07
2948	2024-10-02 11:21:02	51_C07.hid	391.04	351	2178	MA	TSPAN12	Single stranded	KO	WKO	3	51	C07
2949	2024-10-02 11:21:02	51_C07.hid	394.79	364	2279	MA	TSPAN12	Single stranded	KO	WKO	3	51	C07
2950	2024-10-02 11:21:02	51_C07.hid	395.95	512	2860	MA	TSPAN12	Single stranded	KO	WKO	3	51	C07
2951	2024-10-02 11:21:02	51_C07.hid	400.85	331	1884	MA	TSPAN12	Single stranded	KO	WKO	3	51	C07
2952	2024-10-02 11:21:02	51_C07.hid	403.88	473	3112	MA	TSPAN12	Single stranded	KO	WKO	3	51	C07
2953	2024-10-02 11:21:02	51_C07.hid	404.83	483	2205	MA	TSPAN12	Single stranded	KO	WKO	3	51	C07
2954	2024-10-02 11:21:02	51_C07.hid	405.87	969	5179	OL	TSPAN12	Single stranded	KO	WKO	3	51	C07
2955	2024-10-02 11:21:02	51_C07.hid	407.78	406	2504	MA	TSPAN12	Single stranded	KO	WKO	3	51	C07
2956	2024-10-02 11:21:02	51_C07.hid	408.73	435	2180	MA	TSPAN12	Single stranded	KO	WKO	3	51	C07
2957	2024-10-02 11:21:02	51_C07.hid	409.78	371	1817	MA	TSPAN12	Single stranded	KO	WKO	3	51	C07
2958	2024-10-02 11:21:02	51_C07.hid	410.64	285	1218	MA	TSPAN12	Single stranded	KO	WKO	3	51	C07
2959	2024-10-02 11:21:02	51_C07.hid	411.6	804	3903	OL	TSPAN12	Single stranded	KO	WKO	3	51	C07
2960	2024-10-02 11:21:02	51_C07.hid	412.75	13883	90028	14	TSPAN12	Single stranded	KO	WKO	3	51	C07
2961	2024-10-02 11:21:02	51_C07.hid	413.71	774	2468	Spike	TSPAN12	Single stranded	KO	WKO	3	51	C07
2962	2024-10-02 11:21:02	51_C07.hid	414.78	1791	7330	14.2	TSPAN12	Single stranded	KO	WKO	3	51	C07
2963	2024-10-02 11:21:02	51_C07.hid	417.93	314	1868	MA	TSPAN12	Single stranded	KO	WKO	3	51	C07
2964	2024-10-02 11:21:02	51_C07.hid	421.85	4011	27040	16	TSPAN12	Single stranded	KO	WKO	3	51	C07
2965	2024-10-02 11:21:02	51_C07.hid	586.87	117	791	MA	TSPAN12	Single stranded	KO	WKO	3	51	C07
2966	2024-10-02 11:21:02	52_D07.hid	61.25	118	704	MA	TSPAN12	Single stranded	KO	WKO	4	52	D07
2967	2024-10-02 11:21:02	52_D07.hid	62.36	106	664	MA	TSPAN12	Single stranded	KO	WKO	4	52	D07
2968	2024-10-02 11:21:02	52_D07.hid	63.61	132	811	MA	TSPAN12	Single stranded	KO	WKO	4	52	D07
2969	2024-10-02 11:21:02	52_D07.hid	64.42	237	1311	MA	TSPAN12	Single stranded	KO	WKO	4	52	D07
2970	2024-10-02 11:21:02	52_D07.hid	65.46	467	2809	MA	TSPAN12	Single stranded	KO	WKO	4	52	D07
2971	2024-10-02 11:21:02	52_D07.hid	67.31	110	622	MA	TSPAN12	Single stranded	KO	WKO	4	52	D07
2972	2024-10-02 11:21:02	52_D07.hid	68.94	145	941	MA	TSPAN12	Single stranded	KO	WKO	4	52	D07
2973	2024-10-02 11:21:02	52_D07.hid	71.32	149	986	MA	TSPAN12	Single stranded	KO	WKO	4	52	D07
2974	2024-10-02 11:21:02	52_D07.hid	72.74	151	1034	MA	TSPAN12	Single stranded	KO	WKO	4	52	D07
2975	2024-10-02 11:21:02	52_D07.hid	73.86	1265	7797	MA	TSPAN12	Single stranded	KO	WKO	4	52	D07
2976	2024-10-02 11:21:02	52_D07.hid	76.1	261	1581	MA	TSPAN12	Single stranded	KO	WKO	4	52	D07
2977	2024-10-02 11:21:02	52_D07.hid	76.92	174	804	MA	TSPAN12	Single stranded	KO	WKO	4	52	D07
2978	2024-10-02 11:21:02	52_D07.hid	78.05	270	1626	MA	TSPAN12	Single stranded	KO	WKO	4	52	D07
2979	2024-10-02 11:21:02	52_D07.hid	79.1	377	2270	MA	TSPAN12	Single stranded	KO	WKO	4	52	D07
2980	2024-10-02 11:21:02	52_D07.hid	81.05	203	1270	X	TSPAN12	Single stranded	KO	WKO	4	52	D07
2981	2024-10-02 11:21:02	52_D07.hid	82.48	112	721	OL	TSPAN12	Single stranded	KO	WKO	4	52	D07
2982	2024-10-02 11:21:02	52_D07.hid	84.44	100	609	OL	TSPAN12	Single stranded	KO	WKO	4	52	D07
2983	2024-10-02 11:21:02	52_D07.hid	86.55	106	627	OL	TSPAN12	Single stranded	KO	WKO	4	52	D07
2984	2024-10-02 11:21:02	52_D07.hid	87.92	132	822	Y	TSPAN12	Single stranded	KO	WKO	4	52	D07
2985	2024-10-02 11:21:02	52_D07.hid	89.06	261	1631	MA	TSPAN12	Single stranded	KO	WKO	4	52	D07
2986	2024-10-02 11:21:02	52_D07.hid	94.62	114	689	OL	TSPAN12	Single stranded	KO	WKO	4	52	D07
2987	2024-10-02 11:21:02	52_D07.hid	97.38	1556	10096	9	TSPAN12	Single stranded	KO	WKO	4	52	D07
2988	2024-10-02 11:21:02	52_D07.hid	98.92	534	3293	OL	TSPAN12	Single stranded	KO	WKO	4	52	D07
2989	2024-10-02 11:21:02	52_D07.hid	100.79	243	1394	OL	TSPAN12	Single stranded	KO	WKO	4	52	D07
2990	2024-10-02 11:21:02	52_D07.hid	110.18	129	723	OL	TSPAN12	Single stranded	KO	WKO	4	52	D07
2991	2024-10-02 11:21:02	52_D07.hid	111.04	126	660	12	TSPAN12	Single stranded	KO	WKO	4	52	D07
2992	2024-10-02 11:21:02	52_D07.hid	112.13	229	1394	OL	TSPAN12	Single stranded	KO	WKO	4	52	D07
2993	2024-10-02 11:21:02	52_D07.hid	115.9	127	679	OL	TSPAN12	Single stranded	KO	WKO	4	52	D07
2994	2024-10-02 11:21:02	52_D07.hid	116.96	231	1407	OL	TSPAN12	Single stranded	KO	WKO	4	52	D07
2995	2024-10-02 11:21:02	52_D07.hid	118.03	105	637	OL	TSPAN12	Single stranded	KO	WKO	4	52	D07
2996	2024-10-02 11:21:02	52_D07.hid	120.92	125	758	OL	TSPAN12	Single stranded	KO	WKO	4	52	D07
2997	2024-10-02 11:21:02	52_D07.hid	121.84	106	522	OL	TSPAN12	Single stranded	KO	WKO	4	52	D07
2998	2024-10-02 11:21:02	52_D07.hid	125.61	101	557	15.2	TSPAN12	Single stranded	KO	WKO	4	52	D07
2999	2024-10-02 11:21:02	52_D07.hid	126.54	177	1029	15.3	TSPAN12	Single stranded	KO	WKO	4	52	D07
3000	2024-10-02 11:21:02	52_D07.hid	127.63	187	1058	16	TSPAN12	Single stranded	KO	WKO	4	52	D07
3001	2024-10-02 11:21:02	52_D07.hid	129.65	139	814	16.2	TSPAN12	Single stranded	KO	WKO	4	52	D07
3002	2024-10-02 11:21:02	52_D07.hid	130.75	217	1283	OL	TSPAN12	Single stranded	KO	WKO	4	52	D07
3003	2024-10-02 11:21:02	52_D07.hid	131.76	242	1461	17	TSPAN12	Single stranded	KO	WKO	4	52	D07
3004	2024-10-02 11:21:02	52_D07.hid	132.79	205	1215	OL	TSPAN12	Single stranded	KO	WKO	4	52	D07
3005	2024-10-02 11:21:02	52_D07.hid	163.68	116	782	OL	TSPAN12	Single stranded	KO	WKO	4	52	D07
3006	2024-10-02 11:21:02	52_D07.hid	217.17	148	938	9	TSPAN12	Single stranded	KO	WKO	4	52	D07
3007	2024-10-02 11:21:02	52_D07.hid	295.62	201	1334	OL	TSPAN12	Single stranded	KO	WKO	4	52	D07
3008	2024-10-02 11:21:02	52_D07.hid	380.85	321	2166	MA	TSPAN12	Single stranded	KO	WKO	4	52	D07
3009	2024-10-02 11:21:02	52_D07.hid	383.02	397	2685	MA	TSPAN12	Single stranded	KO	WKO	4	52	D07
3010	2024-10-02 11:21:02	52_D07.hid	389.84	126	688	MA	TSPAN12	Single stranded	KO	WKO	4	52	D07
3011	2024-10-02 11:21:02	52_D07.hid	392.02	413	2771	MA	TSPAN12	Single stranded	KO	WKO	4	52	D07
3012	2024-10-02 11:21:02	52_D07.hid	394.11	157	919	MA	TSPAN12	Single stranded	KO	WKO	4	52	D07
3013	2024-10-02 11:21:02	52_D07.hid	398.1	167	1108	MA	TSPAN12	Single stranded	KO	WKO	4	52	D07
3014	2024-10-02 11:21:02	52_D07.hid	399.9	729	4901	OL	TSPAN12	Single stranded	KO	WKO	4	52	D07
3015	2024-10-02 11:21:02	52_D07.hid	402.07	249	1446	MA	TSPAN12	Single stranded	KO	WKO	4	52	D07
3016	2024-10-02 11:21:02	52_D07.hid	403.86	224	795	MA	TSPAN12	Single stranded	KO	WKO	4	52	D07
3017	2024-10-02 11:21:02	52_D07.hid	404.8	322	1586	MA	TSPAN12	Single stranded	KO	WKO	4	52	D07
3018	2024-10-02 11:21:02	52_D07.hid	405.84	1339	7347	OL	TSPAN12	Single stranded	KO	WKO	4	52	D07
3019	2024-10-02 11:21:02	52_D07.hid	407.83	305	1562	MA	TSPAN12	Single stranded	KO	WKO	4	52	D07
3020	2024-10-02 11:21:02	52_D07.hid	409.82	738	4581	OL	TSPAN12	Single stranded	KO	WKO	4	52	D07
3021	2024-10-02 11:21:02	52_D07.hid	410.67	198	886	MA	TSPAN12	Single stranded	KO	WKO	4	52	D07
3022	2024-10-02 11:21:02	52_D07.hid	411.62	541	2611	MA	TSPAN12	Single stranded	KO	WKO	4	52	D07
3023	2024-10-02 11:21:02	52_D07.hid	412.76	12193	82353	14	TSPAN12	Single stranded	KO	WKO	4	52	D07
3024	2024-10-02 11:21:02	52_D07.hid	413.71	447	1383	MA	TSPAN12	Single stranded	KO	WKO	4	52	D07
3025	2024-10-02 11:21:02	52_D07.hid	414.77	1897	7900	14.2	TSPAN12	Single stranded	KO	WKO	4	52	D07
3026	2024-10-02 11:21:02	52_D07.hid	421.83	3525	24532	16	TSPAN12	Single stranded	KO	WKO	4	52	D07
3027	2024-10-02 11:21:02	52_D07.hid	473.26	103	692	MA	TSPAN12	Single stranded	KO	WKO	4	52	D07

## Sheet: Sheet2
Sample number	Sample File	Gene	Template	Design	Cell line	Replicate	Total Editing Eff	NHEJ Eff	HDR Eff	Normalized HDR Eff	HDR:NHEJ ratio
41	41_A06.hid	TSPAN12	Single stranded	KO	ntg	1	98.9647	81.6963	17.2684	17.4491	0.211374
42	42_B06.hid	TSPAN12	Single stranded	KO	ntg	2	97.8921	82.337	15.5552	15.8901	0.188921
43	43_C06.hid	TSPAN12	Single stranded	KO	ntg	3	95.7732	77.0161	18.7571	19.5849	0.243548
44	44_D06.hid	TSPAN12	Single stranded	KO	ntg	4	93.9705	80.873	13.0975	13.9379	0.161951
49	49_A07.hid	TSPAN12	Single stranded	KO	WKO	1	100	83.8169	16.1831	16.1831	0.193077
50	50_B07.hid	TSPAN12	Single stranded	KO	WKO	2	97.2843	82.8642	14.42	14.8226	0.17402
51	51_C07.hid	TSPAN12	Single stranded	KO	WKO	3	98.458	81.5636	16.8944	17.159	0.207132
52	52_D07.hid	TSPAN12	Single stranded	KO	WKO	4	99.0615	82.4149	16.6466	16.8044	0.201986
