# Supplementary material for: Dispensable players: N-WASP and WASP are not crucial for homology-directed DNA repair
Source: EMBO Rep. 2026 Apr 10;27(10):2798–822. doi: 10.1038/s44319-026-00771-y (PMC13219447; doi:10.1038/s44319-026-00771-y)
Supplement: Supplementary file 5 — Source data Fig. 6 [file 44319_2026_771_MOESM5_ESM.zip]

Archive with 99 entries (90 files):
- Figure 6/
- Figure 6/6C/
- Figure 6/6C/WRes-TSPAN12.xlsx
- Figure 6/6C/FSA_files/
- Figure 6/6C/FSA_files/TSssWTConWT--_3.fsa
- Figure 6/6C/FSA_files/PAssWRes-ntHW_3.fsa
- Figure 6/6C/FSA_files/PAssWRes-ntE-_1.fsa
- Figure 6/6C/FSA_files/PAssWRes-ntHW_1.fsa
- Figure 6/6C/FSA_files/TSssWRes-ntE-_3.fsa
- Figure 6/6C/FSA_files/TSssWRes-ntW-_2.fsa
- Figure 6/6C/FSA_files/TSssWRes-ntHW_1.fsa
- Figure 6/6C/FSA_files/PAssWRes-ntE-_4.fsa
- Figure 6/6C/FSA_files/PAssWRes-ntW-_3.fsa
- Figure 6/6C/FSA_files/TSssWRes-ntE-_4.fsa
- Figure 6/6C/FSA_files/TSssWRes-ntW-_1.fsa
- Figure 6/6C/FSA_files/PAssWRes-ntHW_4.fsa
- Figure 6/6C/FSA_files/PAssWRes-ntW-_4.fsa
- Figure 6/6C/FSA_files/PAssWRes-ntE-_3.fsa
- Figure 6/6C/FSA_files/TSssWRes-ntW-_4.fsa
- Figure 6/6C/FSA_files/PAssWRes-ntE-_2.fsa
- Figure 6/6C/FSA_files/PAssWRes-ntW-_2.fsa
- Figure 6/6C/FSA_files/TSssWRes-ntE-_1.fsa
- Figure 6/6C/FSA_files/PAssWRes-ntW-_1.fsa
- Figure 6/6C/FSA_files/TSssWRes-ntW-_3.fsa
- Figure 6/6C/FSA_files/PAssWRes-ntHW_2.fsa
- Figure 6/6C/FSA_files/TSssWRes-ntE-_2.fsa
- Figure 6/6C/FSA_files/TSssWRes-ntHW_3.fsa
- Figure 6/6C/FSA_files/TSssWRes-ntHW_4.fsa
- Figure 6/6C/FSA_files/TSssWRes-ntHW_2.fsa
- Figure 6/6C/WRes_PAX2.xlsx
- Figure 6/6A/
- Figure 6/6A/mCLOVER/
- Figure 6/6A/mCLOVER/ntgEmpty_ntgEmpty_002.fcs
- Figure 6/6A/mCLOVER/ntgHAWASP_ntgHAW_002.fcs
- Figure 6/6A/mCLOVER/ntgWASP_ntgWASP_004.fcs
- Figure 6/6A/mCLOVER/ntgHAWASP_ntgHAW_003.fcs
- Figure 6/6A/mCLOVER/ntgWASP_ntgWASP_001.fcs
- Figure 6/6A/mCLOVER/ntgEmpty_ntgEmpty_004.fcs
- Figure 6/6A/mCLOVER/ntgWASP_ntgWASP_002.fcs
- Figure 6/6A/mCLOVER/ntgWASP_ntgWASP_003.fcs
- Figure 6/6A/mCLOVER/ntgHAWASP_ntgHAW_004.fcs
- Figure 6/6A/mCLOVER/ntgEmpty_ntgEmpty_005.fcs
- Figure 6/6A/mCLOVER/ntgWASP_ntgWASP_006.fcs
- Figure 6/6A/mCLOVER/ntgEmpty_ntgEmpty_003.fcs
- Figure 6/6A/mCLOVER/ntgHAWASP_ntgHAW_005.fcs
- Figure 6/6A/mCLOVER/ntgEmpty_ntgEmpty_006.fcs
- Figure 6/6A/mCLOVER/ntgWASP_ntgWASP_005.fcs
- Figure 6/6A/mCLOVER/ntgHAWASP_ntgHAW_006.fcs
- Figure 6/6A/mCLOVER/ntgEmpty_ntgEmpty_001.fcs
- Figure 6/6A/mCLOVER/ntgHAWASP_ntgHAW_001.fcs
- Figure 6/6A/TSPAN12/
- Figure 6/6A/TSPAN12/Han GFP 7-AAD 240924_250924 TSPAN12ss WRes ntgHAWASP 3.fcs
- Figure 6/6A/TSPAN12/Han 7AAD GFP 041023_220924 TSPAN12ss WRes ntgWASP 1.fcs
- Figure 6/6A/TSPAN12/Han GFP 7-AAD 240924_240924 TSPAN12ss WRes ntgEmpty 2.fcs
- Figure 6/6A/TSPAN12/Han 7AAD GFP 041023_220924 TSPAN12ss WRes ntgHAWASP 1.fcs
- Figure 6/6A/TSPAN12/Han GFP 7-AAD 240924_260924 TSPAN12ss WRes ntgHAWASP 4.fcs
- Figure 6/6A/TSPAN12/Han GFP 7-AAD 240924_240924 TSPAN12ss WRes ntgHAWASP 2.fcs
- Figure 6/6A/TSPAN12/Han 7AAD GFP 041023_220924 TSPAN12ss WRes ntgEmpty 1.fcs
- Figure 6/6A/TSPAN12/Han GFP 7-AAD 240924_260924 TSPAN12ss WRes ntgEmpty 4.fcs
- Figure 6/6A/TSPAN12/Han GFP 7-AAD 240924_250924 TSPAN12ss WRes ntgEmpty 3.fcs
- Figure 6/6A/TSPAN12/Han GFP 7-AAD 240924_240924 TSPAN12ss WRes ntgWASP 2.fcs
- Figure 6/6A/TSPAN12/Han GFP 7-AAD 240924_260924 TSPAN12ss WRes ntgWASP 4.fcs
- Figure 6/6A/TSPAN12/Han GFP 7-AAD 240924_250924 TSPAN12ss WRes ntgWASP 3.fcs
- Figure 6/6A/PAX2/
- Figure 6/6A/PAX2/Han GFP 7-AAD 240924_260924 PAX2ss WRes ntgEmpty 5.fcs
- Figure 6/6A/PAX2/Han 7AAD GFP 041023_210924 PAX2ss WRes ntgHAWASP 1.fcs
- Figure 6/6A/PAX2/Han GFP 7-AAD 240924_260924 PAX2ss WRes ntgWASP 5.fcs
- Figure 6/6A/PAX2/Han GFP 7-AAD 240924_240924 PAX2ss WRes ntgEmpty 3.fcs
- Figure 6/6A/PAX2/Han 7AAD GFP 041023_220924 PAX2ss WRes ntgHAWASP 2.fcs
- Figure 6/6A/PAX2/Han 7AAD GFP 041023_210924 PAX2ss WRes ntgWASP 1.fcs
- Figure 6/6A/PAX2/Han GFP 7-AAD 240924_240924 PAX2ss WRes ntgHAWASP 3.fcs
- Figure 6/6A/PAX2/Han GFP 7-AAD 240924_240924 PAX2ss WRes ntgWASP 3.fcs
- Figure 6/6A/PAX2/Han GFP 7-AAD 240924_250924 PAX2ss WRes ntgWASP 4.fcs
- Figure 6/6A/PAX2/Han GFP 7-AAD 240924_250924 PAX2ss WRes ntgEmpty 4.fcs
- Figure 6/6A/PAX2/Han 7AAD GFP 041023_220924 PAX2ss WRes ntgEmpty 2.fcs
- Figure 6/6A/PAX2/Han 7AAD GFP 041023_210924 PAX2ss WRes ntgEmpty 1.fcs
- Figure 6/6A/PAX2/Han 7AAD GFP 041023_220924 PAX2ss WRes ntgWASP 2.fcs
- Figure 6/6A/PAX2/Han GFP 7-AAD 240924_250924 PAX2ss WRes ntgHAWASP 4.fcs
- Figure 6/6A/PAX2/Han GFP 7-AAD 240924_260924 PAX2ss WRes ntgHAWASP 5.fcs
- Figure 6/6B/
- Figure 6/6B/mCLOVER/
- Figure 6/6B/mCLOVER/ntgEmpty_ntgEmpty_002.fcs
- Figure 6/6B/mCLOVER/ntgHAWASP_ntgHAW_002.fcs
- Figure 6/6B/mCLOVER/ntgWASP_ntgWASP_004.fcs
- Figure 6/6B/mCLOVER/ntgHAWASP_ntgHAW_003.fcs
- Figure 6/6B/mCLOVER/ntgWASP_ntgWASP_001.fcs
- Figure 6/6B/mCLOVER/ntgEmpty_ntgEmpty_004.fcs
- Figure 6/6B/mCLOVER/ntgWASP_ntgWASP_002.fcs
- Figure 6/6B/mCLOVER/ntgWASP_ntgWASP_003.fcs
- Figure 6/6B/mCLOVER/ntgHAWASP_ntgHAW_004.fcs
- Figure 6/6B/mCLOVER/ntgEmpty_ntgEmpty_005.fcs
- Figure 6/6B/mCLOVER/ntgWASP_ntgWASP_006.fcs
- Figure 6/6B/mCLOVER/ntgEmpty_ntgEmpty_003.fcs
- Figure 6/6B/mCLOVER/ntgHAWASP_ntgHAW_005.fcs
- Figure 6/6B/mCLOVER/ntgEmpty_ntgEmpty_006.fcs
- Figure 6/6B/mCLOVER/ntgWASP_ntgWASP_005.fcs
- Figure 6/6B/mCLOVER/ntgHAWASP_ntgHAW_006.fcs
- Figure 6/6B/mCLOVER/ntgEmpty_ntgEmpty_001.fcs
- Figure 6/6B/mCLOVER/ntgHAWASP_ntgHAW_001.fcs
