# Supplementary material for: Dispensable players: N-WASP and WASP are not crucial for homology-directed DNA repair
Source: EMBO Rep. 2026 Apr 10;27(10):2798–822. doi: 10.1038/s44319-026-00771-y (PMC13219447; doi:10.1038/s44319-026-00771-y)
Supplement: Supplementary file 5 — Source data Fig. 6 [file 44319_2026_771_MOESM5_ESM.zip › Figure 6/6C/WRes-TSPAN12.xlsx]

## Sheet: Raw data
Status	Sample Name	Sample Type	Size Standard	Analysis Method	SQI	Offscale	Quality	UD1	UD2	UD3	Dye/Sample Peak	Sample File Name	Size	Height	Area in Point	Area in BP	Data Point	Begin Point	Begin BP	End Point	End BP	Width in Point	Width in BP	User Comments	User Edit
Analyzed	TSssWRes-ntE-_1	Sample	GS500LIZ_3730	Han PC	FALSE	Pass	Pass				B, 1	TSssWRes-ntE-_1.fsa		863	5501	0	847	839	-1	854	-1	6	0
Analyzed	TSssWRes-ntE-_1	Sample	GS500LIZ_3730	Han PC	FALSE	Pass	Pass				B, 2	TSssWRes-ntE-_1.fsa		106	606	0	862	854	-1	868	-1	5	0
Analyzed	TSssWRes-ntE-_1	Sample	GS500LIZ_3730	Han PC	FALSE	Pass	Pass				B, 3	TSssWRes-ntE-_1.fsa		347	2280	0	878	868	-1	885	-1	6	0
Analyzed	TSssWRes-ntE-_1	Sample	GS500LIZ_3730	Han PC	FALSE	Pass	Pass				B, 4	TSssWRes-ntE-_1.fsa		253	1299	0	902	895	-1	907	-1	5	0
Analyzed	TSssWRes-ntE-_1	Sample	GS500LIZ_3730	Han PC	FALSE	Pass	Pass				B, 5	TSssWRes-ntE-_1.fsa		364	2375	0	914	907	-1	922	-1	6	0
Analyzed	TSssWRes-ntE-_1	Sample	GS500LIZ_3730	Han PC	FALSE	Pass	Pass				B, 6	TSssWRes-ntE-_1.fsa	0.5172	260	1910	234	936	926	-1	944	1.2069	7	0.9068
Analyzed	TSssWRes-ntE-_1	Sample	GS500LIZ_3730	Han PC	FALSE	Pass	Pass				B, 7	TSssWRes-ntE-_1.fsa	2.1552	199	1215	104	955	947	1.4655	961	2.6724	6	0.5186
Analyzed	TSssWRes-ntE-_1	Sample	GS500LIZ_3730	Han PC	FALSE	Pass	Pass				B, 8	TSssWRes-ntE-_1.fsa	3.2759	127	736	63	968	961	2.6724	974	3.7931	5	0.489
Analyzed	TSssWRes-ntE-_1	Sample	GS500LIZ_3730	Han PC	FALSE	Pass	Pass				B, 9	TSssWRes-ntE-_1.fsa	5	136	781	67	988	980	4.3103	992	5.3448	5	0.4799
Analyzed	TSssWRes-ntE-_1	Sample	GS500LIZ_3730	Han PC	FALSE	Pass	Pass				B, 10	TSssWRes-ntE-_1.fsa	5.8621	542	2639	227	998	992	5.3448	1003	6.2931	4	0.4092
Analyzed	TSssWRes-ntE-_1	Sample	GS500LIZ_3730	Han PC	FALSE	Pass	Pass				B, 11	TSssWRes-ntE-_1.fsa	7.4138	772	4652	401	1016	1007	6.6379	1025	8.1897	5	0.5076
Analyzed	TSssWRes-ntE-_1	Sample	GS500LIZ_3730	Han PC	FALSE	Pass	Pass				B, 12	TSssWRes-ntE-_1.fsa	8.9655	2759	17942	1546	1034	1025	8.1897	1041	9.569	6	0.5507
Analyzed	TSssWRes-ntE-_1	Sample	GS500LIZ_3730	Han PC	FALSE	Pass	Pass				B, 13	TSssWRes-ntE-_1.fsa	10.1724	110	484	41	1048	1041	9.569	1053	10.6035	4	0.3726
Analyzed	TSssWRes-ntE-_1	Sample	GS500LIZ_3730	Han PC	FALSE	Pass	Pass				B, 14	TSssWRes-ntE-_1.fsa	15.0862	2110	14676	1265	1105	1095	14.2241	1112	15.6897	6	0.6008
Analyzed	TSssWRes-ntE-_1	Sample	GS500LIZ_3730	Han PC	FALSE	Pass	Pass				B, 15	TSssWRes-ntE-_1.fsa	17.5	23771	156941	13529	1133	1125	16.8103	1141	18.1897	6	0.559
Analyzed	TSssWRes-ntE-_1	Sample	GS500LIZ_3730	Han PC	FALSE	Pass	Pass				B, 16	TSssWRes-ntE-_1.fsa	19.0517	23468	171572	14790	1151	1143	18.3621	1159	19.7414	7	0.6289
Analyzed	TSssWRes-ntE-_1	Sample	GS500LIZ_3730	Han PC	FALSE	Pass	Pass				B, 17	TSssWRes-ntE-_1.fsa	20.2586	1766	8501	732	1165	1159	19.7414	1172	20.8621	4	0.3984
Analyzed	TSssWRes-ntE-_1	Sample	GS500LIZ_3730	Han PC	FALSE	Pass	Pass				B, 18	TSssWRes-ntE-_1.fsa	22.6724	5793	36355	3134	1193	1185	21.9828	1202	23.4483	6	0.5347
Analyzed	TSssWRes-ntE-_1	Sample	GS500LIZ_3730	Han PC	FALSE	Pass	Pass				B, 19	TSssWRes-ntE-_1.fsa	24.0517	131	623	53	1209	1202	23.4483	1216	24.6552	4	0.3962
Analyzed	TSssWRes-ntE-_1	Sample	GS500LIZ_3730	Han PC	FALSE	Pass	Pass				B, 20	TSssWRes-ntE-_1.fsa	25.8621	739	4150	357	1230	1219	24.9138	1235	26.2931	5	0.4649
Analyzed	TSssWRes-ntE-_1	Sample	GS500LIZ_3730	Han PC	FALSE	Pass	Pass				B, 21	TSssWRes-ntE-_1.fsa	26.9828	2829	16693	1439	1243	1235	26.2931	1251	27.6724	5	0.4969
Analyzed	TSssWRes-ntE-_1	Sample	GS500LIZ_3730	Han PC	FALSE	Pass	Pass				B, 22	TSssWRes-ntE-_1.fsa	28.2759	108	512	44	1258	1251	27.6724	1263	28.7069	4	0.3947
Analyzed	TSssWRes-ntE-_1	Sample	GS500LIZ_3730	Han PC	FALSE	Pass	Pass				B, 23	TSssWRes-ntE-_1.fsa	29.3103	256	1442	124	1270	1263	28.7069	1276	29.8276	5	0.4729
Analyzed	TSssWRes-ntE-_1	Sample	GS500LIZ_3730	Han PC	FALSE	Pass	Pass				B, 24	TSssWRes-ntE-_1.fsa	30.9483	100	515	44	1289	1282	30.3448	1296	31.5517	4	0.4213
Analyzed	TSssWRes-ntE-_1	Sample	GS500LIZ_3730	Han PC	FALSE	Pass	Pass				B, 25	TSssWRes-ntE-_1.fsa	32.2414	595	3447	297	1304	1296	31.5517	1311	32.8448	5	0.4839
Analyzed	TSssWRes-ntE-_1	Sample	GS500LIZ_3730	Han PC	FALSE	Pass	Pass				B, 26	TSssWRes-ntE-_1.fsa	33.2759	152	715	61	1316	1311	32.8448	1322	33.7931	4	0.3882
Analyzed	TSssWRes-ntE-_1	Sample	GS500LIZ_3730	Han PC	FALSE	Pass	Pass				B, 27	TSssWRes-ntE-_1.fsa	34.2241	116	528	45	1327	1322	33.7931	1332	34.6552	4	0.3737
Analyzed	TSssWRes-ntE-_1	Sample	GS500LIZ_3730	Han PC	FALSE	Pass	Pass				B, 28	TSssWRes-ntE-_1.fsa	35.2586	421	2303	198	1339	1332	34.6552	1345	35.7759	5	0.4589
Analyzed	TSssWRes-ntE-_1	Sample	GS500LIZ_3730	Han PC	FALSE	Pass	Pass				B, 29	TSssWRes-ntE-_1.fsa	38.2759	197	1086	93	1374	1367	37.6724	1382	38.9655	5	0.4562
Analyzed	TSssWRes-ntE-_1	Sample	GS500LIZ_3730	Han PC	FALSE	Pass	Pass				B, 30	TSssWRes-ntE-_1.fsa	41.9828	478	2932	252	1417	1410	41.3793	1425	42.6724	6	0.5179
Analyzed	TSssWRes-ntE-_1	Sample	GS500LIZ_3730	Han PC	FALSE	Pass	Pass				B, 31	TSssWRes-ntE-_1.fsa	44.3966	620	4498	387	1445	1437	43.7069	1453	45.0862	7	0.6342
Analyzed	TSssWRes-ntE-_1	Sample	GS500LIZ_3730	Han PC	FALSE	Pass	Pass				B, 32	TSssWRes-ntE-_1.fsa	46.6379	116	507	43	1471	1463	45.9483	1476	47.069	4	0.367
Analyzed	TSssWRes-ntE-_1	Sample	GS500LIZ_3730	Han PC	FALSE	Pass	Pass				B, 33	TSssWRes-ntE-_1.fsa	47.7586	106	591	50	1484	1476	47.069	1490	48.2759	5	0.4674
Analyzed	TSssWRes-ntE-_1	Sample	GS500LIZ_3730	Han PC	FALSE	Pass	Pass				B, 34	TSssWRes-ntE-_1.fsa	54.3065	121	519	44	1561	1556	53.8827	1566	54.7308	4	0.3457
Analyzed	TSssWRes-ntE-_1	Sample	GS500LIZ_3730	Han PC	FALSE	Pass	Pass				B, 35	TSssWRes-ntE-_1.fsa	56.8574	153	709	60	1591	1585	56.3462	1596	57.2838	4	0.3808
Analyzed	TSssWRes-ntE-_1	Sample	GS500LIZ_3730	Han PC	FALSE	Pass	Pass				B, 36	TSssWRes-ntE-_1.fsa	58.7364	121	641	54	1613	1605	58.0523	1619	59.2501	5	0.4382
Analyzed	TSssWRes-ntE-_1	Sample	GS500LIZ_3730	Han PC	FALSE	Pass	Pass				B, 37	TSssWRes-ntE-_1.fsa	68.6755	174	805	70	1728	1722	68.152	1733	69.1122	4	0.3863
Analyzed	TSssWRes-ntE-_1	Sample	GS500LIZ_3730	Han PC	FALSE	Pass	Pass				B, 38	TSssWRes-ntE-_1.fsa	69.6366	290	1336	116	1739	1733	69.1122	1743	69.9866	4	0.3935
Analyzed	TSssWRes-ntE-_1	Sample	GS500LIZ_3730	Han PC	FALSE	Pass	Pass				B, 39	TSssWRes-ntE-_1.fsa	75	112	624	55	1800	1794	74.4699	1807	75.6329	5	0.492
Analyzed	TSssWRes-ntE-_1	Sample	GS500LIZ_3730	Han PC	FALSE	Pass	Pass				B, 40	TSssWRes-ntE-_1.fsa	76.266	125	618	55	1814	1807	75.6329	1819	76.7181	4	0.4378
Analyzed	TSssWRes-ntE-_1	Sample	GS500LIZ_3730	Han PC	FALSE	Pass	Pass				B, 41	TSssWRes-ntE-_1.fsa	77.4416	906	5056	457	1827	1819	76.7181	1833	77.9843	5	0.4881
Analyzed	TSssWRes-ntE-_1	Sample	GS500LIZ_3730	Han PC	FALSE	Pass	Pass				B, 42	TSssWRes-ntE-_1.fsa	79.5221	143	632	57	1850	1842	78.7984	1854	79.8839	4	0.3792
Analyzed	TSssWRes-ntE-_1	Sample	GS500LIZ_3730	Han PC	FALSE	Pass	Pass				B, 43	TSssWRes-ntE-_1.fsa	80.4268	214	1006	91	1860	1854	79.8839	1865	80.8792	4	0.4065
Analyzed	TSssWRes-ntE-_1	Sample	GS500LIZ_3730	Han PC	FALSE	Pass	Pass				B, 44	TSssWRes-ntE-_1.fsa	81.5125	249	1315	118	1872	1865	80.8792	1878	82.0555	5	0.4609
Analyzed	TSssWRes-ntE-_1	Sample	GS500LIZ_3730	Han PC	FALSE	Pass	Pass				B, 45	TSssWRes-ntE-_1.fsa	82.5985	200	973	88	1884	1878	82.0555	1890	83.1415	4	0.4248
Analyzed	TSssWRes-ntE-_1	Sample	GS500LIZ_3730	Han PC	FALSE	Pass	Pass				B, 46	TSssWRes-ntE-_1.fsa	91.2924	112	598	54	1980	1973	90.658	1986	91.8362	5	0.466
Analyzed	TSssWRes-ntE-_1	Sample	GS500LIZ_3730	Han PC	FALSE	Pass	Pass				B, 47	TSssWRes-ntE-_1.fsa	92.38	133	676	61	1992	1986	91.8362	1997	92.8333	4	0.4476
Analyzed	TSssWRes-ntE-_1	Sample	GS500LIZ_3730	Han PC	FALSE	Pass	Pass				B, 48	TSssWRes-ntE-_1.fsa	102.008	374	1921	160	2100	2093	101.422	2105	102.427	4	0.4154
Analyzed	TSssWRes-ntE-_1	Sample	GS500LIZ_3730	Han PC	FALSE	Pass	Pass				B, 49	TSssWRes-ntE-_1.fsa	103.769	124	628	52	2121	2115	103.266	2127	104.273	4	0.4171
Analyzed	TSssWRes-ntE-_1	Sample	GS500LIZ_3730	Han PC	FALSE	Pass	Pass				B, 50	TSssWRes-ntE-_1.fsa	114.68	129	640	54	2250	2242	113.998	2255	115.106	4	0.4028
Analyzed	TSssWRes-ntE-_1	Sample	GS500LIZ_3730	Han PC	FALSE	Pass	Pass				B, 51	TSssWRes-ntE-_1.fsa	119.212	294	1884	161	2303	2296	118.612	2310	119.813	6	0.5405
Analyzed	TSssWRes-ntE-_1	Sample	GS500LIZ_3730	Han PC	FALSE	Pass	Pass				B, 52	TSssWRes-ntE-_1.fsa	123.689	100	514	44	2355	2347	122.998	2360	124.121	4	0.4171
Analyzed	TSssWRes-ntE-_1	Sample	GS500LIZ_3730	Han PC	FALSE	Pass	Pass				B, 53	TSssWRes-ntE-_1.fsa	124.64	128	651	56	2366	2360	124.121	2371	125.073	4	0.4245
Analyzed	TSssWRes-ntE-_1	Sample	GS500LIZ_3730	Han PC	FALSE	Pass	Pass				B, 54	TSssWRes-ntE-_1.fsa	128.546	147	784	68	2411	2404	127.937	2416	128.982	5	0.4502
Analyzed	TSssWRes-ntE-_1	Sample	GS500LIZ_3730	Han PC	FALSE	Pass	Pass				B, 55	TSssWRes-ntE-_1.fsa	129.505	165	827	72	2422	2416	128.982	2428	130.028	4	0.4243
Analyzed	TSssWRes-ntE-_1	Sample	GS500LIZ_3730	Han PC	FALSE	Pass	Pass				B, 56	TSssWRes-ntE-_1.fsa	130.639	152	835	72	2435	2428	130.028	2441	131.164	5	0.4693
Analyzed	TSssWRes-ntE-_1	Sample	GS500LIZ_3730	Han PC	FALSE	Pass	Pass				B, 57	TSssWRes-ntE-_1.fsa	131.689	105	510	44	2447	2441	131.164	2452	132.127	4	0.416
Analyzed	TSssWRes-ntE-_1	Sample	GS500LIZ_3730	Han PC	FALSE	Pass	Pass				B, 58	TSssWRes-ntE-_1.fsa	132.653	140	731	64	2458	2452	132.127	2464	133.179	5	0.4439
Analyzed	TSssWRes-ntE-_1	Sample	GS500LIZ_3730	Han PC	FALSE	Pass	Pass				B, 59	TSssWRes-ntE-_1.fsa	133.793	225	1223	107	2471	2464	133.179	2477	134.321	5	0.4638
Analyzed	TSssWRes-ntE-_1	Sample	GS500LIZ_3730	Han PC	FALSE	Pass	Pass				B, 60	TSssWRes-ntE-_1.fsa	134.937	242	1308	115	2484	2477	134.321	2489	135.377	5	0.4626
Analyzed	TSssWRes-ntE-_1	Sample	GS500LIZ_3730	Han PC	FALSE	Pass	Pass				B, 61	TSssWRes-ntE-_1.fsa	135.994	260	1407	124	2496	2489	135.377	2503	136.611	5	0.457
Analyzed	TSssWRes-ntE-_1	Sample	GS500LIZ_3730	Han PC	FALSE	Pass	Pass				B, 62	TSssWRes-ntE-_1.fsa	240.091	561	3345	269	3738	3730	239.448	3746	240.735	5	0.4646
Analyzed	TSssWRes-ntE-_1	Sample	GS500LIZ_3730	Han PC	FALSE	Pass	Pass				B, 63	TSssWRes-ntE-_1.fsa	281.472	116	745	59	4254	4246	280.832	4260	281.952	6	0.5041
Analyzed	TSssWRes-ntE-_1	Sample	GS500LIZ_3730	Han PC	FALSE	Pass	Pass				B, 64	TSssWRes-ntE-_1.fsa	286.268	177	1103	88	4314	4307	285.709	4321	286.827	6	0.4924
Analyzed	TSssWRes-ntE-_1	Sample	GS500LIZ_3730	Han PC	FALSE	Pass	Pass				B, 65	TSssWRes-ntE-_1.fsa	292.259	224	1373	109	4389	4382	291.7	4396	292.818	5	0.4778
Analyzed	TSssWRes-ntE-_1	Sample	GS500LIZ_3730	Han PC	FALSE	Pass	Pass				B, 66	TSssWRes-ntE-_1.fsa	322.386	226	1504	122	4759	4750	321.652	4768	323.12	6	0.5335
Analyzed	TSssWRes-ntE-_1	Sample	GS500LIZ_3730	Han PC	FALSE	Pass	Pass				B, 67	TSssWRes-ntE-_1.fsa	325.645	130	833	67	4799	4791	324.993	4806	326.214	6	0.5149
Analyzed	TSssWRes-ntE-_1	Sample	GS500LIZ_3730	Han PC	FALSE	Pass	Pass				B, 68	TSssWRes-ntE-_1.fsa	361.396	131	846	64	5249	5240	360.707	5256	361.931	6	0.4867
Analyzed	TSssWRes-ntE-_1	Sample	GS500LIZ_3730	Han PC	FALSE	Pass	Pass				B, 69	TSssWRes-ntE-_1.fsa	364.304	126	825	63	5287	5278	363.615	5295	364.916	6	0.4944
Analyzed	TSssWRes-ntE-_1	Sample	GS500LIZ_3730	Han PC	FALSE	Pass	Pass				B, 70	TSssWRes-ntE-_1.fsa	366.142	134	879	67	5311	5304	365.606	5318	366.678	6	0.5015
Analyzed	TSssWRes-ntE-_1	Sample	GS500LIZ_3730	Han PC	FALSE	Pass	Pass				B, 71	TSssWRes-ntE-_1.fsa	367.214	131	820	62	5325	5318	366.678	5332	367.75	6	0.4831
Analyzed	TSssWRes-ntE-_1	Sample	GS500LIZ_3730	Han PC	FALSE	Pass	Pass				B, 72	TSssWRes-ntE-_1.fsa	376.102	109	728	55	5441	5433	375.489	5448	376.639	6	0.5148
Analyzed	TSssWRes-ntE-_1	Sample	GS500LIZ_3730	Han PC	FALSE	Pass	Pass				B, 73	TSssWRes-ntE-_1.fsa	381.012	230	1402	107	5505	5498	380.475	5512	381.549	5	0.4597
Analyzed	TSssWRes-ntE-_1	Sample	GS500LIZ_3730	Han PC	FALSE	Pass	Pass				B, 74	TSssWRes-ntE-_1.fsa	384.005	975	6291	483	5544	5535	383.314	5551	384.543	6	0.4863
Analyzed	TSssWRes-ntE-_1	Sample	GS500LIZ_3730	Han PC	FALSE	Pass	Pass				B, 75	TSssWRes-ntE-_1.fsa	386.002	128	802	61	5570	5562	385.387	5576	386.463	6	0.4812
Analyzed	TSssWRes-ntE-_1	Sample	GS500LIZ_3730	Han PC	FALSE	Pass	Pass				B, 76	TSssWRes-ntE-_1.fsa	390.766	186	1201	92	5632	5624	390.151	5640	391.381	6	0.4936
Analyzed	TSssWRes-ntE-_1	Sample	GS500LIZ_3730	Han PC	FALSE	Pass	Pass				B, 77	TSssWRes-ntE-_1.fsa	395.535	129	833	64	5694	5685	394.842	5700	395.996	6	0.4959
Analyzed	TSssWRes-ntE-_1	Sample	GS500LIZ_3730	Han PC	FALSE	Pass	Pass				B, 78	TSssWRes-ntE-_1.fsa	400.164	216	1500	119	5754	5745	399.461	5761	400.738	6	0.5552
Analyzed	TSssWRes-ntE-_1	Sample	GS500LIZ_3730	Han PC	FALSE	Pass	Pass				B, 79	TSssWRes-ntE-_1.fsa	402.297	305	2120	173	5780	5772	401.64	5788	402.953	6	0.5675
Analyzed	TSssWRes-ntE-_1	Sample	GS500LIZ_3730	Han PC	FALSE	Pass	Pass				B, 80	TSssWRes-ntE-_1.fsa	404.266	186	1142	93	5804	5797	403.692	5811	404.841	6	0.4957
Analyzed	TSssWRes-ntE-_1	Sample	GS500LIZ_3730	Han PC	FALSE	Pass	Pass				B, 81	TSssWRes-ntE-_1.fsa	406.401	542	3191	262	5830	5822	405.744	5836	406.894	5	0.476
Analyzed	TSssWRes-ntE-_1	Sample	GS500LIZ_3730	Han PC	FALSE	Pass	Pass				B, 82	TSssWRes-ntE-_1.fsa	407.305	273	1344	110	5841	5836	406.894	5848	407.88	4	0.3805
Analyzed	TSssWRes-ntE-_1	Sample	GS500LIZ_3730	Han PC	FALSE	Pass	Pass				B, 83	TSssWRes-ntE-_1.fsa	408.538	1594	10367	852	5856	5848	407.88	5863	409.113	6	0.5333
Analyzed	TSssWRes-ntE-_1	Sample	GS500LIZ_3730	Han PC	FALSE	Pass	Pass				B, 84	TSssWRes-ntE-_1.fsa	410.676	225	1290	106	5882	5874	410.018	5887	411.087	5	0.463
Analyzed	TSssWRes-ntE-_1	Sample	GS500LIZ_3730	Han PC	FALSE	Pass	Pass				B, 85	TSssWRes-ntE-_1.fsa	412.651	592	3465	285	5906	5897	411.91	5912	413.144	5	0.4714
Analyzed	TSssWRes-ntE-_1	Sample	GS500LIZ_3730	Han PC	FALSE	Pass	Pass				B, 86	TSssWRes-ntE-_1.fsa	413.721	643	3290	270	5919	5912	413.144	5925	414.215	4	0.4086
Analyzed	TSssWRes-ntE-_1	Sample	GS500LIZ_3730	Han PC	FALSE	Pass	Pass				B, 87	TSssWRes-ntE-_1.fsa	414.709	634	2656	218	5931	5925	414.215	5936	415.121	4	0.3361
Analyzed	TSssWRes-ntE-_1	Sample	GS500LIZ_3730	Han PC	FALSE	Pass	Pass				B, 88	TSssWRes-ntE-_1.fsa	415.862	13204	88387	7281	5945	5936	415.121	5952	416.439	6	0.543
Analyzed	TSssWRes-ntE-_1	Sample	GS500LIZ_3730	Han PC	FALSE	Pass	Pass				B, 89	TSssWRes-ntE-_1.fsa	416.851	278	975	80	5957	5952	416.439	5961	417.18	3	0.2787
Analyzed	TSssWRes-ntE-_1	Sample	GS500LIZ_3730	Han PC	FALSE	Pass	Pass				B, 90	TSssWRes-ntE-_1.fsa	417.84	5434	35363	2915	5969	5961	417.18	5977	418.5	6	0.5264
Analyzed	TSssWRes-ntE-_1	Sample	GS500LIZ_3730	Han PC	FALSE	Pass	Pass				B, 91	TSssWRes-ntE-_1.fsa	418.912	732	2904	239	5982	5977	418.5	5988	419.407	3	0.3114
Analyzed	TSssWRes-ntE-_1	Sample	GS500LIZ_3730	Han PC	FALSE	Pass	Pass				B, 92	TSssWRes-ntE-_1.fsa	425.02	1902	13023	1076	6056	6048	424.359	6064	425.681	6	0.5658
Analyzed	TSssWRes-ntE-_1	Sample	GS500LIZ_3730	Han PC	FALSE	Pass	Pass				G, 1	TSssWRes-ntE-_1.fsa	17.5	2166	8055	694	1133	1126	16.8966	1140	18.1035	3	0.3038
Analyzed	TSssWRes-ntE-_1	Sample	GS500LIZ_3730	Han PC	FALSE	Pass	Pass				G, 2	TSssWRes-ntE-_1.fsa	19.0517	6586	27308	2354	1151	1144	18.4483	1158	19.6552	3	0.342
Analyzed	TSssWRes-ntE-_1	Sample	GS500LIZ_3730	Han PC	FALSE	Pass	Pass				G, 3	TSssWRes-ntE-_1.fsa	26.2069	564	3118	268	1234	1225	25.431	1242	26.8966	5	0.4564
Analyzed	TSssWRes-ntE-_1	Sample	GS500LIZ_3730	Han PC	FALSE	Pass	Pass				Y, 1	TSssWRes-ntE-_1.fsa	26.9828	245	1524	131	1243	1235	26.2931	1253	27.8448	6	0.5419
Analyzed	TSssWRes-ntE-_1	Sample	GS500LIZ_3730	Han PC	FALSE	Pass	Pass				R, 1	TSssWRes-ntE-_1.fsa	19.1379	445	1924	165	1152	1144	18.4483	1158	19.6552	3	0.3431
Analyzed	TSssWRes-ntE-_1	Sample	GS500LIZ_3730	Han PC	FALSE	Pass	Pass				R, 2	TSssWRes-ntE-_1.fsa	26.2069	12627	86378	7446	1234	1225	25.431	1243	26.9828	6	0.5884
Analyzed	TSssWRes-ntE-_1	Sample	GS500LIZ_3730	Han PC	FALSE	Pass	Pass				R, 3	TSssWRes-ntE-_1.fsa	27.6724	400	2586	222	1251	1243	26.9828	1259	28.3621	6	0.5539
Analyzed	TSssWRes-ntE-_1	Sample	GS500LIZ_3730	Han PC	FALSE	Pass	Pass				O, 1	TSssWRes-ntE-_1.fsa	5.1724	200	1308	112	990	981	4.3966	998	5.8621	6	0.5626
Analyzed	TSssWRes-ntE-_1	Sample	GS500LIZ_3730	Han PC	FALSE	Pass	Pass				O, 2	TSssWRes-ntE-_1.fsa	7.069	274	1686	145	1012	1002	6.2069	1020	7.7586	5	0.5155
Analyzed	TSssWRes-ntE-_1	Sample	GS500LIZ_3730	Han PC	FALSE	Pass	Pass				O, 3	TSssWRes-ntE-_1.fsa	10.1724	310	2208	190	1048	1037	9.2241	1056	10.8621	7	0.6307
Analyzed	TSssWRes-ntE-_1	Sample	GS500LIZ_3730	Han PC	FALSE	Pass	Pass				O, 4	TSssWRes-ntE-_1.fsa	13.4483	243	1297	111	1086	1078	12.7586	1093	14.0517	5	0.4536
Analyzed	TSssWRes-ntE-_1	Sample	GS500LIZ_3730	Han PC	FALSE	Pass	Pass				O, 5	TSssWRes-ntE-_1.fsa	14.8276	2685	17297	1491	1102	1093	14.0517	1115	15.9483	6	0.5465
Analyzed	TSssWRes-ntE-_1	Sample	GS500LIZ_3730	Han PC	FALSE	Pass	Pass				O, 6	TSssWRes-ntE-_1.fsa	16.8103	8703	55869	4816	1125	1115	15.9483	1133	17.5	6	0.5425
Analyzed	TSssWRes-ntE-_1	Sample	GS500LIZ_3730	Han PC	FALSE	Pass	Pass				O, 7	TSssWRes-ntE-_1.fsa	18.5345	639	4373	376	1145	1133	17.5	1152	19.1379	6	0.5994
Analyzed	TSssWRes-ntE-_1	Sample	GS500LIZ_3730	Han PC	FALSE	Pass	Pass				O, 8	TSssWRes-ntE-_1.fsa	19.6552	139	638	54	1158	1152	19.1379	1166	20.3448	4	0.3846
Analyzed	TSssWRes-ntE-_1	Sample	GS500LIZ_3730	Han PC	FALSE	Pass	Pass				O, 9	TSssWRes-ntE-_1.fsa	23.3621	1113	7480	644	1201	1194	22.7586	1213	24.3966	8	0.7061
Analyzed	TSssWRes-ntE-_1	Sample	GS500LIZ_3730	Han PC	FALSE	Pass	Pass				O, 10	TSssWRes-ntE-_1.fsa	27.7586	2673	14962	1289	1252	1243	26.9828	1259	28.3621	5	0.4755
Analyzed	TSssWRes-ntE-_1	Sample	GS500LIZ_3730	Han PC	FALSE	Pass	Pass				O, 11	TSssWRes-ntE-_1.fsa	28.9655	517	2106	181	1266	1259	28.3621	1272	29.4828	3	0.3404
Analyzed	TSssWRes-ntE-_1	Sample	GS500LIZ_3730	Han PC	FALSE	Pass	Pass				O, 12	TSssWRes-ntE-_1.fsa	30.8621	1588	9404	810	1288	1279	30.0862	1296	31.5517	5	0.5017
Analyzed	TSssWRes-ntE-_1	Sample	GS500LIZ_3730	Han PC	FALSE	Pass	Pass				O, 13	TSssWRes-ntE-_1.fsa	33.7069	2906	18559	1599	1321	1312	32.931	1329	34.3966	6	0.5436
Analyzed	TSssWRes-ntE-_1	Sample	GS500LIZ_3730	Han PC	FALSE	Pass	Pass				O, 14	TSssWRes-ntE-_1.fsa	37.4138	5620	33237	2865	1364	1355	36.6379	1372	38.1034	5	0.5004
Analyzed	TSssWRes-ntE-_1	Sample	GS500LIZ_3730	Han PC	FALSE	Pass	Pass				O, 15	TSssWRes-ntE-_1.fsa	50	6996	41717	3555	1510	1501	49.2241	1518	50.6731	5	0.4929
Analyzed	TSssWRes-ntE-_1	Sample	GS500LIZ_3730	Han PC	FALSE	Pass	Pass				O, 16	TSssWRes-ntE-_1.fsa	75	8581	49225	4396	1800	1791	74.2051	1808	75.7234	5	0.4951
Analyzed	TSssWRes-ntE-_1	Sample	GS500LIZ_3730	Han PC	FALSE	Pass	Pass				O, 17	TSssWRes-ntE-_1.fsa	100	9669	56795	4963	2076	2067	99.183	2084	100.669	5	0.4987
Analyzed	TSssWRes-ntE-_1	Sample	GS500LIZ_3730	Han PC	FALSE	Pass	Pass				O, 18	TSssWRes-ntE-_1.fsa	139	11178	65377	6076	2530	2521	138.203	2538	139.783	5	0.5256
Analyzed	TSssWRes-ntE-_1	Sample	GS500LIZ_3730	Han PC	FALSE	Pass	Pass				O, 19	TSssWRes-ntE-_1.fsa	150	11878	69026	6386	2644	2635	149.143	2652	150.715	5	0.5195
Analyzed	TSssWRes-ntE-_1	Sample	GS500LIZ_3730	Han PC	FALSE	Pass	Pass				O, 20	TSssWRes-ntE-_1.fsa	160	11865	68455	5801	2759	2750	159.239	2767	160.679	5	0.4704
Analyzed	TSssWRes-ntE-_1	Sample	GS500LIZ_3730	Han PC	FALSE	Pass	Pass				O, 21	TSssWRes-ntE-_1.fsa	200	12155	71659	5805	3241	3232	199.27	3249	200.647	5	0.4639
Analyzed	TSssWRes-ntE-_1	Sample	GS500LIZ_3730	Han PC	FALSE	Pass	Pass				O, 22	TSssWRes-ntE-_1.fsa	247.085	11091	68761	5524	3825	3816	246.362	3834	247.808	6	0.4872
Analyzed	TSssWRes-ntE-_1	Sample	GS500LIZ_3730	Han PC	FALSE	Pass	Pass				O, 23	TSssWRes-ntE-_1.fsa	300	9582	59225	4799	4486	4477	299.282	4494	300.66	6	0.495
Analyzed	TSssWRes-ntE-_1	Sample	GS500LIZ_3730	Han PC	FALSE	Pass	Pass				O, 24	TSssWRes-ntE-_1.fsa	339.679	9787	61594	4979	4972	4963	338.951	4980	340.325	6	0.5025
Analyzed	TSssWRes-ntE-_1	Sample	GS500LIZ_3730	Han PC	FALSE	Pass	Pass				O, 25	TSssWRes-ntE-_1.fsa	350	10457	69337	5454	5100	5090	349.195	5108	350.611	6	0.5154
Analyzed	TSssWRes-ntE-_1	Sample	GS500LIZ_3730	Han PC	FALSE	Pass	Pass				O, 26	TSssWRes-ntE-_1.fsa	400	10243	67326	5353	5752	5743	399.307	5761	400.738	6	0.5182
Analyzed	TSssWRes-ntE-_1	Sample	GS500LIZ_3730	Han PC	FALSE	Pass	Pass				O, 27	TSssWRes-ntE-_1.fsa	450	10174	66958	5317	6357	6347	449.166	6365	450.596	6	0.5172
Analyzed	TSssWRes-ntE-_1	Sample	GS500LIZ_3730	Han PC	FALSE	Pass	Pass				O, 28	TSssWRes-ntE-_1.fsa	490	10013	69564	6252	6859	6850	489.227	6868	490.845	6	0.6258
Analyzed	TSssWRes-ntE-_1	Sample	GS500LIZ_3730	Han PC	FALSE	Pass	Pass				O, 29	TSssWRes-ntE-_1.fsa	500	9661	64294	6347	6962	6953	499.097	6971	500.874	6	0.6565
Analyzed	TSssWRes-ntE-_2	Sample	GS500LIZ_3730	Han PC	FALSE	Pass	Pass				B, 1	TSssWRes-ntE-_2.fsa		902	5703	0	836	828	-1	843	-1	6	0
Analyzed	TSssWRes-ntE-_2	Sample	GS500LIZ_3730	Han PC	FALSE	Pass	Pass				B, 2	TSssWRes-ntE-_2.fsa		108	549	0	851	845	-1	858	-1	4	0
Analyzed	TSssWRes-ntE-_2	Sample	GS500LIZ_3730	Han PC	FALSE	Pass	Pass				B, 3	TSssWRes-ntE-_2.fsa		349	2303	0	867	858	-1	874	-1	6	0
Analyzed	TSssWRes-ntE-_2	Sample	GS500LIZ_3730	Han PC	FALSE	Pass	Pass				B, 4	TSssWRes-ntE-_2.fsa		235	1134	0	891	884	-1	897	-1	4	0
Analyzed	TSssWRes-ntE-_2	Sample	GS500LIZ_3730	Han PC	FALSE	Pass	Pass				B, 5	TSssWRes-ntE-_2.fsa		397	2517	0	903	897	-1	912	-1	6	0
Analyzed	TSssWRes-ntE-_2	Sample	GS500LIZ_3730	Han PC	FALSE	Pass	Pass				B, 6	TSssWRes-ntE-_2.fsa		203	1380	92	926	918	-1	933	0	6	0.4606
Analyzed	TSssWRes-ntE-_2	Sample	GS500LIZ_3730	Han PC	FALSE	Pass	Pass				B, 7	TSssWRes-ntE-_2.fsa	1.0563	204	1300	114	945	937	0.3521	952	1.6725	6	0.5518
Analyzed	TSssWRes-ntE-_2	Sample	GS500LIZ_3730	Han PC	FALSE	Pass	Pass				B, 8	TSssWRes-ntE-_2.fsa	2.2887	122	658	57	959	952	1.6725	965	2.8169	5	0.4611
Analyzed	TSssWRes-ntE-_2	Sample	GS500LIZ_3730	Han PC	FALSE	Pass	Pass				B, 9	TSssWRes-ntE-_2.fsa	3.9613	126	518	45	978	971	3.3451	981	4.2254	3	0.3501
Analyzed	TSssWRes-ntE-_2	Sample	GS500LIZ_3730	Han PC	FALSE	Pass	Pass				B, 10	TSssWRes-ntE-_2.fsa	4.6655	451	1945	171	986	981	4.2254	994	5.3697	4	0.3532
Analyzed	TSssWRes-ntE-_2	Sample	GS500LIZ_3730	Han PC	FALSE	Pass	Pass				B, 11	TSssWRes-ntE-_2.fsa	6.338	793	4669	411	1005	998	5.7218	1014	7.1303	5	0.5032
Analyzed	TSssWRes-ntE-_2	Sample	GS500LIZ_3730	Han PC	FALSE	Pass	Pass				B, 12	TSssWRes-ntE-_2.fsa	7.8345	3011	19470	1713	1022	1014	7.1303	1030	8.5387	6	0.5577
Analyzed	TSssWRes-ntE-_2	Sample	GS500LIZ_3730	Han PC	FALSE	Pass	Pass				B, 13	TSssWRes-ntE-_2.fsa	9.0669	190	864	76	1036	1030	8.5387	1043	9.6831	4	0.3868
Analyzed	TSssWRes-ntE-_2	Sample	GS500LIZ_3730	Han PC	FALSE	Pass	Pass				B, 14	TSssWRes-ntE-_2.fsa	10.5634	159	698	61	1053	1047	10.0352	1057	10.9155	4	0.378
Analyzed	TSssWRes-ntE-_2	Sample	GS500LIZ_3730	Han PC	FALSE	Pass	Pass				B, 15	TSssWRes-ntE-_2.fsa	14.1725	2467	17239	1517	1094	1086	13.4683	1102	14.8768	6	0.6152
Analyzed	TSssWRes-ntE-_2	Sample	GS500LIZ_3730	Han PC	FALSE	Pass	Pass				B, 16	TSssWRes-ntE-_2.fsa	16.6373	24148	159307	14023	1122	1113	15.8451	1129	17.2535	6	0.5728
Analyzed	TSssWRes-ntE-_2	Sample	GS500LIZ_3730	Han PC	FALSE	Pass	Pass				B, 17	TSssWRes-ntE-_2.fsa	18.2218	23103	176801	15563	1140	1131	17.4296	1147	18.838	7	0.6745
Analyzed	TSssWRes-ntE-_2	Sample	GS500LIZ_3730	Han PC	FALSE	Pass	Pass				B, 18	TSssWRes-ntE-_2.fsa	19.3662	1360	6017	529	1153	1147	18.838	1158	19.8063	4	0.3756
Analyzed	TSssWRes-ntE-_2	Sample	GS500LIZ_3730	Han PC	FALSE	Pass	Pass				B, 19	TSssWRes-ntE-_2.fsa	21.919	8419	56322	4957	1182	1173	21.1268	1189	22.5352	6	0.5819
Analyzed	TSssWRes-ntE-_2	Sample	GS500LIZ_3730	Han PC	FALSE	Pass	Pass				B, 20	TSssWRes-ntE-_2.fsa	25.5282	570	2930	257	1223	1215	24.8239	1227	25.8803	4	0.4271
Analyzed	TSssWRes-ntE-_2	Sample	GS500LIZ_3730	Han PC	FALSE	Pass	Pass				B, 21	TSssWRes-ntE-_2.fsa	26.4965	2556	15086	1327	1234	1227	25.8803	1241	27.1127	5	0.5058
Analyzed	TSssWRes-ntE-_2	Sample	GS500LIZ_3730	Han PC	FALSE	Pass	Pass				B, 22	TSssWRes-ntE-_2.fsa	28.8732	228	1295	113	1261	1253	28.169	1267	29.4014	5	0.4863
Analyzed	TSssWRes-ntE-_2	Sample	GS500LIZ_3730	Han PC	FALSE	Pass	Pass				B, 23	TSssWRes-ntE-_2.fsa	31.7782	536	3154	277	1294	1286	31.0739	1300	32.3063	5	0.5009
Analyzed	TSssWRes-ntE-_2	Sample	GS500LIZ_3730	Han PC	FALSE	Pass	Pass				B, 24	TSssWRes-ntE-_2.fsa	32.8345	125	600	52	1306	1300	32.3063	1311	33.2747	4	0.4034
Analyzed	TSssWRes-ntE-_2	Sample	GS500LIZ_3730	Han PC	FALSE	Pass	Pass				B, 25	TSssWRes-ntE-_2.fsa	33.8028	107	487	42	1317	1311	33.2747	1321	34.1549	4	0.3878
Analyzed	TSssWRes-ntE-_2	Sample	GS500LIZ_3730	Han PC	FALSE	Pass	Pass				B, 26	TSssWRes-ntE-_2.fsa	34.7711	385	1962	172	1328	1321	34.1549	1334	35.2993	4	0.4362
Analyzed	TSssWRes-ntE-_2	Sample	GS500LIZ_3730	Han PC	FALSE	Pass	Pass				B, 27	TSssWRes-ntE-_2.fsa	37.8521	185	970	85	1363	1355	37.1479	1369	38.3803	5	0.4501
Analyzed	TSssWRes-ntE-_2	Sample	GS500LIZ_3730	Han PC	FALSE	Pass	Pass				B, 28	TSssWRes-ntE-_2.fsa	41.5493	504	3196	281	1405	1398	40.9331	1414	42.3416	6	0.5407
Analyzed	TSssWRes-ntE-_2	Sample	GS500LIZ_3730	Han PC	FALSE	Pass	Pass				B, 29	TSssWRes-ntE-_2.fsa	43.9261	543	3468	305	1432	1424	43.2218	1439	44.5423	6	0.5607
Analyzed	TSssWRes-ntE-_2	Sample	GS500LIZ_3730	Han PC	FALSE	Pass	Pass				B, 30	TSssWRes-ntE-_2.fsa	46.2148	102	470	41	1458	1452	45.6866	1464	46.743	4	0.3881
Analyzed	TSssWRes-ntE-_2	Sample	GS500LIZ_3730	Han PC	FALSE	Pass	Pass				B, 31	TSssWRes-ntE-_2.fsa	47.4472	114	600	52	1472	1464	46.743	1477	47.8873	5	0.4487
Analyzed	TSssWRes-ntE-_2	Sample	GS500LIZ_3730	Han PC	FALSE	Pass	Pass				B, 32	TSssWRes-ntE-_2.fsa	54.0816	108	436	37	1548	1543	53.6463	1552	54.43	3	0.3383
Analyzed	TSssWRes-ntE-_2	Sample	GS500LIZ_3730	Han PC	FALSE	Pass	Pass				B, 33	TSssWRes-ntE-_2.fsa	56.6983	158	756	66	1578	1571	56.0869	1583	57.1353	4	0.4036
Analyzed	TSssWRes-ntE-_2	Sample	GS500LIZ_3730	Han PC	FALSE	Pass	Pass				B, 34	TSssWRes-ntE-_2.fsa	58.5353	118	630	55	1599	1592	57.9225	1605	59.061	5	0.4573
Analyzed	TSssWRes-ntE-_2	Sample	GS500LIZ_3730	Han PC	FALSE	Pass	Pass				B, 35	TSssWRes-ntE-_2.fsa	68.5849	184	782	69	1713	1708	68.1413	1718	69.0287	4	0.3615
Analyzed	TSssWRes-ntE-_2	Sample	GS500LIZ_3730	Han PC	FALSE	Pass	Pass				B, 36	TSssWRes-ntE-_2.fsa	69.5615	275	1306	116	1724	1718	69.0287	1729	70.0059	4	0.4092
Analyzed	TSssWRes-ntE-_2	Sample	GS500LIZ_3730	Han PC	FALSE	Pass	Pass				B, 37	TSssWRes-ntE-_2.fsa	74.9105	106	595	53	1784	1778	74.374	1792	75.6372	5	0.4872
Analyzed	TSssWRes-ntE-_2	Sample	GS500LIZ_3730	Han PC	FALSE	Pass	Pass				B, 38	TSssWRes-ntE-_2.fsa	76.2744	131	625	56	1799	1792	75.6372	1804	76.7294	4	0.4165
Analyzed	TSssWRes-ntE-_2	Sample	GS500LIZ_3730	Han PC	FALSE	Pass	Pass				B, 39	TSssWRes-ntE-_2.fsa	77.3665	886	4920	447	1811	1804	76.7294	1818	78.0035	5	0.49
Analyzed	TSssWRes-ntE-_2	Sample	GS500LIZ_3730	Han PC	FALSE	Pass	Pass				B, 40	TSssWRes-ntE-_2.fsa	79.5503	142	603	54	1835	1829	79.0044	1839	79.9142	3	0.3629
Analyzed	TSssWRes-ntE-_2	Sample	GS500LIZ_3730	Han PC	FALSE	Pass	Pass				B, 41	TSssWRes-ntE-_2.fsa	80.3691	218	982	89	1844	1839	79.9142	1850	80.9149	4	0.3944
Analyzed	TSssWRes-ntE-_2	Sample	GS500LIZ_3730	Han PC	FALSE	Pass	Pass				B, 42	TSssWRes-ntE-_2.fsa	81.4607	251	1322	120	1856	1850	80.9149	1862	82.0064	5	0.4625
Analyzed	TSssWRes-ntE-_2	Sample	GS500LIZ_3730	Han PC	FALSE	Pass	Pass				B, 43	TSssWRes-ntE-_2.fsa	82.5522	172	848	77	1868	1862	82.0064	1873	83.0069	4	0.4291
Analyzed	TSssWRes-ntE-_2	Sample	GS500LIZ_3730	Han PC	FALSE	Pass	Pass				B, 44	TSssWRes-ntE-_2.fsa	91.1885	111	567	51	1963	1956	90.5524	1969	91.7337	4	0.447
Analyzed	TSssWRes-ntE-_2	Sample	GS500LIZ_3730	Han PC	FALSE	Pass	Pass				B, 45	TSssWRes-ntE-_2.fsa	92.2789	128	629	57	1975	1969	91.7337	1980	92.7332	4	0.4367
Analyzed	TSssWRes-ntE-_2	Sample	GS500LIZ_3730	Han PC	FALSE	Pass	Pass				B, 46	TSssWRes-ntE-_2.fsa	101.854	360	1836	154	2082	2076	101.348	2088	102.36	4	0.4113
Analyzed	TSssWRes-ntE-_2	Sample	GS500LIZ_3730	Han PC	FALSE	Pass	Pass				B, 47	TSssWRes-ntE-_2.fsa	103.712	135	682	57	2104	2097	103.121	2110	104.22	4	0.4123
Analyzed	TSssWRes-ntE-_2	Sample	GS500LIZ_3730	Han PC	FALSE	Pass	Pass				B, 48	TSssWRes-ntE-_2.fsa	114.539	113	516	44	2231	2225	114.023	2236	114.969	4	0.3838
Analyzed	TSssWRes-ntE-_2	Sample	GS500LIZ_3730	Han PC	FALSE	Pass	Pass				B, 49	TSssWRes-ntE-_2.fsa	118.331	102	516	44	2275	2269	117.813	2281	118.85	4	0.4198
Analyzed	TSssWRes-ntE-_2	Sample	GS500LIZ_3730	Han PC	FALSE	Pass	Pass				B, 50	TSssWRes-ntE-_2.fsa	119.369	147	825	71	2287	2281	118.85	2293	119.889	5	0.4735
Analyzed	TSssWRes-ntE-_2	Sample	GS500LIZ_3730	Han PC	FALSE	Pass	Pass				B, 51	TSssWRes-ntE-_2.fsa	120.496	109	585	50	2300	2293	119.889	2306	121.017	5	0.4506
Analyzed	TSssWRes-ntE-_2	Sample	GS500LIZ_3730	Han PC	FALSE	Pass	Pass				B, 52	TSssWRes-ntE-_2.fsa	123.453	147	775	67	2334	2328	122.93	2340	123.976	4	0.434
Analyzed	TSssWRes-ntE-_2	Sample	GS500LIZ_3730	Han PC	FALSE	Pass	Pass				B, 53	TSssWRes-ntE-_2.fsa	124.499	144	743	64	2346	2340	123.976	2352	125.024	4	0.4283
Analyzed	TSssWRes-ntE-_2	Sample	GS500LIZ_3730	Han PC	FALSE	Pass	Pass				B, 54	TSssWRes-ntE-_2.fsa	128.442	152	799	70	2391	2383	127.739	2396	128.882	5	0.4414
Analyzed	TSssWRes-ntE-_2	Sample	GS500LIZ_3730	Han PC	FALSE	Pass	Pass				B, 55	TSssWRes-ntE-_2.fsa	129.41	141	739	65	2402	2396	128.882	2408	129.938	5	0.4469
Analyzed	TSssWRes-ntE-_2	Sample	GS500LIZ_3730	Han PC	FALSE	Pass	Pass				B, 56	TSssWRes-ntE-_2.fsa	130.467	150	836	73	2414	2408	129.938	2420	130.997	5	0.4831
Analyzed	TSssWRes-ntE-_2	Sample	GS500LIZ_3730	Han PC	FALSE	Pass	Pass				B, 57	TSssWRes-ntE-_2.fsa	131.615	103	500	44	2427	2420	130.997	2432	132.057	4	0.4076
Analyzed	TSssWRes-ntE-_2	Sample	GS500LIZ_3730	Han PC	FALSE	Pass	Pass				B, 58	TSssWRes-ntE-_2.fsa	132.588	125	634	56	2438	2432	132.057	2443	133.031	4	0.438
Analyzed	TSssWRes-ntE-_2	Sample	GS500LIZ_3730	Han PC	FALSE	Pass	Pass				B, 59	TSssWRes-ntE-_2.fsa	133.74	227	1238	109	2451	2443	133.031	2456	134.184	5	0.4742
Analyzed	TSssWRes-ntE-_2	Sample	GS500LIZ_3730	Han PC	FALSE	Pass	Pass				B, 60	TSssWRes-ntE-_2.fsa	134.806	273	1436	127	2463	2456	134.184	2469	135.34	5	0.4534
Analyzed	TSssWRes-ntE-_2	Sample	GS500LIZ_3730	Han PC	FALSE	Pass	Pass				B, 61	TSssWRes-ntE-_2.fsa	135.874	260	1432	127	2475	2469	135.34	2482	136.498	5	0.4747
Analyzed	TSssWRes-ntE-_2	Sample	GS500LIZ_3730	Han PC	FALSE	Pass	Pass				B, 62	TSssWRes-ntE-_2.fsa	165.788	103	532	45	2806	2800	165.279	2812	166.297	5	0.4248
Analyzed	TSssWRes-ntE-_2	Sample	GS500LIZ_3730	Han PC	FALSE	Pass	Pass				B, 63	TSssWRes-ntE-_2.fsa	207.185	220	1257	102	3304	3297	206.614	3310	207.675	5	0.4545
Analyzed	TSssWRes-ntE-_2	Sample	GS500LIZ_3730	Han PC	FALSE	Pass	Pass				B, 64	TSssWRes-ntE-_2.fsa	208.164	101	509	41	3316	3310	207.675	3322	208.654	4	0.3958
Analyzed	TSssWRes-ntE-_2	Sample	GS500LIZ_3730	Han PC	FALSE	Pass	Pass				B, 65	TSssWRes-ntE-_2.fsa	233.818	374	2289	186	3631	3623	233.168	3638	234.387	5	0.4833
Analyzed	TSssWRes-ntE-_2	Sample	GS500LIZ_3730	Han PC	FALSE	Pass	Pass				B, 66	TSssWRes-ntE-_2.fsa	237.394	165	993	80	3675	3667	236.744	3684	238.125	5	0.473
Analyzed	TSssWRes-ntE-_2	Sample	GS500LIZ_3730	Han PC	FALSE	Pass	Pass				B, 67	TSssWRes-ntE-_2.fsa	271.596	172	1099	88	4097	4088	270.868	4106	272.324	6	0.5081
Analyzed	TSssWRes-ntE-_2	Sample	GS500LIZ_3730	Han PC	FALSE	Pass	Pass				B, 68	TSssWRes-ntE-_2.fsa	309.707	145	967	80	4566	4556	308.879	4573	310.286	6	0.5398
Analyzed	TSssWRes-ntE-_2	Sample	GS500LIZ_3730	Han PC	FALSE	Pass	Pass				B, 69	TSssWRes-ntE-_2.fsa	347.323	100	602	48	5025	5018	346.755	5032	347.891	5	0.4854
Analyzed	TSssWRes-ntE-_2	Sample	GS500LIZ_3730	Han PC	FALSE	Pass	Pass				B, 70	TSssWRes-ntE-_2.fsa	356.318	184	1121	86	5140	5132	355.702	5147	356.858	6	0.4639
Analyzed	TSssWRes-ntE-_2	Sample	GS500LIZ_3730	Han PC	FALSE	Pass	Pass				B, 71	TSssWRes-ntE-_2.fsa	373.059	166	1011	78	5357	5348	372.364	5363	373.523	5	0.4613
Analyzed	TSssWRes-ntE-_2	Sample	GS500LIZ_3730	Han PC	FALSE	Pass	Pass				B, 72	TSssWRes-ntE-_2.fsa	374.141	190	1172	90	5371	5363	373.523	5377	374.604	6	0.4726
Analyzed	TSssWRes-ntE-_2	Sample	GS500LIZ_3730	Han PC	FALSE	Pass	Pass				B, 73	TSssWRes-ntE-_2.fsa	375.995	206	1327	102	5395	5386	375.3	5402	376.536	6	0.4878
Analyzed	TSssWRes-ntE-_2	Sample	GS500LIZ_3730	Han PC	FALSE	Pass	Pass				B, 74	TSssWRes-ntE-_2.fsa	383.959	778	5036	389	5498	5490	383.34	5505	384.5	6	0.495
Analyzed	TSssWRes-ntE-_2	Sample	GS500LIZ_3730	Han PC	FALSE	Pass	Pass				B, 75	TSssWRes-ntE-_2.fsa	388.913	137	877	67	5562	5554	388.293	5569	389.455	6	0.4928
Analyzed	TSssWRes-ntE-_2	Sample	GS500LIZ_3730	Han PC	FALSE	Pass	Pass				B, 76	TSssWRes-ntE-_2.fsa	394.647	264	1654	128	5636	5629	394.104	5644	395.267	6	0.4819
Analyzed	TSssWRes-ntE-_2	Sample	GS500LIZ_3730	Han PC	FALSE	Pass	Pass				B, 77	TSssWRes-ntE-_2.fsa	399.069	134	733	56	5693	5685	398.448	5699	399.534	5	0.4182
Analyzed	TSssWRes-ntE-_2	Sample	GS500LIZ_3730	Han PC	FALSE	Pass	Pass				B, 78	TSssWRes-ntE-_2.fsa	402.235	242	1269	105	5732	5725	401.656	5737	402.649	5	0.4215
Analyzed	TSssWRes-ntE-_2	Sample	GS500LIZ_3730	Han PC	FALSE	Pass	Pass				B, 79	TSssWRes-ntE-_2.fsa	403.229	375	2188	181	5744	5737	402.649	5750	403.726	5	0.4749
Analyzed	TSssWRes-ntE-_2	Sample	GS500LIZ_3730	Han PC	FALSE	Pass	Pass				B, 80	TSssWRes-ntE-_2.fsa	407.373	673	3963	328	5794	5786	406.71	5800	407.87	5	0.4793
Analyzed	TSssWRes-ntE-_2	Sample	GS500LIZ_3730	Han PC	FALSE	Pass	Pass				B, 81	TSssWRes-ntE-_2.fsa	408.534	1195	7600	630	5808	5800	407.87	5814	409.032	6	0.5199
Analyzed	TSssWRes-ntE-_2	Sample	GS500LIZ_3730	Han PC	FALSE	Pass	Pass				B, 82	TSssWRes-ntE-_2.fsa	410.525	377	2306	191	5832	5825	409.944	5838	411.023	6	0.4999
Analyzed	TSssWRes-ntE-_2	Sample	GS500LIZ_3730	Han PC	FALSE	Pass	Pass				B, 83	TSssWRes-ntE-_2.fsa	411.521	255	1460	121	5844	5838	411.023	5850	412.019	5	0.4685
Analyzed	TSssWRes-ntE-_2	Sample	GS500LIZ_3730	Han PC	FALSE	Pass	Pass				B, 84	TSssWRes-ntE-_2.fsa	412.6	330	1882	156	5857	5850	412.019	5863	413.098	5	0.4676
Analyzed	TSssWRes-ntE-_2	Sample	GS500LIZ_3730	Han PC	FALSE	Pass	Pass				B, 85	TSssWRes-ntE-_2.fsa	413.763	143	562	46	5871	5865	413.264	5876	414.178	3	0.3183
Analyzed	TSssWRes-ntE-_2	Sample	GS500LIZ_3730	Han PC	FALSE	Pass	Pass				B, 86	TSssWRes-ntE-_2.fsa	414.76	960	4310	358	5883	5876	414.178	5887	415.092	4	0.3574
Analyzed	TSssWRes-ntE-_2	Sample	GS500LIZ_3730	Han PC	FALSE	Pass	Pass				B, 87	TSssWRes-ntE-_2.fsa	415.757	12255	82532	6858	5895	5887	415.092	5903	416.421	6	0.556
Analyzed	TSssWRes-ntE-_2	Sample	GS500LIZ_3730	Han PC	FALSE	Pass	Pass				B, 88	TSssWRes-ntE-_2.fsa	417.918	5367	34985	2908	5921	5912	417.17	5928	418.5	6	0.5351
Analyzed	TSssWRes-ntE-_2	Sample	GS500LIZ_3730	Han PC	FALSE	Pass	Pass				B, 89	TSssWRes-ntE-_2.fsa	418.916	236	951	79	5933	5928	418.5	5938	419.332	3	0.3201
Analyzed	TSssWRes-ntE-_2	Sample	GS500LIZ_3730	Han PC	FALSE	Pass	Pass				B, 90	TSssWRes-ntE-_2.fsa	424.993	1174	7926	660	6006	5997	424.243	6014	425.659	6	0.5577
Analyzed	TSssWRes-ntE-_2	Sample	GS500LIZ_3730	Han PC	FALSE	Pass	Pass				G, 1	TSssWRes-ntE-_2.fsa	16.6373	1968	6563	577	1122	1115	16.0211	1128	17.1655	3	0.2735
Analyzed	TSssWRes-ntE-_2	Sample	GS500LIZ_3730	Han PC	FALSE	Pass	Pass				G, 2	TSssWRes-ntE-_2.fsa	18.2218	7245	29903	2632	1140	1132	17.5176	1146	18.75	3	0.3502
Analyzed	TSssWRes-ntE-_2	Sample	GS500LIZ_3730	Han PC	FALSE	Pass	Pass				G, 3	TSssWRes-ntE-_2.fsa	25.8803	1033	5780	508	1227	1218	25.088	1234	26.4965	5	0.4752
Analyzed	TSssWRes-ntE-_2	Sample	GS500LIZ_3730	Han PC	FALSE	Pass	Pass				Y, 1	TSssWRes-ntE-_2.fsa	14.2606	112	874	76	1095	1085	13.3803	1103	14.9648	7	0.6533
Analyzed	TSssWRes-ntE-_2	Sample	GS500LIZ_3730	Han PC	FALSE	Pass	Pass				Y, 2	TSssWRes-ntE-_2.fsa	16.3732	461	2694	237	1119	1112	15.757	1129	17.2535	3	0.3387
Analyzed	TSssWRes-ntE-_2	Sample	GS500LIZ_3730	Han PC	FALSE	Pass	Pass				Y, 3	TSssWRes-ntE-_2.fsa	17.8697	341	1429	125	1136	1129	17.2535	1141	18.3099	3	0.3088
Analyzed	TSssWRes-ntE-_2	Sample	GS500LIZ_3730	Han PC	FALSE	Pass	Pass				Y, 4	TSssWRes-ntE-_2.fsa	18.4859	174	696	61	1143	1141	18.3099	1149	19.0141	3	0.314
Analyzed	TSssWRes-ntE-_2	Sample	GS500LIZ_3730	Han PC	FALSE	Pass	Pass				Y, 5	TSssWRes-ntE-_2.fsa	21.919	202	1357	119	1182	1172	21.0387	1190	22.6232	6	0.5357
Analyzed	TSssWRes-ntE-_2	Sample	GS500LIZ_3730	Han PC	FALSE	Pass	Pass				Y, 6	TSssWRes-ntE-_2.fsa	26.6725	317	1872	164	1236	1228	25.9683	1244	27.3768	5	0.4993
Analyzed	TSssWRes-ntE-_2	Sample	GS500LIZ_3730	Han PC	FALSE	Pass	Pass				Y, 7	TSssWRes-ntE-_2.fsa	415.757	288	2057	170	5895	5886	415.009	5903	416.421	7	0.5868
Analyzed	TSssWRes-ntE-_2	Sample	GS500LIZ_3730	Han PC	FALSE	Pass	Pass				Y, 8	TSssWRes-ntE-_2.fsa	417.835	137	768	63	5920	5911	417.087	5926	418.334	5	0.4856
Analyzed	TSssWRes-ntE-_2	Sample	GS500LIZ_3730	Han PC	FALSE	Pass	Pass				R, 1	TSssWRes-ntE-_2.fsa	17.5176	126	931	81	1132	1121	16.5493	1136	17.8697	7	0.6783
Analyzed	TSssWRes-ntE-_2	Sample	GS500LIZ_3730	Han PC	FALSE	Pass	Pass				R, 2	TSssWRes-ntE-_2.fsa	25.8803	15150	101353	8921	1227	1217	25	1235	26.5845	6	0.5879
Analyzed	TSssWRes-ntE-_2	Sample	GS500LIZ_3730	Han PC	FALSE	Pass	Pass				R, 3	TSssWRes-ntE-_2.fsa	27.2887	455	3013	265	1243	1235	26.5845	1251	27.993	6	0.5755
Analyzed	TSssWRes-ntE-_2	Sample	GS500LIZ_3730	Han PC	FALSE	Pass	Pass				O, 1	TSssWRes-ntE-_2.fsa	4.1373	238	1419	124	980	971	3.3451	988	4.8415	5	0.5156
Analyzed	TSssWRes-ntE-_2	Sample	GS500LIZ_3730	Han PC	FALSE	Pass	Pass				O, 2	TSssWRes-ntE-_2.fsa	6.0739	254	1488	130	1002	993	5.2817	1010	6.7782	5	0.4989
Analyzed	TSssWRes-ntE-_2	Sample	GS500LIZ_3730	Han PC	FALSE	Pass	Pass				O, 3	TSssWRes-ntE-_2.fsa	9.243	775	5376	473	1038	1028	8.3627	1046	9.9472	6	0.6089
Analyzed	TSssWRes-ntE-_2	Sample	GS500LIZ_3730	Han PC	FALSE	Pass	Pass				O, 4	TSssWRes-ntE-_2.fsa	12.588	228	1072	94	1076	1068	11.8838	1082	13.1162	4	0.3961
Analyzed	TSssWRes-ntE-_2	Sample	GS500LIZ_3730	Han PC	FALSE	Pass	Pass				O, 5	TSssWRes-ntE-_2.fsa	13.9085	2888	18195	1601	1091	1082	13.1162	1100	14.7007	6	0.5454
Analyzed	TSssWRes-ntE-_2	Sample	GS500LIZ_3730	Han PC	FALSE	Pass	Pass				O, 6	TSssWRes-ntE-_2.fsa	15.9331	8632	54927	4835	1114	1104	15.0528	1122	16.6373	6	0.5527
Analyzed	TSssWRes-ntE-_2	Sample	GS500LIZ_3730	Han PC	FALSE	Pass	Pass				O, 7	TSssWRes-ntE-_2.fsa	17.6937	560	3481	306	1134	1122	16.6373	1143	18.4859	6	0.5285
Analyzed	TSssWRes-ntE-_2	Sample	GS500LIZ_3730	Han PC	FALSE	Pass	Pass				O, 8	TSssWRes-ntE-_2.fsa	19.9824	268	1093	96	1160	1152	19.2782	1168	20.6866	3	0.3423
Analyzed	TSssWRes-ntE-_2	Sample	GS500LIZ_3730	Han PC	FALSE	Pass	Pass				O, 9	TSssWRes-ntE-_2.fsa	21.4789	392	1825	160	1177	1168	20.6866	1183	22.007	4	0.3953
Analyzed	TSssWRes-ntE-_2	Sample	GS500LIZ_3730	Han PC	FALSE	Pass	Pass				O, 10	TSssWRes-ntE-_2.fsa	22.7113	1048	8082	711	1191	1183	22.007	1203	23.7676	9	0.8635
Analyzed	TSssWRes-ntE-_2	Sample	GS500LIZ_3730	Han PC	FALSE	Pass	Pass				O, 11	TSssWRes-ntE-_2.fsa	27.3768	1912	9682	852	1244	1236	26.6725	1251	27.993	4	0.4378
Analyzed	TSssWRes-ntE-_2	Sample	GS500LIZ_3730	Han PC	FALSE	Pass	Pass				O, 12	TSssWRes-ntE-_2.fsa	28.5211	402	1479	130	1257	1251	27.993	1264	29.1373	3	0.3126
Analyzed	TSssWRes-ntE-_2	Sample	GS500LIZ_3730	Han PC	FALSE	Pass	Pass				O, 13	TSssWRes-ntE-_2.fsa	30.3697	1375	9174	807	1278	1268	29.4894	1286	31.0739	6	0.5799
Analyzed	TSssWRes-ntE-_2	Sample	GS500LIZ_3730	Han PC	FALSE	Pass	Pass				O, 14	TSssWRes-ntE-_2.fsa	33.3627	2847	18850	1659	1312	1303	32.5704	1321	34.1549	6	0.5799
Analyzed	TSssWRes-ntE-_2	Sample	GS500LIZ_3730	Han PC	FALSE	Pass	Pass				O, 15	TSssWRes-ntE-_2.fsa	37.0599	5830	36028	3171	1354	1344	36.1796	1362	37.7641	6	0.5303
Analyzed	TSssWRes-ntE-_2	Sample	GS500LIZ_3730	Han PC	FALSE	Pass	Pass				O, 16	TSssWRes-ntE-_2.fsa	50	7032	41727	3646	1501	1492	49.2077	1509	50.6932	5	0.5058
Analyzed	TSssWRes-ntE-_2	Sample	GS500LIZ_3730	Han PC	FALSE	Pass	Pass				O, 17	TSssWRes-ntE-_2.fsa	75	8758	51508	4644	1785	1776	74.1952	1793	75.7282	5	0.5122
Analyzed	TSssWRes-ntE-_2	Sample	GS500LIZ_3730	Han PC	FALSE	Pass	Pass				O, 18	TSssWRes-ntE-_2.fsa	100	9835	57173	5026	2060	2051	99.1827	2067	100.589	5	0.4926
Analyzed	TSssWRes-ntE-_2	Sample	GS500LIZ_3730	Han PC	FALSE	Pass	Pass				O, 19	TSssWRes-ntE-_2.fsa	139	11457	68276	6413	2510	2501	138.194	2518	139.791	5	0.5423
Analyzed	TSssWRes-ntE-_2	Sample	GS500LIZ_3730	Han PC	FALSE	Pass	Pass				O, 20	TSssWRes-ntE-_2.fsa	150	11967	69355	6445	2623	2614	149.137	2631	150.716	5	0.5182
Analyzed	TSssWRes-ntE-_2	Sample	GS500LIZ_3730	Han PC	FALSE	Pass	Pass				O, 21	TSssWRes-ntE-_2.fsa	160	12095	69195	5873	2738	2729	159.24	2746	160.683	5	0.4687
Analyzed	TSssWRes-ntE-_2	Sample	GS500LIZ_3730	Han PC	FALSE	Pass	Pass				O, 22	TSssWRes-ntE-_2.fsa	200	11856	70684	5788	3216	3207	199.261	3224	200.654	5	0.4722
Analyzed	TSssWRes-ntE-_2	Sample	GS500LIZ_3730	Han PC	FALSE	Pass	Pass				O, 23	TSssWRes-ntE-_2.fsa	247.38	10570	63461	5148	3798	3789	246.65	3806	248.029	5	0.4761
Analyzed	TSssWRes-ntE-_2	Sample	GS500LIZ_3730	Han PC	FALSE	Pass	Pass				O, 24	TSssWRes-ntE-_2.fsa	300	10184	66553	5447	4449	4440	299.275	4458	300.748	6	0.5255
Analyzed	TSssWRes-ntE-_2	Sample	GS500LIZ_3730	Han PC	FALSE	Pass	Pass				O, 25	TSssWRes-ntE-_2.fsa	339.841	9647	59416	4841	4933	4924	339.108	4941	340.493	6	0.4964
Analyzed	TSssWRes-ntE-_2	Sample	GS500LIZ_3730	Han PC	FALSE	Pass	Pass				O, 26	TSssWRes-ntE-_2.fsa	350	9738	60740	4809	5058	5049	349.27	5066	350.616	6	0.4874
Analyzed	TSssWRes-ntE-_2	Sample	GS500LIZ_3730	Han PC	FALSE	Pass	Pass				O, 27	TSssWRes-ntE-_2.fsa	400	10005	68380	5464	5705	5695	399.224	5713	400.662	6	0.546
Analyzed	TSssWRes-ntE-_2	Sample	GS500LIZ_3730	Han PC	FALSE	Pass	Pass				O, 28	TSssWRes-ntE-_2.fsa	450	9482	65309	5190	6305	6296	449.244	6314	450.675	6	0.5466
Analyzed	TSssWRes-ntE-_2	Sample	GS500LIZ_3730	Han PC	FALSE	Pass	Pass				O, 29	TSssWRes-ntE-_2.fsa	490	9568	62391	5613	6805	6796	489.226	6814	490.846	6	0.5826
Analyzed	TSssWRes-ntE-_2	Sample	GS500LIZ_3730	Han PC	FALSE	Pass	Pass				O, 30	TSssWRes-ntE-_2.fsa	500	8621	55961	5528	6908	6899	499.097	6916	500.777	6	0.6417
Analyzed	TSssWRes-ntE-_3	Sample	GS500LIZ_3730	Han PC	FALSE	Pass	Pass				B, 1	TSssWRes-ntE-_3.fsa		872	5904	0	767	759	-1	775	-1	6	0
Analyzed	TSssWRes-ntE-_3	Sample	GS500LIZ_3730	Han PC	FALSE	Pass	Pass				B, 2	TSssWRes-ntE-_3.fsa		399	2492	0	797	788	-1	804	-1	6	0
Analyzed	TSssWRes-ntE-_3	Sample	GS500LIZ_3730	Han PC	FALSE	Pass	Pass				B, 3	TSssWRes-ntE-_3.fsa		209	1048	0	820	814	-1	826	-1	4	0
Analyzed	TSssWRes-ntE-_3	Sample	GS500LIZ_3730	Han PC	FALSE	Pass	Pass				B, 4	TSssWRes-ntE-_3.fsa		157	696	0	832	826	-1	836	-1	4	0
Analyzed	TSssWRes-ntE-_3	Sample	GS500LIZ_3730	Han PC	FALSE	Pass	Pass				B, 5	TSssWRes-ntE-_3.fsa	1.2635	243	1553	140	873	864	0.4513	880	1.8953	6	0.5692
Analyzed	TSssWRes-ntE-_3	Sample	GS500LIZ_3730	Han PC	FALSE	Pass	Pass				B, 6	TSssWRes-ntE-_3.fsa	2.5271	126	760	68	887	880	1.8953	894	3.1588	5	0.5305
Analyzed	TSssWRes-ntE-_3	Sample	GS500LIZ_3730	Han PC	FALSE	Pass	Pass				B, 7	TSssWRes-ntE-_3.fsa	4.0614	145	563	50	904	899	3.6101	907	4.3321	3	0.3171
Analyzed	TSssWRes-ntE-_3	Sample	GS500LIZ_3730	Han PC	FALSE	Pass	Pass				B, 8	TSssWRes-ntE-_3.fsa	4.6931	242	1096	98	911	907	4.3321	917	5.2347	4	0.3861
Analyzed	TSssWRes-ntE-_3	Sample	GS500LIZ_3730	Han PC	FALSE	Pass	Pass				B, 9	TSssWRes-ntE-_3.fsa	6.4982	742	4241	382	931	923	5.7762	937	7.0397	5	0.5028
Analyzed	TSssWRes-ntE-_3	Sample	GS500LIZ_3730	Han PC	FALSE	Pass	Pass				B, 10	TSssWRes-ntE-_3.fsa	7.9422	2590	15515	1400	947	939	7.2202	954	8.574	5	0.53
Analyzed	TSssWRes-ntE-_3	Sample	GS500LIZ_3730	Han PC	FALSE	Pass	Pass				B, 11	TSssWRes-ntE-_3.fsa	10.5596	161	732	66	976	970	10.0181	981	11.0108	4	0.4
Analyzed	TSssWRes-ntE-_3	Sample	GS500LIZ_3730	Han PC	FALSE	Pass	Pass				B, 12	TSssWRes-ntE-_3.fsa	14.7112	2125	13992	1262	1022	1014	13.9892	1029	15.343	6	0.5907
Analyzed	TSssWRes-ntE-_3	Sample	GS500LIZ_3730	Han PC	FALSE	Pass	Pass				B, 13	TSssWRes-ntE-_3.fsa	16.6065	22799	139922	12628	1043	1035	15.8845	1050	17.2383	6	0.5449
Analyzed	TSssWRes-ntE-_3	Sample	GS500LIZ_3730	Han PC	FALSE	Pass	Pass				B, 14	TSssWRes-ntE-_3.fsa	18.2311	23839	174357	15736	1061	1052	17.4188	1068	18.8628	7	0.6578
Analyzed	TSssWRes-ntE-_3	Sample	GS500LIZ_3730	Han PC	FALSE	Pass	Pass				B, 15	TSssWRes-ntE-_3.fsa	19.3141	1639	7366	664	1073	1068	18.8628	1079	19.8556	4	0.3929
Analyzed	TSssWRes-ntE-_3	Sample	GS500LIZ_3730	Han PC	FALSE	Pass	Pass				B, 16	TSssWRes-ntE-_3.fsa	21.8412	5272	34713	3132	1101	1093	21.1191	1109	22.5632	6	0.5844
Analyzed	TSssWRes-ntE-_3	Sample	GS500LIZ_3730	Han PC	FALSE	Pass	Pass				B, 17	TSssWRes-ntE-_3.fsa	23.2852	123	696	62	1117	1111	22.7437	1125	24.0072	5	0.4953
Analyzed	TSssWRes-ntE-_3	Sample	GS500LIZ_3730	Han PC	FALSE	Pass	Pass				B, 18	TSssWRes-ntE-_3.fsa	25.0903	754	4607	415	1137	1127	24.1877	1142	25.5415	5	0.534
Analyzed	TSssWRes-ntE-_3	Sample	GS500LIZ_3730	Han PC	FALSE	Pass	Pass				B, 19	TSssWRes-ntE-_3.fsa	26.2635	2793	16738	1510	1150	1142	25.5415	1156	26.8051	5	0.5328
Analyzed	TSssWRes-ntE-_3	Sample	GS500LIZ_3730	Han PC	FALSE	Pass	Pass				B, 20	TSssWRes-ntE-_3.fsa	27.5271	100	421	37	1164	1158	26.9856	1168	27.8881	4	0.366
Analyzed	TSssWRes-ntE-_3	Sample	GS500LIZ_3730	Han PC	FALSE	Pass	Pass				B, 21	TSssWRes-ntE-_3.fsa	28.6101	251	1416	127	1176	1168	27.8881	1182	29.1516	5	0.4974
Analyzed	TSssWRes-ntE-_3	Sample	GS500LIZ_3730	Han PC	FALSE	Pass	Pass				B, 22	TSssWRes-ntE-_3.fsa	30.3249	122	709	63	1195	1187	29.6029	1201	30.8664	5	0.5162
Analyzed	TSssWRes-ntE-_3	Sample	GS500LIZ_3730	Han PC	FALSE	Pass	Pass				B, 23	TSssWRes-ntE-_3.fsa	31.5885	599	3524	318	1209	1201	30.8664	1215	32.13	5	0.5138
Analyzed	TSssWRes-ntE-_3	Sample	GS500LIZ_3730	Han PC	FALSE	Pass	Pass				B, 24	TSssWRes-ntE-_3.fsa	32.5812	136	644	58	1220	1215	32.13	1225	33.0325	4	0.4092
Analyzed	TSssWRes-ntE-_3	Sample	GS500LIZ_3730	Han PC	FALSE	Pass	Pass				B, 25	TSssWRes-ntE-_3.fsa	33.574	130	582	52	1231	1225	33.0325	1235	33.935	4	0.3944
Analyzed	TSssWRes-ntE-_3	Sample	GS500LIZ_3730	Han PC	FALSE	Pass	Pass				B, 26	TSssWRes-ntE-_3.fsa	34.5668	439	2344	211	1242	1235	33.935	1249	35.1986	5	0.4682
Analyzed	TSssWRes-ntE-_3	Sample	GS500LIZ_3730	Han PC	FALSE	Pass	Pass				B, 27	TSssWRes-ntE-_3.fsa	37.7256	208	1148	103	1277	1270	37.0939	1284	38.3574	5	0.4785
Analyzed	TSssWRes-ntE-_3	Sample	GS500LIZ_3730	Han PC	FALSE	Pass	Pass				B, 28	TSssWRes-ntE-_3.fsa	41.426	485	2992	270	1318	1311	40.7942	1326	42.148	6	0.5488
Analyzed	TSssWRes-ntE-_3	Sample	GS500LIZ_3730	Han PC	FALSE	Pass	Pass				B, 29	TSssWRes-ntE-_3.fsa	43.9531	619	4193	378	1346	1338	43.2311	1353	44.5848	6	0.6111
Analyzed	TSssWRes-ntE-_3	Sample	GS500LIZ_3730	Han PC	FALSE	Pass	Pass				B, 30	TSssWRes-ntE-_3.fsa	46.1191	106	459	41	1370	1364	45.5776	1376	46.6606	4	0.3752
Analyzed	TSssWRes-ntE-_3	Sample	GS500LIZ_3730	Han PC	FALSE	Pass	Pass				B, 31	TSssWRes-ntE-_3.fsa	47.2924	115	613	55	1383	1376	46.6606	1389	47.8339	5	0.4635
Analyzed	TSssWRes-ntE-_3	Sample	GS500LIZ_3730	Han PC	FALSE	Pass	Pass				B, 32	TSssWRes-ntE-_3.fsa	54.0051	117	498	44	1458	1453	53.559	1462	54.3621	4	0.3681
Analyzed	TSssWRes-ntE-_3	Sample	GS500LIZ_3730	Han PC	FALSE	Pass	Pass				B, 33	TSssWRes-ntE-_3.fsa	56.5975	150	711	63	1487	1481	56.0604	1492	57.0454	4	0.4047
Analyzed	TSssWRes-ntE-_3	Sample	GS500LIZ_3730	Han PC	FALSE	Pass	Pass				B, 34	TSssWRes-ntE-_3.fsa	58.4805	117	630	56	1508	1501	57.8523	1514	59.0193	5	0.4706
Analyzed	TSssWRes-ntE-_3	Sample	GS500LIZ_3730	Han PC	FALSE	Pass	Pass				B, 35	TSssWRes-ntE-_3.fsa	68.5124	191	855	77	1619	1614	68.0576	1624	68.9674	4	0.3908
Analyzed	TSssWRes-ntE-_3	Sample	GS500LIZ_3730	Han PC	FALSE	Pass	Pass				B, 36	TSssWRes-ntE-_3.fsa	69.5139	282	1307	119	1630	1624	68.9674	1634	69.8784	4	0.409
Analyzed	TSssWRes-ntE-_3	Sample	GS500LIZ_3730	Han PC	FALSE	Pass	Pass				B, 37	TSssWRes-ntE-_3.fsa	72.6178	101	556	50	1664	1656	71.8863	1670	73.1669	5	0.4945
Analyzed	TSssWRes-ntE-_3	Sample	GS500LIZ_3730	Han PC	FALSE	Pass	Pass				B, 38	TSssWRes-ntE-_3.fsa	74.9082	111	621	57	1689	1682	74.2662	1695	75.4668	5	0.502
Analyzed	TSssWRes-ntE-_3	Sample	GS500LIZ_3730	Han PC	FALSE	Pass	Pass				B, 39	TSssWRes-ntE-_3.fsa	76.2137	128	614	57	1703	1695	75.4668	1707	76.5872	4	0.4319
Analyzed	TSssWRes-ntE-_3	Sample	GS500LIZ_3730	Han PC	FALSE	Pass	Pass				B, 40	TSssWRes-ntE-_3.fsa	77.334	906	5079	474	1715	1707	76.5872	1721	77.8941	5	0.5049
Analyzed	TSssWRes-ntE-_3	Sample	GS500LIZ_3730	Han PC	FALSE	Pass	Pass				B, 41	TSssWRes-ntE-_3.fsa	79.4808	120	501	46	1738	1731	78.8275	1742	79.8541	3	0.3714
Analyzed	TSssWRes-ntE-_3	Sample	GS500LIZ_3730	Han PC	FALSE	Pass	Pass				B, 42	TSssWRes-ntE-_3.fsa	80.3208	232	1011	94	1747	1742	79.8541	1752	80.7874	4	0.3917
Analyzed	TSssWRes-ntE-_3	Sample	GS500LIZ_3730	Han PC	FALSE	Pass	Pass				B, 43	TSssWRes-ntE-_3.fsa	81.4406	228	1135	105	1759	1752	80.7874	1764	81.9072	4	0.4523
Analyzed	TSssWRes-ntE-_3	Sample	GS500LIZ_3730	Han PC	FALSE	Pass	Pass				B, 44	TSssWRes-ntE-_3.fsa	82.467	200	1003	93	1770	1764	81.9072	1775	82.9336	4	0.4488
Analyzed	TSssWRes-ntE-_3	Sample	GS500LIZ_3730	Han PC	FALSE	Pass	Pass				B, 45	TSssWRes-ntE-_3.fsa	92.168	135	660	61	1874	1868	91.6085	1879	92.6343	4	0.433
Analyzed	TSssWRes-ntE-_3	Sample	GS500LIZ_3730	Han PC	FALSE	Pass	Pass				B, 46	TSssWRes-ntE-_3.fsa	101.817	343	1711	148	1979	1972	101.211	1984	102.251	4	0.4202
Analyzed	TSssWRes-ntE-_3	Sample	GS500LIZ_3730	Han PC	FALSE	Pass	Pass				B, 47	TSssWRes-ntE-_3.fsa	103.639	117	615	53	2000	1993	103.031	2005	104.074	5	0.4417
Analyzed	TSssWRes-ntE-_3	Sample	GS500LIZ_3730	Han PC	FALSE	Pass	Pass				B, 48	TSssWRes-ntE-_3.fsa	119.371	162	849	75	2179	2172	118.748	2184	119.816	5	0.4566
Analyzed	TSssWRes-ntE-_3	Sample	GS500LIZ_3730	Han PC	FALSE	Pass	Pass				B, 49	TSssWRes-ntE-_3.fsa	120.439	106	552	49	2191	2184	119.816	2197	120.974	5	0.4484
Analyzed	TSssWRes-ntE-_3	Sample	GS500LIZ_3730	Han PC	FALSE	Pass	Pass				B, 50	TSssWRes-ntE-_3.fsa	123.477	113	561	50	2225	2218	122.85	2229	123.835	4	0.4293
Analyzed	TSssWRes-ntE-_3	Sample	GS500LIZ_3730	Han PC	FALSE	Pass	Pass				B, 51	TSssWRes-ntE-_3.fsa	124.463	128	649	58	2236	2229	123.835	2241	124.912	4	0.4285
Analyzed	TSssWRes-ntE-_3	Sample	GS500LIZ_3730	Han PC	FALSE	Pass	Pass				B, 52	TSssWRes-ntE-_3.fsa	128.333	152	734	66	2279	2272	127.702	2284	128.785	4	0.4186
Analyzed	TSssWRes-ntE-_3	Sample	GS500LIZ_3730	Han PC	FALSE	Pass	Pass				B, 53	TSssWRes-ntE-_3.fsa	129.328	159	814	73	2290	2284	128.785	2296	129.871	4	0.4466
Analyzed	TSssWRes-ntE-_3	Sample	GS500LIZ_3730	Han PC	FALSE	Pass	Pass				B, 54	TSssWRes-ntE-_3.fsa	130.414	156	813	73	2302	2296	129.871	2308	130.958	5	0.4594
Analyzed	TSssWRes-ntE-_3	Sample	GS500LIZ_3730	Han PC	FALSE	Pass	Pass				B, 55	TSssWRes-ntE-_3.fsa	132.503	123	629	57	2325	2319	131.957	2330	132.958	4	0.4522
Analyzed	TSssWRes-ntE-_3	Sample	GS500LIZ_3730	Han PC	FALSE	Pass	Pass				B, 56	TSssWRes-ntE-_3.fsa	133.687	226	1209	110	2338	2330	132.958	2343	134.143	5	0.4682
Analyzed	TSssWRes-ntE-_3	Sample	GS500LIZ_3730	Han PC	FALSE	Pass	Pass				B, 57	TSssWRes-ntE-_3.fsa	134.69	245	1292	118	2349	2343	134.143	2355	135.239	5	0.4635
Analyzed	TSssWRes-ntE-_3	Sample	GS500LIZ_3730	Han PC	FALSE	Pass	Pass				B, 58	TSssWRes-ntE-_3.fsa	135.787	234	1229	112	2361	2355	135.239	2367	136.337	5	0.4666
Analyzed	TSssWRes-ntE-_3	Sample	GS500LIZ_3730	Han PC	FALSE	Pass	Pass				B, 59	TSssWRes-ntE-_3.fsa	178.2	147	796	68	2828	2820	177.508	2833	178.632	5	0.4497
Analyzed	TSssWRes-ntE-_3	Sample	GS500LIZ_3730	Han PC	FALSE	Pass	Pass				B, 60	TSssWRes-ntE-_3.fsa	237.426	203	1147	95	3528	3520	236.757	3535	238.012	5	0.4584
Analyzed	TSssWRes-ntE-_3	Sample	GS500LIZ_3730	Han PC	FALSE	Pass	Pass				B, 61	TSssWRes-ntE-_3.fsa	241.524	122	749	62	3577	3570	240.939	3585	242.192	6	0.5043
Analyzed	TSssWRes-ntE-_3	Sample	GS500LIZ_3730	Han PC	FALSE	Pass	Pass				B, 62	TSssWRes-ntE-_3.fsa	249.125	109	641	53	3668	3659	248.374	3674	249.626	5	0.4711
Analyzed	TSssWRes-ntE-_3	Sample	GS500LIZ_3730	Han PC	FALSE	Pass	Pass				B, 63	TSssWRes-ntE-_3.fsa	253.298	104	647	53	3718	3710	252.63	3724	253.798	6	0.5206
Analyzed	TSssWRes-ntE-_3	Sample	GS500LIZ_3730	Han PC	FALSE	Pass	Pass				B, 64	TSssWRes-ntE-_3.fsa	258.801	107	651	54	3784	3775	258.051	3791	259.385	5	0.4955
Analyzed	TSssWRes-ntE-_3	Sample	GS500LIZ_3730	Han PC	FALSE	Pass	Pass				B, 65	TSssWRes-ntE-_3.fsa	274.034	143	835	69	3967	3958	273.286	3973	274.533	5	0.4712
Analyzed	TSssWRes-ntE-_3	Sample	GS500LIZ_3730	Han PC	FALSE	Pass	Pass				B, 66	TSssWRes-ntE-_3.fsa	292.048	119	705	58	4184	4177	291.467	4191	292.628	5	0.4848
Analyzed	TSssWRes-ntE-_3	Sample	GS500LIZ_3730	Han PC	FALSE	Pass	Pass				B, 67	TSssWRes-ntE-_3.fsa	308.703	112	665	56	4382	4375	308.107	4389	309.299	5	0.4917
Analyzed	TSssWRes-ntE-_3	Sample	GS500LIZ_3730	Han PC	FALSE	Pass	Pass				B, 68	TSssWRes-ntE-_3.fsa	317.962	129	778	65	4491	4482	317.199	4497	318.47	5	0.5036
Analyzed	TSssWRes-ntE-_3	Sample	GS500LIZ_3730	Han PC	FALSE	Pass	Pass				B, 69	TSssWRes-ntE-_3.fsa	332.318	109	718	60	4661	4654	331.729	4669	332.991	6	0.5505
Analyzed	TSssWRes-ntE-_3	Sample	GS500LIZ_3730	Han PC	FALSE	Pass	Pass				B, 70	TSssWRes-ntE-_3.fsa	383.931	619	4235	338	5298	5290	383.292	5307	384.649	6	0.5438
Analyzed	TSssWRes-ntE-_3	Sample	GS500LIZ_3730	Han PC	FALSE	Pass	Pass				B, 71	TSssWRes-ntE-_3.fsa	389.202	197	1303	104	5364	5357	388.643	5372	389.841	6	0.531
Analyzed	TSssWRes-ntE-_3	Sample	GS500LIZ_3730	Han PC	FALSE	Pass	Pass				B, 72	TSssWRes-ntE-_3.fsa	391.76	160	1045	83	5396	5389	391.2	5403	392.319	6	0.5184
Analyzed	TSssWRes-ntE-_3	Sample	GS500LIZ_3730	Han PC	FALSE	Pass	Pass				B, 73	TSssWRes-ntE-_3.fsa	395.278	161	925	73	5440	5433	394.718	5445	395.678	5	0.4557
Analyzed	TSssWRes-ntE-_3	Sample	GS500LIZ_3730	Han PC	FALSE	Pass	Pass				B, 74	TSssWRes-ntE-_3.fsa	397.118	195	1245	99	5463	5453	396.318	5469	397.599	6	0.5019
Analyzed	TSssWRes-ntE-_3	Sample	GS500LIZ_3730	Han PC	FALSE	Pass	Pass				B, 75	TSssWRes-ntE-_3.fsa	398.239	201	1304	104	5477	5469	397.599	5483	398.719	6	0.5159
Analyzed	TSssWRes-ntE-_3	Sample	GS500LIZ_3730	Han PC	FALSE	Pass	Pass				B, 76	TSssWRes-ntE-_3.fsa	402.21	425	2748	233	5525	5517	401.53	5533	402.891	6	0.5454
Analyzed	TSssWRes-ntE-_3	Sample	GS500LIZ_3730	Han PC	FALSE	Pass	Pass				B, 77	TSssWRes-ntE-_3.fsa	404.167	131	850	72	5548	5537	403.231	5555	404.762	6	0.5419
Analyzed	TSssWRes-ntE-_3	Sample	GS500LIZ_3730	Han PC	FALSE	Pass	Pass				B, 78	TSssWRes-ntE-_3.fsa	406.38	520	2788	237	5574	5567	405.784	5580	406.891	5	0.4399
Analyzed	TSssWRes-ntE-_3	Sample	GS500LIZ_3730	Han PC	FALSE	Pass	Pass				B, 79	TSssWRes-ntE-_3.fsa	407.316	226	1138	96	5585	5580	406.891	5591	407.827	4	0.4153
Analyzed	TSssWRes-ntE-_3	Sample	GS500LIZ_3730	Han PC	FALSE	Pass	Pass				B, 80	TSssWRes-ntE-_3.fsa	408.509	1374	8404	715	5599	5591	407.827	5606	409.105	6	0.5125
Analyzed	TSssWRes-ntE-_3	Sample	GS500LIZ_3730	Han PC	FALSE	Pass	Pass				B, 81	TSssWRes-ntE-_3.fsa	410.554	181	798	68	5623	5616	409.957	5627	410.895	4	0.3617
Analyzed	TSssWRes-ntE-_3	Sample	GS500LIZ_3730	Han PC	FALSE	Pass	Pass				B, 82	TSssWRes-ntE-_3.fsa	411.492	330	1924	164	5634	5627	410.895	5640	412.003	5	0.4832
Analyzed	TSssWRes-ntE-_3	Sample	GS500LIZ_3730	Han PC	FALSE	Pass	Pass				B, 83	TSssWRes-ntE-_3.fsa	412.6	329	1748	149	5647	5640	412.003	5654	413.197	5	0.4393
Analyzed	TSssWRes-ntE-_3	Sample	GS500LIZ_3730	Han PC	FALSE	Pass	Pass				B, 84	TSssWRes-ntE-_3.fsa	413.709	162	682	58	5660	5654	413.197	5666	414.221	4	0.3497
Analyzed	TSssWRes-ntE-_3	Sample	GS500LIZ_3730	Han PC	FALSE	Pass	Pass				B, 85	TSssWRes-ntE-_3.fsa	414.733	318	1267	108	5672	5666	414.221	5676	415.074	3	0.3299
Analyzed	TSssWRes-ntE-_3	Sample	GS500LIZ_3730	Han PC	FALSE	Pass	Pass				B, 86	TSssWRes-ntE-_3.fsa	415.757	13343	87997	7511	5684	5676	415.074	5692	416.44	6	0.5599
Analyzed	TSssWRes-ntE-_3	Sample	GS500LIZ_3730	Han PC	FALSE	Pass	Pass				B, 87	TSssWRes-ntE-_3.fsa	417.892	4785	31429	2684	5709	5700	417.123	5716	418.49	6	0.5561
Analyzed	TSssWRes-ntE-_3	Sample	GS500LIZ_3730	Han PC	FALSE	Pass	Pass				B, 88	TSssWRes-ntE-_3.fsa	424.989	1316	8220	703	5792	5784	424.305	5799	425.589	6	0.5288
Analyzed	TSssWRes-ntE-_3	Sample	GS500LIZ_3730	Han PC	FALSE	Pass	Pass				G, 1	TSssWRes-ntE-_3.fsa	16.6065	946	3378	304	1043	1036	15.9747	1053	17.509	3	0.2897
Analyzed	TSssWRes-ntE-_3	Sample	GS500LIZ_3730	Han PC	FALSE	Pass	Pass				G, 2	TSssWRes-ntE-_3.fsa	18.2311	6535	25846	2332	1061	1053	17.509	1067	18.7726	3	0.3443
Analyzed	TSssWRes-ntE-_3	Sample	GS500LIZ_3730	Han PC	FALSE	Pass	Pass				G, 3	TSssWRes-ntE-_3.fsa	25.6318	471	2542	229	1143	1135	24.9098	1150	26.2635	4	0.4256
Analyzed	TSssWRes-ntE-_3	Sample	GS500LIZ_3730	Han PC	FALSE	Pass	Pass				Y, 1	TSssWRes-ntE-_3.fsa	17.7798	103	527	47	1056	1046	16.8773	1062	18.3213	4	0.3641
Analyzed	TSssWRes-ntE-_3	Sample	GS500LIZ_3730	Han PC	FALSE	Pass	Pass				Y, 2	TSssWRes-ntE-_3.fsa	26.444	244	1413	127	1152	1144	25.722	1160	27.1661	5	0.5402
Analyzed	TSssWRes-ntE-_3	Sample	GS500LIZ_3730	Han PC	FALSE	Pass	Pass				R, 1	TSssWRes-ntE-_3.fsa	18.2311	277	1161	104	1061	1054	17.5993	1067	18.7726	3	0.3173
Analyzed	TSssWRes-ntE-_3	Sample	GS500LIZ_3730	Han PC	FALSE	Pass	Pass				R, 2	TSssWRes-ntE-_3.fsa	25.6318	12452	85763	7740	1143	1133	24.7292	1151	26.3538	6	0.6173
Analyzed	TSssWRes-ntE-_3	Sample	GS500LIZ_3730	Han PC	FALSE	Pass	Pass				R, 3	TSssWRes-ntE-_3.fsa	27.0758	480	3025	273	1159	1151	26.3538	1167	27.7978	6	0.5635
Analyzed	TSssWRes-ntE-_3	Sample	GS500LIZ_3730	Han PC	FALSE	Pass	Pass				O, 1	TSssWRes-ntE-_3.fsa	4.2419	236	1387	125	906	897	3.4296	914	4.9639	5	0.5168
Analyzed	TSssWRes-ntE-_3	Sample	GS500LIZ_3730	Han PC	FALSE	Pass	Pass				O, 2	TSssWRes-ntE-_3.fsa	6.2274	190	1165	105	928	919	5.4152	936	6.9495	6	0.5436
Analyzed	TSssWRes-ntE-_3	Sample	GS500LIZ_3730	Han PC	FALSE	Pass	Pass				O, 3	TSssWRes-ntE-_3.fsa	9.4765	1122	7320	660	964	955	8.6643	973	10.2888	6	0.5774
Analyzed	TSssWRes-ntE-_3	Sample	GS500LIZ_3730	Han PC	FALSE	Pass	Pass				O, 4	TSssWRes-ntE-_3.fsa	12.7256	120	488	44	1000	993	12.0939	1005	13.1769	3	0.3544
Analyzed	TSssWRes-ntE-_3	Sample	GS500LIZ_3730	Han PC	FALSE	Pass	Pass				O, 5	TSssWRes-ntE-_3.fsa	13.9892	2540	16258	1467	1014	1005	13.1769	1027	15.1625	6	0.5647
Analyzed	TSssWRes-ntE-_3	Sample	GS500LIZ_3730	Han PC	FALSE	Pass	Pass				O, 6	TSssWRes-ntE-_3.fsa	15.9747	7850	49942	4507	1036	1027	15.1625	1045	16.787	6	0.5651
Analyzed	TSssWRes-ntE-_3	Sample	GS500LIZ_3730	Han PC	FALSE	Pass	Pass				O, 7	TSssWRes-ntE-_3.fsa	17.6895	558	3587	323	1055	1045	16.787	1064	18.5018	6	0.5657
Analyzed	TSssWRes-ntE-_3	Sample	GS500LIZ_3730	Han PC	FALSE	Pass	Pass				O, 8	TSssWRes-ntE-_3.fsa	23.2852	611	3466	312	1117	1104	22.1119	1124	23.917	4	0.3734
Analyzed	TSssWRes-ntE-_3	Sample	GS500LIZ_3730	Han PC	FALSE	Pass	Pass				O, 9	TSssWRes-ntE-_3.fsa	27.0758	3102	16975	1532	1159	1151	26.3538	1166	27.7076	5	0.4853
Analyzed	TSssWRes-ntE-_3	Sample	GS500LIZ_3730	Han PC	FALSE	Pass	Pass				O, 10	TSssWRes-ntE-_3.fsa	28.2491	298	1075	97	1172	1166	27.7076	1178	28.7906	3	0.3139
Analyzed	TSssWRes-ntE-_3	Sample	GS500LIZ_3730	Han PC	FALSE	Pass	Pass				O, 11	TSssWRes-ntE-_3.fsa	30.3249	870	5658	510	1195	1184	29.3321	1202	30.9567	6	0.6014
Analyzed	TSssWRes-ntE-_3	Sample	GS500LIZ_3730	Han PC	FALSE	Pass	Pass				O, 12	TSssWRes-ntE-_3.fsa	33.213	2818	18908	1706	1227	1218	32.4007	1236	34.0253	6	0.6028
Analyzed	TSssWRes-ntE-_3	Sample	GS500LIZ_3730	Han PC	FALSE	Pass	Pass				O, 13	TSssWRes-ntE-_3.fsa	36.9134	5258	32858	2965	1268	1258	36.0108	1276	37.6354	6	0.5474
Analyzed	TSssWRes-ntE-_3	Sample	GS500LIZ_3730	Han PC	FALSE	Pass	Pass				O, 14	TSssWRes-ntE-_3.fsa	50	6313	37174	3329	1413	1404	49.1877	1421	50.7104	5	0.5098
Analyzed	TSssWRes-ntE-_3	Sample	GS500LIZ_3730	Han PC	FALSE	Pass	Pass				O, 15	TSssWRes-ntE-_3.fsa	75	7714	44461	4112	1690	1681	74.1745	1698	75.7469	5	0.5147
Analyzed	TSssWRes-ntE-_3	Sample	GS500LIZ_3730	Han PC	FALSE	Pass	Pass				O, 16	TSssWRes-ntE-_3.fsa	100	8798	52021	4684	1958	1949	99.161	1966	100.692	5	0.5122
Analyzed	TSssWRes-ntE-_3	Sample	GS500LIZ_3730	Han PC	FALSE	Pass	Pass				O, 17	TSssWRes-ntE-_3.fsa	139	9970	57642	5569	2396	2387	138.172	2404	139.815	5	0.5406
Analyzed	TSssWRes-ntE-_3	Sample	GS500LIZ_3730	Han PC	FALSE	Pass	Pass				O, 18	TSssWRes-ntE-_3.fsa	150	10629	63098	5966	2506	2498	149.213	2515	150.821	5	0.5435
Analyzed	TSssWRes-ntE-_3	Sample	GS500LIZ_3730	Han PC	FALSE	Pass	Pass				O, 19	TSssWRes-ntE-_3.fsa	160	10319	59023	5118	2619	2610	159.227	2627	160.701	5	0.4818
Analyzed	TSssWRes-ntE-_3	Sample	GS500LIZ_3730	Han PC	FALSE	Pass	Pass				O, 20	TSssWRes-ntE-_3.fsa	200	10294	61787	5230	3082	3074	199.319	3091	200.758	5	0.4917
Analyzed	TSssWRes-ntE-_3	Sample	GS500LIZ_3730	Han PC	FALSE	Pass	Pass				O, 21	TSssWRes-ntE-_3.fsa	247.706	8982	54126	4519	3651	3642	246.954	3659	248.374	5	0.4922
Analyzed	TSssWRes-ntE-_3	Sample	GS500LIZ_3730	Han PC	FALSE	Pass	Pass				O, 22	TSssWRes-ntE-_3.fsa	300	8415	53732	4521	4280	4271	299.255	4289	300.769	6	0.5262
Analyzed	TSssWRes-ntE-_3	Sample	GS500LIZ_3730	Han PC	FALSE	Pass	Pass				O, 23	TSssWRes-ntE-_3.fsa	339.879	8525	56146	4707	4751	4742	339.124	4760	340.633	6	0.5448
Analyzed	TSssWRes-ntE-_3	Sample	GS500LIZ_3730	Han PC	FALSE	Pass	Pass				O, 24	TSssWRes-ntE-_3.fsa	350	8202	53415	4352	4872	4863	349.249	4881	350.716	6	0.5255
Analyzed	TSssWRes-ntE-_3	Sample	GS500LIZ_3730	Han PC	FALSE	Pass	Pass				O, 25	TSssWRes-ntE-_3.fsa	400	8720	55937	4608	5499	5490	399.279	5507	400.68	6	0.5253
Analyzed	TSssWRes-ntE-_3	Sample	GS500LIZ_3730	Han PC	FALSE	Pass	Pass				O, 26	TSssWRes-ntE-_3.fsa	450	7764	50629	4164	6083	6074	449.223	6091	450.622	6	0.5384
Analyzed	TSssWRes-ntE-_3	Sample	GS500LIZ_3730	Han PC	FALSE	Pass	Pass				O, 27	TSssWRes-ntE-_3.fsa	490	8004	56876	5244	6567	6558	489.204	6576	490.864	7	0.6594
Analyzed	TSssWRes-ntE-_3	Sample	GS500LIZ_3730	Han PC	FALSE	Pass	Pass				O, 28	TSssWRes-ntE-_3.fsa	500	7773	52128	5249	6668	6658	498.979	6676	500.792	6	0.6745
Analyzed	TSssWRes-ntE-_4	Sample	GS500LIZ_3730	Han PC	FALSE	Pass	Pass				B, 1	TSssWRes-ntE-_4.fsa		786	5252	0	761	753	-1	769	-1	6	0
Analyzed	TSssWRes-ntE-_4	Sample	GS500LIZ_3730	Han PC	FALSE	Pass	Pass				B, 2	TSssWRes-ntE-_4.fsa		422	2723	0	791	782	-1	798	-1	6	0
Analyzed	TSssWRes-ntE-_4	Sample	GS500LIZ_3730	Han PC	FALSE	Pass	Pass				B, 3	TSssWRes-ntE-_4.fsa		217	1128	0	814	805	-1	819	-1	5	0
Analyzed	TSssWRes-ntE-_4	Sample	GS500LIZ_3730	Han PC	FALSE	Pass	Pass				B, 4	TSssWRes-ntE-_4.fsa		165	712	0	825	819	-1	830	-1	4	0
Analyzed	TSssWRes-ntE-_4	Sample	GS500LIZ_3730	Han PC	FALSE	Pass	Pass				B, 5	TSssWRes-ntE-_4.fsa	1.1775	260	1704	154	866	859	0.5435	873	1.8116	6	0.587
Analyzed	TSssWRes-ntE-_4	Sample	GS500LIZ_3730	Han PC	FALSE	Pass	Pass				B, 6	TSssWRes-ntE-_4.fsa	2.5362	141	826	74	881	873	1.8116	887	3.0797	5	0.5239
Analyzed	TSssWRes-ntE-_4	Sample	GS500LIZ_3730	Han PC	FALSE	Pass	Pass				B, 7	TSssWRes-ntE-_4.fsa	3.9855	213	781	70	897	892	3.5326	901	4.3478	3	0.319
Analyzed	TSssWRes-ntE-_4	Sample	GS500LIZ_3730	Han PC	FALSE	Pass	Pass				B, 8	TSssWRes-ntE-_4.fsa	6.4312	745	4205	380	924	916	5.7065	930	6.9746	5	0.4974
Analyzed	TSssWRes-ntE-_4	Sample	GS500LIZ_3730	Han PC	FALSE	Pass	Pass				B, 9	TSssWRes-ntE-_4.fsa	7.8804	2484	15365	1391	940	932	7.1558	948	8.6051	6	0.548
Analyzed	TSssWRes-ntE-_4	Sample	GS500LIZ_3730	Han PC	FALSE	Pass	Pass				B, 10	TSssWRes-ntE-_4.fsa	10.5073	133	564	51	969	962	9.8732	974	10.9601	4	0.3722
Analyzed	TSssWRes-ntE-_4	Sample	GS500LIZ_3730	Han PC	FALSE	Pass	Pass				B, 11	TSssWRes-ntE-_4.fsa	14.9457	683	4274	387	1018	1012	14.4022	1026	15.6703	6	0.5495
Analyzed	TSssWRes-ntE-_4	Sample	GS500LIZ_3730	Han PC	FALSE	Pass	Pass				B, 12	TSssWRes-ntE-_4.fsa	16.5761	22643	137174	12425	1036	1028	15.8515	1043	17.2101	5	0.5407
Analyzed	TSssWRes-ntE-_4	Sample	GS500LIZ_3730	Han PC	FALSE	Pass	Pass				B, 13	TSssWRes-ntE-_4.fsa	18.1159	24186	172771	15649	1053	1045	17.3913	1061	18.8406	7	0.6439
Analyzed	TSssWRes-ntE-_4	Sample	GS500LIZ_3730	Han PC	FALSE	Pass	Pass				B, 14	TSssWRes-ntE-_4.fsa	19.2935	1251	5527	500	1066	1061	18.8406	1072	19.837	4	0.388
Analyzed	TSssWRes-ntE-_4	Sample	GS500LIZ_3730	Han PC	FALSE	Pass	Pass				B, 15	TSssWRes-ntE-_4.fsa	21.8297	4973	31465	2850	1094	1085	21.0145	1101	22.4638	6	0.5652
Analyzed	TSssWRes-ntE-_4	Sample	GS500LIZ_3730	Han PC	FALSE	Pass	Pass				B, 16	TSssWRes-ntE-_4.fsa	24.9094	676	3959	358	1128	1118	24.0036	1133	25.3623	5	0.5112
Analyzed	TSssWRes-ntE-_4	Sample	GS500LIZ_3730	Han PC	FALSE	Pass	Pass				B, 17	TSssWRes-ntE-_4.fsa	26.087	2452	14395	1303	1141	1133	25.3623	1148	26.721	5	0.5192
Analyzed	TSssWRes-ntE-_4	Sample	GS500LIZ_3730	Han PC	FALSE	Pass	Pass				B, 18	TSssWRes-ntE-_4.fsa	28.442	199	1074	97	1167	1160	27.808	1173	28.9855	5	0.4796
Analyzed	TSssWRes-ntE-_4	Sample	GS500LIZ_3730	Han PC	FALSE	Pass	Pass				B, 19	TSssWRes-ntE-_4.fsa	31.5217	455	2597	235	1201	1193	30.7971	1207	32.0652	5	0.5047
Analyzed	TSssWRes-ntE-_4	Sample	GS500LIZ_3730	Han PC	FALSE	Pass	Pass				B, 20	TSssWRes-ntE-_4.fsa	34.4203	335	1720	155	1233	1227	33.8768	1239	34.9638	4	0.4513
Analyzed	TSssWRes-ntE-_4	Sample	GS500LIZ_3730	Han PC	FALSE	Pass	Pass				B, 21	TSssWRes-ntE-_4.fsa	37.5906	193	1098	99	1268	1261	36.9565	1276	38.3152	5	0.4869
Analyzed	TSssWRes-ntE-_4	Sample	GS500LIZ_3730	Han PC	FALSE	Pass	Pass				B, 22	TSssWRes-ntE-_4.fsa	41.3949	418	2589	234	1310	1302	40.6703	1317	42.029	6	0.5484
Analyzed	TSssWRes-ntE-_4	Sample	GS500LIZ_3730	Han PC	FALSE	Pass	Pass				B, 23	TSssWRes-ntE-_4.fsa	43.8406	564	4029	364	1337	1329	43.1159	1345	44.5652	7	0.6517
Analyzed	TSssWRes-ntE-_4	Sample	GS500LIZ_3730	Han PC	FALSE	Pass	Pass				B, 24	TSssWRes-ntE-_4.fsa	53.9361	108	458	41	1449	1444	53.4879	1454	54.3846	4	0.3732
Analyzed	TSssWRes-ntE-_4	Sample	GS500LIZ_3730	Han PC	FALSE	Pass	Pass				B, 25	TSssWRes-ntE-_4.fsa	56.5405	109	453	40	1478	1473	56.0909	1483	56.9904	4	0.3606
Analyzed	TSssWRes-ntE-_4	Sample	GS500LIZ_3730	Han PC	FALSE	Pass	Pass				B, 26	TSssWRes-ntE-_4.fsa	58.4315	100	532	47	1499	1492	57.8007	1505	58.9726	5	0.4641
Analyzed	TSssWRes-ntE-_4	Sample	GS500LIZ_3730	Han PC	FALSE	Pass	Pass				B, 27	TSssWRes-ntE-_4.fsa	68.4978	166	779	71	1610	1604	67.9506	1614	68.8628	4	0.4105
Analyzed	TSssWRes-ntE-_4	Sample	GS500LIZ_3730	Han PC	FALSE	Pass	Pass				B, 28	TSssWRes-ntE-_4.fsa	69.5019	232	1096	100	1621	1614	68.8628	1625	69.8674	4	0.4094
Analyzed	TSssWRes-ntE-_4	Sample	GS500LIZ_3730	Han PC	FALSE	Pass	Pass				B, 29	TSssWRes-ntE-_4.fsa	74.8162	103	554	51	1679	1673	74.2649	1686	75.4666	5	0.4813
Analyzed	TSssWRes-ntE-_4	Sample	GS500LIZ_3730	Han PC	FALSE	Pass	Pass				B, 30	TSssWRes-ntE-_4.fsa	76.1199	124	569	53	1693	1686	75.4666	1698	76.5865	4	0.41
Analyzed	TSssWRes-ntE-_4	Sample	GS500LIZ_3730	Han PC	FALSE	Pass	Pass				B, 31	TSssWRes-ntE-_4.fsa	77.2397	808	4642	433	1705	1698	76.5865	1712	77.8929	5	0.5167
Analyzed	TSssWRes-ntE-_4	Sample	GS500LIZ_3730	Han PC	FALSE	Pass	Pass				B, 32	TSssWRes-ntE-_4.fsa	80.3189	200	902	84	1738	1732	79.7591	1743	80.7854	4	0.3975
Analyzed	TSssWRes-ntE-_4	Sample	GS500LIZ_3730	Han PC	FALSE	Pass	Pass				B, 33	TSssWRes-ntE-_4.fsa	81.3452	204	1074	100	1749	1743	80.7854	1755	81.905	5	0.4751
Analyzed	TSssWRes-ntE-_4	Sample	GS500LIZ_3730	Han PC	FALSE	Pass	Pass				B, 34	TSssWRes-ntE-_4.fsa	82.4648	177	845	78	1761	1755	81.905	1766	82.9313	4	0.4316
Analyzed	TSssWRes-ntE-_4	Sample	GS500LIZ_3730	Han PC	FALSE	Pass	Pass				B, 35	TSssWRes-ntE-_4.fsa	92.0726	113	546	50	1864	1858	91.513	1869	92.5389	4	0.4304
Analyzed	TSssWRes-ntE-_4	Sample	GS500LIZ_3730	Han PC	FALSE	Pass	Pass				B, 36	TSssWRes-ntE-_4.fsa	101.749	336	1735	151	1969	1962	101.136	1974	102.187	5	0.4392
Analyzed	TSssWRes-ntE-_4	Sample	GS500LIZ_3730	Han PC	FALSE	Pass	Pass				B, 37	TSssWRes-ntE-_4.fsa	103.502	111	554	48	1989	1983	102.976	1995	104.028	4	0.4255
Analyzed	TSssWRes-ntE-_4	Sample	GS500LIZ_3730	Han PC	FALSE	Pass	Pass				B, 38	TSssWRes-ntE-_4.fsa	119.368	118	617	55	2168	2161	118.742	2174	119.906	5	0.4552
Analyzed	TSssWRes-ntE-_4	Sample	GS500LIZ_3730	Han PC	FALSE	Pass	Pass				B, 39	TSssWRes-ntE-_4.fsa	128.386	113	546	49	2268	2261	127.751	2273	128.84	4	0.4234
Analyzed	TSssWRes-ntE-_4	Sample	GS500LIZ_3730	Han PC	FALSE	Pass	Pass				B, 40	TSssWRes-ntE-_4.fsa	129.385	124	604	54	2279	2273	128.84	2284	129.84	4	0.4307
Analyzed	TSssWRes-ntE-_4	Sample	GS500LIZ_3730	Han PC	FALSE	Pass	Pass				B, 41	TSssWRes-ntE-_4.fsa	130.477	116	613	55	2291	2284	129.84	2297	131.023	5	0.4612
Analyzed	TSssWRes-ntE-_4	Sample	GS500LIZ_3730	Han PC	FALSE	Pass	Pass				B, 42	TSssWRes-ntE-_4.fsa	133.671	159	803	73	2326	2319	133.031	2331	134.129	4	0.4487
Analyzed	TSssWRes-ntE-_4	Sample	GS500LIZ_3730	Han PC	FALSE	Pass	Pass				B, 43	TSssWRes-ntE-_4.fsa	134.77	181	946	86	2338	2331	134.129	2344	135.32	5	0.4591
Analyzed	TSssWRes-ntE-_4	Sample	GS500LIZ_3730	Han PC	FALSE	Pass	Pass				B, 44	TSssWRes-ntE-_4.fsa	135.871	163	863	79	2350	2344	135.32	2356	136.422	5	0.4697
Analyzed	TSssWRes-ntE-_4	Sample	GS500LIZ_3730	Han PC	FALSE	Pass	Pass				B, 45	TSssWRes-ntE-_4.fsa	211.043	172	1001	84	3201	3193	210.369	3209	211.717	5	0.4798
Analyzed	TSssWRes-ntE-_4	Sample	GS500LIZ_3730	Han PC	FALSE	Pass	Pass				B, 46	TSssWRes-ntE-_4.fsa	281.348	113	686	57	4040	4032	280.681	4047	281.932	5	0.4963
Analyzed	TSssWRes-ntE-_4	Sample	GS500LIZ_3730	Han PC	FALSE	Pass	Pass				B, 47	TSssWRes-ntE-_4.fsa	344.635	207	1345	112	4790	4782	343.963	4798	345.306	6	0.5459
Analyzed	TSssWRes-ntE-_4	Sample	GS500LIZ_3730	Han PC	FALSE	Pass	Pass				B, 48	TSssWRes-ntE-_4.fsa	364.131	172	1142	91	5031	5022	363.412	5038	364.69	6	0.5317
Analyzed	TSssWRes-ntE-_4	Sample	GS500LIZ_3730	Han PC	FALSE	Pass	Pass				B, 49	TSssWRes-ntE-_4.fsa	383.884	826	5263	421	5278	5269	383.164	5285	384.445	6	0.5073
Analyzed	TSssWRes-ntE-_4	Sample	GS500LIZ_3730	Han PC	FALSE	Pass	Pass				B, 50	TSssWRes-ntE-_4.fsa	385.887	123	849	68	5303	5293	385.086	5310	386.447	6	0.5504
Analyzed	TSssWRes-ntE-_4	Sample	GS500LIZ_3730	Han PC	FALSE	Pass	Pass				B, 51	TSssWRes-ntE-_4.fsa	389.252	230	1454	116	5345	5338	388.691	5352	389.813	6	0.4973
Analyzed	TSssWRes-ntE-_4	Sample	GS500LIZ_3730	Han PC	FALSE	Pass	Pass				B, 52	TSssWRes-ntE-_4.fsa	392.298	117	784	62	5383	5375	391.656	5390	392.859	6	0.5366
Analyzed	TSssWRes-ntE-_4	Sample	GS500LIZ_3730	Han PC	FALSE	Pass	Pass				B, 53	TSssWRes-ntE-_4.fsa	395.345	225	1321	105	5421	5410	394.463	5427	395.827	5	0.4401
Analyzed	TSssWRes-ntE-_4	Sample	GS500LIZ_3730	Han PC	FALSE	Pass	Pass				B, 54	TSssWRes-ntE-_4.fsa	400.341	102	665	55	5483	5474	399.599	5491	401.023	6	0.5436
Analyzed	TSssWRes-ntE-_4	Sample	GS500LIZ_3730	Han PC	FALSE	Pass	Pass				B, 55	TSssWRes-ntE-_4.fsa	403.154	141	782	66	5516	5509	402.557	5522	403.666	5	0.4501
Analyzed	TSssWRes-ntE-_4	Sample	GS500LIZ_3730	Han PC	FALSE	Pass	Pass				B, 56	TSssWRes-ntE-_4.fsa	406.395	324	1594	136	5554	5546	405.713	5559	406.822	4	0.3951
Analyzed	TSssWRes-ntE-_4	Sample	GS500LIZ_3730	Han PC	FALSE	Pass	Pass				B, 57	TSssWRes-ntE-_4.fsa	407.334	430	2580	220	5565	5559	406.822	5571	407.846	5	0.4986
Analyzed	TSssWRes-ntE-_4	Sample	GS500LIZ_3730	Han PC	FALSE	Pass	Pass				B, 58	TSssWRes-ntE-_4.fsa	408.529	1535	10320	881	5579	5571	407.846	5586	409.127	6	0.5702
Analyzed	TSssWRes-ntE-_4	Sample	GS500LIZ_3730	Han PC	FALSE	Pass	Pass				B, 59	TSssWRes-ntE-_4.fsa	411.519	240	1306	111	5614	5606	410.835	5619	411.946	5	0.452
Analyzed	TSssWRes-ntE-_4	Sample	GS500LIZ_3730	Han PC	FALSE	Pass	Pass				B, 60	TSssWRes-ntE-_4.fsa	412.63	746	4816	411	5627	5619	411.946	5634	413.228	6	0.5446
Analyzed	TSssWRes-ntE-_4	Sample	GS500LIZ_3730	Han PC	FALSE	Pass	Pass				B, 61	TSssWRes-ntE-_4.fsa	414.681	511	2090	178	5651	5645	414.168	5655	415.024	3	0.3393
Analyzed	TSssWRes-ntE-_4	Sample	GS500LIZ_3730	Han PC	FALSE	Pass	Pass				B, 62	TSssWRes-ntE-_4.fsa	415.793	10831	71797	6141	5664	5655	415.024	5671	416.392	6	0.5629
Analyzed	TSssWRes-ntE-_4	Sample	GS500LIZ_3730	Han PC	FALSE	Pass	Pass				B, 63	TSssWRes-ntE-_4.fsa	417.847	4186	26894	2301	5688	5678	416.991	5695	418.446	6	0.544
Analyzed	TSssWRes-ntE-_4	Sample	GS500LIZ_3730	Han PC	FALSE	Pass	Pass				B, 64	TSssWRes-ntE-_4.fsa	418.874	236	878	75	5700	5695	418.446	5705	419.302	3	0.3044
Analyzed	TSssWRes-ntE-_4	Sample	GS500LIZ_3730	Han PC	FALSE	Pass	Pass				B, 65	TSssWRes-ntE-_4.fsa	425.043	1170	8098	694	5772	5762	424.185	5779	425.643	6	0.5961
Analyzed	TSssWRes-ntE-_4	Sample	GS500LIZ_3730	Han PC	FALSE	Pass	Pass				G, 1	TSssWRes-ntE-_4.fsa	16.5761	909	3153	285	1036	1029	15.942	1046	17.4819	3	0.2728
Analyzed	TSssWRes-ntE-_4	Sample	GS500LIZ_3730	Han PC	FALSE	Pass	Pass				G, 2	TSssWRes-ntE-_4.fsa	18.1159	5400	21586	1955	1053	1046	17.4819	1060	18.75	3	0.3478
Analyzed	TSssWRes-ntE-_4	Sample	GS500LIZ_3730	Han PC	FALSE	Pass	Pass				G, 3	TSssWRes-ntE-_4.fsa	25.5435	435	2513	227	1135	1126	24.7283	1142	26.1775	5	0.5058
Analyzed	TSssWRes-ntE-_4	Sample	GS500LIZ_3730	Han PC	FALSE	Pass	Pass				Y, 1	TSssWRes-ntE-_4.fsa	26.4493	151	959	86	1145	1136	25.6341	1154	27.2645	6	0.5785
Analyzed	TSssWRes-ntE-_4	Sample	GS500LIZ_3730	Han PC	FALSE	Pass	Pass				R, 1	TSssWRes-ntE-_4.fsa	16.5761	131	699	63	1036	1028	15.8515	1046	17.4819	4	0.3809
Analyzed	TSssWRes-ntE-_4	Sample	GS500LIZ_3730	Han PC	FALSE	Pass	Pass				R, 2	TSssWRes-ntE-_4.fsa	18.2065	454	2049	185	1054	1046	17.4819	1060	18.75	4	0.3763
Analyzed	TSssWRes-ntE-_4	Sample	GS500LIZ_3730	Han PC	FALSE	Pass	Pass				R, 3	TSssWRes-ntE-_4.fsa	25.5435	11706	78351	7097	1135	1125	24.6377	1143	26.2681	6	0.6007
Analyzed	TSssWRes-ntE-_4	Sample	GS500LIZ_3730	Han PC	FALSE	Pass	Pass				R, 4	TSssWRes-ntE-_4.fsa	26.9928	306	1964	177	1151	1143	26.2681	1160	27.808	6	0.5744
Analyzed	TSssWRes-ntE-_4	Sample	GS500LIZ_3730	Han PC	FALSE	Pass	Pass				O, 1	TSssWRes-ntE-_4.fsa	4.2572	187	975	88	900	891	3.442	907	4.8913	4	0.4478
Analyzed	TSssWRes-ntE-_4	Sample	GS500LIZ_3730	Han PC	FALSE	Pass	Pass				O, 2	TSssWRes-ntE-_4.fsa	6.1594	150	867	78	921	913	5.4348	929	6.8841	5	0.5176
Analyzed	TSssWRes-ntE-_4	Sample	GS500LIZ_3730	Han PC	FALSE	Pass	Pass				O, 3	TSssWRes-ntE-_4.fsa	9.6014	795	4987	451	959	950	8.7862	967	10.3261	6	0.5609
Analyzed	TSssWRes-ntE-_4	Sample	GS500LIZ_3730	Han PC	FALSE	Pass	Pass				O, 4	TSssWRes-ntE-_4.fsa	12.6812	156	710	64	993	986	12.0471	999	13.2246	4	0.4025
Analyzed	TSssWRes-ntE-_4	Sample	GS500LIZ_3730	Han PC	FALSE	Pass	Pass				O, 5	TSssWRes-ntE-_4.fsa	14.0399	2045	12862	1165	1008	999	13.2246	1020	15.1268	6	0.5598
Analyzed	TSssWRes-ntE-_4	Sample	GS500LIZ_3730	Han PC	FALSE	Pass	Pass				O, 6	TSssWRes-ntE-_4.fsa	16.0326	6774	43374	3928	1030	1020	15.1268	1038	16.7572	6	0.5709
Analyzed	TSssWRes-ntE-_4	Sample	GS500LIZ_3730	Han PC	FALSE	Pass	Pass				O, 7	TSssWRes-ntE-_4.fsa	17.7536	559	3545	321	1049	1038	16.7572	1057	18.4783	6	0.5626
Analyzed	TSssWRes-ntE-_4	Sample	GS500LIZ_3730	Han PC	FALSE	Pass	Pass				O, 8	TSssWRes-ntE-_4.fsa	21.3768	171	702	63	1089	1082	20.7428	1098	22.192	3	0.3593
Analyzed	TSssWRes-ntE-_4	Sample	GS500LIZ_3730	Han PC	FALSE	Pass	Pass				O, 9	TSssWRes-ntE-_4.fsa	23.279	1182	8348	756	1110	1098	22.192	1117	23.913	7	0.6862
Analyzed	TSssWRes-ntE-_4	Sample	GS500LIZ_3730	Han PC	FALSE	Pass	Pass				O, 10	TSssWRes-ntE-_4.fsa	27.3551	2003	13452	1218	1155	1145	26.4493	1162	27.9891	6	0.6094
Analyzed	TSssWRes-ntE-_4	Sample	GS500LIZ_3730	Han PC	FALSE	Pass	Pass				O, 11	TSssWRes-ntE-_4.fsa	28.6232	1195	5942	538	1169	1162	27.9891	1176	29.2572	4	0.4411
Analyzed	TSssWRes-ntE-_4	Sample	GS500LIZ_3730	Han PC	FALSE	Pass	Pass				O, 12	TSssWRes-ntE-_4.fsa	30.4348	1372	7693	696	1189	1180	29.6196	1195	30.9783	5	0.4811
Analyzed	TSssWRes-ntE-_4	Sample	GS500LIZ_3730	Han PC	FALSE	Pass	Pass				O, 13	TSssWRes-ntE-_4.fsa	31.1594	234	862	78	1197	1195	30.9783	1204	31.7935	3	0.3476
Analyzed	TSssWRes-ntE-_4	Sample	GS500LIZ_3730	Han PC	FALSE	Pass	Pass				O, 14	TSssWRes-ntE-_4.fsa	33.2428	2084	13933	1262	1220	1211	32.4275	1229	34.058	6	0.6005
Analyzed	TSssWRes-ntE-_4	Sample	GS500LIZ_3730	Han PC	FALSE	Pass	Pass				O, 15	TSssWRes-ntE-_4.fsa	36.7754	4228	24957	2260	1259	1250	35.9601	1267	37.5	5	0.5186
Analyzed	TSssWRes-ntE-_4	Sample	GS500LIZ_3730	Han PC	FALSE	Pass	Pass				O, 16	TSssWRes-ntE-_4.fsa	50	5150	30418	2736	1405	1396	49.1848	1413	50.7143	5	0.5155
Analyzed	TSssWRes-ntE-_4	Sample	GS500LIZ_3730	Han PC	FALSE	Pass	Pass				O, 17	TSssWRes-ntE-_4.fsa	75	6306	36273	3357	1681	1672	74.173	1689	75.7466	5	0.5154
Analyzed	TSssWRes-ntE-_4	Sample	GS500LIZ_3730	Han PC	FALSE	Pass	Pass				O, 18	TSssWRes-ntE-_4.fsa	100	7062	39206	3548	1949	1940	99.1607	1957	100.699	5	0.4857
Analyzed	TSssWRes-ntE-_4	Sample	GS500LIZ_3730	Han PC	FALSE	Pass	Pass				O, 19	TSssWRes-ntE-_4.fsa	139	8270	48726	4686	2384	2375	138.17	2392	139.805	5	0.5479
Analyzed	TSssWRes-ntE-_4	Sample	GS500LIZ_3730	Han PC	FALSE	Pass	Pass				O, 20	TSssWRes-ntE-_4.fsa	150	8317	47013	4460	2495	2486	149.121	2503	150.734	5	0.5197
Analyzed	TSssWRes-ntE-_4	Sample	GS500LIZ_3730	Han PC	FALSE	Pass	Pass				O, 21	TSssWRes-ntE-_4.fsa	160	8471	49613	4336	2607	2598	159.217	2615	160.703	5	0.4939
Analyzed	TSssWRes-ntE-_4	Sample	GS500LIZ_3730	Han PC	FALSE	Pass	Pass				O, 22	TSssWRes-ntE-_4.fsa	165.351	113	661	57	2668	2659	164.563	2675	165.964	5	0.489
Analyzed	TSssWRes-ntE-_4	Sample	GS500LIZ_3730	Han PC	FALSE	Pass	Pass				O, 23	TSssWRes-ntE-_4.fsa	200	8370	49115	4157	3070	3061	199.236	3078	200.675	5	0.4794
Analyzed	TSssWRes-ntE-_4	Sample	GS500LIZ_3730	Han PC	FALSE	Pass	Pass				O, 24	TSssWRes-ntE-_4.fsa	205.819	117	698	58	3139	3131	205.144	3147	206.493	5	0.4899
Analyzed	TSssWRes-ntE-_4	Sample	GS500LIZ_3730	Han PC	FALSE	Pass	Pass				O, 25	TSssWRes-ntE-_4.fsa	247.667	7344	45290	3794	3637	3628	246.913	3646	248.421	5	0.5021
Analyzed	TSssWRes-ntE-_4	Sample	GS500LIZ_3730	Han PC	FALSE	Pass	Pass				O, 26	TSssWRes-ntE-_4.fsa	300	6451	40605	3427	4264	4255	299.252	4272	300.686	6	0.5245
Analyzed	TSssWRes-ntE-_4	Sample	GS500LIZ_3730	Han PC	FALSE	Pass	Pass				O, 27	TSssWRes-ntE-_4.fsa	339.929	6189	38317	3223	4734	4725	339.171	4742	340.602	6	0.5162
Analyzed	TSssWRes-ntE-_4	Sample	GS500LIZ_3730	Han PC	FALSE	Pass	Pass				O, 28	TSssWRes-ntE-_4.fsa	350	6316	38559	3157	4854	4845	349.246	4862	350.638	6	0.4925
Analyzed	TSssWRes-ntE-_4	Sample	GS500LIZ_3730	Han PC	FALSE	Pass	Pass				O, 29	TSssWRes-ntE-_4.fsa	400	6509	41643	3439	5479	5470	399.277	5487	400.682	6	0.526
Analyzed	TSssWRes-ntE-_4	Sample	GS500LIZ_3730	Han PC	FALSE	Pass	Pass				O, 30	TSssWRes-ntE-_4.fsa	450	5982	38312	3148	6062	6053	449.223	6070	450.62	6	0.5269
Analyzed	TSssWRes-ntE-_4	Sample	GS500LIZ_3730	Han PC	FALSE	Pass	Pass				O, 31	TSssWRes-ntE-_4.fsa	490	5451	34906	3230	6546	6537	489.201	6554	490.774	6	0.5908
Analyzed	TSssWRes-ntE-_4	Sample	GS500LIZ_3730	Han PC	FALSE	Pass	Pass				O, 32	TSssWRes-ntE-_4.fsa	495.412	125	862	86	6601	6591	494.413	6609	496.217	6	0.6925
Analyzed	TSssWRes-ntE-_4	Sample	GS500LIZ_3730	Han PC	FALSE	Pass	Pass				O, 33	TSssWRes-ntE-_4.fsa	500	5689	35206	3581	6646	6637	499.071	6654	500.8	6	0.6231
Analyzed	TSssWRes-ntE-_4	Sample	GS500LIZ_3730	Han PC	FALSE	Pass	Pass				O, 34	TSssWRes-ntE-_4.fsa	505.6	106	656	65	6702	6693	504.7	6710	506.4	6	0.6141
Analyzed	TSssWRes-ntHW_1	Sample	GS500LIZ_3730	Han PC	FALSE	Pass	Pass				B, 1	TSssWRes-ntHW_1.fsa		949	6384	0	883	875	-1	892	-1	6	0
Analyzed	TSssWRes-ntHW_1	Sample	GS500LIZ_3730	Han PC	FALSE	Pass	Pass				B, 2	TSssWRes-ntHW_1.fsa		110	660	0	899	892	-1	905	-1	6	0
Analyzed	TSssWRes-ntHW_1	Sample	GS500LIZ_3730	Han PC	FALSE	Pass	Pass				B, 3	TSssWRes-ntHW_1.fsa		327	2181	0	915	905	-1	923	-1	6	0
Analyzed	TSssWRes-ntHW_1	Sample	GS500LIZ_3730	Han PC	FALSE	Pass	Pass				B, 4	TSssWRes-ntHW_1.fsa		212	1099	0	940	932	-1	945	-1	5	0
Analyzed	TSssWRes-ntHW_1	Sample	GS500LIZ_3730	Han PC	FALSE	Pass	Pass				B, 5	TSssWRes-ntHW_1.fsa		516	3449	268	952	945	-1	960	0.1684	6	0.5152
Analyzed	TSssWRes-ntHW_1	Sample	GS500LIZ_3730	Han PC	FALSE	Pass	Pass				B, 6	TSssWRes-ntHW_1.fsa	1.3468	340	2364	198	974	965	0.5892	980	1.8519	7	0.5899
Analyzed	TSssWRes-ntHW_1	Sample	GS500LIZ_3730	Han PC	FALSE	Pass	Pass				B, 7	TSssWRes-ntHW_1.fsa	2.862	140	823	69	992	985	2.2727	999	3.4512	5	0.4876
Analyzed	TSssWRes-ntHW_1	Sample	GS500LIZ_3730	Han PC	FALSE	Pass	Pass				B, 8	TSssWRes-ntHW_1.fsa	4.0404	119	634	53	1006	999	3.4512	1012	4.5455	5	0.432
Analyzed	TSssWRes-ntHW_1	Sample	GS500LIZ_3730	Han PC	FALSE	Pass	Pass				B, 9	TSssWRes-ntHW_1.fsa	5.6397	105	683	57	1025	1016	4.8822	1030	6.0606	6	0.5291
Analyzed	TSssWRes-ntHW_1	Sample	GS500LIZ_3730	Han PC	FALSE	Pass	Pass				B, 10	TSssWRes-ntHW_1.fsa	6.5657	616	3490	293	1036	1030	6.0606	1043	7.1549	5	0.4646
Analyzed	TSssWRes-ntHW_1	Sample	GS500LIZ_3730	Han PC	FALSE	Pass	Pass				B, 11	TSssWRes-ntHW_1.fsa	8.0808	785	4833	406	1054	1046	7.4074	1061	8.67	6	0.5093
Analyzed	TSssWRes-ntHW_1	Sample	GS500LIZ_3730	Han PC	FALSE	Pass	Pass				B, 12	TSssWRes-ntHW_1.fsa	9.596	2449	15187	1278	1072	1063	8.8384	1079	10.1852	6	0.5146
Analyzed	TSssWRes-ntHW_1	Sample	GS500LIZ_3730	Han PC	FALSE	Pass	Pass				B, 13	TSssWRes-ntHW_1.fsa	10.8586	186	1003	84	1087	1079	10.1852	1094	11.4478	5	0.4399
Analyzed	TSssWRes-ntHW_1	Sample	GS500LIZ_3730	Han PC	FALSE	Pass	Pass				B, 14	TSssWRes-ntHW_1.fsa	12.2896	153	753	63	1104	1096	11.6162	1109	12.7104	4	0.3995
Analyzed	TSssWRes-ntHW_1	Sample	GS500LIZ_3730	Han PC	FALSE	Pass	Pass				B, 15	TSssWRes-ntHW_1.fsa	13.2997	102	682	57	1116	1109	12.7104	1124	13.9731	6	0.5509
Analyzed	TSssWRes-ntHW_1	Sample	GS500LIZ_3730	Han PC	FALSE	Pass	Pass				B, 16	TSssWRes-ntHW_1.fsa	15.404	1780	12287	1034	1141	1132	14.6465	1149	16.0774	6	0.5847
Analyzed	TSssWRes-ntHW_1	Sample	GS500LIZ_3730	Han PC	FALSE	Pass	Pass				B, 17	TSssWRes-ntHW_1.fsa	18.1818	21863	139213	11718	1174	1166	17.5084	1182	18.8552	6	0.5275
Analyzed	TSssWRes-ntHW_1	Sample	GS500LIZ_3730	Han PC	FALSE	Pass	Pass				B, 18	TSssWRes-ntHW_1.fsa	19.697	22043	169473	14265	1192	1184	19.0236	1200	20.3704	7	0.6477
Analyzed	TSssWRes-ntHW_1	Sample	GS500LIZ_3730	Han PC	FALSE	Pass	Pass				B, 19	TSssWRes-ntHW_1.fsa	20.8754	1423	6576	553	1206	1200	20.3704	1212	21.3805	4	0.3787
Analyzed	TSssWRes-ntHW_1	Sample	GS500LIZ_3730	Han PC	FALSE	Pass	Pass				B, 20	TSssWRes-ntHW_1.fsa	23.3165	4264	26746	2251	1235	1225	22.4748	1242	23.9057	6	0.5254
Analyzed	TSssWRes-ntHW_1	Sample	GS500LIZ_3730	Han PC	FALSE	Pass	Pass				B, 21	TSssWRes-ntHW_1.fsa	24.7475	131	746	62	1252	1245	24.1583	1259	25.3367	5	0.4779
Analyzed	TSssWRes-ntHW_1	Sample	GS500LIZ_3730	Han PC	FALSE	Pass	Pass				B, 22	TSssWRes-ntHW_1.fsa	26.2626	730	4293	361	1270	1261	25.5051	1275	26.6835	5	0.4835
Analyzed	TSssWRes-ntHW_1	Sample	GS500LIZ_3730	Han PC	FALSE	Pass	Pass				B, 23	TSssWRes-ntHW_1.fsa	27.4411	3339	21175	1782	1284	1275	26.6835	1292	28.1145	6	0.5207
Analyzed	TSssWRes-ntHW_1	Sample	GS500LIZ_3730	Han PC	FALSE	Pass	Pass				B, 24	TSssWRes-ntHW_1.fsa	29.7138	292	1722	144	1311	1304	29.1246	1318	30.303	5	0.4888
Analyzed	TSssWRes-ntHW_1	Sample	GS500LIZ_3730	Han PC	FALSE	Pass	Pass				B, 25	TSssWRes-ntHW_1.fsa	31.3973	146	826	69	1331	1322	30.6397	1338	31.9865	5	0.4587
Analyzed	TSssWRes-ntHW_1	Sample	GS500LIZ_3730	Han PC	FALSE	Pass	Pass				B, 26	TSssWRes-ntHW_1.fsa	32.6599	701	4188	352	1346	1338	31.9865	1352	33.165	5	0.4914
Analyzed	TSssWRes-ntHW_1	Sample	GS500LIZ_3730	Han PC	FALSE	Pass	Pass				B, 27	TSssWRes-ntHW_1.fsa	33.67	178	933	78	1358	1352	33.165	1364	34.1751	5	0.4236
Analyzed	TSssWRes-ntHW_1	Sample	GS500LIZ_3730	Han PC	FALSE	Pass	Pass				B, 28	TSssWRes-ntHW_1.fsa	34.596	129	599	50	1369	1364	34.1751	1374	35.0168	4	0.381
Analyzed	TSssWRes-ntHW_1	Sample	GS500LIZ_3730	Han PC	FALSE	Pass	Pass				B, 29	TSssWRes-ntHW_1.fsa	35.6061	498	2884	242	1381	1374	35.0168	1388	36.1953	5	0.4731
Analyzed	TSssWRes-ntHW_1	Sample	GS500LIZ_3730	Han PC	FALSE	Pass	Pass				B, 30	TSssWRes-ntHW_1.fsa	38.6364	190	1047	88	1417	1410	38.0471	1423	39.1414	5	0.4498
Analyzed	TSssWRes-ntHW_1	Sample	GS500LIZ_3730	Han PC	FALSE	Pass	Pass				B, 31	TSssWRes-ntHW_1.fsa	42.3401	557	3590	302	1461	1452	41.5825	1469	43.0135	6	0.5361
Analyzed	TSssWRes-ntHW_1	Sample	GS500LIZ_3730	Han PC	FALSE	Pass	Pass				B, 32	TSssWRes-ntHW_1.fsa	44.7811	520	3645	306	1490	1480	43.9394	1497	45.3704	7	0.5939
Analyzed	TSssWRes-ntHW_1	Sample	GS500LIZ_3730	Han PC	FALSE	Pass	Pass				B, 33	TSssWRes-ntHW_1.fsa	46.8855	113	534	44	1515	1509	46.3805	1520	47.3064	4	0.3898
Analyzed	TSssWRes-ntHW_1	Sample	GS500LIZ_3730	Han PC	FALSE	Pass	Pass				B, 34	TSssWRes-ntHW_1.fsa	48.064	125	697	58	1529	1522	47.4748	1535	48.569	5	0.4582
Analyzed	TSssWRes-ntHW_1	Sample	GS500LIZ_3730	Han PC	FALSE	Pass	Pass				B, 35	TSssWRes-ntHW_1.fsa	54.5042	135	617	50	1607	1602	54.0925	1612	54.9164	4	0.3646
Analyzed	TSssWRes-ntHW_1	Sample	GS500LIZ_3730	Han PC	FALSE	Pass	Pass				B, 36	TSssWRes-ntHW_1.fsa	56.1559	101	541	44	1627	1620	55.577	1632	56.57	5	0.4368
Analyzed	TSssWRes-ntHW_1	Sample	GS500LIZ_3730	Han PC	FALSE	Pass	Pass				B, 37	TSssWRes-ntHW_1.fsa	56.9845	172	854	70	1637	1632	56.57	1643	57.4826	4	0.3956
Analyzed	TSssWRes-ntHW_1	Sample	GS500LIZ_3730	Han PC	FALSE	Pass	Pass				B, 38	TSssWRes-ntHW_1.fsa	58.8141	136	751	62	1659	1652	58.2309	1665	59.3146	5	0.4486
Analyzed	TSssWRes-ntHW_1	Sample	GS500LIZ_3730	Han PC	FALSE	Pass	Pass				B, 39	TSssWRes-ntHW_1.fsa	68.6982	172	801	68	1776	1770	68.1849	1781	69.1265	4	0.3825
Analyzed	TSssWRes-ntHW_1	Sample	GS500LIZ_3730	Han PC	FALSE	Pass	Pass				B, 40	TSssWRes-ntHW_1.fsa	69.641	297	1390	119	1787	1781	69.1265	1791	69.9845	4	0.3938
Analyzed	TSssWRes-ntHW_1	Sample	GS500LIZ_3730	Han PC	FALSE	Pass	Pass				B, 41	TSssWRes-ntHW_1.fsa	72.7434	114	671	58	1823	1816	72.1382	1831	73.4363	5	0.4984
Analyzed	TSssWRes-ntHW_1	Sample	GS500LIZ_3730	Han PC	FALSE	Pass	Pass				B, 42	TSssWRes-ntHW_1.fsa	75	124	717	63	1849	1841	74.3042	1855	75.5372	5	0.4976
Analyzed	TSssWRes-ntHW_1	Sample	GS500LIZ_3730	Han PC	FALSE	Pass	Pass				B, 43	TSssWRes-ntHW_1.fsa	76.2535	148	723	64	1863	1857	75.7162	1868	76.7013	4	0.4258
Analyzed	TSssWRes-ntHW_1	Sample	GS500LIZ_3730	Han PC	FALSE	Pass	Pass				B, 44	TSssWRes-ntHW_1.fsa	77.4179	986	5866	525	1876	1868	76.7013	1883	78.0451	5	0.5171
Analyzed	TSssWRes-ntHW_1	Sample	GS500LIZ_3730	Han PC	FALSE	Pass	Pass				B, 45	TSssWRes-ntHW_1.fsa	79.4791	158	707	63	1899	1892	78.8516	1903	79.8377	4	0.3876
Analyzed	TSssWRes-ntHW_1	Sample	GS500LIZ_3730	Han PC	FALSE	Pass	Pass				B, 46	TSssWRes-ntHW_1.fsa	80.3757	254	1205	108	1909	1903	79.8377	1914	80.8241	4	0.4092
Analyzed	TSssWRes-ntHW_1	Sample	GS500LIZ_3730	Han PC	FALSE	Pass	Pass				B, 47	TSssWRes-ntHW_1.fsa	81.5417	265	1467	131	1922	1914	80.8241	1928	82.08	5	0.4825
Analyzed	TSssWRes-ntHW_1	Sample	GS500LIZ_3730	Han PC	FALSE	Pass	Pass				B, 48	TSssWRes-ntHW_1.fsa	82.6184	219	1177	105	1934	1928	82.08	1940	83.1569	5	0.472
Analyzed	TSssWRes-ntHW_1	Sample	GS500LIZ_3730	Han PC	FALSE	Pass	Pass				B, 49	TSssWRes-ntHW_1.fsa	84.5037	108	632	56	1955	1948	83.8751	1963	85.2223	5	0.5052
Analyzed	TSssWRes-ntHW_1	Sample	GS500LIZ_3730	Han PC	FALSE	Pass	Pass				B, 50	TSssWRes-ntHW_1.fsa	91.3382	122	672	60	2031	2022	90.5279	2037	91.8786	5	0.4812
Analyzed	TSssWRes-ntHW_1	Sample	GS500LIZ_3730	Han PC	FALSE	Pass	Pass				B, 51	TSssWRes-ntHW_1.fsa	92.4191	150	786	70	2043	2037	91.8786	2048	92.8696	5	0.461
Analyzed	TSssWRes-ntHW_1	Sample	GS500LIZ_3730	Han PC	FALSE	Pass	Pass				B, 52	TSssWRes-ntHW_1.fsa	102.071	387	2120	175	2152	2145	101.491	2158	102.569	5	0.4387
Analyzed	TSssWRes-ntHW_1	Sample	GS500LIZ_3730	Han PC	FALSE	Pass	Pass				B, 53	TSssWRes-ntHW_1.fsa	103.898	128	684	56	2174	2167	103.316	2180	104.397	5	0.4362
Analyzed	TSssWRes-ntHW_1	Sample	GS500LIZ_3730	Han PC	FALSE	Pass	Pass				B, 54	TSssWRes-ntHW_1.fsa	113.761	102	509	42	2292	2286	113.257	2298	114.266	4	0.3995
Analyzed	TSssWRes-ntHW_1	Sample	GS500LIZ_3730	Han PC	FALSE	Pass	Pass				B, 55	TSssWRes-ntHW_1.fsa	114.771	129	649	54	2304	2298	114.266	2311	115.361	4	0.4123
Analyzed	TSssWRes-ntHW_1	Sample	GS500LIZ_3730	Han PC	FALSE	Pass	Pass				B, 56	TSssWRes-ntHW_1.fsa	118.569	112	568	48	2349	2344	118.146	2355	119.077	4	0.4156
Analyzed	TSssWRes-ntHW_1	Sample	GS500LIZ_3730	Han PC	FALSE	Pass	Pass				B, 57	TSssWRes-ntHW_1.fsa	119.67	172	942	79	2362	2355	119.077	2368	120.178	5	0.4556
Analyzed	TSssWRes-ntHW_1	Sample	GS500LIZ_3730	Han PC	FALSE	Pass	Pass				B, 58	TSssWRes-ntHW_1.fsa	120.772	108	566	48	2375	2368	120.178	2382	121.367	5	0.4249
Analyzed	TSssWRes-ntHW_1	Sample	GS500LIZ_3730	Han PC	FALSE	Pass	Pass				B, 59	TSssWRes-ntHW_1.fsa	123.749	117	596	50	2410	2403	123.152	2415	124.175	4	0.4208
Analyzed	TSssWRes-ntHW_1	Sample	GS500LIZ_3730	Han PC	FALSE	Pass	Pass				B, 60	TSssWRes-ntHW_1.fsa	124.686	131	711	60	2421	2415	124.175	2427	125.198	5	0.4523
Analyzed	TSssWRes-ntHW_1	Sample	GS500LIZ_3730	Han PC	FALSE	Pass	Pass				B, 61	TSssWRes-ntHW_1.fsa	128.622	165	888	76	2467	2460	128.022	2472	129.051	5	0.4513
Analyzed	TSssWRes-ntHW_1	Sample	GS500LIZ_3730	Han PC	FALSE	Pass	Pass				B, 62	TSssWRes-ntHW_1.fsa	129.653	189	1029	88	2479	2472	129.051	2485	130.168	5	0.454
Analyzed	TSssWRes-ntHW_1	Sample	GS500LIZ_3730	Han PC	FALSE	Pass	Pass				B, 63	TSssWRes-ntHW_1.fsa	130.771	184	1054	90	2492	2485	130.168	2498	131.287	5	0.4752
Analyzed	TSssWRes-ntHW_1	Sample	GS500LIZ_3730	Han PC	FALSE	Pass	Pass				B, 64	TSssWRes-ntHW_1.fsa	131.804	109	525	45	2504	2498	131.287	2509	132.236	4	0.4013
Analyzed	TSssWRes-ntHW_1	Sample	GS500LIZ_3730	Han PC	FALSE	Pass	Pass				B, 65	TSssWRes-ntHW_1.fsa	132.754	146	730	63	2515	2509	132.236	2521	133.272	4	0.4193
Analyzed	TSssWRes-ntHW_1	Sample	GS500LIZ_3730	Han PC	FALSE	Pass	Pass				B, 66	TSssWRes-ntHW_1.fsa	133.963	276	1563	135	2529	2521	133.272	2534	134.396	5	0.4742
Analyzed	TSssWRes-ntHW_1	Sample	GS500LIZ_3730	Han PC	FALSE	Pass	Pass				B, 67	TSssWRes-ntHW_1.fsa	135.002	294	1634	141	2541	2534	134.396	2547	135.522	5	0.4632
Analyzed	TSssWRes-ntHW_1	Sample	GS500LIZ_3730	Han PC	FALSE	Pass	Pass				B, 68	TSssWRes-ntHW_1.fsa	136.129	274	1516	131	2554	2547	135.522	2560	136.65	5	0.4656
Analyzed	TSssWRes-ntHW_1	Sample	GS500LIZ_3730	Han PC	FALSE	Pass	Pass				B, 69	TSssWRes-ntHW_1.fsa	166.104	110	628	52	2892	2885	165.521	2898	166.604	5	0.4614
Analyzed	TSssWRes-ntHW_1	Sample	GS500LIZ_3730	Han PC	FALSE	Pass	Pass				B, 70	TSssWRes-ntHW_1.fsa	168.101	110	670	55	2916	2909	167.519	2923	168.682	6	0.5012
Analyzed	TSssWRes-ntHW_1	Sample	GS500LIZ_3730	Han PC	FALSE	Pass	Pass				B, 71	TSssWRes-ntHW_1.fsa	184.133	101	607	49	3111	3103	183.482	3118	184.702	5	0.4845
Analyzed	TSssWRes-ntHW_1	Sample	GS500LIZ_3730	Han PC	FALSE	Pass	Pass				B, 72	TSssWRes-ntHW_1.fsa	208.295	115	657	52	3412	3405	207.737	3420	208.933	5	0.4456
Analyzed	TSssWRes-ntHW_1	Sample	GS500LIZ_3730	Han PC	FALSE	Pass	Pass				B, 73	TSssWRes-ntHW_1.fsa	220.476	100	576	45	3565	3558	219.919	3572	221.033	5	0.4516
Analyzed	TSssWRes-ntHW_1	Sample	GS500LIZ_3730	Han PC	FALSE	Pass	Pass				B, 74	TSssWRes-ntHW_1.fsa	257.888	141	912	72	4037	4029	257.256	4043	258.362	6	0.5025
Analyzed	TSssWRes-ntHW_1	Sample	GS500LIZ_3730	Han PC	FALSE	Pass	Pass				B, 75	TSssWRes-ntHW_1.fsa	282.563	103	631	49	4350	4343	282.012	4359	283.271	6	0.4753
Analyzed	TSssWRes-ntHW_1	Sample	GS500LIZ_3730	Han PC	FALSE	Pass	Pass				B, 76	TSssWRes-ntHW_1.fsa	291.445	109	691	54	4463	4455	290.817	4470	291.995	6	0.4974
Analyzed	TSssWRes-ntHW_1	Sample	GS500LIZ_3730	Han PC	FALSE	Pass	Pass				B, 77	TSssWRes-ntHW_1.fsa	317.893	123	793	63	4794	4787	317.332	4801	318.454	6	0.5053
Analyzed	TSssWRes-ntHW_1	Sample	GS500LIZ_3730	Han PC	FALSE	Pass	Pass				B, 78	TSssWRes-ntHW_1.fsa	364.361	235	1581	118	5390	5382	363.763	5398	364.96	6	0.5054
Analyzed	TSssWRes-ntHW_1	Sample	GS500LIZ_3730	Han PC	FALSE	Pass	Pass				B, 79	TSssWRes-ntHW_1.fsa	373.572	176	1159	86	5513	5504	372.898	5520	374.097	6	0.4843
Analyzed	TSssWRes-ntHW_1	Sample	GS500LIZ_3730	Han PC	FALSE	Pass	Pass				B, 80	TSssWRes-ntHW_1.fsa	380.918	150	1040	78	5611	5603	380.318	5618	381.443	6	0.5202
Analyzed	TSssWRes-ntHW_1	Sample	GS500LIZ_3730	Han PC	FALSE	Pass	Pass				B, 81	TSssWRes-ntHW_1.fsa	383.994	803	5159	387	5652	5643	383.319	5659	384.52	6	0.476
Analyzed	TSssWRes-ntHW_1	Sample	GS500LIZ_3730	Han PC	FALSE	Pass	Pass				B, 82	TSssWRes-ntHW_1.fsa	389.174	156	1028	77	5721	5712	388.498	5728	389.7	6	0.4939
Analyzed	TSssWRes-ntHW_1	Sample	GS500LIZ_3730	Han PC	FALSE	Pass	Pass				B, 83	TSssWRes-ntHW_1.fsa	392.705	228	1416	106	5768	5760	392.104	5774	393.156	6	0.4595
Analyzed	TSssWRes-ntHW_1	Sample	GS500LIZ_3730	Han PC	FALSE	Pass	Pass				B, 84	TSssWRes-ntHW_1.fsa	397.216	196	1313	98	5828	5820	396.615	5834	397.668	6	0.5137
Analyzed	TSssWRes-ntHW_1	Sample	GS500LIZ_3730	Han PC	FALSE	Pass	Pass				B, 85	TSssWRes-ntHW_1.fsa	400.161	122	833	64	5867	5858	399.473	5872	400.563	6	0.5375
Analyzed	TSssWRes-ntHW_1	Sample	GS500LIZ_3730	Han PC	FALSE	Pass	Pass				B, 86	TSssWRes-ntHW_1.fsa	402.173	850	5926	477	5892	5884	401.529	5900	402.817	6	0.5564
Analyzed	TSssWRes-ntHW_1	Sample	GS500LIZ_3730	Han PC	FALSE	Pass	Pass				B, 87	TSssWRes-ntHW_1.fsa	404.267	174	1117	89	5918	5910	403.622	5925	404.83	6	0.5153
Analyzed	TSssWRes-ntHW_1	Sample	GS500LIZ_3730	Han PC	FALSE	Pass	Pass				B, 88	TSssWRes-ntHW_1.fsa	406.361	444	2891	232	5944	5936	405.716	5950	406.844	6	0.5152
Analyzed	TSssWRes-ntHW_1	Sample	GS500LIZ_3730	Han PC	FALSE	Pass	Pass				B, 89	TSssWRes-ntHW_1.fsa	407.408	481	2753	221	5957	5950	406.844	5962	407.811	5	0.4536
Analyzed	TSssWRes-ntHW_1	Sample	GS500LIZ_3730	Han PC	FALSE	Pass	Pass				B, 90	TSssWRes-ntHW_1.fsa	408.537	1523	10288	829	5971	5962	407.811	5978	409.101	6	0.5368
Analyzed	TSssWRes-ntHW_1	Sample	GS500LIZ_3730	Han PC	FALSE	Pass	Pass				B, 91	TSssWRes-ntHW_1.fsa	410.552	379	2523	203	5996	5987	409.826	6002	411.036	6	0.5311
Analyzed	TSssWRes-ntHW_1	Sample	GS500LIZ_3730	Han PC	FALSE	Pass	Pass				B, 92	TSssWRes-ntHW_1.fsa	411.52	292	1473	118	6008	6002	411.036	6013	411.923	4	0.3902
Analyzed	TSssWRes-ntHW_1	Sample	GS500LIZ_3730	Han PC	FALSE	Pass	Pass				B, 93	TSssWRes-ntHW_1.fsa	412.568	598	4037	325	6021	6013	411.923	6028	413.133	6	0.5429
Analyzed	TSssWRes-ntHW_1	Sample	GS500LIZ_3730	Han PC	FALSE	Pass	Pass				B, 94	TSssWRes-ntHW_1.fsa	413.698	330	1529	123	6035	6028	413.133	6041	414.182	4	0.3556
Analyzed	TSssWRes-ntHW_1	Sample	GS500LIZ_3730	Han PC	FALSE	Pass	Pass				B, 95	TSssWRes-ntHW_1.fsa	414.747	575	2289	184	6048	6041	414.182	6052	415.069	3	0.3078
Analyzed	TSssWRes-ntHW_1	Sample	GS500LIZ_3730	Han PC	FALSE	Pass	Pass				B, 96	TSssWRes-ntHW_1.fsa	415.796	16950	107610	8686	6061	6052	415.069	6068	416.361	6	0.5003
Analyzed	TSssWRes-ntHW_1	Sample	GS500LIZ_3730	Han PC	FALSE	Pass	Pass				B, 97	TSssWRes-ntHW_1.fsa	416.765	108	331	26	6073	6070	416.522	6078	417.168	2	0.2356
Analyzed	TSssWRes-ntHW_1	Sample	GS500LIZ_3730	Han PC	FALSE	Pass	Pass				B, 98	TSssWRes-ntHW_1.fsa	417.814	6422	42602	3440	6086	6078	417.168	6094	418.46	6	0.5294
Analyzed	TSssWRes-ntHW_1	Sample	GS500LIZ_3730	Han PC	FALSE	Pass	Pass				B, 99	TSssWRes-ntHW_1.fsa	418.945	356	1416	114	6100	6094	418.46	6105	419.349	3	0.3096
Analyzed	TSssWRes-ntHW_1	Sample	GS500LIZ_3730	Han PC	FALSE	Pass	Pass				B, 100	TSssWRes-ntHW_1.fsa	425.088	1743	10730	867	6176	6167	424.36	6183	425.654	5	0.4834
Analyzed	TSssWRes-ntHW_1	Sample	GS500LIZ_3730	Han PC	FALSE	Pass	Pass				G, 1	TSssWRes-ntHW_1.fsa	18.1818	460	1972	165	1174	1167	17.5926	1185	19.1077	3	0.3
Analyzed	TSssWRes-ntHW_1	Sample	GS500LIZ_3730	Han PC	FALSE	Pass	Pass				G, 2	TSssWRes-ntHW_1.fsa	19.697	7649	35849	3017	1192	1185	19.1077	1199	20.2862	4	0.3782
Analyzed	TSssWRes-ntHW_1	Sample	GS500LIZ_3730	Han PC	FALSE	Pass	Pass				G, 3	TSssWRes-ntHW_1.fsa	26.6835	337	1888	158	1275	1266	25.9259	1282	27.2727	5	0.4423
Analyzed	TSssWRes-ntHW_1	Sample	GS500LIZ_3730	Han PC	FALSE	Pass	Pass				Y, 1	TSssWRes-ntHW_1.fsa	27.4411	167	1285	108	1284	1276	26.7677	1294	28.2828	7	0.6527
Analyzed	TSssWRes-ntHW_1	Sample	GS500LIZ_3730	Han PC	FALSE	Pass	Pass				R, 1	TSssWRes-ntHW_1.fsa	19.8653	127	762	64	1194	1187	19.2761	1200	20.3704	6	0.5091
Analyzed	TSssWRes-ntHW_1	Sample	GS500LIZ_3730	Han PC	FALSE	Pass	Pass				R, 2	TSssWRes-ntHW_1.fsa	26.6835	10770	71515	6019	1275	1265	25.8418	1283	27.3569	6	0.5561
Analyzed	TSssWRes-ntHW_1	Sample	GS500LIZ_3730	Han PC	FALSE	Pass	Pass				R, 3	TSssWRes-ntHW_1.fsa	28.1145	329	2175	183	1292	1283	27.3569	1301	28.8721	6	0.5547
Analyzed	TSssWRes-ntHW_1	Sample	GS500LIZ_3730	Han PC	FALSE	Pass	Pass				O, 1	TSssWRes-ntHW_1.fsa	5.8923	173	1040	87	1028	1020	5.2189	1036	6.5657	5	0.4917
Analyzed	TSssWRes-ntHW_1	Sample	GS500LIZ_3730	Han PC	FALSE	Pass	Pass				O, 2	TSssWRes-ntHW_1.fsa	7.7441	211	1321	111	1050	1041	6.9865	1059	8.5017	6	0.5146
Analyzed	TSssWRes-ntHW_1	Sample	GS500LIZ_3730	Han PC	FALSE	Pass	Pass				O, 3	TSssWRes-ntHW_1.fsa	10.9428	105	517	43	1088	1074	9.7643	1095	11.532	3	0.3261
Analyzed	TSssWRes-ntHW_1	Sample	GS500LIZ_3730	Han PC	FALSE	Pass	Pass				O, 4	TSssWRes-ntHW_1.fsa	13.9731	111	564	47	1124	1112	12.963	1132	14.6465	4	0.3532
Analyzed	TSssWRes-ntHW_1	Sample	GS500LIZ_3730	Han PC	FALSE	Pass	Pass				O, 5	TSssWRes-ntHW_1.fsa	15.4882	2388	15766	1327	1142	1132	14.6465	1150	16.1616	6	0.5471
Analyzed	TSssWRes-ntHW_1	Sample	GS500LIZ_3730	Han PC	FALSE	Pass	Pass				O, 6	TSssWRes-ntHW_1.fsa	17.4242	6727	43413	3654	1165	1155	16.5825	1173	18.0976	6	0.5347
Analyzed	TSssWRes-ntHW_1	Sample	GS500LIZ_3730	Han PC	FALSE	Pass	Pass				O, 7	TSssWRes-ntHW_1.fsa	19.1919	240	1292	108	1186	1173	18.0976	1193	19.7811	5	0.4355
Analyzed	TSssWRes-ntHW_1	Sample	GS500LIZ_3730	Han PC	FALSE	Pass	Pass				O, 8	TSssWRes-ntHW_1.fsa	21.633	193	687	57	1215	1207	20.9596	1221	22.138	3	0.2886
Analyzed	TSssWRes-ntHW_1	Sample	GS500LIZ_3730	Han PC	FALSE	Pass	Pass				O, 9	TSssWRes-ntHW_1.fsa	24.4108	2192	14210	1196	1248	1236	23.4007	1256	25.0842	6	0.511
Analyzed	TSssWRes-ntHW_1	Sample	GS500LIZ_3730	Han PC	FALSE	Pass	Pass				O, 10	TSssWRes-ntHW_1.fsa	28.1987	1969	10695	900	1293	1284	27.4411	1300	28.7879	5	0.4499
Analyzed	TSssWRes-ntHW_1	Sample	GS500LIZ_3730	Han PC	FALSE	Pass	Pass				O, 11	TSssWRes-ntHW_1.fsa	29.3771	299	1168	98	1307	1300	28.7879	1314	29.9663	3	0.3197
Analyzed	TSssWRes-ntHW_1	Sample	GS500LIZ_3730	Han PC	FALSE	Pass	Pass				O, 12	TSssWRes-ntHW_1.fsa	31.3131	1124	6719	565	1330	1321	30.5556	1338	31.9865	5	0.4897
Analyzed	TSssWRes-ntHW_1	Sample	GS500LIZ_3730	Han PC	FALSE	Pass	Pass				O, 13	TSssWRes-ntHW_1.fsa	34.0909	2333	15726	1323	1363	1354	33.3333	1372	34.8485	6	0.5662
Analyzed	TSssWRes-ntHW_1	Sample	GS500LIZ_3730	Han PC	FALSE	Pass	Pass				O, 14	TSssWRes-ntHW_1.fsa	37.7104	4650	29596	2491	1406	1397	36.9529	1415	38.468	6	0.5237
Analyzed	TSssWRes-ntHW_1	Sample	GS500LIZ_3730	Han PC	FALSE	Pass	Pass				O, 15	TSssWRes-ntHW_1.fsa	50	5629	34727	2876	1552	1543	49.2424	1561	50.7333	6	0.4974
Analyzed	TSssWRes-ntHW_1	Sample	GS500LIZ_3730	Han PC	FALSE	Pass	Pass				O, 16	TSssWRes-ntHW_1.fsa	75	6763	40794	3593	1849	1839	74.1305	1857	75.7162	5	0.5164
Analyzed	TSssWRes-ntHW_1	Sample	GS500LIZ_3730	Han PC	FALSE	Pass	Pass				O, 17	TSssWRes-ntHW_1.fsa	100	7849	46585	4044	2127	2118	99.1865	2135	100.662	5	0.5037
Analyzed	TSssWRes-ntHW_1	Sample	GS500LIZ_3730	Han PC	FALSE	Pass	Pass				O, 18	TSssWRes-ntHW_1.fsa	139	9343	57782	5290	2587	2578	138.216	2596	139.864	6	0.5552
Analyzed	TSssWRes-ntHW_1	Sample	GS500LIZ_3730	Han PC	FALSE	Pass	Pass				O, 19	TSssWRes-ntHW_1.fsa	150	9796	59203	5395	2703	2694	149.156	2712	150.797	5	0.5361
Analyzed	TSssWRes-ntHW_1	Sample	GS500LIZ_3730	Han PC	FALSE	Pass	Pass				O, 20	TSssWRes-ntHW_1.fsa	160	9726	59694	5011	2819	2810	159.244	2828	160.755	5	0.5013
Analyzed	TSssWRes-ntHW_1	Sample	GS500LIZ_3730	Han PC	FALSE	Pass	Pass				O, 21	TSssWRes-ntHW_1.fsa	200	10036	61480	4905	3308	3299	199.282	3316	200.638	5	0.4773
Analyzed	TSssWRes-ntHW_1	Sample	GS500LIZ_3730	Han PC	FALSE	Pass	Pass				O, 22	TSssWRes-ntHW_1.fsa	246.976	8734	52121	4125	3899	3890	246.263	3907	247.609	5	0.4636
Analyzed	TSssWRes-ntHW_1	Sample	GS500LIZ_3730	Han PC	FALSE	Pass	Pass				O, 23	TSssWRes-ntHW_1.fsa	300	8645	55245	4403	4572	4563	299.294	4581	300.729	6	0.5002
Analyzed	TSssWRes-ntHW_1	Sample	GS500LIZ_3730	Han PC	FALSE	Pass	Pass				O, 24	TSssWRes-ntHW_1.fsa	339.572	8306	54624	4327	5066	5057	338.859	5075	340.285	6	0.5119
Analyzed	TSssWRes-ntHW_1	Sample	GS500LIZ_3730	Han PC	FALSE	Pass	Pass				O, 25	TSssWRes-ntHW_1.fsa	350	8978	59005	4543	5198	5188	349.212	5206	350.598	6	0.4982
Analyzed	TSssWRes-ntHW_1	Sample	GS500LIZ_3730	Han PC	FALSE	Pass	Pass				O, 26	TSssWRes-ntHW_1.fsa	400	8855	60126	4664	5865	5855	399.248	5873	400.644	6	0.5238
Analyzed	TSssWRes-ntHW_1	Sample	GS500LIZ_3730	Han PC	FALSE	Pass	Pass				O, 27	TSssWRes-ntHW_1.fsa	450	8977	62990	4841	6483	6474	449.267	6492	450.651	7	0.5403
Analyzed	TSssWRes-ntHW_1	Sample	GS500LIZ_3730	Han PC	FALSE	Pass	Pass				O, 28	TSssWRes-ntHW_1.fsa	490	7492	47820	4156	7001	6992	489.252	7009	490.729	6	0.5519
Analyzed	TSssWRes-ntHW_1	Sample	GS500LIZ_3730	Han PC	FALSE	Pass	Pass				O, 29	TSssWRes-ntHW_1.fsa	500	8619	58647	5627	7107	7098	499.122	7116	500.849	6	0.649
Analyzed	TSssWRes-ntHW_2	Sample	GS500LIZ_3730	Han PC	FALSE	Pass	Pass				B, 1	TSssWRes-ntHW_2.fsa		856	5504	0	860	852	-1	867	-1	6	0
Analyzed	TSssWRes-ntHW_2	Sample	GS500LIZ_3730	Han PC	FALSE	Pass	Pass				B, 2	TSssWRes-ntHW_2.fsa		343	2179	0	891	881	-1	899	-1	6	0
Analyzed	TSssWRes-ntHW_2	Sample	GS500LIZ_3730	Han PC	FALSE	Pass	Pass				B, 3	TSssWRes-ntHW_2.fsa		224	1127	0	915	909	-1	920	-1	4	0
Analyzed	TSssWRes-ntHW_2	Sample	GS500LIZ_3730	Han PC	FALSE	Pass	Pass				B, 4	TSssWRes-ntHW_2.fsa		324	2134	0	928	920	-1	936	-1	6	0
Analyzed	TSssWRes-ntHW_2	Sample	GS500LIZ_3730	Han PC	FALSE	Pass	Pass				B, 5	TSssWRes-ntHW_2.fsa	0.5993	267	1902	255	950	941	-1	958	1.2842	7	0.9709
Analyzed	TSssWRes-ntHW_2	Sample	GS500LIZ_3730	Han PC	FALSE	Pass	Pass				B, 6	TSssWRes-ntHW_2.fsa	2.226	154	971	83	969	962	1.6267	975	2.7397	6	0.5355
Analyzed	TSssWRes-ntHW_2	Sample	GS500LIZ_3730	Han PC	FALSE	Pass	Pass				B, 7	TSssWRes-ntHW_2.fsa	5.9075	522	2428	207	1012	1006	5.3938	1017	6.3356	4	0.3828
Analyzed	TSssWRes-ntHW_2	Sample	GS500LIZ_3730	Han PC	FALSE	Pass	Pass				B, 8	TSssWRes-ntHW_2.fsa	7.4486	751	4625	395	1030	1022	6.7637	1039	8.2192	6	0.5169
Analyzed	TSssWRes-ntHW_2	Sample	GS500LIZ_3730	Han PC	FALSE	Pass	Pass				B, 9	TSssWRes-ntHW_2.fsa	8.9897	2555	16746	1433	1048	1039	8.2192	1055	9.589	6	0.5509
Analyzed	TSssWRes-ntHW_2	Sample	GS500LIZ_3730	Han PC	FALSE	Pass	Pass				B, 10	TSssWRes-ntHW_2.fsa	11.5582	110	457	39	1078	1071	10.9589	1083	11.9863	4	0.3442
Analyzed	TSssWRes-ntHW_2	Sample	GS500LIZ_3730	Han PC	FALSE	Pass	Pass				B, 11	TSssWRes-ntHW_2.fsa	15.2397	2493	18130	1552	1121	1112	14.4692	1128	15.839	7	0.6341
Analyzed	TSssWRes-ntHW_2	Sample	GS500LIZ_3730	Han PC	FALSE	Pass	Pass				B, 12	TSssWRes-ntHW_2.fsa	17.5514	22143	146561	12548	1148	1140	16.8664	1156	18.2363	6	0.5642
Analyzed	TSssWRes-ntHW_2	Sample	GS500LIZ_3730	Han PC	FALSE	Pass	Pass				B, 13	TSssWRes-ntHW_2.fsa	19.0925	20480	151878	13003	1166	1158	18.4075	1174	19.7774	7	0.6341
Analyzed	TSssWRes-ntHW_2	Sample	GS500LIZ_3730	Han PC	FALSE	Pass	Pass				B, 14	TSssWRes-ntHW_2.fsa	20.2055	1144	5123	438	1179	1174	19.7774	1185	20.7192	4	0.3693
Analyzed	TSssWRes-ntHW_2	Sample	GS500LIZ_3730	Han PC	FALSE	Pass	Pass				B, 15	TSssWRes-ntHW_2.fsa	22.6884	5942	38215	3271	1208	1200	22.0034	1217	23.4589	6	0.545
Analyzed	TSssWRes-ntHW_2	Sample	GS500LIZ_3730	Han PC	FALSE	Pass	Pass				B, 16	TSssWRes-ntHW_2.fsa	24.1438	103	595	50	1225	1217	23.4589	1231	24.6575	5	0.4905
Analyzed	TSssWRes-ntHW_2	Sample	GS500LIZ_3730	Han PC	FALSE	Pass	Pass				B, 17	TSssWRes-ntHW_2.fsa	25.8562	699	4225	361	1245	1235	25	1250	26.2843	5	0.4994
Analyzed	TSssWRes-ntHW_2	Sample	GS500LIZ_3730	Han PC	FALSE	Pass	Pass				B, 18	TSssWRes-ntHW_2.fsa	26.9692	3295	19743	1690	1258	1250	26.2843	1265	27.5685	5	0.4998
Analyzed	TSssWRes-ntHW_2	Sample	GS500LIZ_3730	Han PC	FALSE	Pass	Pass				B, 19	TSssWRes-ntHW_2.fsa	29.2808	264	1549	132	1285	1278	28.6815	1291	29.7945	5	0.4944
Analyzed	TSssWRes-ntHW_2	Sample	GS500LIZ_3730	Han PC	FALSE	Pass	Pass				B, 20	TSssWRes-ntHW_2.fsa	30.9075	120	653	55	1304	1298	30.3938	1312	31.5925	5	0.4529
Analyzed	TSssWRes-ntHW_2	Sample	GS500LIZ_3730	Han PC	FALSE	Pass	Pass				B, 21	TSssWRes-ntHW_2.fsa	32.2774	641	3995	342	1320	1312	31.5925	1326	32.7911	6	0.5245
Analyzed	TSssWRes-ntHW_2	Sample	GS500LIZ_3730	Han PC	FALSE	Pass	Pass				B, 22	TSssWRes-ntHW_2.fsa	33.3048	138	682	58	1332	1326	32.7911	1337	33.7329	4	0.4092
Analyzed	TSssWRes-ntHW_2	Sample	GS500LIZ_3730	Han PC	FALSE	Pass	Pass				B, 23	TSssWRes-ntHW_2.fsa	34.2466	101	436	37	1343	1337	33.7329	1347	34.589	4	0.3551
Analyzed	TSssWRes-ntHW_2	Sample	GS500LIZ_3730	Han PC	FALSE	Pass	Pass				B, 24	TSssWRes-ntHW_2.fsa	35.1884	459	2511	214	1354	1347	34.589	1361	35.7877	5	0.4556
Analyzed	TSssWRes-ntHW_2	Sample	GS500LIZ_3730	Han PC	FALSE	Pass	Pass				B, 25	TSssWRes-ntHW_2.fsa	38.2706	173	880	75	1390	1383	37.6712	1397	38.8699	4	0.424
Analyzed	TSssWRes-ntHW_2	Sample	GS500LIZ_3730	Han PC	FALSE	Pass	Pass				B, 26	TSssWRes-ntHW_2.fsa	41.9521	490	2976	254	1433	1426	41.3527	1441	42.637	5	0.5097
Analyzed	TSssWRes-ntHW_2	Sample	GS500LIZ_3730	Han PC	FALSE	Pass	Pass				B, 27	TSssWRes-ntHW_2.fsa	44.4349	550	3933	336	1462	1454	43.75	1470	45.1199	7	0.6202
Analyzed	TSssWRes-ntHW_2	Sample	GS500LIZ_3730	Han PC	FALSE	Pass	Pass				B, 28	TSssWRes-ntHW_2.fsa	46.5753	103	508	43	1487	1481	46.0616	1494	47.1747	4	0.417
Analyzed	TSssWRes-ntHW_2	Sample	GS500LIZ_3730	Han PC	FALSE	Pass	Pass				B, 29	TSssWRes-ntHW_2.fsa	47.774	115	606	51	1501	1494	47.1747	1507	48.2877	5	0.4342
Analyzed	TSssWRes-ntHW_2	Sample	GS500LIZ_3730	Han PC	FALSE	Pass	Pass				B, 30	TSssWRes-ntHW_2.fsa	54.271	107	490	41	1578	1573	53.8505	1583	54.6919	4	0.3689
Analyzed	TSssWRes-ntHW_2	Sample	GS500LIZ_3730	Han PC	FALSE	Pass	Pass				B, 31	TSssWRes-ntHW_2.fsa	56.8865	149	719	60	1609	1603	56.3791	1614	57.3097	4	0.3922
Analyzed	TSssWRes-ntHW_2	Sample	GS500LIZ_3730	Han PC	FALSE	Pass	Pass				B, 32	TSssWRes-ntHW_2.fsa	58.6666	122	734	62	1630	1623	58.0725	1637	59.2615	5	0.4988
Analyzed	TSssWRes-ntHW_2	Sample	GS500LIZ_3730	Han PC	FALSE	Pass	Pass				B, 33	TSssWRes-ntHW_2.fsa	68.6239	151	670	58	1746	1740	68.1037	1751	69.0579	4	0.3647
Analyzed	TSssWRes-ntHW_2	Sample	GS500LIZ_3730	Han PC	FALSE	Pass	Pass				B, 34	TSssWRes-ntHW_2.fsa	69.5792	270	1252	108	1757	1751	69.0579	1762	70.0141	4	0.3915
Analyzed	TSssWRes-ntHW_2	Sample	GS500LIZ_3730	Han PC	FALSE	Pass	Pass				B, 35	TSssWRes-ntHW_2.fsa	76.2606	113	554	49	1833	1825	75.5402	1838	76.7109	4	0.4229
Analyzed	TSssWRes-ntHW_2	Sample	GS500LIZ_3730	Han PC	FALSE	Pass	Pass				B, 36	TSssWRes-ntHW_2.fsa	77.3414	913	5488	494	1845	1838	76.7109	1853	78.062	5	0.5264
Analyzed	TSssWRes-ntHW_2	Sample	GS500LIZ_3730	Han PC	FALSE	Pass	Pass				B, 37	TSssWRes-ntHW_2.fsa	79.5034	112	480	43	1869	1863	78.9628	1873	79.8638	4	0.3709
Analyzed	TSssWRes-ntHW_2	Sample	GS500LIZ_3730	Han PC	FALSE	Pass	Pass				B, 38	TSssWRes-ntHW_2.fsa	80.3144	164	762	68	1878	1873	79.8638	1884	80.8551	4	0.4007
Analyzed	TSssWRes-ntHW_2	Sample	GS500LIZ_3730	Han PC	FALSE	Pass	Pass				B, 39	TSssWRes-ntHW_2.fsa	81.486	226	1187	106	1891	1884	80.8551	1897	82.0268	5	0.458
Analyzed	TSssWRes-ntHW_2	Sample	GS500LIZ_3730	Han PC	FALSE	Pass	Pass				B, 40	TSssWRes-ntHW_2.fsa	82.5677	197	1047	94	1903	1897	82.0268	1909	83.1086	5	0.459
Analyzed	TSssWRes-ntHW_2	Sample	GS500LIZ_3730	Han PC	FALSE	Pass	Pass				B, 41	TSssWRes-ntHW_2.fsa	88.8822	101	685	61	1973	1965	88.1601	1980	89.5141	6	0.6184
Analyzed	TSssWRes-ntHW_2	Sample	GS500LIZ_3730	Han PC	FALSE	Pass	Pass				B, 42	TSssWRes-ntHW_2.fsa	91.2298	100	533	48	1999	1992	90.5976	2005	91.7717	5	0.4722
Analyzed	TSssWRes-ntHW_2	Sample	GS500LIZ_3730	Han PC	FALSE	Pass	Pass				B, 43	TSssWRes-ntHW_2.fsa	92.4041	136	745	67	2012	2005	91.7717	2017	92.8558	5	0.4817
Analyzed	TSssWRes-ntHW_2	Sample	GS500LIZ_3730	Han PC	FALSE	Pass	Pass				B, 44	TSssWRes-ntHW_2.fsa	102.009	345	1867	156	2120	2113	101.423	2126	102.512	5	0.4416
Analyzed	TSssWRes-ntHW_2	Sample	GS500LIZ_3730	Han PC	FALSE	Pass	Pass				B, 45	TSssWRes-ntHW_2.fsa	103.854	126	691	58	2142	2135	103.267	2147	104.274	5	0.4508
Analyzed	TSssWRes-ntHW_2	Sample	GS500LIZ_3730	Han PC	FALSE	Pass	Pass				B, 46	TSssWRes-ntHW_2.fsa	114.749	130	682	57	2271	2264	114.154	2277	115.259	5	0.4367
Analyzed	TSssWRes-ntHW_2	Sample	GS500LIZ_3730	Han PC	FALSE	Pass	Pass				B, 47	TSssWRes-ntHW_2.fsa	119.607	151	866	74	2328	2321	119.008	2334	120.12	5	0.4797
Analyzed	TSssWRes-ntHW_2	Sample	GS500LIZ_3730	Han PC	FALSE	Pass	Pass				B, 48	TSssWRes-ntHW_2.fsa	124.666	120	659	56	2387	2381	124.15	2393	125.182	5	0.458
Analyzed	TSssWRes-ntHW_2	Sample	GS500LIZ_3730	Han PC	FALSE	Pass	Pass				B, 49	TSssWRes-ntHW_2.fsa	128.547	169	906	78	2432	2425	127.942	2438	129.066	5	0.4435
Analyzed	TSssWRes-ntHW_2	Sample	GS500LIZ_3730	Han PC	FALSE	Pass	Pass				B, 50	TSssWRes-ntHW_2.fsa	129.586	179	988	85	2444	2438	129.066	2450	130.106	5	0.4662
Analyzed	TSssWRes-ntHW_2	Sample	GS500LIZ_3730	Han PC	FALSE	Pass	Pass				B, 51	TSssWRes-ntHW_2.fsa	130.712	159	907	78	2457	2450	130.106	2463	131.233	5	0.48
Analyzed	TSssWRes-ntHW_2	Sample	GS500LIZ_3730	Han PC	FALSE	Pass	Pass				B, 52	TSssWRes-ntHW_2.fsa	132.71	133	707	61	2480	2474	132.188	2486	133.232	5	0.4466
Analyzed	TSssWRes-ntHW_2	Sample	GS500LIZ_3730	Han PC	FALSE	Pass	Pass				B, 53	TSssWRes-ntHW_2.fsa	133.929	245	1369	119	2494	2486	133.232	2499	134.364	5	0.4717
Analyzed	TSssWRes-ntHW_2	Sample	GS500LIZ_3730	Han PC	FALSE	Pass	Pass				B, 54	TSssWRes-ntHW_2.fsa	134.975	244	1387	121	2506	2499	134.364	2512	135.499	5	0.4854
Analyzed	TSssWRes-ntHW_2	Sample	GS500LIZ_3730	Han PC	FALSE	Pass	Pass				B, 55	TSssWRes-ntHW_2.fsa	136.023	251	1406	122	2518	2512	135.499	2525	136.635	5	0.476
Analyzed	TSssWRes-ntHW_2	Sample	GS500LIZ_3730	Han PC	FALSE	Pass	Pass				B, 56	TSssWRes-ntHW_2.fsa	168.012	104	584	49	2878	2870	167.341	2884	168.516	5	0.4592
Analyzed	TSssWRes-ntHW_2	Sample	GS500LIZ_3730	Han PC	FALSE	Pass	Pass				B, 57	TSssWRes-ntHW_2.fsa	199.516	108	712	57	3261	3254	198.952	3268	200.081	6	0.5275
Analyzed	TSssWRes-ntHW_2	Sample	GS500LIZ_3730	Han PC	FALSE	Pass	Pass				B, 58	TSssWRes-ntHW_2.fsa	219.053	194	1169	93	3504	3496	218.411	3511	219.615	5	0.4757
Analyzed	TSssWRes-ntHW_2	Sample	GS500LIZ_3730	Han PC	FALSE	Pass	Pass				B, 59	TSssWRes-ntHW_2.fsa	237.487	112	667	53	3734	3726	236.847	3740	237.967	5	0.4675
Analyzed	TSssWRes-ntHW_2	Sample	GS500LIZ_3730	Han PC	FALSE	Pass	Pass				B, 60	TSssWRes-ntHW_2.fsa	238.528	100	578	46	3747	3740	237.967	3755	239.168	5	0.4517
Analyzed	TSssWRes-ntHW_2	Sample	GS500LIZ_3730	Han PC	FALSE	Pass	Pass				B, 61	TSssWRes-ntHW_2.fsa	243.167	363	2261	180	3805	3797	242.527	3813	243.806	6	0.4858
Analyzed	TSssWRes-ntHW_2	Sample	GS500LIZ_3730	Han PC	FALSE	Pass	Pass				B, 62	TSssWRes-ntHW_2.fsa	258.898	283	1864	148	4002	3994	258.26	4011	259.616	6	0.521
Analyzed	TSssWRes-ntHW_2	Sample	GS500LIZ_3730	Han PC	FALSE	Pass	Pass				B, 63	TSssWRes-ntHW_2.fsa	285.64	125	818	64	4338	4329	284.925	4346	286.275	6	0.5206
Analyzed	TSssWRes-ntHW_2	Sample	GS500LIZ_3730	Han PC	FALSE	Pass	Pass				B, 64	TSssWRes-ntHW_2.fsa	306.791	123	703	57	4602	4595	306.219	4609	307.363	5	0.4502
Analyzed	TSssWRes-ntHW_2	Sample	GS500LIZ_3730	Han PC	FALSE	Pass	Pass				B, 65	TSssWRes-ntHW_2.fsa	307.935	124	777	63	4616	4609	307.363	4623	308.506	6	0.5076
Analyzed	TSssWRes-ntHW_2	Sample	GS500LIZ_3730	Han PC	FALSE	Pass	Pass				B, 66	TSssWRes-ntHW_2.fsa	316.242	118	814	66	4718	4709	315.511	4724	316.73	6	0.5608
Analyzed	TSssWRes-ntHW_2	Sample	GS500LIZ_3730	Han PC	FALSE	Pass	Pass				B, 67	TSssWRes-ntHW_2.fsa	320.139	136	922	74	4766	4759	319.572	4773	320.707	6	0.548
Analyzed	TSssWRes-ntHW_2	Sample	GS500LIZ_3730	Han PC	FALSE	Pass	Pass				B, 68	TSssWRes-ntHW_2.fsa	333.959	109	696	56	4937	4929	333.315	4943	334.442	6	0.5126
Analyzed	TSssWRes-ntHW_2	Sample	GS500LIZ_3730	Han PC	FALSE	Pass	Pass				B, 69	TSssWRes-ntHW_2.fsa	373.018	225	1454	110	5440	5431	372.334	5448	373.627	6	0.4861
Analyzed	TSssWRes-ntHW_2	Sample	GS500LIZ_3730	Han PC	FALSE	Pass	Pass				B, 70	TSssWRes-ntHW_2.fsa	383.979	220	1390	105	5584	5575	383.294	5591	384.513	6	0.4802
Analyzed	TSssWRes-ntHW_2	Sample	GS500LIZ_3730	Han PC	FALSE	Pass	Pass				B, 71	TSssWRes-ntHW_2.fsa	392.289	246	1602	122	5693	5685	391.679	5701	392.899	6	0.4949
Analyzed	TSssWRes-ntHW_2	Sample	GS500LIZ_3730	Han PC	FALSE	Pass	Pass				B, 72	TSssWRes-ntHW_2.fsa	402.199	613	3875	315	5821	5813	401.547	5828	402.769	6	0.5045
Analyzed	TSssWRes-ntHW_2	Sample	GS500LIZ_3730	Han PC	FALSE	Pass	Pass				B, 73	TSssWRes-ntHW_2.fsa	406.437	153	628	51	5873	5866	405.866	5877	406.763	3	0.3219
Analyzed	TSssWRes-ntHW_2	Sample	GS500LIZ_3730	Han PC	FALSE	Pass	Pass				B, 74	TSssWRes-ntHW_2.fsa	407.416	395	2470	201	5885	5877	406.763	5891	407.905	6	0.5058
Analyzed	TSssWRes-ntHW_2	Sample	GS500LIZ_3730	Han PC	FALSE	Pass	Pass				B, 75	TSssWRes-ntHW_2.fsa	408.476	1183	7707	628	5898	5891	407.905	5906	409.129	6	0.5245
Analyzed	TSssWRes-ntHW_2	Sample	GS500LIZ_3730	Han PC	FALSE	Pass	Pass				B, 76	TSssWRes-ntHW_2.fsa	410.516	488	2881	235	5923	5916	409.945	5929	411.006	5	0.4737
Analyzed	TSssWRes-ntHW_2	Sample	GS500LIZ_3730	Han PC	FALSE	Pass	Pass				B, 77	TSssWRes-ntHW_2.fsa	411.578	336	1692	138	5936	5929	411.006	5942	412.068	4	0.4015
Analyzed	TSssWRes-ntHW_2	Sample	GS500LIZ_3730	Han PC	FALSE	Pass	Pass				B, 78	TSssWRes-ntHW_2.fsa	412.639	350	2040	166	5949	5942	412.068	5955	413.129	5	0.4742
Analyzed	TSssWRes-ntHW_2	Sample	GS500LIZ_3730	Han PC	FALSE	Pass	Pass				B, 79	TSssWRes-ntHW_2.fsa	413.701	166	740	60	5962	5955	413.129	5968	414.191	4	0.3625
Analyzed	TSssWRes-ntHW_2	Sample	GS500LIZ_3730	Han PC	FALSE	Pass	Pass				B, 80	TSssWRes-ntHW_2.fsa	414.763	611	2959	241	5975	5968	414.191	5979	415.09	4	0.3934
Analyzed	TSssWRes-ntHW_2	Sample	GS500LIZ_3730	Han PC	FALSE	Pass	Pass				B, 81	TSssWRes-ntHW_2.fsa	415.826	13302	87473	7150	5988	5979	415.09	5995	416.398	6	0.5314
Analyzed	TSssWRes-ntHW_2	Sample	GS500LIZ_3730	Han PC	FALSE	Pass	Pass				B, 82	TSssWRes-ntHW_2.fsa	417.87	4939	31166	2548	6013	6003	417.052	6020	418.442	6	0.5062
Analyzed	TSssWRes-ntHW_2	Sample	GS500LIZ_3730	Han PC	FALSE	Pass	Pass				B, 83	TSssWRes-ntHW_2.fsa	421.798	151	976	79	6061	6053	421.143	6070	422.535	6	0.5236
Analyzed	TSssWRes-ntHW_2	Sample	GS500LIZ_3730	Han PC	FALSE	Pass	Pass				B, 84	TSssWRes-ntHW_2.fsa	425.075	1535	10286	842	6101	6092	424.337	6108	425.648	6	0.5436
Analyzed	TSssWRes-ntHW_2	Sample	GS500LIZ_3730	Han PC	FALSE	Pass	Pass				B, 85	TSssWRes-ntHW_2.fsa	564.286	116	831	79	7692	7683	563.429	7699	564.952	7	0.6775
Analyzed	TSssWRes-ntHW_2	Sample	GS500LIZ_3730	Han PC	FALSE	Pass	Pass				G, 1	TSssWRes-ntHW_2.fsa	17.5514	1149	4024	344	1148	1141	16.9521	1159	18.4932	3	0.2677
Analyzed	TSssWRes-ntHW_2	Sample	GS500LIZ_3730	Han PC	FALSE	Pass	Pass				G, 2	TSssWRes-ntHW_2.fsa	19.0925	7351	31237	2674	1166	1159	18.4932	1173	19.6918	4	0.3526
Analyzed	TSssWRes-ntHW_2	Sample	GS500LIZ_3730	Han PC	FALSE	Pass	Pass				G, 3	TSssWRes-ntHW_2.fsa	26.1986	513	3014	258	1249	1240	25.4281	1257	26.8836	5	0.489
Analyzed	TSssWRes-ntHW_2	Sample	GS500LIZ_3730	Han PC	FALSE	Pass	Pass				Y, 1	TSssWRes-ntHW_2.fsa	17.2945	131	682	58	1145	1133	16.2671	1149	17.637	3	0.3196
Analyzed	TSssWRes-ntHW_2	Sample	GS500LIZ_3730	Han PC	FALSE	Pass	Pass				Y, 2	TSssWRes-ntHW_2.fsa	17.8082	102	445	38	1151	1149	17.637	1156	18.2363	3	0.3115
Analyzed	TSssWRes-ntHW_2	Sample	GS500LIZ_3730	Han PC	FALSE	Pass	Pass				Y, 3	TSssWRes-ntHW_2.fsa	18.75	159	731	62	1162	1156	18.2363	1168	19.2637	3	0.2952
Analyzed	TSssWRes-ntHW_2	Sample	GS500LIZ_3730	Han PC	FALSE	Pass	Pass				Y, 4	TSssWRes-ntHW_2.fsa	27.0548	226	1358	116	1259	1251	26.3699	1268	27.8253	6	0.55
Analyzed	TSssWRes-ntHW_2	Sample	GS500LIZ_3730	Han PC	FALSE	Pass	Pass				Y, 5	TSssWRes-ntHW_2.fsa	415.908	114	821	67	5989	5979	415.09	5997	416.562	5	0.4882
Analyzed	TSssWRes-ntHW_2	Sample	GS500LIZ_3730	Han PC	FALSE	Pass	Pass				R, 1	TSssWRes-ntHW_2.fsa	18.3219	114	944	80	1157	1147	17.4658	1160	18.5788	7	0.6792
Analyzed	TSssWRes-ntHW_2	Sample	GS500LIZ_3730	Han PC	FALSE	Pass	Pass				R, 2	TSssWRes-ntHW_2.fsa	19.0925	362	1572	134	1166	1160	18.5788	1172	19.6062	3	0.3232
Analyzed	TSssWRes-ntHW_2	Sample	GS500LIZ_3730	Han PC	FALSE	Pass	Pass				R, 3	TSssWRes-ntHW_2.fsa	26.1986	11286	79113	6773	1249	1240	25.4281	1258	26.9692	7	0.5998
Analyzed	TSssWRes-ntHW_2	Sample	GS500LIZ_3730	Han PC	FALSE	Pass	Pass				R, 4	TSssWRes-ntHW_2.fsa	27.6541	342	2284	195	1266	1258	26.9692	1275	28.4247	6	0.5744
Analyzed	TSssWRes-ntHW_2	Sample	GS500LIZ_3730	Han PC	FALSE	Pass	Pass				O, 1	TSssWRes-ntHW_2.fsa	5.2226	171	1121	95	1004	995	4.4521	1013	5.9932	6	0.5521
Analyzed	TSssWRes-ntHW_2	Sample	GS500LIZ_3730	Han PC	FALSE	Pass	Pass				O, 2	TSssWRes-ntHW_2.fsa	7.1062	200	1286	110	1026	1017	6.3356	1034	7.7911	6	0.5483
Analyzed	TSssWRes-ntHW_2	Sample	GS500LIZ_3730	Han PC	FALSE	Pass	Pass				O, 3	TSssWRes-ntHW_2.fsa	10.1884	271	2026	173	1062	1052	9.3322	1070	10.8733	7	0.6494
Analyzed	TSssWRes-ntHW_2	Sample	GS500LIZ_3730	Han PC	FALSE	Pass	Pass				O, 4	TSssWRes-ntHW_2.fsa	14.8973	2469	15241	1304	1117	1108	14.1267	1125	15.5822	6	0.5211
Analyzed	TSssWRes-ntHW_2	Sample	GS500LIZ_3730	Han PC	FALSE	Pass	Pass				O, 5	TSssWRes-ntHW_2.fsa	16.8664	7291	48009	4110	1140	1130	16.0103	1148	17.5514	6	0.554
Analyzed	TSssWRes-ntHW_2	Sample	GS500LIZ_3730	Han PC	FALSE	Pass	Pass				O, 6	TSssWRes-ntHW_2.fsa	18.4932	724	4892	418	1159	1148	17.5514	1168	19.2637	6	0.5788
Analyzed	TSssWRes-ntHW_2	Sample	GS500LIZ_3730	Han PC	FALSE	Pass	Pass				O, 7	TSssWRes-ntHW_2.fsa	20.1199	103	408	34	1178	1168	19.2637	1184	20.6336	3	0.3197
Analyzed	TSssWRes-ntHW_2	Sample	GS500LIZ_3730	Han PC	FALSE	Pass	Pass				O, 8	TSssWRes-ntHW_2.fsa	22.1747	209	930	79	1202	1194	21.4897	1209	22.774	4	0.3701
Analyzed	TSssWRes-ntHW_2	Sample	GS500LIZ_3730	Han PC	FALSE	Pass	Pass				O, 9	TSssWRes-ntHW_2.fsa	23.3733	1037	5671	485	1216	1209	22.774	1228	24.4007	4	0.4048
Analyzed	TSssWRes-ntHW_2	Sample	GS500LIZ_3730	Han PC	FALSE	Pass	Pass				O, 10	TSssWRes-ntHW_2.fsa	27.7397	2222	12678	1085	1267	1258	26.9692	1275	28.4247	5	0.4792
Analyzed	TSssWRes-ntHW_2	Sample	GS500LIZ_3730	Han PC	FALSE	Pass	Pass				O, 11	TSssWRes-ntHW_2.fsa	30.9075	1148	7011	600	1304	1295	30.137	1312	31.5925	5	0.5107
Analyzed	TSssWRes-ntHW_2	Sample	GS500LIZ_3730	Han PC	FALSE	Pass	Pass				O, 12	TSssWRes-ntHW_2.fsa	33.6473	2232	14697	1258	1336	1327	32.8767	1345	34.4178	6	0.5644
Analyzed	TSssWRes-ntHW_2	Sample	GS500LIZ_3730	Han PC	FALSE	Pass	Pass				O, 13	TSssWRes-ntHW_2.fsa	37.4144	4617	28059	2402	1380	1371	36.6438	1388	38.0993	5	0.5098
Analyzed	TSssWRes-ntHW_2	Sample	GS500LIZ_3730	Han PC	FALSE	Pass	Pass				O, 14	TSssWRes-ntHW_2.fsa	50	5672	34292	2900	1527	1518	49.2295	1535	50.6674	5	0.4996
Analyzed	TSssWRes-ntHW_2	Sample	GS500LIZ_3730	Han PC	FALSE	Pass	Pass				O, 15	TSssWRes-ntHW_2.fsa	75	6611	38948	3461	1819	1810	74.2092	1827	75.7203	5	0.51
Analyzed	TSssWRes-ntHW_2	Sample	GS500LIZ_3730	Han PC	FALSE	Pass	Pass				O, 16	TSssWRes-ntHW_2.fsa	100	7740	45990	4014	2096	2087	99.1854	2104	100.669	5	0.507
Analyzed	TSssWRes-ntHW_2	Sample	GS500LIZ_3730	Han PC	FALSE	Pass	Pass				O, 17	TSssWRes-ntHW_2.fsa	139	9566	58500	12049	2552	2543	138.211	2561	141.918	5	1.2266
Analyzed	TSssWRes-ntHW_2	Sample	GS500LIZ_3730	Han PC	FALSE	Pass	Pass				O, 18	TSssWRes-ntHW_2.fsa	152	9397	56318	9231	2668	2659	148.565	2676	151.351	5	0.956
Analyzed	TSssWRes-ntHW_2	Sample	GS500LIZ_3730	Han PC	FALSE	Pass	Pass				O, 19	TSssWRes-ntHW_2.fsa	160	9604	58172	3646	2783	2774	159.612	2791	160.678	5	0.3692
Analyzed	TSssWRes-ntHW_2	Sample	GS500LIZ_3730	Han PC	FALSE	Pass	Pass				O, 20	TSssWRes-ntHW_2.fsa	200	9763	60281	4857	3267	3258	199.274	3276	200.725	6	0.4841
Analyzed	TSssWRes-ntHW_2	Sample	GS500LIZ_3730	Han PC	FALSE	Pass	Pass				O, 21	TSssWRes-ntHW_2.fsa	247.163	9324	60829	4860	3855	3846	246.444	3864	247.882	6	0.5137
Analyzed	TSssWRes-ntHW_2	Sample	GS500LIZ_3730	Han PC	FALSE	Pass	Pass				O, 22	TSssWRes-ntHW_2.fsa	300	8536	55104	4441	4519	4510	299.287	4528	300.738	6	0.51
Analyzed	TSssWRes-ntHW_2	Sample	GS500LIZ_3730	Han PC	FALSE	Pass	Pass				O, 23	TSssWRes-ntHW_2.fsa	339.749	8263	54796	4399	5009	4999	338.946	5017	340.391	6	0.5305
Analyzed	TSssWRes-ntHW_2	Sample	GS500LIZ_3730	Han PC	FALSE	Pass	Pass				O, 24	TSssWRes-ntHW_2.fsa	350	8001	52856	4128	5137	5127	349.201	5145	350.607	6	0.5124
Analyzed	TSssWRes-ntHW_2	Sample	GS500LIZ_3730	Han PC	FALSE	Pass	Pass				O, 25	TSssWRes-ntHW_2.fsa	400	8492	53073	4180	5794	5785	399.312	5802	400.651	6	0.4871
Analyzed	TSssWRes-ntHW_2	Sample	GS500LIZ_3730	Han PC	FALSE	Pass	Pass				O, 26	TSssWRes-ntHW_2.fsa	450	7889	55594	4375	6404	6394	449.174	6412	450.591	7	0.5562
Analyzed	TSssWRes-ntHW_2	Sample	GS500LIZ_3730	Han PC	FALSE	Pass	Pass				O, 27	TSssWRes-ntHW_2.fsa	490	7312	49770	4397	6912	6903	489.239	6921	490.83	6	0.6008
Analyzed	TSssWRes-ntHW_2	Sample	GS500LIZ_3730	Han PC	FALSE	Pass	Pass				O, 28	TSssWRes-ntHW_2.fsa	500	7379	49781	4818	7017	7008	499.115	7026	500.857	6	0.6493
Analyzed	TSssWRes-ntHW_3	Sample	GS500LIZ_3730	Han PC	FALSE	Pass	Pass				B, 1	TSssWRes-ntHW_3.fsa		844	5525	0	814	806	-1	822	-1	6	0
Analyzed	TSssWRes-ntHW_3	Sample	GS500LIZ_3730	Han PC	FALSE	Pass	Pass				B, 2	TSssWRes-ntHW_3.fsa		355	2272	0	844	835	-1	851	-1	6	0
Analyzed	TSssWRes-ntHW_3	Sample	GS500LIZ_3730	Han PC	FALSE	Pass	Pass				B, 3	TSssWRes-ntHW_3.fsa		243	1236	0	868	860	-1	874	-1	4	0
Analyzed	TSssWRes-ntHW_3	Sample	GS500LIZ_3730	Han PC	FALSE	Pass	Pass				B, 4	TSssWRes-ntHW_3.fsa		285	1696	0	880	874	-1	888	-1	5	0
Analyzed	TSssWRes-ntHW_3	Sample	GS500LIZ_3730	Han PC	FALSE	Pass	Pass				B, 5	TSssWRes-ntHW_3.fsa		195	1360	108	903	892	-1	910	0.4401	7	0.5655
Analyzed	TSssWRes-ntHW_3	Sample	GS500LIZ_3730	Han PC	FALSE	Pass	Pass				B, 6	TSssWRes-ntHW_3.fsa	1.4085	212	1316	115	921	914	0.7923	928	2.0247	6	0.5387
Analyzed	TSssWRes-ntHW_3	Sample	GS500LIZ_3730	Han PC	FALSE	Pass	Pass				B, 7	TSssWRes-ntHW_3.fsa	2.5528	117	691	60	934	928	2.0247	941	3.169	5	0.5144
Analyzed	TSssWRes-ntHW_3	Sample	GS500LIZ_3730	Han PC	FALSE	Pass	Pass				B, 8	TSssWRes-ntHW_3.fsa	5.0176	511	2332	205	962	957	4.5775	973	5.9859	4	0.3799
Analyzed	TSssWRes-ntHW_3	Sample	GS500LIZ_3730	Han PC	FALSE	Pass	Pass				B, 9	TSssWRes-ntHW_3.fsa	6.6901	769	4549	400	981	973	5.9859	988	7.3063	5	0.5118
Analyzed	TSssWRes-ntHW_3	Sample	GS500LIZ_3730	Han PC	FALSE	Pass	Pass				B, 10	TSssWRes-ntHW_3.fsa	8.1866	2610	16282	1433	998	988	7.3063	1005	8.8028	6	0.5402
Analyzed	TSssWRes-ntHW_3	Sample	GS500LIZ_3730	Han PC	FALSE	Pass	Pass				B, 11	TSssWRes-ntHW_3.fsa	10.7394	236	1086	95	1027	1021	10.2113	1032	11.1796	4	0.3849
Analyzed	TSssWRes-ntHW_3	Sample	GS500LIZ_3730	Han PC	FALSE	Pass	Pass				B, 12	TSssWRes-ntHW_3.fsa	11.6197	181	1047	92	1037	1032	11.1796	1045	12.3239	5	0.4792
Analyzed	TSssWRes-ntHW_3	Sample	GS500LIZ_3730	Han PC	FALSE	Pass	Pass				B, 13	TSssWRes-ntHW_3.fsa	14.7007	2710	17845	1570	1072	1064	13.9965	1079	15.3169	6	0.5779
Analyzed	TSssWRes-ntHW_3	Sample	GS500LIZ_3730	Han PC	FALSE	Pass	Pass				B, 14	TSssWRes-ntHW_3.fsa	16.9014	22620	146380	12885	1097	1088	16.1092	1104	17.5176	6	0.5608
Analyzed	TSssWRes-ntHW_3	Sample	GS500LIZ_3730	Han PC	FALSE	Pass	Pass				B, 15	TSssWRes-ntHW_3.fsa	18.3979	22565	174045	15320	1114	1106	17.6937	1122	19.1021	7	0.6794
Analyzed	TSssWRes-ntHW_3	Sample	GS500LIZ_3730	Han PC	FALSE	Pass	Pass				B, 16	TSssWRes-ntHW_3.fsa	19.5423	1297	5817	512	1127	1122	19.1021	1133	20.0704	4	0.3792
Analyzed	TSssWRes-ntHW_3	Sample	GS500LIZ_3730	Han PC	FALSE	Pass	Pass				B, 17	TSssWRes-ntHW_3.fsa	22.0951	6773	42673	3756	1156	1146	21.2148	1163	22.7113	6	0.5491
Analyzed	TSssWRes-ntHW_3	Sample	GS500LIZ_3730	Han PC	FALSE	Pass	Pass				B, 18	TSssWRes-ntHW_3.fsa	25.3521	673	3804	334	1193	1183	24.4718	1198	25.7923	5	0.4822
Analyzed	TSssWRes-ntHW_3	Sample	GS500LIZ_3730	Han PC	FALSE	Pass	Pass				B, 19	TSssWRes-ntHW_3.fsa	26.4965	3191	18965	1669	1206	1198	25.7923	1212	27.0247	5	0.5102
Analyzed	TSssWRes-ntHW_3	Sample	GS500LIZ_3730	Han PC	FALSE	Pass	Pass				B, 20	TSssWRes-ntHW_3.fsa	28.7852	268	1577	138	1232	1225	28.169	1241	29.5775	5	0.5123
Analyzed	TSssWRes-ntHW_3	Sample	GS500LIZ_3730	Han PC	FALSE	Pass	Pass				B, 21	TSssWRes-ntHW_3.fsa	31.7782	624	3677	323	1266	1259	31.162	1272	32.3063	5	0.5071
Analyzed	TSssWRes-ntHW_3	Sample	GS500LIZ_3730	Han PC	FALSE	Pass	Pass				B, 22	TSssWRes-ntHW_3.fsa	32.8345	159	751	66	1278	1272	32.3063	1283	33.2747	4	0.4009
Analyzed	TSssWRes-ntHW_3	Sample	GS500LIZ_3730	Han PC	FALSE	Pass	Pass				B, 23	TSssWRes-ntHW_3.fsa	33.8028	132	584	51	1289	1283	33.2747	1293	34.1549	4	0.3737
Analyzed	TSssWRes-ntHW_3	Sample	GS500LIZ_3730	Han PC	FALSE	Pass	Pass				B, 24	TSssWRes-ntHW_3.fsa	34.7711	471	2602	229	1300	1293	34.1549	1307	35.3873	5	0.4713
Analyzed	TSssWRes-ntHW_3	Sample	GS500LIZ_3730	Han PC	FALSE	Pass	Pass				B, 25	TSssWRes-ntHW_3.fsa	37.8521	194	1075	94	1335	1327	37.1479	1342	38.4683	5	0.4797
Analyzed	TSssWRes-ntHW_3	Sample	GS500LIZ_3730	Han PC	FALSE	Pass	Pass				B, 26	TSssWRes-ntHW_3.fsa	41.6373	554	3505	308	1378	1370	40.9331	1387	42.4296	6	0.5474
Analyzed	TSssWRes-ntHW_3	Sample	GS500LIZ_3730	Han PC	FALSE	Pass	Pass				B, 27	TSssWRes-ntHW_3.fsa	44.0141	526	3513	309	1405	1398	43.3979	1414	44.8063	6	0.5883
Analyzed	TSssWRes-ntHW_3	Sample	GS500LIZ_3730	Han PC	FALSE	Pass	Pass				B, 28	TSssWRes-ntHW_3.fsa	46.3028	113	510	44	1431	1425	45.7747	1436	46.743	4	0.3825
Analyzed	TSssWRes-ntHW_3	Sample	GS500LIZ_3730	Han PC	FALSE	Pass	Pass				B, 29	TSssWRes-ntHW_3.fsa	47.4472	130	712	62	1444	1436	46.743	1449	47.8873	5	0.4692
Analyzed	TSssWRes-ntHW_3	Sample	GS500LIZ_3730	Han PC	FALSE	Pass	Pass				B, 30	TSssWRes-ntHW_3.fsa	54.0689	129	558	48	1520	1515	53.6348	1524	54.4164	4	0.3605
Analyzed	TSssWRes-ntHW_3	Sample	GS500LIZ_3730	Han PC	FALSE	Pass	Pass				B, 31	TSssWRes-ntHW_3.fsa	56.6801	163	732	63	1550	1544	56.157	1555	57.1163	4	0.3767
Analyzed	TSssWRes-ntHW_3	Sample	GS500LIZ_3730	Han PC	FALSE	Pass	Pass				B, 32	TSssWRes-ntHW_3.fsa	58.5144	126	706	61	1571	1564	57.9024	1577	59.0395	5	0.4884
Analyzed	TSssWRes-ntHW_3	Sample	GS500LIZ_3730	Han PC	FALSE	Pass	Pass				B, 33	TSssWRes-ntHW_3.fsa	65.6405	105	545	48	1652	1646	65.1099	1658	66.1716	4	0.4396
Analyzed	TSssWRes-ntHW_3	Sample	GS500LIZ_3730	Han PC	FALSE	Pass	Pass				B, 34	TSssWRes-ntHW_3.fsa	68.5671	175	798	70	1685	1679	68.034	1689	68.9228	4	0.3859
Analyzed	TSssWRes-ntHW_3	Sample	GS500LIZ_3730	Han PC	FALSE	Pass	Pass				B, 35	TSssWRes-ntHW_3.fsa	69.5457	297	1407	125	1696	1689	68.9228	1700	69.9019	4	0.4055
Analyzed	TSssWRes-ntHW_3	Sample	GS500LIZ_3730	Han PC	FALSE	Pass	Pass				B, 36	TSssWRes-ntHW_3.fsa	72.6695	113	657	58	1731	1723	71.9541	1737	73.2065	5	0.5013
Analyzed	TSssWRes-ntHW_3	Sample	GS500LIZ_3730	Han PC	FALSE	Pass	Pass				B, 37	TSssWRes-ntHW_3.fsa	74.9102	102	518	46	1756	1749	74.282	1761	75.3664	4	0.4414
Analyzed	TSssWRes-ntHW_3	Sample	GS500LIZ_3730	Han PC	FALSE	Pass	Pass				B, 38	TSssWRes-ntHW_3.fsa	76.1906	139	677	62	1770	1763	75.5495	1775	76.6485	4	0.4283
Analyzed	TSssWRes-ntHW_3	Sample	GS500LIZ_3730	Han PC	FALSE	Pass	Pass				B, 39	TSssWRes-ntHW_3.fsa	77.2896	999	5785	529	1782	1775	76.6485	1789	77.9307	5	0.5129
Analyzed	TSssWRes-ntHW_3	Sample	GS500LIZ_3730	Han PC	FALSE	Pass	Pass				B, 40	TSssWRes-ntHW_3.fsa	79.4875	139	618	56	1806	1800	78.938	1810	79.8538	4	0.3867
Analyzed	TSssWRes-ntHW_3	Sample	GS500LIZ_3730	Han PC	FALSE	Pass	Pass				B, 41	TSssWRes-ntHW_3.fsa	80.3116	215	1016	93	1815	1810	79.8538	1820	80.7695	4	0.4213
Analyzed	TSssWRes-ntHW_3	Sample	GS500LIZ_3730	Han PC	FALSE	Pass	Pass				B, 42	TSssWRes-ntHW_3.fsa	81.5021	244	1271	116	1828	1820	80.7695	1833	81.9599	5	0.4617
Analyzed	TSssWRes-ntHW_3	Sample	GS500LIZ_3730	Han PC	FALSE	Pass	Pass				B, 43	TSssWRes-ntHW_3.fsa	82.5094	220	1103	101	1839	1833	81.9599	1844	82.9672	4	0.4408
Analyzed	TSssWRes-ntHW_3	Sample	GS500LIZ_3730	Han PC	FALSE	Pass	Pass				B, 44	TSssWRes-ntHW_3.fsa	84.4323	115	624	57	1860	1853	83.7913	1867	85.0732	5	0.484
Analyzed	TSssWRes-ntHW_3	Sample	GS500LIZ_3730	Han PC	FALSE	Pass	Pass				B, 45	TSssWRes-ntHW_3.fsa	91.2082	119	588	53	1934	1927	90.5673	1939	91.6661	4	0.4361
Analyzed	TSssWRes-ntHW_3	Sample	GS500LIZ_3730	Han PC	FALSE	Pass	Pass				B, 46	TSssWRes-ntHW_3.fsa	92.3071	158	796	72	1946	1939	91.6661	1951	92.765	4	0.4395
Analyzed	TSssWRes-ntHW_3	Sample	GS500LIZ_3730	Han PC	FALSE	Pass	Pass				B, 47	TSssWRes-ntHW_3.fsa	101.867	364	1897	161	2052	2046	101.357	2058	102.377	4	0.4241
Analyzed	TSssWRes-ntHW_3	Sample	GS500LIZ_3730	Han PC	FALSE	Pass	Pass				B, 48	TSssWRes-ntHW_3.fsa	103.738	147	768	65	2074	2067	103.142	2079	104.164	5	0.4258
Analyzed	TSssWRes-ntHW_3	Sample	GS500LIZ_3730	Han PC	FALSE	Pass	Pass				B, 49	TSssWRes-ntHW_3.fsa	114.542	131	636	54	2200	2193	113.938	2206	115.061	4	0.4087
Analyzed	TSssWRes-ntHW_3	Sample	GS500LIZ_3730	Han PC	FALSE	Pass	Pass				B, 50	TSssWRes-ntHW_3.fsa	118.353	111	591	51	2244	2238	117.832	2250	118.874	5	0.4485
Analyzed	TSssWRes-ntHW_3	Sample	GS500LIZ_3730	Han PC	FALSE	Pass	Pass				B, 51	TSssWRes-ntHW_3.fsa	119.483	178	1011	87	2257	2250	118.874	2262	119.918	5	0.4861
Analyzed	TSssWRes-ntHW_3	Sample	GS500LIZ_3730	Han PC	FALSE	Pass	Pass				B, 52	TSssWRes-ntHW_3.fsa	120.528	110	591	51	2269	2262	119.918	2275	121.051	5	0.4547
Analyzed	TSssWRes-ntHW_3	Sample	GS500LIZ_3730	Han PC	FALSE	Pass	Pass				B, 53	TSssWRes-ntHW_3.fsa	123.584	117	609	53	2304	2296	122.884	2308	123.934	4	0.4353
Analyzed	TSssWRes-ntHW_3	Sample	GS500LIZ_3730	Han PC	FALSE	Pass	Pass				B, 54	TSssWRes-ntHW_3.fsa	124.548	137	754	66	2315	2308	123.934	2320	124.986	5	0.4691
Analyzed	TSssWRes-ntHW_3	Sample	GS500LIZ_3730	Han PC	FALSE	Pass	Pass				B, 55	TSssWRes-ntHW_3.fsa	128.416	182	931	82	2359	2352	127.799	2364	128.857	4	0.436
Analyzed	TSssWRes-ntHW_3	Sample	GS500LIZ_3730	Han PC	FALSE	Pass	Pass				B, 56	TSssWRes-ntHW_3.fsa	129.387	197	1064	93	2370	2364	128.857	2376	129.917	5	0.4577
Analyzed	TSssWRes-ntHW_3	Sample	GS500LIZ_3730	Han PC	FALSE	Pass	Pass				B, 57	TSssWRes-ntHW_3.fsa	130.536	179	1017	89	2383	2376	129.917	2389	131.067	5	0.4901
Analyzed	TSssWRes-ntHW_3	Sample	GS500LIZ_3730	Han PC	FALSE	Pass	Pass				B, 58	TSssWRes-ntHW_3.fsa	131.599	113	558	49	2395	2389	131.067	2400	132.042	4	0.4287
Analyzed	TSssWRes-ntHW_3	Sample	GS500LIZ_3730	Han PC	FALSE	Pass	Pass				B, 59	TSssWRes-ntHW_3.fsa	132.574	149	789	70	2406	2400	132.042	2412	133.107	5	0.4591
Analyzed	TSssWRes-ntHW_3	Sample	GS500LIZ_3730	Han PC	FALSE	Pass	Pass				B, 60	TSssWRes-ntHW_3.fsa	133.729	282	1469	130	2419	2412	133.107	2425	134.263	5	0.4447
Analyzed	TSssWRes-ntHW_3	Sample	GS500LIZ_3730	Han PC	FALSE	Pass	Pass				B, 61	TSssWRes-ntHW_3.fsa	134.798	298	1579	140	2431	2425	134.263	2437	135.332	5	0.4606
Analyzed	TSssWRes-ntHW_3	Sample	GS500LIZ_3730	Han PC	FALSE	Pass	Pass				B, 62	TSssWRes-ntHW_3.fsa	135.868	278	1517	135	2443	2437	135.332	2449	136.404	5	0.4712
Analyzed	TSssWRes-ntHW_3	Sample	GS500LIZ_3730	Han PC	FALSE	Pass	Pass				B, 63	TSssWRes-ntHW_3.fsa	154.986	111	606	53	2647	2640	154.371	2653	155.512	5	0.4636
Analyzed	TSssWRes-ntHW_3	Sample	GS500LIZ_3730	Han PC	FALSE	Pass	Pass				B, 64	TSssWRes-ntHW_3.fsa	167.794	114	663	56	2796	2789	167.197	2803	168.391	5	0.4856
Analyzed	TSssWRes-ntHW_3	Sample	GS500LIZ_3730	Han PC	FALSE	Pass	Pass				B, 65	TSssWRes-ntHW_3.fsa	203.527	150	939	77	3223	3216	202.953	3230	204.101	6	0.5095
Analyzed	TSssWRes-ntHW_3	Sample	GS500LIZ_3730	Han PC	FALSE	Pass	Pass				B, 66	TSssWRes-ntHW_3.fsa	220.319	104	556	45	3428	3421	219.746	3433	220.728	5	0.4287
Analyzed	TSssWRes-ntHW_3	Sample	GS500LIZ_3730	Han PC	FALSE	Pass	Pass				B, 67	TSssWRes-ntHW_3.fsa	244.416	127	763	62	3723	3715	243.763	3729	244.905	5	0.4801
Analyzed	TSssWRes-ntHW_3	Sample	GS500LIZ_3730	Han PC	FALSE	Pass	Pass				B, 68	TSssWRes-ntHW_3.fsa	325.321	178	1169	96	4711	4703	324.659	4718	325.9	6	0.537
Analyzed	TSssWRes-ntHW_3	Sample	GS500LIZ_3730	Han PC	FALSE	Pass	Pass				B, 69	TSssWRes-ntHW_3.fsa	355.284	200	1353	105	5079	5070	354.584	5086	355.828	6	0.5242
Analyzed	TSssWRes-ntHW_3	Sample	GS500LIZ_3730	Han PC	FALSE	Pass	Pass				B, 70	TSssWRes-ntHW_3.fsa	364.302	178	1101	85	5195	5187	363.68	5203	364.924	6	0.4677
Analyzed	TSssWRes-ntHW_3	Sample	GS500LIZ_3730	Han PC	FALSE	Pass	Pass				B, 71	TSssWRes-ntHW_3.fsa	371.304	166	1006	78	5285	5276	370.603	5292	371.849	5	0.4617
Analyzed	TSssWRes-ntHW_3	Sample	GS500LIZ_3730	Han PC	FALSE	Pass	Pass				B, 72	TSssWRes-ntHW_3.fsa	376.053	137	812	63	5346	5339	375.507	5352	376.52	5	0.4517
Analyzed	TSssWRes-ntHW_3	Sample	GS500LIZ_3730	Han PC	FALSE	Pass	Pass				B, 73	TSssWRes-ntHW_3.fsa	379.947	118	736	57	5396	5386	379.168	5402	380.414	6	0.4746
Analyzed	TSssWRes-ntHW_3	Sample	GS500LIZ_3730	Han PC	FALSE	Pass	Pass				B, 74	TSssWRes-ntHW_3.fsa	383.921	269	1692	131	5447	5440	383.376	5456	384.623	6	0.4869
Analyzed	TSssWRes-ntHW_3	Sample	GS500LIZ_3730	Han PC	FALSE	Pass	Pass				B, 75	TSssWRes-ntHW_3.fsa	386.806	198	1267	98	5484	5477	386.26	5492	387.43	6	0.4926
Analyzed	TSssWRes-ntHW_3	Sample	GS500LIZ_3730	Han PC	FALSE	Pass	Pass				B, 76	TSssWRes-ntHW_3.fsa	390.707	252	1739	135	5534	5525	390.004	5540	391.175	6	0.5408
Analyzed	TSssWRes-ntHW_3	Sample	GS500LIZ_3730	Han PC	FALSE	Pass	Pass				B, 77	TSssWRes-ntHW_3.fsa	394.922	116	762	59	5588	5581	394.375	5597	395.625	6	0.5149
Analyzed	TSssWRes-ntHW_3	Sample	GS500LIZ_3730	Han PC	FALSE	Pass	Pass				B, 78	TSssWRes-ntHW_3.fsa	398.203	211	1408	110	5630	5622	397.577	5637	398.75	6	0.522
Analyzed	TSssWRes-ntHW_3	Sample	GS500LIZ_3730	Han PC	FALSE	Pass	Pass				B, 79	TSssWRes-ntHW_3.fsa	402.247	704	4447	370	5680	5670	401.415	5687	402.83	6	0.5186
Analyzed	TSssWRes-ntHW_3	Sample	GS500LIZ_3730	Han PC	FALSE	Pass	Pass				B, 80	TSssWRes-ntHW_3.fsa	405.412	100	471	39	5718	5710	404.746	5724	405.912	4	0.3615
Analyzed	TSssWRes-ntHW_3	Sample	GS500LIZ_3730	Han PC	FALSE	Pass	Pass				B, 81	TSssWRes-ntHW_3.fsa	406.495	375	1995	166	5731	5724	405.912	5736	406.912	5	0.4366
Analyzed	TSssWRes-ntHW_3	Sample	GS500LIZ_3730	Han PC	FALSE	Pass	Pass				B, 82	TSssWRes-ntHW_3.fsa	407.329	176	802	66	5741	5736	406.912	5747	407.829	4	0.3667
Analyzed	TSssWRes-ntHW_3	Sample	GS500LIZ_3730	Han PC	FALSE	Pass	Pass				B, 83	TSssWRes-ntHW_3.fsa	408.496	1346	8525	710	5755	5747	407.829	5763	409.163	6	0.5112
Analyzed	TSssWRes-ntHW_3	Sample	GS500LIZ_3730	Han PC	FALSE	Pass	Pass				B, 84	TSssWRes-ntHW_3.fsa	410.414	189	1035	86	5778	5771	409.83	5784	410.915	5	0.4462
Analyzed	TSssWRes-ntHW_3	Sample	GS500LIZ_3730	Han PC	FALSE	Pass	Pass				B, 85	TSssWRes-ntHW_3.fsa	411.582	314	1563	130	5792	5786	411.082	5797	412	4	0.4051
Analyzed	TSssWRes-ntHW_3	Sample	GS500LIZ_3730	Han PC	FALSE	Pass	Pass				B, 86	TSssWRes-ntHW_3.fsa	412.584	481	2914	243	5804	5797	412	5810	413.084	5	0.487
Analyzed	TSssWRes-ntHW_3	Sample	GS500LIZ_3730	Han PC	FALSE	Pass	Pass				B, 87	TSssWRes-ntHW_3.fsa	413.669	429	1972	164	5817	5810	413.084	5822	414.086	4	0.3663
Analyzed	TSssWRes-ntHW_3	Sample	GS500LIZ_3730	Han PC	FALSE	Pass	Pass				B, 88	TSssWRes-ntHW_3.fsa	414.671	480	1836	153	5829	5824	414.253	5834	415.088	3	0.3056
Analyzed	TSssWRes-ntHW_3	Sample	GS500LIZ_3730	Han PC	FALSE	Pass	Pass				B, 89	TSssWRes-ntHW_3.fsa	415.757	15131	99347	8298	5842	5834	415.088	5850	416.425	6	0.5465
Analyzed	TSssWRes-ntHW_3	Sample	GS500LIZ_3730	Han PC	FALSE	Pass	Pass				B, 90	TSssWRes-ntHW_3.fsa	417.845	4812	30298	2532	5867	5857	417.01	5874	418.43	6	0.5219
Analyzed	TSssWRes-ntHW_3	Sample	GS500LIZ_3730	Han PC	FALSE	Pass	Pass				B, 91	TSssWRes-ntHW_3.fsa	418.848	138	515	43	5879	5874	418.43	5884	419.266	3	0.2996
Analyzed	TSssWRes-ntHW_3	Sample	GS500LIZ_3730	Han PC	FALSE	Pass	Pass				B, 92	TSssWRes-ntHW_3.fsa	420.688	181	1135	94	5901	5891	419.852	5910	421.441	6	0.5084
Analyzed	TSssWRes-ntHW_3	Sample	GS500LIZ_3730	Han PC	FALSE	Pass	Pass				B, 93	TSssWRes-ntHW_3.fsa	425.04	2057	13677	1145	5953	5945	424.37	5961	425.71	6	0.5551
Analyzed	TSssWRes-ntHW_3	Sample	GS500LIZ_3730	Han PC	FALSE	Pass	Pass				G, 1	TSssWRes-ntHW_3.fsa	16.9014	1120	3810	335	1097	1090	16.2852	1107	17.7817	3	0.2722
Analyzed	TSssWRes-ntHW_3	Sample	GS500LIZ_3730	Han PC	FALSE	Pass	Pass				G, 2	TSssWRes-ntHW_3.fsa	18.3979	7747	34138	3005	1114	1107	17.7817	1121	19.0141	4	0.3724
Analyzed	TSssWRes-ntHW_3	Sample	GS500LIZ_3730	Han PC	FALSE	Pass	Pass				G, 3	TSssWRes-ntHW_3.fsa	25.7042	301	1579	138	1197	1189	25	1204	26.3204	4	0.417
Analyzed	TSssWRes-ntHW_3	Sample	GS500LIZ_3730	Han PC	FALSE	Pass	Pass				Y, 1	TSssWRes-ntHW_3.fsa	16.6373	161	945	83	1094	1084	15.757	1100	17.1655	4	0.4224
Analyzed	TSssWRes-ntHW_3	Sample	GS500LIZ_3730	Han PC	FALSE	Pass	Pass				Y, 2	TSssWRes-ntHW_3.fsa	26.5845	148	876	77	1207	1199	25.8803	1215	27.2887	5	0.5243
Analyzed	TSssWRes-ntHW_3	Sample	GS500LIZ_3730	Han PC	FALSE	Pass	Pass				R, 1	TSssWRes-ntHW_3.fsa	18.4859	289	1349	118	1115	1108	17.8697	1121	19.0141	4	0.353
Analyzed	TSssWRes-ntHW_3	Sample	GS500LIZ_3730	Han PC	FALSE	Pass	Pass				R, 2	TSssWRes-ntHW_3.fsa	25.7923	12137	82750	7284	1198	1188	24.912	1206	26.4965	6	0.5946
Analyzed	TSssWRes-ntHW_3	Sample	GS500LIZ_3730	Han PC	FALSE	Pass	Pass				R, 3	TSssWRes-ntHW_3.fsa	27.2007	321	2182	192	1214	1206	26.4965	1223	27.993	6	0.5984
Analyzed	TSssWRes-ntHW_3	Sample	GS500LIZ_3730	Han PC	FALSE	Pass	Pass				O, 1	TSssWRes-ntHW_3.fsa	4.4894	180	1122	98	956	947	3.6972	965	5.2817	6	0.5332
Analyzed	TSssWRes-ntHW_3	Sample	GS500LIZ_3730	Han PC	FALSE	Pass	Pass				O, 2	TSssWRes-ntHW_3.fsa	6.338	164	1000	88	977	968	5.5458	985	7.0423	5	0.5223
Analyzed	TSssWRes-ntHW_3	Sample	GS500LIZ_3730	Han PC	FALSE	Pass	Pass				O, 3	TSssWRes-ntHW_3.fsa	9.5951	785	5185	456	1014	1004	8.7148	1022	10.2993	6	0.5769
Analyzed	TSssWRes-ntHW_3	Sample	GS500LIZ_3730	Han PC	FALSE	Pass	Pass				O, 4	TSssWRes-ntHW_3.fsa	12.8521	152	740	65	1051	1044	12.2359	1057	13.3803	4	0.4155
Analyzed	TSssWRes-ntHW_3	Sample	GS500LIZ_3730	Han PC	FALSE	Pass	Pass				O, 5	TSssWRes-ntHW_3.fsa	14.1725	2114	13567	1194	1066	1057	13.3803	1075	14.9648	6	0.558
Analyzed	TSssWRes-ntHW_3	Sample	GS500LIZ_3730	Han PC	FALSE	Pass	Pass				O, 6	TSssWRes-ntHW_3.fsa	16.1972	6534	42258	3719	1089	1079	15.3169	1097	16.9014	6	0.5633
Analyzed	TSssWRes-ntHW_3	Sample	GS500LIZ_3730	Han PC	FALSE	Pass	Pass				O, 7	TSssWRes-ntHW_3.fsa	17.8697	1196	6315	555	1108	1097	16.9014	1115	18.4859	5	0.454
Analyzed	TSssWRes-ntHW_3	Sample	GS500LIZ_3730	Han PC	FALSE	Pass	Pass				O, 8	TSssWRes-ntHW_3.fsa	20.3345	197	836	73	1136	1129	19.7183	1141	20.7746	4	0.3573
Analyzed	TSssWRes-ntHW_3	Sample	GS500LIZ_3730	Han PC	FALSE	Pass	Pass				O, 9	TSssWRes-ntHW_3.fsa	21.3908	285	1316	115	1148	1141	20.7746	1154	21.919	4	0.3993
Analyzed	TSssWRes-ntHW_3	Sample	GS500LIZ_3730	Han PC	FALSE	Pass	Pass				O, 10	TSssWRes-ntHW_3.fsa	23.3275	346	2186	192	1170	1154	21.919	1176	23.8556	9	0.8524
Analyzed	TSssWRes-ntHW_3	Sample	GS500LIZ_3730	Han PC	FALSE	Pass	Pass				O, 11	TSssWRes-ntHW_3.fsa	27.2887	1787	9150	805	1215	1207	26.5845	1222	27.9049	5	0.4426
Analyzed	TSssWRes-ntHW_3	Sample	GS500LIZ_3730	Han PC	FALSE	Pass	Pass				O, 12	TSssWRes-ntHW_3.fsa	28.4331	286	1051	92	1228	1222	27.9049	1235	29.0493	3	0.3113
Analyzed	TSssWRes-ntHW_3	Sample	GS500LIZ_3730	Han PC	FALSE	Pass	Pass				O, 13	TSssWRes-ntHW_3.fsa	30.4577	1142	7229	636	1251	1242	29.6655	1259	31.162	6	0.5445
Analyzed	TSssWRes-ntHW_3	Sample	GS500LIZ_3730	Han PC	FALSE	Pass	Pass				O, 14	TSssWRes-ntHW_3.fsa	33.2746	2139	14454	1272	1283	1274	32.4824	1292	34.0669	6	0.5925
Analyzed	TSssWRes-ntHW_3	Sample	GS500LIZ_3730	Han PC	FALSE	Pass	Pass				O, 15	TSssWRes-ntHW_3.fsa	37.0599	4410	27517	2422	1326	1316	36.1796	1334	37.7641	6	0.5328
Analyzed	TSssWRes-ntHW_3	Sample	GS500LIZ_3730	Han PC	FALSE	Pass	Pass				O, 16	TSssWRes-ntHW_3.fsa	50	5405	32235	2811	1473	1464	49.2077	1481	50.6907	5	0.5054
Analyzed	TSssWRes-ntHW_3	Sample	GS500LIZ_3730	Han PC	FALSE	Pass	Pass				O, 17	TSssWRes-ntHW_3.fsa	75	6451	37877	3432	1757	1748	74.1923	1765	75.7327	5	0.5169
Analyzed	TSssWRes-ntHW_3	Sample	GS500LIZ_3730	Han PC	FALSE	Pass	Pass				O, 18	TSssWRes-ntHW_3.fsa	100	7656	43869	3877	2030	2021	99.1757	2038	100.678	5	0.4869
Analyzed	TSssWRes-ntHW_3	Sample	GS500LIZ_3730	Han PC	FALSE	Pass	Pass				O, 19	TSssWRes-ntHW_3.fsa	139	8681	51552	4843	2478	2469	138.193	2486	139.79	5	0.5442
Analyzed	TSssWRes-ntHW_3	Sample	GS500LIZ_3730	Han PC	FALSE	Pass	Pass				O, 20	TSssWRes-ntHW_3.fsa	150	9040	52400	4888	2591	2582	149.135	2599	150.721	5	0.5243
Analyzed	TSssWRes-ntHW_3	Sample	GS500LIZ_3730	Han PC	FALSE	Pass	Pass				O, 21	TSssWRes-ntHW_3.fsa	160	9414	56454	4835	2705	2696	159.232	2713	160.688	5	0.4996
Analyzed	TSssWRes-ntHW_3	Sample	GS500LIZ_3730	Han PC	FALSE	Pass	Pass				O, 22	TSssWRes-ntHW_3.fsa	200	9350	56623	4659	3180	3171	199.257	3188	200.656	5	0.4874
Analyzed	TSssWRes-ntHW_3	Sample	GS500LIZ_3730	Han PC	FALSE	Pass	Pass				O, 23	TSssWRes-ntHW_3.fsa	247.514	8028	48554	3958	3761	3752	246.78	3769	248.166	5	0.4805
Analyzed	TSssWRes-ntHW_3	Sample	GS500LIZ_3730	Han PC	FALSE	Pass	Pass				O, 24	TSssWRes-ntHW_3.fsa	300	7667	50005	4112	4407	4397	299.19	4415	300.671	6	0.525
Analyzed	TSssWRes-ntHW_3	Sample	GS500LIZ_3730	Han PC	FALSE	Pass	Pass				O, 25	TSssWRes-ntHW_3.fsa	334.405	107	670	55	4821	4812	333.663	4829	335.064	6	0.5015
Analyzed	TSssWRes-ntHW_3	Sample	GS500LIZ_3730	Han PC	FALSE	Pass	Pass				O, 26	TSssWRes-ntHW_3.fsa	339.835	7484	47058	3867	4887	4878	339.096	4895	340.493	6	0.5102
Analyzed	TSssWRes-ntHW_3	Sample	GS500LIZ_3730	Han PC	FALSE	Pass	Pass				O, 27	TSssWRes-ntHW_3.fsa	350	7429	49715	3964	5011	5002	349.264	5020	350.699	6	0.5284
Analyzed	TSssWRes-ntHW_3	Sample	GS500LIZ_3730	Han PC	FALSE	Pass	Pass				O, 28	TSssWRes-ntHW_3.fsa	400	7597	47989	3864	5653	5644	399.297	5661	400.666	6	0.5045
Analyzed	TSssWRes-ntHW_3	Sample	GS500LIZ_3730	Han PC	FALSE	Pass	Pass				O, 29	TSssWRes-ntHW_3.fsa	450	6834	44497	3574	6250	6240	449.156	6258	450.602	6	0.5184
Analyzed	TSssWRes-ntHW_3	Sample	GS500LIZ_3730	Han PC	FALSE	Pass	Pass				O, 30	TSssWRes-ntHW_3.fsa	490	6641	43156	3904	6747	6738	489.22	6755	490.758	6	0.5842
Analyzed	TSssWRes-ntHW_3	Sample	GS500LIZ_3730	Han PC	FALSE	Pass	Pass				O, 31	TSssWRes-ntHW_3.fsa	500	7480	51384	5122	6849	6840	499.088	6858	500.882	6	0.6833
Analyzed	TSssWRes-ntHW_4	Sample	GS500LIZ_3730	Han PC	FALSE	Pass	Pass				B, 1	TSssWRes-ntHW_4.fsa		761	4993	0	804	796	-1	812	-1	6	0
Analyzed	TSssWRes-ntHW_4	Sample	GS500LIZ_3730	Han PC	FALSE	Pass	Pass				B, 2	TSssWRes-ntHW_4.fsa		356	2275	0	835	825	-1	843	-1	6	0
Analyzed	TSssWRes-ntHW_4	Sample	GS500LIZ_3730	Han PC	FALSE	Pass	Pass				B, 3	TSssWRes-ntHW_4.fsa		213	1110	0	858	852	-1	864	-1	5	0
Analyzed	TSssWRes-ntHW_4	Sample	GS500LIZ_3730	Han PC	FALSE	Pass	Pass				B, 4	TSssWRes-ntHW_4.fsa		212	1313	0	870	864	-1	879	-1	5	0
Analyzed	TSssWRes-ntHW_4	Sample	GS500LIZ_3730	Han PC	FALSE	Pass	Pass				B, 5	TSssWRes-ntHW_4.fsa		139	955	74	893	885	-1	900	0.1773	6	0.5482
Analyzed	TSssWRes-ntHW_4	Sample	GS500LIZ_3730	Han PC	FALSE	Pass	Pass				B, 6	TSssWRes-ntHW_4.fsa	1.1525	200	1218	107	911	904	0.5319	918	1.7731	6	0.5368
Analyzed	TSssWRes-ntHW_4	Sample	GS500LIZ_3730	Han PC	FALSE	Pass	Pass				B, 7	TSssWRes-ntHW_4.fsa	2.3936	112	654	57	925	918	1.7731	931	2.9255	5	0.5129
Analyzed	TSssWRes-ntHW_4	Sample	GS500LIZ_3730	Han PC	FALSE	Pass	Pass				B, 8	TSssWRes-ntHW_4.fsa	4.8759	472	2195	194	953	947	4.344	960	5.4965	4	0.3854
Analyzed	TSssWRes-ntHW_4	Sample	GS500LIZ_3730	Han PC	FALSE	Pass	Pass				B, 9	TSssWRes-ntHW_4.fsa	6.5603	685	4077	361	972	964	5.8511	980	7.2695	5	0.518
Analyzed	TSssWRes-ntHW_4	Sample	GS500LIZ_3730	Han PC	FALSE	Pass	Pass				B, 10	TSssWRes-ntHW_4.fsa	8.0674	2213	14002	1241	989	980	7.2695	997	8.7766	6	0.5499
Analyzed	TSssWRes-ntHW_4	Sample	GS500LIZ_3730	Han PC	FALSE	Pass	Pass				B, 11	TSssWRes-ntHW_4.fsa	14.6277	2185	14857	1317	1063	1055	13.9184	1071	15.3369	6	0.6006
Analyzed	TSssWRes-ntHW_4	Sample	GS500LIZ_3730	Han PC	FALSE	Pass	Pass				B, 12	TSssWRes-ntHW_4.fsa	16.7553	21776	140108	12420	1087	1078	15.9575	1094	17.3759	6	0.559
Analyzed	TSssWRes-ntHW_4	Sample	GS500LIZ_3730	Han PC	FALSE	Pass	Pass				B, 13	TSssWRes-ntHW_4.fsa	18.2624	22293	154546	13700	1104	1096	17.5532	1112	18.9716	6	0.6126
Analyzed	TSssWRes-ntHW_4	Sample	GS500LIZ_3730	Han PC	FALSE	Pass	Pass				B, 14	TSssWRes-ntHW_4.fsa	19.4149	1210	5117	453	1117	1112	18.9716	1123	19.9468	4	0.3628
Analyzed	TSssWRes-ntHW_4	Sample	GS500LIZ_3730	Han PC	FALSE	Pass	Pass				B, 15	TSssWRes-ntHW_4.fsa	21.8972	5146	33559	2975	1145	1137	21.1879	1153	22.6064	6	0.5678
Analyzed	TSssWRes-ntHW_4	Sample	GS500LIZ_3730	Han PC	FALSE	Pass	Pass				B, 16	TSssWRes-ntHW_4.fsa	25.4433	553	2649	234	1185	1176	24.6454	1189	25.7979	4	0.4024
Analyzed	TSssWRes-ntHW_4	Sample	GS500LIZ_3730	Han PC	FALSE	Pass	Pass				B, 17	TSssWRes-ntHW_4.fsa	26.5071	2592	14911	1321	1197	1189	25.7979	1203	27.039	5	0.4949
Analyzed	TSssWRes-ntHW_4	Sample	GS500LIZ_3730	Han PC	FALSE	Pass	Pass				B, 18	TSssWRes-ntHW_4.fsa	28.8121	203	1145	101	1223	1215	28.1028	1230	29.4326	5	0.4878
Analyzed	TSssWRes-ntHW_4	Sample	GS500LIZ_3730	Han PC	FALSE	Pass	Pass				B, 19	TSssWRes-ntHW_4.fsa	30.4965	111	616	54	1242	1235	29.8759	1249	31.117	5	0.4827
Analyzed	TSssWRes-ntHW_4	Sample	GS500LIZ_3730	Han PC	FALSE	Pass	Pass				B, 20	TSssWRes-ntHW_4.fsa	31.8262	530	3073	272	1257	1249	31.117	1263	32.3582	5	0.5017
Analyzed	TSssWRes-ntHW_4	Sample	GS500LIZ_3730	Han PC	FALSE	Pass	Pass				B, 21	TSssWRes-ntHW_4.fsa	32.8014	128	603	53	1268	1263	32.3582	1273	33.2447	4	0.4047
Analyzed	TSssWRes-ntHW_4	Sample	GS500LIZ_3730	Han PC	FALSE	Pass	Pass				B, 22	TSssWRes-ntHW_4.fsa	33.7766	103	455	40	1279	1273	33.2447	1283	34.1312	4	0.3723
Analyzed	TSssWRes-ntHW_4	Sample	GS500LIZ_3730	Han PC	FALSE	Pass	Pass				B, 23	TSssWRes-ntHW_4.fsa	34.7518	391	2135	189	1290	1283	34.1312	1296	35.2837	5	0.4683
Analyzed	TSssWRes-ntHW_4	Sample	GS500LIZ_3730	Han PC	FALSE	Pass	Pass				B, 24	TSssWRes-ntHW_4.fsa	37.8546	171	950	84	1325	1317	37.1454	1334	38.6525	5	0.4697
Analyzed	TSssWRes-ntHW_4	Sample	GS500LIZ_3730	Han PC	FALSE	Pass	Pass				B, 25	TSssWRes-ntHW_4.fsa	41.578	467	2895	256	1367	1359	40.8688	1375	42.2872	6	0.5346
Analyzed	TSssWRes-ntHW_4	Sample	GS500LIZ_3730	Han PC	FALSE	Pass	Pass				B, 26	TSssWRes-ntHW_4.fsa	44.0603	515	3684	326	1395	1386	43.2624	1403	44.7695	7	0.6364
Analyzed	TSssWRes-ntHW_4	Sample	GS500LIZ_3730	Han PC	FALSE	Pass	Pass				B, 27	TSssWRes-ntHW_4.fsa	47.3404	101	504	44	1432	1425	46.7199	1437	47.7837	4	0.4343
Analyzed	TSssWRes-ntHW_4	Sample	GS500LIZ_3730	Han PC	FALSE	Pass	Pass				B, 28	TSssWRes-ntHW_4.fsa	54.0162	100	411	35	1508	1503	53.5785	1512	54.3666	3	0.3477
Analyzed	TSssWRes-ntHW_4	Sample	GS500LIZ_3730	Han PC	FALSE	Pass	Pass				B, 29	TSssWRes-ntHW_4.fsa	56.5604	134	604	53	1537	1532	56.1211	1542	57	4	0.3821
Analyzed	TSssWRes-ntHW_4	Sample	GS500LIZ_3730	Han PC	FALSE	Pass	Pass				B, 30	TSssWRes-ntHW_4.fsa	58.4087	104	580	51	1558	1550	57.704	1564	58.9377	5	0.4814
Analyzed	TSssWRes-ntHW_4	Sample	GS500LIZ_3730	Han PC	FALSE	Pass	Pass				B, 31	TSssWRes-ntHW_4.fsa	68.5301	165	799	71	1672	1666	67.9936	1677	68.9774	4	0.4152
Analyzed	TSssWRes-ntHW_4	Sample	GS500LIZ_3730	Han PC	FALSE	Pass	Pass				B, 32	TSssWRes-ntHW_4.fsa	69.5146	218	1000	89	1683	1677	68.9774	1687	69.873	4	0.3982
Analyzed	TSssWRes-ntHW_4	Sample	GS500LIZ_3730	Han PC	FALSE	Pass	Pass				B, 33	TSssWRes-ntHW_4.fsa	76.1953	115	537	49	1757	1749	75.4597	1761	76.563	4	0.4108
Analyzed	TSssWRes-ntHW_4	Sample	GS500LIZ_3730	Han PC	FALSE	Pass	Pass				B, 34	TSssWRes-ntHW_4.fsa	77.2985	802	4647	427	1769	1761	76.563	1776	77.9421	5	0.5186
Analyzed	TSssWRes-ntHW_4	Sample	GS500LIZ_3730	Han PC	FALSE	Pass	Pass				B, 35	TSssWRes-ntHW_4.fsa	80.3322	185	851	78	1802	1796	79.7806	1807	80.7918	4	0.4022
Analyzed	TSssWRes-ntHW_4	Sample	GS500LIZ_3730	Han PC	FALSE	Pass	Pass				B, 36	TSssWRes-ntHW_4.fsa	81.4352	235	1270	116	1814	1807	80.7918	1819	81.8948	5	0.4832
Analyzed	TSssWRes-ntHW_4	Sample	GS500LIZ_3730	Han PC	FALSE	Pass	Pass				B, 37	TSssWRes-ntHW_4.fsa	82.5382	175	898	82	1826	1819	81.8948	1831	82.9978	4	0.443
Analyzed	TSssWRes-ntHW_4	Sample	GS500LIZ_3730	Han PC	FALSE	Pass	Pass				B, 38	TSssWRes-ntHW_4.fsa	91.0855	105	531	48	1919	1912	90.4422	1925	91.6369	4	0.4433
Analyzed	TSssWRes-ntHW_4	Sample	GS500LIZ_3730	Han PC	FALSE	Pass	Pass				B, 39	TSssWRes-ntHW_4.fsa	92.1883	120	623	57	1931	1925	91.6369	1937	92.7397	4	0.4399
Analyzed	TSssWRes-ntHW_4	Sample	GS500LIZ_3730	Han PC	FALSE	Pass	Pass				B, 40	TSssWRes-ntHW_4.fsa	101.796	332	1828	156	2037	2030	101.197	2043	102.311	5	0.4582
Analyzed	TSssWRes-ntHW_4	Sample	GS500LIZ_3730	Han PC	FALSE	Pass	Pass				B, 41	TSssWRes-ntHW_4.fsa	103.683	113	556	47	2059	2052	103.082	2064	104.112	4	0.4108
Analyzed	TSssWRes-ntHW_4	Sample	GS500LIZ_3730	Han PC	FALSE	Pass	Pass				B, 42	TSssWRes-ntHW_4.fsa	119.458	122	653	57	2241	2234	118.845	2247	119.984	5	0.4563
Analyzed	TSssWRes-ntHW_4	Sample	GS500LIZ_3730	Han PC	FALSE	Pass	Pass				B, 43	TSssWRes-ntHW_4.fsa	123.498	111	586	51	2287	2281	122.97	2292	123.939	5	0.4564
Analyzed	TSssWRes-ntHW_4	Sample	GS500LIZ_3730	Han PC	FALSE	Pass	Pass				B, 44	TSssWRes-ntHW_4.fsa	124.468	114	629	55	2298	2292	123.939	2304	124.997	5	0.4746
Analyzed	TSssWRes-ntHW_4	Sample	GS500LIZ_3730	Han PC	FALSE	Pass	Pass				B, 45	TSssWRes-ntHW_4.fsa	128.448	121	650	57	2343	2335	127.739	2348	128.892	5	0.4591
Analyzed	TSssWRes-ntHW_4	Sample	GS500LIZ_3730	Han PC	FALSE	Pass	Pass				B, 46	TSssWRes-ntHW_4.fsa	129.425	129	686	60	2354	2348	128.892	2360	129.958	5	0.4595
Analyzed	TSssWRes-ntHW_4	Sample	GS500LIZ_3730	Han PC	FALSE	Pass	Pass				B, 47	TSssWRes-ntHW_4.fsa	130.492	126	632	56	2366	2360	129.958	2372	131.026	4	0.4317
Analyzed	TSssWRes-ntHW_4	Sample	GS500LIZ_3730	Han PC	FALSE	Pass	Pass				B, 48	TSssWRes-ntHW_4.fsa	132.631	107	564	50	2390	2383	132.006	2395	133.077	5	0.4558
Analyzed	TSssWRes-ntHW_4	Sample	GS500LIZ_3730	Han PC	FALSE	Pass	Pass				B, 49	TSssWRes-ntHW_4.fsa	133.792	191	1013	90	2403	2395	133.077	2408	134.239	5	0.4579
Analyzed	TSssWRes-ntHW_4	Sample	GS500LIZ_3730	Han PC	FALSE	Pass	Pass				B, 50	TSssWRes-ntHW_4.fsa	134.866	227	1244	111	2415	2408	134.239	2420	135.314	5	0.4822
Analyzed	TSssWRes-ntHW_4	Sample	GS500LIZ_3730	Han PC	FALSE	Pass	Pass				B, 51	TSssWRes-ntHW_4.fsa	135.942	194	1031	92	2427	2420	135.314	2433	136.481	5	0.4631
Analyzed	TSssWRes-ntHW_4	Sample	GS500LIZ_3730	Han PC	FALSE	Pass	Pass				B, 52	TSssWRes-ntHW_4.fsa	200.661	392	2493	205	3168	3160	200	3176	201.322	6	0.5152
Analyzed	TSssWRes-ntHW_4	Sample	GS500LIZ_3730	Han PC	FALSE	Pass	Pass				B, 53	TSssWRes-ntHW_4.fsa	206.276	171	931	76	3236	3229	205.698	3242	206.771	5	0.4305
Analyzed	TSssWRes-ntHW_4	Sample	GS500LIZ_3730	Han PC	FALSE	Pass	Pass				B, 54	TSssWRes-ntHW_4.fsa	217.246	183	1108	91	3369	3359	216.422	3376	217.823	5	0.4844
Analyzed	TSssWRes-ntHW_4	Sample	GS500LIZ_3730	Han PC	FALSE	Pass	Pass				B, 55	TSssWRes-ntHW_4.fsa	241.844	101	567	46	3668	3661	241.269	3674	242.336	5	0.4491
Analyzed	TSssWRes-ntHW_4	Sample	GS500LIZ_3730	Han PC	FALSE	Pass	Pass				B, 56	TSssWRes-ntHW_4.fsa	278.541	106	649	53	4116	4107	277.806	4122	279.032	5	0.4902
Analyzed	TSssWRes-ntHW_4	Sample	GS500LIZ_3730	Han PC	FALSE	Pass	Pass				B, 57	TSssWRes-ntHW_4.fsa	361.275	127	819	64	5124	5116	360.649	5133	361.981	6	0.4964
Analyzed	TSssWRes-ntHW_4	Sample	GS500LIZ_3730	Han PC	FALSE	Pass	Pass				B, 58	TSssWRes-ntHW_4.fsa	364.253	154	928	72	5162	5154	363.626	5168	364.723	5	0.4678
Analyzed	TSssWRes-ntHW_4	Sample	GS500LIZ_3730	Han PC	FALSE	Pass	Pass				B, 59	TSssWRes-ntHW_4.fsa	376.016	142	877	68	5312	5304	375.388	5318	376.487	6	0.4769
Analyzed	TSssWRes-ntHW_4	Sample	GS500LIZ_3730	Han PC	FALSE	Pass	Pass				B, 60	TSssWRes-ntHW_4.fsa	377.037	130	810	63	5325	5318	376.487	5333	377.665	6	0.4848
Analyzed	TSssWRes-ntHW_4	Sample	GS500LIZ_3730	Han PC	FALSE	Pass	Pass				B, 61	TSssWRes-ntHW_4.fsa	383.948	323	1905	149	5413	5405	383.319	5420	384.498	5	0.4586
Analyzed	TSssWRes-ntHW_4	Sample	GS500LIZ_3730	Han PC	FALSE	Pass	Pass				B, 62	TSssWRes-ntHW_4.fsa	385.912	105	639	50	5438	5430	385.284	5444	386.384	6	0.4735
Analyzed	TSssWRes-ntHW_4	Sample	GS500LIZ_3730	Han PC	FALSE	Pass	Pass				B, 63	TSssWRes-ntHW_4.fsa	399.133	209	1319	103	5606	5598	398.503	5613	399.685	6	0.4927
Analyzed	TSssWRes-ntHW_4	Sample	GS500LIZ_3730	Han PC	FALSE	Pass	Pass				B, 64	TSssWRes-ntHW_4.fsa	402.262	525	3470	290	5644	5636	401.592	5652	402.933	6	0.5559
Analyzed	TSssWRes-ntHW_4	Sample	GS500LIZ_3730	Han PC	FALSE	Pass	Pass				B, 65	TSssWRes-ntHW_4.fsa	403.519	134	823	68	5659	5652	402.933	5668	404.274	6	0.5127
Analyzed	TSssWRes-ntHW_4	Sample	GS500LIZ_3730	Han PC	FALSE	Pass	Pass				B, 66	TSssWRes-ntHW_4.fsa	406.371	396	2132	178	5693	5685	405.7	5699	406.874	5	0.4385
Analyzed	TSssWRes-ntHW_4	Sample	GS500LIZ_3730	Han PC	FALSE	Pass	Pass				B, 67	TSssWRes-ntHW_4.fsa	407.294	234	1130	94	5704	5699	406.874	5710	407.797	4	0.3907
Analyzed	TSssWRes-ntHW_4	Sample	GS500LIZ_3730	Han PC	FALSE	Pass	Pass				B, 68	TSssWRes-ntHW_4.fsa	408.553	981	6204	520	5719	5710	407.797	5725	409.056	6	0.5204
Analyzed	TSssWRes-ntHW_4	Sample	GS500LIZ_3730	Han PC	FALSE	Pass	Pass				B, 69	TSssWRes-ntHW_4.fsa	410.484	206	1071	89	5742	5736	409.98	5750	411.155	5	0.424
Analyzed	TSssWRes-ntHW_4	Sample	GS500LIZ_3730	Han PC	FALSE	Pass	Pass				B, 70	TSssWRes-ntHW_4.fsa	411.575	130	576	48	5755	5750	411.155	5760	411.995	4	0.357
Analyzed	TSssWRes-ntHW_4	Sample	GS500LIZ_3730	Han PC	FALSE	Pass	Pass				B, 71	TSssWRes-ntHW_4.fsa	412.584	305	1663	139	5767	5760	411.995	5772	413.004	5	0.449
Analyzed	TSssWRes-ntHW_4	Sample	GS500LIZ_3730	Han PC	FALSE	Pass	Pass				B, 72	TSssWRes-ntHW_4.fsa	413.676	172	782	65	5780	5774	413.172	5786	414.18	4	0.3766
Analyzed	TSssWRes-ntHW_4	Sample	GS500LIZ_3730	Han PC	FALSE	Pass	Pass				B, 73	TSssWRes-ntHW_4.fsa	414.685	773	3216	270	5792	5786	414.18	5797	415.105	4	0.3394
Analyzed	TSssWRes-ntHW_4	Sample	GS500LIZ_3730	Han PC	FALSE	Pass	Pass				B, 74	TSssWRes-ntHW_4.fsa	415.778	10288	66915	5627	5805	5797	415.105	5814	416.535	6	0.547
Analyzed	TSssWRes-ntHW_4	Sample	GS500LIZ_3730	Han PC	FALSE	Pass	Pass				B, 75	TSssWRes-ntHW_4.fsa	417.881	4320	28855	2427	5830	5821	417.123	5837	418.47	6	0.5579
Analyzed	TSssWRes-ntHW_4	Sample	GS500LIZ_3730	Han PC	FALSE	Pass	Pass				B, 76	TSssWRes-ntHW_4.fsa	425.039	1076	7272	613	5915	5907	424.365	5923	425.714	6	0.5713
Analyzed	TSssWRes-ntHW_4	Sample	GS500LIZ_3730	Han PC	FALSE	Pass	Pass				B, 77	TSssWRes-ntHW_4.fsa	482.521	107	692	58	6616	6608	481.843	6623	483.115	6	0.5279
Analyzed	TSssWRes-ntHW_4	Sample	GS500LIZ_3730	Han PC	FALSE	Pass	Pass				G, 1	TSssWRes-ntHW_4.fsa	18.2624	4803	18615	1650	1104	1097	17.6418	1111	18.883	3	0.3278
Analyzed	TSssWRes-ntHW_4	Sample	GS500LIZ_3730	Han PC	FALSE	Pass	Pass				G, 2	TSssWRes-ntHW_4.fsa	25.7979	204	843	74	1189	1182	25.1773	1195	26.3298	3	0.3057
Analyzed	TSssWRes-ntHW_4	Sample	GS500LIZ_3730	Han PC	FALSE	Pass	Pass				R, 1	TSssWRes-ntHW_4.fsa	18.2624	304	1396	123	1104	1097	17.6418	1111	18.883	4	0.3793
Analyzed	TSssWRes-ntHW_4	Sample	GS500LIZ_3730	Han PC	FALSE	Pass	Pass				R, 2	TSssWRes-ntHW_4.fsa	25.7979	12168	76605	6791	1189	1180	25	1197	26.5071	6	0.5522
Analyzed	TSssWRes-ntHW_4	Sample	GS500LIZ_3730	Han PC	FALSE	Pass	Pass				R, 3	TSssWRes-ntHW_4.fsa	27.305	276	1725	152	1206	1197	26.5071	1214	28.0142	6	0.5414
Analyzed	TSssWRes-ntHW_4	Sample	GS500LIZ_3730	Han PC	FALSE	Pass	Pass				O, 1	TSssWRes-ntHW_4.fsa	4.344	175	1147	101	947	938	3.5461	959	5.4078	6	0.5642
Analyzed	TSssWRes-ntHW_4	Sample	GS500LIZ_3730	Han PC	FALSE	Pass	Pass				O, 2	TSssWRes-ntHW_4.fsa	6.2057	167	1029	91	968	959	5.4078	976	6.9149	6	0.5399
Analyzed	TSssWRes-ntHW_4	Sample	GS500LIZ_3730	Han PC	FALSE	Pass	Pass				O, 3	TSssWRes-ntHW_4.fsa	9.3972	747	4955	439	1004	995	8.5993	1013	10.195	6	0.5818
Analyzed	TSssWRes-ntHW_4	Sample	GS500LIZ_3730	Han PC	FALSE	Pass	Pass				O, 4	TSssWRes-ntHW_4.fsa	12.766	124	543	48	1042	1035	12.1454	1048	13.2979	4	0.375
Analyzed	TSssWRes-ntHW_4	Sample	GS500LIZ_3730	Han PC	FALSE	Pass	Pass				O, 5	TSssWRes-ntHW_4.fsa	14.0957	2054	12528	1110	1057	1048	13.2979	1065	14.805	5	0.5315
Analyzed	TSssWRes-ntHW_4	Sample	GS500LIZ_3730	Han PC	FALSE	Pass	Pass				O, 6	TSssWRes-ntHW_4.fsa	16.0461	6428	41086	3642	1079	1070	15.2482	1087	16.7553	6	0.5608
Analyzed	TSssWRes-ntHW_4	Sample	GS500LIZ_3730	Han PC	FALSE	Pass	Pass				O, 7	TSssWRes-ntHW_4.fsa	18.617	1419	7668	679	1108	1100	17.9078	1116	19.3262	5	0.4677
Analyzed	TSssWRes-ntHW_4	Sample	GS500LIZ_3730	Han PC	FALSE	Pass	Pass				O, 8	TSssWRes-ntHW_4.fsa	21.3652	468	2695	238	1139	1130	20.5674	1147	22.0745	5	0.4791
Analyzed	TSssWRes-ntHW_4	Sample	GS500LIZ_3730	Han PC	FALSE	Pass	Pass				O, 9	TSssWRes-ntHW_4.fsa	23.0496	2792	20347	1803	1158	1147	22.0745	1166	23.7589	7	0.6549
Analyzed	TSssWRes-ntHW_4	Sample	GS500LIZ_3730	Han PC	FALSE	Pass	Pass				O, 10	TSssWRes-ntHW_4.fsa	27.305	1018	4457	395	1206	1198	26.5957	1212	27.8369	4	0.3771
Analyzed	TSssWRes-ntHW_4	Sample	GS500LIZ_3730	Han PC	FALSE	Pass	Pass				O, 11	TSssWRes-ntHW_4.fsa	28.4574	327	1426	126	1219	1212	27.8369	1226	29.078	4	0.3731
Analyzed	TSssWRes-ntHW_4	Sample	GS500LIZ_3730	Han PC	FALSE	Pass	Pass				O, 12	TSssWRes-ntHW_4.fsa	30.4965	872	4754	421	1242	1234	29.7872	1249	31.117	5	0.4737
Analyzed	TSssWRes-ntHW_4	Sample	GS500LIZ_3730	Han PC	FALSE	Pass	Pass				O, 13	TSssWRes-ntHW_4.fsa	33.3333	2373	15623	1385	1274	1265	32.5355	1283	34.1312	6	0.5809
Analyzed	TSssWRes-ntHW_4	Sample	GS500LIZ_3730	Han PC	FALSE	Pass	Pass				O, 14	TSssWRes-ntHW_4.fsa	37.0567	4419	28062	2487	1316	1306	36.1702	1324	37.766	6	0.5507
Analyzed	TSssWRes-ntHW_4	Sample	GS500LIZ_3730	Han PC	FALSE	Pass	Pass				O, 15	TSssWRes-ntHW_4.fsa	50	5143	31088	2733	1462	1453	49.2021	1470	50.6968	5	0.5202
Analyzed	TSssWRes-ntHW_4	Sample	GS500LIZ_3730	Han PC	FALSE	Pass	Pass				O, 16	TSssWRes-ntHW_4.fsa	75	6469	39135	3562	1744	1735	74.1879	1752	75.7356	5	0.5361
Analyzed	TSssWRes-ntHW_4	Sample	GS500LIZ_3730	Han PC	FALSE	Pass	Pass				O, 17	TSssWRes-ntHW_4.fsa	100	7212	41682	3705	2016	2007	99.1728	2024	100.684	5	0.4988
Analyzed	TSssWRes-ntHW_4	Sample	GS500LIZ_3730	Han PC	FALSE	Pass	Pass				O, 18	TSssWRes-ntHW_4.fsa	139	8424	49762	4687	2461	2452	138.189	2469	139.791	5	0.5441
Analyzed	TSssWRes-ntHW_4	Sample	GS500LIZ_3730	Han PC	FALSE	Pass	Pass				O, 19	TSssWRes-ntHW_4.fsa	150	8809	52037	4852	2574	2565	149.136	2582	150.721	5	0.5338
Analyzed	TSssWRes-ntHW_4	Sample	GS500LIZ_3730	Han PC	FALSE	Pass	Pass				O, 20	TSssWRes-ntHW_4.fsa	160	8641	51075	4384	2688	2679	159.231	2696	160.69	5	0.4924
Analyzed	TSssWRes-ntHW_4	Sample	GS500LIZ_3730	Han PC	FALSE	Pass	Pass				O, 21	TSssWRes-ntHW_4.fsa	200	8799	52332	4340	3160	3151	199.251	3168	200.661	5	0.4811
Analyzed	TSssWRes-ntHW_4	Sample	GS500LIZ_3730	Han PC	FALSE	Pass	Pass				O, 22	TSssWRes-ntHW_4.fsa	247.508	7890	49265	4042	3737	3728	246.769	3746	248.246	6	0.5012
Analyzed	TSssWRes-ntHW_4	Sample	GS500LIZ_3730	Han PC	FALSE	Pass	Pass				O, 23	TSssWRes-ntHW_4.fsa	300	7280	46194	3822	4379	4370	299.267	4387	300.674	6	0.5185
Analyzed	TSssWRes-ntHW_4	Sample	GS500LIZ_3730	Han PC	FALSE	Pass	Pass				O, 24	TSssWRes-ntHW_4.fsa	339.864	7055	47431	3918	4857	4847	339.038	4865	340.524	6	0.5496
Analyzed	TSssWRes-ntHW_4	Sample	GS500LIZ_3730	Han PC	FALSE	Pass	Pass				O, 25	TSssWRes-ntHW_4.fsa	350	7003	44801	3600	4980	4971	349.26	4988	350.626	6	0.5135
Analyzed	TSssWRes-ntHW_4	Sample	GS500LIZ_3730	Han PC	FALSE	Pass	Pass				O, 26	TSssWRes-ntHW_4.fsa	400	7348	48795	3966	5617	5608	399.291	5626	400.754	6	0.5362
Analyzed	TSssWRes-ntHW_4	Sample	GS500LIZ_3730	Han PC	FALSE	Pass	Pass				O, 27	TSssWRes-ntHW_4.fsa	450	6672	43394	3505	6210	6201	449.236	6218	450.609	6	0.5252
Analyzed	TSssWRes-ntHW_4	Sample	GS500LIZ_3730	Han PC	FALSE	Pass	Pass				O, 28	TSssWRes-ntHW_4.fsa	490	7043	45567	4147	6703	6694	489.216	6712	490.854	6	0.5866
Analyzed	TSssWRes-ntHW_4	Sample	GS500LIZ_3730	Han PC	FALSE	Pass	Pass				O, 29	TSssWRes-ntHW_4.fsa	500	6174	40978	4082	6805	6796	499.089	6814	500.882	6	0.6624
Analyzed	TSssWRes-ntW-_1	Sample	GS500LIZ_3730	Han PC	FALSE	Pass	Pass				B, 1	TSssWRes-ntW-_1.fsa		784	5350	0	828	820	-1	836	-1	6	0
Analyzed	TSssWRes-ntW-_1	Sample	GS500LIZ_3730	Han PC	FALSE	Pass	Pass				B, 2	TSssWRes-ntW-_1.fsa		113	649	0	844	836	-1	850	-1	5	0
Analyzed	TSssWRes-ntW-_1	Sample	GS500LIZ_3730	Han PC	FALSE	Pass	Pass				B, 3	TSssWRes-ntW-_1.fsa		309	1996	0	860	852	-1	867	-1	6	0
Analyzed	TSssWRes-ntW-_1	Sample	GS500LIZ_3730	Han PC	FALSE	Pass	Pass				B, 4	TSssWRes-ntW-_1.fsa		216	1092	0	884	876	-1	890	-1	4	0
Analyzed	TSssWRes-ntW-_1	Sample	GS500LIZ_3730	Han PC	FALSE	Pass	Pass				B, 5	TSssWRes-ntW-_1.fsa		297	1958	0	897	890	-1	905	-1	6	0
Analyzed	TSssWRes-ntW-_1	Sample	GS500LIZ_3730	Han PC	FALSE	Pass	Pass				B, 6	TSssWRes-ntW-_1.fsa	0.7759	278	1960	168	918	909	0	925	1.3793	7	0.6141
Analyzed	TSssWRes-ntW-_1	Sample	GS500LIZ_3730	Han PC	FALSE	Pass	Pass				B, 7	TSssWRes-ntW-_1.fsa	2.4138	128	723	62	937	929	1.7241	943	2.931	5	0.4718
Analyzed	TSssWRes-ntW-_1	Sample	GS500LIZ_3730	Han PC	FALSE	Pass	Pass				B, 8	TSssWRes-ntW-_1.fsa	3.5345	106	603	51	950	943	2.931	957	4.1379	5	0.4786
Analyzed	TSssWRes-ntW-_1	Sample	GS500LIZ_3730	Han PC	FALSE	Pass	Pass				B, 9	TSssWRes-ntW-_1.fsa	5.1724	213	951	81	969	962	4.569	972	5.431	4	0.3686
Analyzed	TSssWRes-ntW-_1	Sample	GS500LIZ_3730	Han PC	FALSE	Pass	Pass				B, 10	TSssWRes-ntW-_1.fsa	5.9483	365	1848	159	978	972	5.431	989	6.8966	4	0.3938
Analyzed	TSssWRes-ntW-_1	Sample	GS500LIZ_3730	Han PC	FALSE	Pass	Pass				B, 11	TSssWRes-ntW-_1.fsa	7.5862	674	3940	339	997	989	6.8966	1004	8.1897	5	0.4947
Analyzed	TSssWRes-ntW-_1	Sample	GS500LIZ_3730	Han PC	FALSE	Pass	Pass				B, 12	TSssWRes-ntW-_1.fsa	9.0517	2315	14814	1277	1014	1006	8.3621	1022	9.7414	6	0.5397
Analyzed	TSssWRes-ntW-_1	Sample	GS500LIZ_3730	Han PC	FALSE	Pass	Pass				B, 13	TSssWRes-ntW-_1.fsa	11.8103	117	590	50	1046	1039	11.2069	1052	12.3276	4	0.4031
Analyzed	TSssWRes-ntW-_1	Sample	GS500LIZ_3730	Han PC	FALSE	Pass	Pass				B, 14	TSssWRes-ntW-_1.fsa	15.3448	2187	15988	1378	1087	1078	14.569	1094	15.9483	7	0.6364
Analyzed	TSssWRes-ntW-_1	Sample	GS500LIZ_3730	Han PC	FALSE	Pass	Pass				B, 15	TSssWRes-ntW-_1.fsa	17.7586	21691	138278	11920	1115	1106	16.9828	1122	18.3621	6	0.5375
Analyzed	TSssWRes-ntW-_1	Sample	GS500LIZ_3730	Han PC	FALSE	Pass	Pass				B, 16	TSssWRes-ntW-_1.fsa	19.2241	23770	166747	14374	1132	1124	18.5345	1140	19.9138	6	0.6002
Analyzed	TSssWRes-ntW-_1	Sample	GS500LIZ_3730	Han PC	FALSE	Pass	Pass				B, 17	TSssWRes-ntW-_1.fsa	20.431	1660	7667	660	1146	1140	19.9138	1152	20.9483	4	0.3873
Analyzed	TSssWRes-ntW-_1	Sample	GS500LIZ_3730	Han PC	FALSE	Pass	Pass				B, 18	TSssWRes-ntW-_1.fsa	22.8448	6381	41397	3568	1174	1166	22.1552	1182	23.5345	6	0.5493
Analyzed	TSssWRes-ntW-_1	Sample	GS500LIZ_3730	Han PC	FALSE	Pass	Pass				B, 19	TSssWRes-ntW-_1.fsa	24.3966	248	1439	124	1192	1184	23.7069	1198	24.9138	5	0.4942
Analyzed	TSssWRes-ntW-_1	Sample	GS500LIZ_3730	Han PC	FALSE	Pass	Pass				B, 20	TSssWRes-ntW-_1.fsa	25.9483	727	4798	413	1210	1200	25.0862	1215	26.3793	6	0.5629
Analyzed	TSssWRes-ntW-_1	Sample	GS500LIZ_3730	Han PC	FALSE	Pass	Pass				B, 21	TSssWRes-ntW-_1.fsa	27.1552	2926	18043	1555	1224	1215	26.3793	1232	27.8448	6	0.518
Analyzed	TSssWRes-ntW-_1	Sample	GS500LIZ_3730	Han PC	FALSE	Pass	Pass				B, 22	TSssWRes-ntW-_1.fsa	28.4483	120	617	53	1239	1232	27.8448	1244	28.8793	5	0.4424
Analyzed	TSssWRes-ntW-_1	Sample	GS500LIZ_3730	Han PC	FALSE	Pass	Pass				B, 23	TSssWRes-ntW-_1.fsa	29.4828	227	1282	110	1251	1244	28.8793	1258	30.0862	5	0.4747
Analyzed	TSssWRes-ntW-_1	Sample	GS500LIZ_3730	Han PC	FALSE	Pass	Pass				B, 24	TSssWRes-ntW-_1.fsa	31.1207	111	620	53	1270	1260	30.2586	1276	31.6379	5	0.4712
Analyzed	TSssWRes-ntW-_1	Sample	GS500LIZ_3730	Han PC	FALSE	Pass	Pass				B, 25	TSssWRes-ntW-_1.fsa	32.4138	586	3580	308	1285	1276	31.6379	1291	32.931	5	0.5134
Analyzed	TSssWRes-ntW-_1	Sample	GS500LIZ_3730	Han PC	FALSE	Pass	Pass				B, 26	TSssWRes-ntW-_1.fsa	33.4483	154	708	61	1297	1291	32.931	1302	33.8793	4	0.375
Analyzed	TSssWRes-ntW-_1	Sample	GS500LIZ_3730	Han PC	FALSE	Pass	Pass				B, 27	TSssWRes-ntW-_1.fsa	34.3966	106	490	42	1308	1302	33.8793	1312	34.7414	4	0.3853
Analyzed	TSssWRes-ntW-_1	Sample	GS500LIZ_3730	Han PC	FALSE	Pass	Pass				B, 28	TSssWRes-ntW-_1.fsa	35.3448	417	2244	193	1319	1312	34.7414	1326	35.9483	5	0.4496
Analyzed	TSssWRes-ntW-_1	Sample	GS500LIZ_3730	Han PC	FALSE	Pass	Pass				B, 29	TSssWRes-ntW-_1.fsa	38.4483	181	998	86	1355	1347	37.7586	1362	39.0517	5	0.45
Analyzed	TSssWRes-ntW-_1	Sample	GS500LIZ_3730	Han PC	FALSE	Pass	Pass				B, 30	TSssWRes-ntW-_1.fsa	42.1552	475	2961	255	1398	1390	41.4655	1405	42.7586	6	0.5222
Analyzed	TSssWRes-ntW-_1	Sample	GS500LIZ_3730	Han PC	FALSE	Pass	Pass				B, 31	TSssWRes-ntW-_1.fsa	44.569	465	3348	288	1426	1417	43.7931	1434	45.2586	7	0.6268
Analyzed	TSssWRes-ntW-_1	Sample	GS500LIZ_3730	Han PC	FALSE	Pass	Pass				B, 32	TSssWRes-ntW-_1.fsa	46.7241	100	459	39	1451	1445	46.2069	1457	47.2414	4	0.3879
Analyzed	TSssWRes-ntW-_1	Sample	GS500LIZ_3730	Han PC	FALSE	Pass	Pass				B, 33	TSssWRes-ntW-_1.fsa	47.931	109	607	52	1465	1457	47.2414	1471	48.4483	5	0.4547
Analyzed	TSssWRes-ntW-_1	Sample	GS500LIZ_3730	Han PC	FALSE	Pass	Pass				B, 34	TSssWRes-ntW-_1.fsa	54.3779	119	526	44	1541	1536	53.955	1546	54.8012	4	0.3543
Analyzed	TSssWRes-ntW-_1	Sample	GS500LIZ_3730	Han PC	FALSE	Pass	Pass				B, 35	TSssWRes-ntW-_1.fsa	56.924	139	667	56	1571	1566	56.4986	1577	57.435	4	0.3936
Analyzed	TSssWRes-ntW-_1	Sample	GS500LIZ_3730	Han PC	FALSE	Pass	Pass				B, 36	TSssWRes-ntW-_1.fsa	58.8007	108	568	48	1593	1586	58.2027	1599	59.314	5	0.4389
Analyzed	TSssWRes-ntW-_1	Sample	GS500LIZ_3730	Han PC	FALSE	Pass	Pass				B, 37	TSssWRes-ntW-_1.fsa	68.6579	146	651	56	1707	1702	68.2208	1712	69.0953	4	0.3755
Analyzed	TSssWRes-ntW-_1	Sample	GS500LIZ_3730	Han PC	FALSE	Pass	Pass				B, 38	TSssWRes-ntW-_1.fsa	69.6209	255	1248	109	1718	1712	69.0953	1723	70.0593	4	0.4106
Analyzed	TSssWRes-ntW-_1	Sample	GS500LIZ_3730	Han PC	FALSE	Pass	Pass				B, 39	TSssWRes-ntW-_1.fsa	76.2732	103	513	46	1793	1786	75.6366	1798	76.7281	4	0.4307
Analyzed	TSssWRes-ntW-_1	Sample	GS500LIZ_3730	Han PC	FALSE	Pass	Pass				B, 40	TSssWRes-ntW-_1.fsa	77.4559	822	4813	437	1806	1798	76.7281	1812	78.0018	5	0.5149
Analyzed	TSssWRes-ntW-_1	Sample	GS500LIZ_3730	Han PC	FALSE	Pass	Pass				B, 41	TSssWRes-ntW-_1.fsa	79.549	132	559	50	1829	1822	78.9119	1833	79.9132	4	0.3708
Analyzed	TSssWRes-ntW-_1	Sample	GS500LIZ_3730	Han PC	FALSE	Pass	Pass				B, 42	TSssWRes-ntW-_1.fsa	80.4595	165	734	66	1839	1833	79.9132	1843	80.8237	4	0.3864
Analyzed	TSssWRes-ntW-_1	Sample	GS500LIZ_3730	Han PC	FALSE	Pass	Pass				B, 43	TSssWRes-ntW-_1.fsa	81.5522	200	1052	95	1851	1843	80.8237	1857	82.0987	5	0.4612
Analyzed	TSssWRes-ntW-_1	Sample	GS500LIZ_3730	Han PC	FALSE	Pass	Pass				B, 44	TSssWRes-ntW-_1.fsa	82.6453	202	1027	93	1863	1857	82.0987	1868	83.1008	4	0.4515
Analyzed	TSssWRes-ntW-_1	Sample	GS500LIZ_3730	Han PC	FALSE	Pass	Pass				B, 45	TSssWRes-ntW-_1.fsa	92.407	126	623	56	1970	1964	91.8588	1975	92.8638	4	0.4411
Analyzed	TSssWRes-ntW-_1	Sample	GS500LIZ_3730	Han PC	FALSE	Pass	Pass				B, 46	TSssWRes-ntW-_1.fsa	102.111	283	1433	121	2078	2071	101.519	2083	102.534	4	0.4166
Analyzed	TSssWRes-ntW-_1	Sample	GS500LIZ_3730	Han PC	FALSE	Pass	Pass				B, 47	TSssWRes-ntW-_1.fsa	103.888	119	609	51	2099	2092	103.296	2105	104.397	4	0.4203
Analyzed	TSssWRes-ntW-_1	Sample	GS500LIZ_3730	Han PC	FALSE	Pass	Pass				B, 48	TSssWRes-ntW-_1.fsa	114.718	114	546	46	2226	2220	114.203	2231	115.148	4	0.3983
Analyzed	TSssWRes-ntW-_1	Sample	GS500LIZ_3730	Han PC	FALSE	Pass	Pass				B, 49	TSssWRes-ntW-_1.fsa	119.628	133	706	61	2283	2276	119.024	2289	120.147	5	0.4469
Analyzed	TSssWRes-ntW-_1	Sample	GS500LIZ_3730	Han PC	FALSE	Pass	Pass				B, 50	TSssWRes-ntW-_1.fsa	128.587	127	657	57	2386	2380	128.062	2391	129.025	5	0.446
Analyzed	TSssWRes-ntW-_1	Sample	GS500LIZ_3730	Han PC	FALSE	Pass	Pass				B, 51	TSssWRes-ntW-_1.fsa	129.638	155	809	70	2398	2391	129.025	2403	130.077	5	0.4406
Analyzed	TSssWRes-ntW-_1	Sample	GS500LIZ_3730	Han PC	FALSE	Pass	Pass				B, 52	TSssWRes-ntW-_1.fsa	130.691	140	741	65	2410	2403	130.077	2416	131.219	5	0.4502
Analyzed	TSssWRes-ntW-_1	Sample	GS500LIZ_3730	Han PC	FALSE	Pass	Pass				B, 53	TSssWRes-ntW-_1.fsa	132.714	112	598	52	2433	2427	132.186	2440	133.331	5	0.4574
Analyzed	TSssWRes-ntW-_1	Sample	GS500LIZ_3730	Han PC	FALSE	Pass	Pass				B, 54	TSssWRes-ntW-_1.fsa	133.861	191	1009	89	2446	2440	133.331	2452	134.39	5	0.4581
Analyzed	TSssWRes-ntW-_1	Sample	GS500LIZ_3730	Han PC	FALSE	Pass	Pass				B, 55	TSssWRes-ntW-_1.fsa	135.009	210	1126	99	2459	2452	134.39	2464	135.451	5	0.4645
Analyzed	TSssWRes-ntW-_1	Sample	GS500LIZ_3730	Han PC	FALSE	Pass	Pass				B, 56	TSssWRes-ntW-_1.fsa	136.071	221	1194	105	2471	2464	135.451	2477	136.602	5	0.4657
Analyzed	TSssWRes-ntW-_1	Sample	GS500LIZ_3730	Han PC	FALSE	Pass	Pass				B, 57	TSssWRes-ntW-_1.fsa	201.387	131	757	61	3227	3219	200.734	3233	201.877	5	0.4565
Analyzed	TSssWRes-ntW-_1	Sample	GS500LIZ_3730	Han PC	FALSE	Pass	Pass				B, 58	TSssWRes-ntW-_1.fsa	207.341	181	1139	92	3300	3291	206.607	3307	207.912	6	0.507
Analyzed	TSssWRes-ntW-_1	Sample	GS500LIZ_3730	Han PC	FALSE	Pass	Pass				B, 59	TSssWRes-ntW-_1.fsa	224.444	133	809	65	3510	3503	223.874	3517	225.013	5	0.4861
Analyzed	TSssWRes-ntW-_1	Sample	GS500LIZ_3730	Han PC	FALSE	Pass	Pass				B, 60	TSssWRes-ntW-_1.fsa	227.778	170	1014	82	3551	3542	227.046	3558	228.348	5	0.4661
Analyzed	TSssWRes-ntW-_1	Sample	GS500LIZ_3730	Han PC	FALSE	Pass	Pass				B, 61	TSssWRes-ntW-_1.fsa	237.45	105	651	52	3670	3664	236.962	3679	238.18	5	0.4837
Analyzed	TSssWRes-ntW-_1	Sample	GS500LIZ_3730	Han PC	FALSE	Pass	Pass				B, 62	TSssWRes-ntW-_1.fsa	267.69	182	1149	92	4043	4036	267.123	4050	268.257	6	0.5091
Analyzed	TSssWRes-ntW-_1	Sample	GS500LIZ_3730	Han PC	FALSE	Pass	Pass				B, 63	TSssWRes-ntW-_1.fsa	301.418	155	1009	84	4460	4453	300.834	4469	302.168	6	0.5434
Analyzed	TSssWRes-ntW-_1	Sample	GS500LIZ_3730	Han PC	FALSE	Pass	Pass				B, 64	TSssWRes-ntW-_1.fsa	313.135	139	882	73	4601	4593	312.472	4609	313.798	6	0.5156
Analyzed	TSssWRes-ntW-_1	Sample	GS500LIZ_3730	Han PC	FALSE	Pass	Pass				B, 65	TSssWRes-ntW-_1.fsa	364.373	174	1109	85	5236	5229	363.831	5245	365.069	6	0.4893
Analyzed	TSssWRes-ntW-_1	Sample	GS500LIZ_3730	Han PC	FALSE	Pass	Pass				B, 66	TSssWRes-ntW-_1.fsa	384.055	292	2052	159	5490	5482	383.434	5498	384.676	7	0.5522
Analyzed	TSssWRes-ntW-_1	Sample	GS500LIZ_3730	Han PC	FALSE	Pass	Pass				B, 67	TSssWRes-ntW-_1.fsa	395.56	191	1114	86	5638	5631	395.015	5644	396.027	5	0.4483
Analyzed	TSssWRes-ntW-_1	Sample	GS500LIZ_3730	Han PC	FALSE	Pass	Pass				B, 68	TSssWRes-ntW-_1.fsa	397.351	182	1201	93	5661	5651	396.572	5667	397.818	6	0.5127
Analyzed	TSssWRes-ntW-_1	Sample	GS500LIZ_3730	Han PC	FALSE	Pass	Pass				B, 69	TSssWRes-ntW-_1.fsa	402.248	866	5870	488	5722	5714	401.582	5729	402.831	6	0.561
Analyzed	TSssWRes-ntW-_1	Sample	GS500LIZ_3730	Han PC	FALSE	Pass	Pass				B, 70	TSssWRes-ntW-_1.fsa	403.33	157	765	63	5735	5729	402.831	5741	403.83	4	0.3804
Analyzed	TSssWRes-ntW-_1	Sample	GS500LIZ_3730	Han PC	FALSE	Pass	Pass				B, 71	TSssWRes-ntW-_1.fsa	407.415	415	2264	188	5784	5776	406.748	5790	407.915	5	0.4367
Analyzed	TSssWRes-ntW-_1	Sample	GS500LIZ_3730	Han PC	FALSE	Pass	Pass				B, 72	TSssWRes-ntW-_1.fsa	408.582	1891	12345	1029	5798	5790	407.915	5805	409.167	6	0.539
Analyzed	TSssWRes-ntW-_1	Sample	GS500LIZ_3730	Han PC	FALSE	Pass	Pass				B, 73	TSssWRes-ntW-_1.fsa	410.586	373	2301	192	5822	5813	409.834	5829	411.17	6	0.5132
Analyzed	TSssWRes-ntW-_1	Sample	GS500LIZ_3730	Han PC	FALSE	Pass	Pass				B, 74	TSssWRes-ntW-_1.fsa	412.59	405	2491	208	5846	5839	412.005	5854	413.258	6	0.5027
Analyzed	TSssWRes-ntW-_1	Sample	GS500LIZ_3730	Han PC	FALSE	Pass	Pass				B, 75	TSssWRes-ntW-_1.fsa	413.676	105	410	34	5859	5854	413.258	5864	414.094	3	0.3156
Analyzed	TSssWRes-ntW-_1	Sample	GS500LIZ_3730	Han PC	FALSE	Pass	Pass				B, 76	TSssWRes-ntW-_1.fsa	414.762	607	2430	203	5872	5866	414.261	5877	415.18	3	0.3227
Analyzed	TSssWRes-ntW-_1	Sample	GS500LIZ_3730	Han PC	FALSE	Pass	Pass				B, 77	TSssWRes-ntW-_1.fsa	415.849	12112	81594	6823	5885	5877	415.18	5893	416.518	6	0.564
Analyzed	TSssWRes-ntW-_1	Sample	GS500LIZ_3730	Han PC	FALSE	Pass	Pass				B, 78	TSssWRes-ntW-_1.fsa	417.941	4066	26650	2229	5910	5901	417.188	5917	418.526	6	0.5468
Analyzed	TSssWRes-ntW-_1	Sample	GS500LIZ_3730	Han PC	FALSE	Pass	Pass				B, 79	TSssWRes-ntW-_1.fsa	418.945	272	1019	85	5922	5917	418.526	5927	419.363	3	0.3015
Analyzed	TSssWRes-ntW-_1	Sample	GS500LIZ_3730	Han PC	FALSE	Pass	Pass				B, 80	TSssWRes-ntW-_1.fsa	425.062	724	5137	430	5995	5987	424.391	6004	425.817	7	0.596
Analyzed	TSssWRes-ntW-_1	Sample	GS500LIZ_3730	Han PC	FALSE	Pass	Pass				G, 1	TSssWRes-ntW-_1.fsa	17.8448	167	1115	96	1116	1107	17.069	1125	18.6207	6	0.5622
Analyzed	TSssWRes-ntW-_1	Sample	GS500LIZ_3730	Han PC	FALSE	Pass	Pass				G, 2	TSssWRes-ntW-_1.fsa	19.3103	4683	18218	1570	1133	1125	18.6207	1139	19.8276	3	0.319
Analyzed	TSssWRes-ntW-_1	Sample	GS500LIZ_3730	Han PC	FALSE	Pass	Pass				G, 3	TSssWRes-ntW-_1.fsa	26.3793	400	2174	187	1215	1206	25.6035	1222	26.9828	5	0.4512
Analyzed	TSssWRes-ntW-_1	Sample	GS500LIZ_3730	Han PC	FALSE	Pass	Pass				Y, 1	TSssWRes-ntW-_1.fsa	27.1552	178	1308	112	1224	1216	26.4655	1234	28.0172	7	0.6647
Analyzed	TSssWRes-ntW-_1	Sample	GS500LIZ_3730	Han PC	FALSE	Pass	Pass				R, 1	TSssWRes-ntW-_1.fsa	19.3103	196	979	84	1133	1126	18.7069	1138	19.7414	3	0.3311
Analyzed	TSssWRes-ntW-_1	Sample	GS500LIZ_3730	Han PC	FALSE	Pass	Pass				R, 2	TSssWRes-ntW-_1.fsa	26.3793	11813	79833	6882	1215	1205	25.5172	1223	27.069	6	0.5771
Analyzed	TSssWRes-ntW-_1	Sample	GS500LIZ_3730	Han PC	FALSE	Pass	Pass				R, 3	TSssWRes-ntW-_1.fsa	27.8448	365	2187	188	1232	1223	27.069	1240	28.5345	5	0.5042
Analyzed	TSssWRes-ntW-_1	Sample	GS500LIZ_3730	Han PC	FALSE	Pass	Pass				O, 1	TSssWRes-ntW-_1.fsa	5.2586	141	876	75	970	961	4.4828	978	5.9483	6	0.5351
Analyzed	TSssWRes-ntW-_1	Sample	GS500LIZ_3730	Han PC	FALSE	Pass	Pass				O, 2	TSssWRes-ntW-_1.fsa	7.1552	192	1180	101	992	983	6.3793	1001	7.931	6	0.5223
Analyzed	TSssWRes-ntW-_1	Sample	GS500LIZ_3730	Han PC	FALSE	Pass	Pass				O, 3	TSssWRes-ntW-_1.fsa	10.431	100	701	60	1030	1017	9.3103	1037	11.0345	9	0.7792
Analyzed	TSssWRes-ntW-_1	Sample	GS500LIZ_3730	Han PC	FALSE	Pass	Pass				O, 4	TSssWRes-ntW-_1.fsa	13.6207	238	1256	108	1067	1059	12.931	1074	14.2241	5	0.4421
Analyzed	TSssWRes-ntW-_1	Sample	GS500LIZ_3730	Han PC	FALSE	Pass	Pass				O, 5	TSssWRes-ntW-_1.fsa	15	2224	14066	1212	1083	1074	14.2241	1092	15.7759	6	0.5346
Analyzed	TSssWRes-ntW-_1	Sample	GS500LIZ_3730	Han PC	FALSE	Pass	Pass				O, 6	TSssWRes-ntW-_1.fsa	16.9828	6889	43406	3741	1106	1097	16.2069	1114	17.6724	6	0.5359
Analyzed	TSssWRes-ntW-_1	Sample	GS500LIZ_3730	Han PC	FALSE	Pass	Pass				O, 7	TSssWRes-ntW-_1.fsa	18.6207	378	2321	200	1125	1114	17.6724	1133	19.3103	5	0.5124
Analyzed	TSssWRes-ntW-_1	Sample	GS500LIZ_3730	Han PC	FALSE	Pass	Pass				O, 8	TSssWRes-ntW-_1.fsa	23.5345	686	5016	432	1182	1174	22.8448	1194	24.569	10	0.8728
Analyzed	TSssWRes-ntW-_1	Sample	GS500LIZ_3730	Han PC	FALSE	Pass	Pass				O, 9	TSssWRes-ntW-_1.fsa	27.8448	3571	20453	1763	1232	1223	27.069	1240	28.5345	5	0.4841
Analyzed	TSssWRes-ntW-_1	Sample	GS500LIZ_3730	Han PC	FALSE	Pass	Pass				O, 10	TSssWRes-ntW-_1.fsa	29.2241	1555	8224	708	1248	1240	28.5345	1255	29.8276	5	0.4476
Analyzed	TSssWRes-ntW-_1	Sample	GS500LIZ_3730	Han PC	FALSE	Pass	Pass				O, 11	TSssWRes-ntW-_1.fsa	31.3793	1166	9142	788	1273	1261	30.3448	1280	31.9828	8	0.695
Analyzed	TSssWRes-ntW-_1	Sample	GS500LIZ_3730	Han PC	FALSE	Pass	Pass				O, 12	TSssWRes-ntW-_1.fsa	33.7931	2417	16130	1390	1301	1292	33.0172	1310	34.569	6	0.5711
Analyzed	TSssWRes-ntW-_1	Sample	GS500LIZ_3730	Han PC	FALSE	Pass	Pass				O, 13	TSssWRes-ntW-_1.fsa	37.5	4539	27599	2379	1344	1335	36.7241	1352	38.1897	5	0.5093
Analyzed	TSssWRes-ntW-_1	Sample	GS500LIZ_3730	Han PC	FALSE	Pass	Pass				O, 14	TSssWRes-ntW-_1.fsa	50	5477	33159	2821	1489	1480	49.2241	1497	50.6706	5	0.5026
Analyzed	TSssWRes-ntW-_1	Sample	GS500LIZ_3730	Han PC	FALSE	Pass	Pass				O, 15	TSssWRes-ntW-_1.fsa	75	6463	37183	3336	1779	1770	74.2022	1787	75.7275	5	0.5
Analyzed	TSssWRes-ntW-_1	Sample	GS500LIZ_3730	Han PC	FALSE	Pass	Pass				O, 16	TSssWRes-ntW-_1.fsa	100	7387	42224	3723	2053	2044	99.1757	2061	100.675	5	0.4887
Analyzed	TSssWRes-ntW-_1	Sample	GS500LIZ_3730	Han PC	FALSE	Pass	Pass				O, 17	TSssWRes-ntW-_1.fsa	139	8863	53265	4969	2504	2495	138.2	2513	139.879	5	0.5433
Analyzed	TSssWRes-ntW-_1	Sample	GS500LIZ_3730	Han PC	FALSE	Pass	Pass				O, 18	TSssWRes-ntW-_1.fsa	150	8879	51744	4805	2618	2609	149.141	2626	150.72	5	0.5245
Analyzed	TSssWRes-ntW-_1	Sample	GS500LIZ_3730	Han PC	FALSE	Pass	Pass				O, 19	TSssWRes-ntW-_1.fsa	160	8931	53207	4552	2732	2723	159.231	2740	160.685	5	0.5
Analyzed	TSssWRes-ntW-_1	Sample	GS500LIZ_3730	Han PC	FALSE	Pass	Pass				O, 20	TSssWRes-ntW-_1.fsa	200	9280	58002	4738	3210	3201	199.264	3219	200.734	6	0.5
Analyzed	TSssWRes-ntW-_1	Sample	GS500LIZ_3730	Han PC	FALSE	Pass	Pass				O, 21	TSssWRes-ntW-_1.fsa	247.109	8258	51491	4177	3789	3779	246.298	3797	247.758	6	0.4939
Analyzed	TSssWRes-ntW-_1	Sample	GS500LIZ_3730	Han PC	FALSE	Pass	Pass				O, 22	TSssWRes-ntW-_1.fsa	300	7819	51728	4242	4443	4434	299.274	4452	300.751	6	0.5353
Analyzed	TSssWRes-ntW-_1	Sample	GS500LIZ_3730	Han PC	FALSE	Pass	Pass				O, 23	TSssWRes-ntW-_1.fsa	339.722	7169	45403	3712	4924	4915	338.986	4932	340.376	6	0.5145
Analyzed	TSssWRes-ntW-_1	Sample	GS500LIZ_3730	Han PC	FALSE	Pass	Pass				O, 24	TSssWRes-ntW-_1.fsa	350	7663	49365	3914	5050	5041	349.267	5059	350.695	6	0.501
Analyzed	TSssWRes-ntW-_1	Sample	GS500LIZ_3730	Han PC	FALSE	Pass	Pass				O, 25	TSssWRes-ntW-_1.fsa	400	8041	54758	4412	5695	5686	399.299	5704	400.749	6	0.5447
Analyzed	TSssWRes-ntW-_1	Sample	GS500LIZ_3730	Han PC	FALSE	Pass	Pass				O, 26	TSssWRes-ntW-_1.fsa	450	7664	52040	4166	6291	6282	449.238	6300	450.68	6	0.5416
Analyzed	TSssWRes-ntW-_1	Sample	GS500LIZ_3730	Han PC	FALSE	Pass	Pass				O, 27	TSssWRes-ntW-_1.fsa	490	7063	45399	4111	6787	6778	489.219	6795	490.759	6	0.5813
Analyzed	TSssWRes-ntW-_1	Sample	GS500LIZ_3730	Han PC	FALSE	Pass	Pass				O, 28	TSssWRes-ntW-_1.fsa	500	6635	43856	4375	6889	6880	499.088	6897	500.784	6	0.6618
Analyzed	TSssWRes-ntW-_2	Sample	GS500LIZ_3730	Han PC	FALSE	Pass	Pass				B, 1	TSssWRes-ntW-_2.fsa		885	6059	0	843	834	-1	852	-1	6	0
Analyzed	TSssWRes-ntW-_2	Sample	GS500LIZ_3730	Han PC	FALSE	Pass	Pass				B, 2	TSssWRes-ntW-_2.fsa		117	669	0	859	852	-1	865	-1	5	0
Analyzed	TSssWRes-ntW-_2	Sample	GS500LIZ_3730	Han PC	FALSE	Pass	Pass				B, 3	TSssWRes-ntW-_2.fsa		321	2007	0	875	867	-1	883	-1	6	0
Analyzed	TSssWRes-ntW-_2	Sample	GS500LIZ_3730	Han PC	FALSE	Pass	Pass				B, 4	TSssWRes-ntW-_2.fsa		234	1252	0	899	892	-1	904	-1	5	0
Analyzed	TSssWRes-ntW-_2	Sample	GS500LIZ_3730	Han PC	FALSE	Pass	Pass				B, 5	TSssWRes-ntW-_2.fsa		345	2248	0	911	904	-1	919	-1	6	0
Analyzed	TSssWRes-ntW-_2	Sample	GS500LIZ_3730	Han PC	FALSE	Pass	Pass				B, 6	TSssWRes-ntW-_2.fsa	0.1736	201	1336	141	933	923	-1	939	0.6944	6	0.7057
Analyzed	TSssWRes-ntW-_2	Sample	GS500LIZ_3730	Han PC	FALSE	Pass	Pass				B, 7	TSssWRes-ntW-_2.fsa	1.8229	195	1275	110	952	944	1.1285	959	2.4306	6	0.5624
Analyzed	TSssWRes-ntW-_2	Sample	GS500LIZ_3730	Han PC	FALSE	Pass	Pass				B, 8	TSssWRes-ntW-_2.fsa	3.0382	102	599	51	966	959	2.4306	972	3.559	5	0.5104
Analyzed	TSssWRes-ntW-_2	Sample	GS500LIZ_3730	Han PC	FALSE	Pass	Pass				B, 9	TSssWRes-ntW-_2.fsa	4.6875	116	494	42	985	977	3.9931	989	5.0347	3	0.344
Analyzed	TSssWRes-ntW-_2	Sample	GS500LIZ_3730	Han PC	FALSE	Pass	Pass				B, 10	TSssWRes-ntW-_2.fsa	5.4688	507	2318	201	994	989	5.0347	1002	6.1632	4	0.3729
Analyzed	TSssWRes-ntW-_2	Sample	GS500LIZ_3730	Han PC	FALSE	Pass	Pass				B, 11	TSssWRes-ntW-_2.fsa	7.1181	726	4270	370	1013	1005	6.4236	1020	7.7257	5	0.4993
Analyzed	TSssWRes-ntW-_2	Sample	GS500LIZ_3730	Han PC	FALSE	Pass	Pass				B, 12	TSssWRes-ntW-_2.fsa	8.5938	2234	13798	1197	1030	1022	7.8993	1038	9.2882	6	0.5296
Analyzed	TSssWRes-ntW-_2	Sample	GS500LIZ_3730	Han PC	FALSE	Pass	Pass				B, 13	TSssWRes-ntW-_2.fsa	11.8924	379	2336	202	1068	1058	11.0243	1075	12.5	5	0.5138
Analyzed	TSssWRes-ntW-_2	Sample	GS500LIZ_3730	Han PC	FALSE	Pass	Pass				B, 14	TSssWRes-ntW-_2.fsa	14.9306	2562	17515	1520	1103	1094	14.1493	1110	15.5382	6	0.5938
Analyzed	TSssWRes-ntW-_2	Sample	GS500LIZ_3730	Han PC	FALSE	Pass	Pass				B, 15	TSssWRes-ntW-_2.fsa	17.2743	23276	151877	13183	1130	1121	16.4931	1137	17.8819	6	0.5571
Analyzed	TSssWRes-ntW-_2	Sample	GS500LIZ_3730	Han PC	FALSE	Pass	Pass				B, 16	TSssWRes-ntW-_2.fsa	18.8368	24069	176763	15343	1148	1139	18.0556	1155	19.4444	7	0.6367
Analyzed	TSssWRes-ntW-_2	Sample	GS500LIZ_3730	Han PC	FALSE	Pass	Pass				B, 17	TSssWRes-ntW-_2.fsa	19.9653	1453	6701	581	1161	1155	19.4444	1167	20.4861	4	0.3873
Analyzed	TSssWRes-ntW-_2	Sample	GS500LIZ_3730	Han PC	FALSE	Pass	Pass				B, 18	TSssWRes-ntW-_2.fsa	22.4826	3810	25169	2184	1190	1181	21.7014	1197	23.0903	6	0.5653
Analyzed	TSssWRes-ntW-_2	Sample	GS500LIZ_3730	Han PC	FALSE	Pass	Pass				B, 19	TSssWRes-ntW-_2.fsa	23.9583	179	1074	93	1207	1199	23.2639	1214	24.566	5	0.5181
Analyzed	TSssWRes-ntW-_2	Sample	GS500LIZ_3730	Han PC	FALSE	Pass	Pass				B, 20	TSssWRes-ntW-_2.fsa	25.6944	751	4229	367	1227	1218	24.9132	1232	26.1285	5	0.472
Analyzed	TSssWRes-ntW-_2	Sample	GS500LIZ_3730	Han PC	FALSE	Pass	Pass				B, 21	TSssWRes-ntW-_2.fsa	26.8229	3099	18099	1571	1240	1232	26.1285	1248	27.5174	5	0.4937
Analyzed	TSssWRes-ntW-_2	Sample	GS500LIZ_3730	Han PC	FALSE	Pass	Pass				B, 22	TSssWRes-ntW-_2.fsa	28.0382	116	547	47	1254	1248	27.5174	1260	28.559	4	0.3944
Analyzed	TSssWRes-ntW-_2	Sample	GS500LIZ_3730	Han PC	FALSE	Pass	Pass				B, 23	TSssWRes-ntW-_2.fsa	29.1667	210	1168	101	1267	1260	28.559	1273	29.6875	5	0.4703
Analyzed	TSssWRes-ntW-_2	Sample	GS500LIZ_3730	Han PC	FALSE	Pass	Pass				B, 24	TSssWRes-ntW-_2.fsa	30.816	123	691	59	1286	1277	30.0347	1292	31.3368	5	0.4716
Analyzed	TSssWRes-ntW-_2	Sample	GS500LIZ_3730	Han PC	FALSE	Pass	Pass				B, 25	TSssWRes-ntW-_2.fsa	32.1181	639	3930	341	1301	1292	31.3368	1307	32.6389	6	0.5227
Analyzed	TSssWRes-ntW-_2	Sample	GS500LIZ_3730	Han PC	FALSE	Pass	Pass				B, 26	TSssWRes-ntW-_2.fsa	33.1597	155	775	67	1313	1307	32.6389	1318	33.5938	4	0.4138
Analyzed	TSssWRes-ntW-_2	Sample	GS500LIZ_3730	Han PC	FALSE	Pass	Pass				B, 27	TSssWRes-ntW-_2.fsa	34.1146	118	552	47	1324	1318	33.5938	1328	34.4618	4	0.3906
Analyzed	TSssWRes-ntW-_2	Sample	GS500LIZ_3730	Han PC	FALSE	Pass	Pass				B, 28	TSssWRes-ntW-_2.fsa	35.0694	430	2364	205	1335	1328	34.4618	1342	35.6771	5	0.4627
Analyzed	TSssWRes-ntW-_2	Sample	GS500LIZ_3730	Han PC	FALSE	Pass	Pass				B, 29	TSssWRes-ntW-_2.fsa	36.4583	132	897	77	1351	1342	35.6771	1359	37.1528	6	0.5813
Analyzed	TSssWRes-ntW-_2	Sample	GS500LIZ_3730	Han PC	FALSE	Pass	Pass				B, 30	TSssWRes-ntW-_2.fsa	38.1076	166	889	77	1370	1364	37.5868	1378	38.8021	5	0.4451
Analyzed	TSssWRes-ntW-_2	Sample	GS500LIZ_3730	Han PC	FALSE	Pass	Pass				B, 31	TSssWRes-ntW-_2.fsa	41.8403	506	3077	267	1413	1406	41.2326	1421	42.5347	5	0.5167
Analyzed	TSssWRes-ntW-_2	Sample	GS500LIZ_3730	Han PC	FALSE	Pass	Pass				B, 32	TSssWRes-ntW-_2.fsa	44.2708	542	3578	310	1441	1433	43.5764	1448	44.8785	6	0.5784
Analyzed	TSssWRes-ntW-_2	Sample	GS500LIZ_3730	Han PC	FALSE	Pass	Pass				B, 33	TSssWRes-ntW-_2.fsa	46.441	103	500	43	1466	1461	46.0069	1472	46.9618	4	0.4087
Analyzed	TSssWRes-ntW-_2	Sample	GS500LIZ_3730	Han PC	FALSE	Pass	Pass				B, 34	TSssWRes-ntW-_2.fsa	47.6563	132	694	60	1480	1472	46.9618	1485	48.0903	5	0.4432
Analyzed	TSssWRes-ntW-_2	Sample	GS500LIZ_3730	Han PC	FALSE	Pass	Pass				B, 35	TSssWRes-ntW-_2.fsa	54.2571	114	504	43	1557	1552	53.8299	1561	54.5992	4	0.3651
Analyzed	TSssWRes-ntW-_2	Sample	GS500LIZ_3730	Han PC	FALSE	Pass	Pass				B, 36	TSssWRes-ntW-_2.fsa	56.742	136	636	54	1586	1581	56.3127	1592	57.2576	4	0.382
Analyzed	TSssWRes-ntW-_2	Sample	GS500LIZ_3730	Han PC	FALSE	Pass	Pass				B, 37	TSssWRes-ntW-_2.fsa	58.6348	131	727	62	1608	1601	58.0318	1614	59.1522	5	0.4709
Analyzed	TSssWRes-ntW-_2	Sample	GS500LIZ_3730	Han PC	FALSE	Pass	Pass				B, 38	TSssWRes-ntW-_2.fsa	68.552	161	725	63	1722	1717	68.1132	1727	68.9912	4	0.3779
Analyzed	TSssWRes-ntW-_2	Sample	GS500LIZ_3730	Han PC	FALSE	Pass	Pass				B, 39	TSssWRes-ntW-_2.fsa	69.6067	274	1233	108	1734	1727	68.9912	1738	69.9587	4	0.3827
Analyzed	TSssWRes-ntW-_2	Sample	GS500LIZ_3730	Han PC	FALSE	Pass	Pass				B, 40	TSssWRes-ntW-_2.fsa	72.6946	102	563	49	1769	1761	71.9873	1776	73.3143	5	0.4693
Analyzed	TSssWRes-ntW-_2	Sample	GS500LIZ_3730	Han PC	FALSE	Pass	Pass				B, 41	TSssWRes-ntW-_2.fsa	75	113	585	52	1795	1787	74.2896	1801	75.5448	4	0.4461
Analyzed	TSssWRes-ntW-_2	Sample	GS500LIZ_3730	Han PC	FALSE	Pass	Pass				B, 42	TSssWRes-ntW-_2.fsa	76.2713	145	748	67	1809	1801	75.5448	1814	76.7254	4	0.4494
Analyzed	TSssWRes-ntW-_2	Sample	GS500LIZ_3730	Han PC	FALSE	Pass	Pass				B, 43	TSssWRes-ntW-_2.fsa	77.3611	933	5502	499	1821	1814	76.7254	1828	77.9968	5	0.5224
Analyzed	TSssWRes-ntW-_2	Sample	GS500LIZ_3730	Han PC	FALSE	Pass	Pass				B, 44	TSssWRes-ntW-_2.fsa	79.5409	149	669	60	1845	1838	78.9051	1849	79.9042	4	0.3879
Analyzed	TSssWRes-ntW-_2	Sample	GS500LIZ_3730	Han PC	FALSE	Pass	Pass				B, 45	TSssWRes-ntW-_2.fsa	80.3584	197	921	83	1854	1849	79.9042	1859	80.8126	4	0.4124
Analyzed	TSssWRes-ntW-_2	Sample	GS500LIZ_3730	Han PC	FALSE	Pass	Pass				B, 46	TSssWRes-ntW-_2.fsa	81.5393	253	1364	123	1867	1859	80.8126	1872	81.9936	5	0.4764
Analyzed	TSssWRes-ntW-_2	Sample	GS500LIZ_3730	Han PC	FALSE	Pass	Pass				B, 47	TSssWRes-ntW-_2.fsa	82.6296	193	984	89	1879	1872	81.9936	1884	83.0838	4	0.4454
Analyzed	TSssWRes-ntW-_2	Sample	GS500LIZ_3730	Han PC	FALSE	Pass	Pass				B, 48	TSssWRes-ntW-_2.fsa	84.5377	106	594	53	1900	1892	83.8107	1906	85.0829	5	0.4888
Analyzed	TSssWRes-ntW-_2	Sample	GS500LIZ_3730	Han PC	FALSE	Pass	Pass				B, 49	TSssWRes-ntW-_2.fsa	91.2645	119	661	60	1974	1966	90.537	1979	91.7192	5	0.4929
Analyzed	TSssWRes-ntW-_2	Sample	GS500LIZ_3730	Han PC	FALSE	Pass	Pass				B, 50	TSssWRes-ntW-_2.fsa	92.3559	128	613	55	1986	1979	91.7192	1991	92.8106	4	0.4169
Analyzed	TSssWRes-ntW-_2	Sample	GS500LIZ_3730	Han PC	FALSE	Pass	Pass				B, 51	TSssWRes-ntW-_2.fsa	102.02	367	1898	159	2094	2087	101.43	2099	102.441	4	0.421
Analyzed	TSssWRes-ntW-_2	Sample	GS500LIZ_3730	Han PC	FALSE	Pass	Pass				B, 52	TSssWRes-ntW-_2.fsa	103.791	129	692	58	2115	2108	103.2	2121	104.297	5	0.439
Analyzed	TSssWRes-ntW-_2	Sample	GS500LIZ_3730	Han PC	FALSE	Pass	Pass				B, 53	TSssWRes-ntW-_2.fsa	114.673	106	505	43	2243	2236	114.074	2249	115.187	4	0.3964
Analyzed	TSssWRes-ntW-_2	Sample	GS500LIZ_3730	Han PC	FALSE	Pass	Pass				B, 54	TSssWRes-ntW-_2.fsa	119.572	155	851	73	2300	2292	118.882	2306	120.089	5	0.4517
Analyzed	TSssWRes-ntW-_2	Sample	GS500LIZ_3730	Han PC	FALSE	Pass	Pass				B, 55	TSssWRes-ntW-_2.fsa	123.636	141	730	63	2347	2340	123.029	2352	124.07	5	0.4379
Analyzed	TSssWRes-ntW-_2	Sample	GS500LIZ_3730	Han PC	FALSE	Pass	Pass				B, 56	TSssWRes-ntW-_2.fsa	124.591	122	598	51	2358	2352	124.07	2364	125.113	4	0.4078
Analyzed	TSssWRes-ntW-_2	Sample	GS500LIZ_3730	Han PC	FALSE	Pass	Pass				B, 57	TSssWRes-ntW-_2.fsa	128.512	139	696	60	2403	2395	127.813	2408	128.949	4	0.4197
Analyzed	TSssWRes-ntW-_2	Sample	GS500LIZ_3730	Han PC	FALSE	Pass	Pass				B, 58	TSssWRes-ntW-_2.fsa	129.474	151	789	69	2414	2408	128.949	2420	130	5	0.4405
Analyzed	TSssWRes-ntW-_2	Sample	GS500LIZ_3730	Han PC	FALSE	Pass	Pass				B, 59	TSssWRes-ntW-_2.fsa	130.613	171	884	77	2427	2420	130	2433	131.139	4	0.4372
Analyzed	TSssWRes-ntW-_2	Sample	GS500LIZ_3730	Han PC	FALSE	Pass	Pass				B, 60	TSssWRes-ntW-_2.fsa	132.633	127	656	57	2450	2444	132.106	2456	133.161	4	0.4378
Analyzed	TSssWRes-ntW-_2	Sample	GS500LIZ_3730	Han PC	FALSE	Pass	Pass				B, 61	TSssWRes-ntW-_2.fsa	133.778	229	1236	108	2463	2456	133.161	2469	134.307	5	0.4589
Analyzed	TSssWRes-ntW-_2	Sample	GS500LIZ_3730	Han PC	FALSE	Pass	Pass				B, 62	TSssWRes-ntW-_2.fsa	134.925	263	1443	127	2476	2469	134.307	2482	135.455	5	0.4667
Analyzed	TSssWRes-ntW-_2	Sample	GS500LIZ_3730	Han PC	FALSE	Pass	Pass				B, 63	TSssWRes-ntW-_2.fsa	135.985	242	1319	116	2488	2482	135.455	2494	136.516	5	0.4706
Analyzed	TSssWRes-ntW-_2	Sample	GS500LIZ_3730	Han PC	FALSE	Pass	Pass				B, 64	TSssWRes-ntW-_2.fsa	199.673	166	958	78	3226	3219	199.1	3232	200.163	5	0.4579
Analyzed	TSssWRes-ntW-_2	Sample	GS500LIZ_3730	Han PC	FALSE	Pass	Pass				B, 65	TSssWRes-ntW-_2.fsa	248.574	219	1339	108	3829	3820	247.847	3836	249.14	6	0.4852
Analyzed	TSssWRes-ntW-_2	Sample	GS500LIZ_3730	Han PC	FALSE	Pass	Pass				B, 66	TSssWRes-ntW-_2.fsa	283.143	133	806	64	4258	4251	282.58	4265	283.705	5	0.4773
Analyzed	TSssWRes-ntW-_2	Sample	GS500LIZ_3730	Han PC	FALSE	Pass	Pass				B, 67	TSssWRes-ntW-_2.fsa	301.574	110	703	58	4487	4480	300.994	4494	302.154	6	0.5279
Analyzed	TSssWRes-ntW-_2	Sample	GS500LIZ_3730	Han PC	FALSE	Pass	Pass				B, 68	TSssWRes-ntW-_2.fsa	373.06	157	1007	77	5379	5370	372.367	5386	373.599	6	0.4922
Analyzed	TSssWRes-ntW-_2	Sample	GS500LIZ_3730	Han PC	FALSE	Pass	Pass				B, 69	TSssWRes-ntW-_2.fsa	375.986	137	1017	78	5417	5408	375.293	5423	376.449	7	0.5701
Analyzed	TSssWRes-ntW-_2	Sample	GS500LIZ_3730	Han PC	FALSE	Pass	Pass				B, 70	TSssWRes-ntW-_2.fsa	379.994	159	1019	78	5469	5460	379.3	5476	380.533	6	0.4953
Analyzed	TSssWRes-ntW-_2	Sample	GS500LIZ_3730	Han PC	FALSE	Pass	Pass				B, 71	TSssWRes-ntW-_2.fsa	383.926	766	5089	392	5520	5512	383.309	5528	384.544	6	0.5123
Analyzed	TSssWRes-ntW-_2	Sample	GS500LIZ_3730	Han PC	FALSE	Pass	Pass				B, 72	TSssWRes-ntW-_2.fsa	389.33	100	561	43	5590	5582	388.712	5595	389.716	5	0.4325
Analyzed	TSssWRes-ntW-_2	Sample	GS500LIZ_3730	Han PC	FALSE	Pass	Pass				B, 73	TSssWRes-ntW-_2.fsa	402.23	225	1371	113	5755	5747	401.569	5761	402.726	5	0.4956
Analyzed	TSssWRes-ntW-_2	Sample	GS500LIZ_3730	Han PC	FALSE	Pass	Pass				B, 74	TSssWRes-ntW-_2.fsa	403.221	134	696	57	5767	5761	402.726	5772	403.635	5	0.4257
Analyzed	TSssWRes-ntW-_2	Sample	GS500LIZ_3730	Han PC	FALSE	Pass	Pass				B, 75	TSssWRes-ntW-_2.fsa	406.363	444	2738	226	5805	5798	405.784	5811	406.859	6	0.5103
Analyzed	TSssWRes-ntW-_2	Sample	GS500LIZ_3730	Han PC	FALSE	Pass	Pass				B, 76	TSssWRes-ntW-_2.fsa	407.356	419	2311	191	5817	5811	406.859	5823	407.852	5	0.4467
Analyzed	TSssWRes-ntW-_2	Sample	GS500LIZ_3730	Han PC	FALSE	Pass	Pass				B, 77	TSssWRes-ntW-_2.fsa	408.514	1791	11697	968	5831	5823	407.852	5838	409.093	6	0.5331
Analyzed	TSssWRes-ntW-_2	Sample	GS500LIZ_3730	Han PC	FALSE	Pass	Pass				B, 78	TSssWRes-ntW-_2.fsa	410.584	278	1496	123	5856	5849	410.004	5861	410.998	5	0.4387
Analyzed	TSssWRes-ntW-_2	Sample	GS500LIZ_3730	Han PC	FALSE	Pass	Pass				B, 79	TSssWRes-ntW-_2.fsa	411.577	490	3026	250	5868	5861	410.998	5874	412.075	6	0.5061
Analyzed	TSssWRes-ntW-_2	Sample	GS500LIZ_3730	Han PC	FALSE	Pass	Pass				B, 80	TSssWRes-ntW-_2.fsa	412.654	171	842	69	5881	5874	412.075	5887	413.152	4	0.3893
Analyzed	TSssWRes-ntW-_2	Sample	GS500LIZ_3730	Han PC	FALSE	Pass	Pass				B, 81	TSssWRes-ntW-_2.fsa	413.649	352	1615	133	5893	5887	413.152	5899	414.146	4	0.3613
Analyzed	TSssWRes-ntW-_2	Sample	GS500LIZ_3730	Han PC	FALSE	Pass	Pass				B, 82	TSssWRes-ntW-_2.fsa	414.727	569	2344	194	5906	5899	414.146	5910	415.058	4	0.3327
Analyzed	TSssWRes-ntW-_2	Sample	GS500LIZ_3730	Han PC	FALSE	Pass	Pass				B, 83	TSssWRes-ntW-_2.fsa	415.805	13776	93604	7763	5919	5910	415.058	5926	416.385	6	0.562
Analyzed	TSssWRes-ntW-_2	Sample	GS500LIZ_3730	Han PC	FALSE	Pass	Pass				B, 84	TSssWRes-ntW-_2.fsa	417.879	4681	31665	2627	5944	5935	417.132	5951	418.46	6	0.5567
Analyzed	TSssWRes-ntW-_2	Sample	GS500LIZ_3730	Han PC	FALSE	Pass	Pass				B, 85	TSssWRes-ntW-_2.fsa	418.875	104	346	28	5956	5951	418.46	5960	419.207	3	0.2683
Analyzed	TSssWRes-ntW-_2	Sample	GS500LIZ_3730	Han PC	FALSE	Pass	Pass				B, 86	TSssWRes-ntW-_2.fsa	425.024	1528	9570	796	6030	6022	424.359	6037	425.606	6	0.5158
Analyzed	TSssWRes-ntW-_2	Sample	GS500LIZ_3730	Han PC	FALSE	Pass	Pass				G, 1	TSssWRes-ntW-_2.fsa	17.2743	889	3210	278	1130	1123	16.6667	1140	18.1424	3	0.2808
Analyzed	TSssWRes-ntW-_2	Sample	GS500LIZ_3730	Han PC	FALSE	Pass	Pass				G, 2	TSssWRes-ntW-_2.fsa	18.8368	5403	21598	1874	1148	1140	18.1424	1154	19.3576	3	0.3331
Analyzed	TSssWRes-ntW-_2	Sample	GS500LIZ_3730	Han PC	FALSE	Pass	Pass				G, 3	TSssWRes-ntW-_2.fsa	26.0417	430	2244	194	1231	1223	25.3472	1239	26.7361	4	0.4203
Analyzed	TSssWRes-ntW-_2	Sample	GS500LIZ_3730	Han PC	FALSE	Pass	Pass				G, 4	TSssWRes-ntW-_2.fsa	416.053	115	734	60	5922	5914	415.39	5930	416.717	6	0.5184
Analyzed	TSssWRes-ntW-_2	Sample	GS500LIZ_3730	Han PC	FALSE	Pass	Pass				Y, 1	TSssWRes-ntW-_2.fsa	26.8229	195	1293	112	1240	1232	26.1285	1250	27.691	6	0.5757
Analyzed	TSssWRes-ntW-_2	Sample	GS500LIZ_3730	Han PC	FALSE	Pass	Pass				R, 1	TSssWRes-ntW-_2.fsa	18.8368	320	1432	124	1148	1141	18.2292	1154	19.3576	3	0.3378
Analyzed	TSssWRes-ntW-_2	Sample	GS500LIZ_3730	Han PC	FALSE	Pass	Pass				R, 2	TSssWRes-ntW-_2.fsa	26.0417	12663	87457	7591	1231	1222	25.2604	1240	26.8229	6	0.5947
Analyzed	TSssWRes-ntW-_2	Sample	GS500LIZ_3730	Han PC	FALSE	Pass	Pass				R, 3	TSssWRes-ntW-_2.fsa	27.5174	353	2331	202	1248	1240	26.8229	1257	28.2986	6	0.5756
Analyzed	TSssWRes-ntW-_2	Sample	GS500LIZ_3730	Han PC	FALSE	Pass	Pass				O, 1	TSssWRes-ntW-_2.fsa	4.8611	196	1285	111	987	978	4.0799	1000	5.9896	6	0.5525
Analyzed	TSssWRes-ntW-_2	Sample	GS500LIZ_3730	Han PC	FALSE	Pass	Pass				O, 2	TSssWRes-ntW-_2.fsa	6.7708	204	1294	112	1009	1000	5.9896	1017	7.4653	6	0.5466
Analyzed	TSssWRes-ntW-_2	Sample	GS500LIZ_3730	Han PC	FALSE	Pass	Pass				O, 3	TSssWRes-ntW-_2.fsa	9.8958	462	3311	287	1045	1035	9.0278	1053	10.5903	7	0.6295
Analyzed	TSssWRes-ntW-_2	Sample	GS500LIZ_3730	Han PC	FALSE	Pass	Pass				O, 4	TSssWRes-ntW-_2.fsa	13.1944	188	892	77	1083	1076	12.5868	1090	13.8021	4	0.4025
Analyzed	TSssWRes-ntW-_2	Sample	GS500LIZ_3730	Han PC	FALSE	Pass	Pass				O, 5	TSssWRes-ntW-_2.fsa	14.5833	2401	14814	1285	1099	1090	13.8021	1107	15.2778	6	0.5292
Analyzed	TSssWRes-ntW-_2	Sample	GS500LIZ_3730	Han PC	FALSE	Pass	Pass				O, 6	TSssWRes-ntW-_2.fsa	16.4931	7762	50096	4348	1121	1112	15.7118	1130	17.2743	6	0.5522
Analyzed	TSssWRes-ntW-_2	Sample	GS500LIZ_3730	Han PC	FALSE	Pass	Pass				O, 7	TSssWRes-ntW-_2.fsa	18.2292	637	4044	351	1141	1130	17.2743	1149	18.9236	6	0.5482
Analyzed	TSssWRes-ntW-_2	Sample	GS500LIZ_3730	Han PC	FALSE	Pass	Pass				O, 8	TSssWRes-ntW-_2.fsa	21.7014	214	1374	119	1181	1171	20.8333	1191	22.5694	6	0.5514
Analyzed	TSssWRes-ntW-_2	Sample	GS500LIZ_3730	Han PC	FALSE	Pass	Pass				O, 9	TSssWRes-ntW-_2.fsa	23.2639	1115	8951	776	1199	1191	22.5694	1210	24.2187	8	0.7277
Analyzed	TSssWRes-ntW-_2	Sample	GS500LIZ_3730	Han PC	FALSE	Pass	Pass				O, 10	TSssWRes-ntW-_2.fsa	27.6042	3959	22781	1977	1249	1240	26.8229	1256	28.2118	5	0.4902
Analyzed	TSssWRes-ntW-_2	Sample	GS500LIZ_3730	Han PC	FALSE	Pass	Pass				O, 11	TSssWRes-ntW-_2.fsa	28.8194	306	1224	106	1263	1256	28.2118	1268	29.2535	3	0.335
Analyzed	TSssWRes-ntW-_2	Sample	GS500LIZ_3730	Han PC	FALSE	Pass	Pass				O, 12	TSssWRes-ntW-_2.fsa	29.7743	103	350	30	1274	1268	29.2535	1277	30.0347	3	0.2831
Analyzed	TSssWRes-ntW-_2	Sample	GS500LIZ_3730	Han PC	FALSE	Pass	Pass				O, 13	TSssWRes-ntW-_2.fsa	30.7292	1401	8429	731	1285	1277	30.0347	1293	31.4236	5	0.5131
Analyzed	TSssWRes-ntW-_2	Sample	GS500LIZ_3730	Han PC	FALSE	Pass	Pass				O, 14	TSssWRes-ntW-_2.fsa	33.5937	2746	18472	1603	1318	1309	32.8125	1327	34.375	6	0.5809
Analyzed	TSssWRes-ntW-_2	Sample	GS500LIZ_3730	Han PC	FALSE	Pass	Pass				O, 15	TSssWRes-ntW-_2.fsa	37.2396	5206	33082	2871	1360	1351	36.4583	1369	38.0208	6	0.5395
Analyzed	TSssWRes-ntW-_2	Sample	GS500LIZ_3730	Han PC	FALSE	Pass	Pass				O, 16	TSssWRes-ntW-_2.fsa	50	6149	36530	3137	1507	1498	49.2188	1515	50.6788	5	0.498
Analyzed	TSssWRes-ntW-_2	Sample	GS500LIZ_3730	Han PC	FALSE	Pass	Pass				O, 17	TSssWRes-ntW-_2.fsa	75	7545	43579	3910	1795	1786	74.2009	1803	75.7265	5	0.5024
Analyzed	TSssWRes-ntW-_2	Sample	GS500LIZ_3730	Han PC	FALSE	Pass	Pass				O, 18	TSssWRes-ntW-_2.fsa	100	8550	49746	4366	2070	2061	99.1806	2078	100.673	5	0.4937
Analyzed	TSssWRes-ntW-_2	Sample	GS500LIZ_3730	Han PC	FALSE	Pass	Pass				O, 19	TSssWRes-ntW-_2.fsa	139	9743	55877	5201	2522	2513	138.2	2530	139.783	5	0.52
Analyzed	TSssWRes-ntW-_2	Sample	GS500LIZ_3730	Han PC	FALSE	Pass	Pass				O, 20	TSssWRes-ntW-_2.fsa	150	10465	61549	5692	2636	2627	149.143	2644	150.715	5	0.5267
Analyzed	TSssWRes-ntW-_2	Sample	GS500LIZ_3730	Han PC	FALSE	Pass	Pass				O, 21	TSssWRes-ntW-_2.fsa	160	10068	58916	5003	2751	2742	159.238	2759	160.682	5	0.486
Analyzed	TSssWRes-ntW-_2	Sample	GS500LIZ_3730	Han PC	FALSE	Pass	Pass				O, 22	TSssWRes-ntW-_2.fsa	200	10900	66980	5465	3230	3221	199.264	3239	200.733	5	0.4892
Analyzed	TSssWRes-ntW-_2	Sample	GS500LIZ_3730	Han PC	FALSE	Pass	Pass				O, 23	TSssWRes-ntW-_2.fsa	247.281	9478	58768	4748	3813	3804	246.554	3821	247.928	6	0.4943
Analyzed	TSssWRes-ntW-_2	Sample	GS500LIZ_3730	Han PC	FALSE	Pass	Pass				O, 24	TSssWRes-ntW-_2.fsa	300	9146	58039	4731	4468	4459	299.278	4477	300.746	6	0.5087
Analyzed	TSssWRes-ntW-_2	Sample	GS500LIZ_3730	Han PC	FALSE	Pass	Pass				O, 25	TSssWRes-ntW-_2.fsa	339.792	8623	57519	4672	4953	4943	338.979	4961	340.442	6	0.534
Analyzed	TSssWRes-ntW-_2	Sample	GS500LIZ_3730	Han PC	FALSE	Pass	Pass				O, 26	TSssWRes-ntW-_2.fsa	350	8689	54904	4332	5079	5070	349.273	5087	350.614	6	0.4941
Analyzed	TSssWRes-ntW-_2	Sample	GS500LIZ_3730	Han PC	FALSE	Pass	Pass				O, 27	TSssWRes-ntW-_2.fsa	400	9257	62728	4999	5728	5718	399.226	5736	400.661	6	0.537
Analyzed	TSssWRes-ntW-_2	Sample	GS500LIZ_3730	Han PC	FALSE	Pass	Pass				O, 28	TSssWRes-ntW-_2.fsa	450	8514	56393	4486	6329	6320	449.245	6338	450.677	6	0.5203
Analyzed	TSssWRes-ntW-_2	Sample	GS500LIZ_3730	Han PC	FALSE	Pass	Pass				O, 29	TSssWRes-ntW-_2.fsa	490	8187	55451	4958	6829	6820	489.229	6838	490.839	6	0.602
Analyzed	TSssWRes-ntW-_2	Sample	GS500LIZ_3730	Han PC	FALSE	Pass	Pass				O, 30	TSssWRes-ntW-_2.fsa	500	7918	54728	5353	6933	6923	499.008	6941	500.769	6	0.6762
Analyzed	TSssWRes-ntW-_3	Sample	GS500LIZ_3730	Han PC	FALSE	Pass	Pass				B, 1	TSssWRes-ntW-_3.fsa		862	5665	0	808	800	-1	817	-1	6	0
Analyzed	TSssWRes-ntW-_3	Sample	GS500LIZ_3730	Han PC	FALSE	Pass	Pass				B, 2	TSssWRes-ntW-_3.fsa		441	2819	0	839	829	-1	846	-1	6	0
Analyzed	TSssWRes-ntW-_3	Sample	GS500LIZ_3730	Han PC	FALSE	Pass	Pass				B, 3	TSssWRes-ntW-_3.fsa		247	1313	0	862	856	-1	868	-1	5	0
Analyzed	TSssWRes-ntW-_3	Sample	GS500LIZ_3730	Han PC	FALSE	Pass	Pass				B, 4	TSssWRes-ntW-_3.fsa		183	917	0	874	868	-1	879	-1	4	0
Analyzed	TSssWRes-ntW-_3	Sample	GS500LIZ_3730	Han PC	FALSE	Pass	Pass				B, 5	TSssWRes-ntW-_3.fsa		132	891	70	897	887	-1	904	0.3534	6	0.5358
Analyzed	TSssWRes-ntW-_3	Sample	GS500LIZ_3730	Han PC	FALSE	Pass	Pass				B, 6	TSssWRes-ntW-_3.fsa	1.4134	240	1573	138	916	908	0.7067	923	2.0318	6	0.5708
Analyzed	TSssWRes-ntW-_3	Sample	GS500LIZ_3730	Han PC	FALSE	Pass	Pass				B, 7	TSssWRes-ntW-_3.fsa	2.5618	114	686	60	929	923	2.0318	935	3.0919	5	0.5284
Analyzed	TSssWRes-ntW-_3	Sample	GS500LIZ_3730	Han PC	FALSE	Pass	Pass				B, 8	TSssWRes-ntW-_3.fsa	4.1519	178	648	57	947	942	3.7103	950	4.417	3	0.3025
Analyzed	TSssWRes-ntW-_3	Sample	GS500LIZ_3730	Han PC	FALSE	Pass	Pass				B, 9	TSssWRes-ntW-_3.fsa	4.7703	170	798	70	954	950	4.417	960	5.3004	4	0.3909
Analyzed	TSssWRes-ntW-_3	Sample	GS500LIZ_3730	Han PC	FALSE	Pass	Pass				B, 10	TSssWRes-ntW-_3.fsa	6.5371	817	4777	421	974	966	5.8304	981	7.1555	5	0.5046
Analyzed	TSssWRes-ntW-_3	Sample	GS500LIZ_3730	Han PC	FALSE	Pass	Pass				B, 11	TSssWRes-ntW-_3.fsa	8.0389	2627	15969	1410	991	983	7.3322	998	8.6572	5	0.5295
Analyzed	TSssWRes-ntW-_3	Sample	GS500LIZ_3730	Han PC	FALSE	Pass	Pass				B, 12	TSssWRes-ntW-_3.fsa	10.6891	195	834	73	1021	1016	10.2474	1026	11.1307	4	0.3682
Analyzed	TSssWRes-ntW-_3	Sample	GS500LIZ_3730	Han PC	FALSE	Pass	Pass				B, 13	TSssWRes-ntW-_3.fsa	12.0141	203	1304	115	1036	1028	11.3074	1043	12.6325	6	0.552
Analyzed	TSssWRes-ntW-_3	Sample	GS500LIZ_3730	Han PC	FALSE	Pass	Pass				B, 14	TSssWRes-ntW-_3.fsa	14.841	2122	14762	1304	1068	1060	14.1343	1076	15.5477	6	0.6167
Analyzed	TSssWRes-ntW-_3	Sample	GS500LIZ_3730	Han PC	FALSE	Pass	Pass				B, 15	TSssWRes-ntW-_3.fsa	16.7845	24131	164611	14541	1090	1081	15.9894	1097	17.4028	6	0.5958
Analyzed	TSssWRes-ntW-_3	Sample	GS500LIZ_3730	Han PC	FALSE	Pass	Pass				B, 16	TSssWRes-ntW-_3.fsa	18.2862	22496	165226	14595	1107	1099	17.5795	1115	18.9929	7	0.6472
Analyzed	TSssWRes-ntW-_3	Sample	GS500LIZ_3730	Han PC	FALSE	Pass	Pass				B, 17	TSssWRes-ntW-_3.fsa	19.4346	1486	6691	591	1120	1115	18.9929	1126	19.9647	4	0.3875
Analyzed	TSssWRes-ntW-_3	Sample	GS500LIZ_3730	Han PC	FALSE	Pass	Pass				B, 18	TSssWRes-ntW-_3.fsa	21.9965	5251	34119	3014	1149	1140	21.2014	1156	22.6148	6	0.5693
Analyzed	TSssWRes-ntW-_3	Sample	GS500LIZ_3730	Han PC	FALSE	Pass	Pass				B, 19	TSssWRes-ntW-_3.fsa	25.0883	699	4163	367	1184	1175	24.2933	1189	25.53	5	0.5148
Analyzed	TSssWRes-ntW-_3	Sample	GS500LIZ_3730	Han PC	FALSE	Pass	Pass				B, 20	TSssWRes-ntW-_3.fsa	26.2368	3285	19728	1742	1197	1189	25.53	1204	26.8551	5	0.5199
Analyzed	TSssWRes-ntW-_3	Sample	GS500LIZ_3730	Han PC	FALSE	Pass	Pass				B, 21	TSssWRes-ntW-_3.fsa	28.6219	274	1591	140	1224	1216	27.9152	1231	29.2403	5	0.5044
Analyzed	TSssWRes-ntW-_3	Sample	GS500LIZ_3730	Han PC	FALSE	Pass	Pass				B, 22	TSssWRes-ntW-_3.fsa	30.3004	120	684	60	1243	1237	29.7703	1250	30.9187	5	0.4882
Analyzed	TSssWRes-ntW-_3	Sample	GS500LIZ_3730	Han PC	FALSE	Pass	Pass				B, 23	TSssWRes-ntW-_3.fsa	31.6254	700	3998	353	1258	1250	30.9187	1264	32.1555	5	0.4885
Analyzed	TSssWRes-ntW-_3	Sample	GS500LIZ_3730	Han PC	FALSE	Pass	Pass				B, 24	TSssWRes-ntW-_3.fsa	32.6855	164	828	73	1270	1264	32.1555	1275	33.1272	4	0.4317
Analyzed	TSssWRes-ntW-_3	Sample	GS500LIZ_3730	Han PC	FALSE	Pass	Pass				B, 25	TSssWRes-ntW-_3.fsa	33.5689	134	635	56	1280	1275	33.1272	1285	34.0106	4	0.4056
Analyzed	TSssWRes-ntW-_3	Sample	GS500LIZ_3730	Han PC	FALSE	Pass	Pass				B, 26	TSssWRes-ntW-_3.fsa	34.629	495	2787	246	1292	1285	34.0106	1299	35.2474	5	0.4829
Analyzed	TSssWRes-ntW-_3	Sample	GS500LIZ_3730	Han PC	FALSE	Pass	Pass				B, 27	TSssWRes-ntW-_3.fsa	37.7209	190	1034	91	1327	1321	37.1908	1334	38.3392	5	0.4641
Analyzed	TSssWRes-ntW-_3	Sample	GS500LIZ_3730	Han PC	FALSE	Pass	Pass				B, 28	TSssWRes-ntW-_3.fsa	41.5194	550	3524	311	1370	1362	40.8127	1379	42.3145	6	0.5548
Analyzed	TSssWRes-ntW-_3	Sample	GS500LIZ_3730	Han PC	FALSE	Pass	Pass				B, 29	TSssWRes-ntW-_3.fsa	43.9929	591	3985	352	1398	1390	43.2862	1405	44.6113	6	0.5939
Analyzed	TSssWRes-ntW-_3	Sample	GS500LIZ_3730	Han PC	FALSE	Pass	Pass				B, 30	TSssWRes-ntW-_3.fsa	46.1131	101	455	40	1422	1417	45.6714	1427	46.5548	4	0.3875
Analyzed	TSssWRes-ntW-_3	Sample	GS500LIZ_3730	Han PC	FALSE	Pass	Pass				B, 31	TSssWRes-ntW-_3.fsa	47.3498	120	631	55	1436	1429	46.7315	1441	47.7915	5	0.4547
Analyzed	TSssWRes-ntW-_3	Sample	GS500LIZ_3730	Han PC	FALSE	Pass	Pass				B, 32	TSssWRes-ntW-_3.fsa	54.0022	133	584	50	1512	1507	53.5661	1517	54.4387	4	0.3618
Analyzed	TSssWRes-ntW-_3	Sample	GS500LIZ_3730	Han PC	FALSE	Pass	Pass				B, 33	TSssWRes-ntW-_3.fsa	56.5374	157	710	62	1541	1536	56.0997	1546	56.9755	4	0.3824
Analyzed	TSssWRes-ntW-_3	Sample	GS500LIZ_3730	Han PC	FALSE	Pass	Pass				B, 34	TSssWRes-ntW-_3.fsa	58.467	129	681	59	1563	1556	57.8525	1569	58.9942	5	0.4526
Analyzed	TSssWRes-ntW-_3	Sample	GS500LIZ_3730	Han PC	FALSE	Pass	Pass				B, 35	TSssWRes-ntW-_3.fsa	68.464	204	896	79	1676	1671	68.0186	1681	68.9097	4	0.3798
Analyzed	TSssWRes-ntW-_3	Sample	GS500LIZ_3730	Han PC	FALSE	Pass	Pass				B, 36	TSssWRes-ntW-_3.fsa	69.445	274	1308	116	1687	1681	68.9097	1692	69.8913	4	0.4124
Analyzed	TSssWRes-ntW-_3	Sample	GS500LIZ_3730	Han PC	FALSE	Pass	Pass				B, 37	TSssWRes-ntW-_3.fsa	74.8201	115	645	58	1747	1740	74.1909	1753	75.3665	5	0.4981
Analyzed	TSssWRes-ntW-_3	Sample	GS500LIZ_3730	Han PC	FALSE	Pass	Pass				B, 38	TSssWRes-ntW-_3.fsa	76.0995	126	595	54	1761	1755	75.5498	1766	76.5576	4	0.4169
Analyzed	TSssWRes-ntW-_3	Sample	GS500LIZ_3730	Han PC	FALSE	Pass	Pass				B, 39	TSssWRes-ntW-_3.fsa	77.2905	966	5569	510	1774	1766	76.5576	1781	77.9318	5	0.5097
Analyzed	TSssWRes-ntW-_3	Sample	GS500LIZ_3730	Han PC	FALSE	Pass	Pass				B, 40	TSssWRes-ntW-_3.fsa	79.4891	109	446	40	1798	1791	78.8478	1801	79.7639	3	0.3572
Analyzed	TSssWRes-ntW-_3	Sample	GS500LIZ_3730	Han PC	FALSE	Pass	Pass				B, 41	TSssWRes-ntW-_3.fsa	80.2218	210	969	88	1806	1801	79.7639	1813	80.863	4	0.4031
Analyzed	TSssWRes-ntW-_3	Sample	GS500LIZ_3730	Han PC	FALSE	Pass	Pass				B, 42	TSssWRes-ntW-_3.fsa	81.5042	205	1153	105	1820	1813	80.863	1826	82.0537	5	0.4982
Analyzed	TSssWRes-ntW-_3	Sample	GS500LIZ_3730	Han PC	FALSE	Pass	Pass				B, 43	TSssWRes-ntW-_3.fsa	82.5116	119	494	45	1831	1826	82.0537	1835	82.878	3	0.3634
Analyzed	TSssWRes-ntW-_3	Sample	GS500LIZ_3730	Han PC	FALSE	Pass	Pass				B, 44	TSssWRes-ntW-_3.fsa	92.2179	145	742	67	1937	1930	91.577	1942	92.6757	4	0.4532
Analyzed	TSssWRes-ntW-_3	Sample	GS500LIZ_3730	Han PC	FALSE	Pass	Pass				B, 45	TSssWRes-ntW-_3.fsa	101.871	375	1952	166	2044	2037	101.275	2049	102.297	5	0.4286
Analyzed	TSssWRes-ntW-_3	Sample	GS500LIZ_3730	Han PC	FALSE	Pass	Pass				B, 46	TSssWRes-ntW-_3.fsa	103.661	125	680	58	2065	2058	103.064	2070	104.088	5	0.4539
Analyzed	TSssWRes-ntW-_3	Sample	GS500LIZ_3730	Han PC	FALSE	Pass	Pass				B, 47	TSssWRes-ntW-_3.fsa	114.49	115	519	44	2191	2185	113.971	2196	114.923	4	0.3743
Analyzed	TSssWRes-ntW-_3	Sample	GS500LIZ_3730	Han PC	FALSE	Pass	Pass				B, 48	TSssWRes-ntW-_3.fsa	119.355	150	840	73	2247	2240	118.745	2253	119.878	5	0.4735
Analyzed	TSssWRes-ntW-_3	Sample	GS500LIZ_3730	Han PC	FALSE	Pass	Pass				B, 49	TSssWRes-ntW-_3.fsa	123.464	107	539	47	2294	2287	122.851	2299	123.903	4	0.4282
Analyzed	TSssWRes-ntW-_3	Sample	GS500LIZ_3730	Han PC	FALSE	Pass	Pass				B, 50	TSssWRes-ntW-_3.fsa	124.43	110	536	47	2305	2299	123.903	2311	124.957	4	0.4105
Analyzed	TSssWRes-ntW-_3	Sample	GS500LIZ_3730	Han PC	FALSE	Pass	Pass				B, 51	TSssWRes-ntW-_3.fsa	128.394	149	774	68	2350	2343	127.776	2355	128.836	4	0.4403
Analyzed	TSssWRes-ntW-_3	Sample	GS500LIZ_3730	Han PC	FALSE	Pass	Pass				B, 52	TSssWRes-ntW-_3.fsa	129.367	169	881	77	2361	2355	128.836	2367	129.898	5	0.4481
Analyzed	TSssWRes-ntW-_3	Sample	GS500LIZ_3730	Han PC	FALSE	Pass	Pass				B, 53	TSssWRes-ntW-_3.fsa	130.43	152	832	73	2373	2367	129.898	2379	130.962	5	0.474
Analyzed	TSssWRes-ntW-_3	Sample	GS500LIZ_3730	Han PC	FALSE	Pass	Pass				B, 54	TSssWRes-ntW-_3.fsa	131.584	101	557	49	2386	2379	130.962	2391	132.028	5	0.4813
Analyzed	TSssWRes-ntW-_3	Sample	GS500LIZ_3730	Han PC	FALSE	Pass	Pass				B, 55	TSssWRes-ntW-_3.fsa	132.561	126	613	54	2397	2391	132.028	2402	133.006	4	0.4195
Analyzed	TSssWRes-ntW-_3	Sample	GS500LIZ_3730	Han PC	FALSE	Pass	Pass				B, 56	TSssWRes-ntW-_3.fsa	133.719	223	1189	105	2410	2402	133.006	2415	134.165	5	0.4558
Analyzed	TSssWRes-ntW-_3	Sample	GS500LIZ_3730	Han PC	FALSE	Pass	Pass				B, 57	TSssWRes-ntW-_3.fsa	134.789	253	1352	120	2422	2415	134.165	2427	135.236	5	0.4658
Analyzed	TSssWRes-ntW-_3	Sample	GS500LIZ_3730	Han PC	FALSE	Pass	Pass				B, 58	TSssWRes-ntW-_3.fsa	135.862	234	1256	112	2434	2427	135.236	2440	136.398	5	0.466
Analyzed	TSssWRes-ntW-_3	Sample	GS500LIZ_3730	Han PC	FALSE	Pass	Pass				B, 59	TSssWRes-ntW-_3.fsa	201.233	176	1098	90	3185	3176	200.493	3191	201.727	6	0.4992
Analyzed	TSssWRes-ntW-_3	Sample	GS500LIZ_3730	Han PC	FALSE	Pass	Pass				B, 60	TSssWRes-ntW-_3.fsa	207.232	269	1561	128	3258	3250	206.575	3264	207.725	5	0.4672
Analyzed	TSssWRes-ntW-_3	Sample	GS500LIZ_3730	Han PC	FALSE	Pass	Pass				B, 61	TSssWRes-ntW-_3.fsa	251.568	117	693	56	3800	3793	250.998	3807	252.138	5	0.4703
Analyzed	TSssWRes-ntW-_3	Sample	GS500LIZ_3730	Han PC	FALSE	Pass	Pass				B, 62	TSssWRes-ntW-_3.fsa	364.206	122	760	59	5187	5178	363.507	5194	364.75	6	0.4829
Analyzed	TSssWRes-ntW-_3	Sample	GS500LIZ_3730	Han PC	FALSE	Pass	Pass				B, 63	TSssWRes-ntW-_3.fsa	380.917	287	1928	149	5402	5393	380.217	5409	381.462	6	0.5194
Analyzed	TSssWRes-ntW-_3	Sample	GS500LIZ_3730	Han PC	FALSE	Pass	Pass				B, 64	TSssWRes-ntW-_3.fsa	383.874	695	4841	376	5440	5432	383.251	5450	384.652	6	0.5429
Analyzed	TSssWRes-ntW-_3	Sample	GS500LIZ_3730	Han PC	FALSE	Pass	Pass				B, 65	TSssWRes-ntW-_3.fsa	392.361	141	911	70	5549	5541	391.737	5556	392.906	6	0.4999
Analyzed	TSssWRes-ntW-_3	Sample	GS500LIZ_3730	Han PC	FALSE	Pass	Pass				B, 66	TSssWRes-ntW-_3.fsa	394.62	110	672	52	5578	5572	394.153	5585	395.166	5	0.4554
Analyzed	TSssWRes-ntW-_3	Sample	GS500LIZ_3730	Han PC	FALSE	Pass	Pass				B, 67	TSssWRes-ntW-_3.fsa	402.317	202	929	76	5675	5667	401.655	5680	402.731	4	0.3675
Analyzed	TSssWRes-ntW-_3	Sample	GS500LIZ_3730	Han PC	FALSE	Pass	Pass				B, 68	TSssWRes-ntW-_3.fsa	403.311	278	1845	152	5687	5680	402.731	5694	403.89	6	0.5483
Analyzed	TSssWRes-ntW-_3	Sample	GS500LIZ_3730	Han PC	FALSE	Pass	Pass				B, 69	TSssWRes-ntW-_3.fsa	406.375	623	3641	301	5724	5716	405.712	5730	406.872	5	0.4766
Analyzed	TSssWRes-ntW-_3	Sample	GS500LIZ_3730	Han PC	FALSE	Pass	Pass				B, 70	TSssWRes-ntW-_3.fsa	407.369	202	1069	88	5736	5730	406.872	5742	407.867	5	0.4184
Analyzed	TSssWRes-ntW-_3	Sample	GS500LIZ_3730	Han PC	FALSE	Pass	Pass				B, 71	TSssWRes-ntW-_3.fsa	408.529	1314	8142	674	5750	5742	407.867	5757	409.11	6	0.5071
Analyzed	TSssWRes-ntW-_3	Sample	GS500LIZ_3730	Han PC	FALSE	Pass	Pass				B, 72	TSssWRes-ntW-_3.fsa	411.597	104	490	40	5787	5782	411.183	5792	412.012	4	0.3822
Analyzed	TSssWRes-ntW-_3	Sample	GS500LIZ_3730	Han PC	FALSE	Pass	Pass				B, 73	TSssWRes-ntW-_3.fsa	412.592	368	2069	171	5799	5792	412.012	5806	413.173	5	0.46
Analyzed	TSssWRes-ntW-_3	Sample	GS500LIZ_3730	Han PC	FALSE	Pass	Pass				B, 74	TSssWRes-ntW-_3.fsa	413.754	506	2341	194	5813	5806	413.173	5819	414.252	4	0.3731
Analyzed	TSssWRes-ntW-_3	Sample	GS500LIZ_3730	Han PC	FALSE	Pass	Pass				B, 75	TSssWRes-ntW-_3.fsa	414.667	392	1442	119	5824	5819	414.252	5829	415.082	3	0.2944
Analyzed	TSssWRes-ntW-_3	Sample	GS500LIZ_3730	Han PC	FALSE	Pass	Pass				B, 76	TSssWRes-ntW-_3.fsa	415.829	12930	87934	7299	5838	5829	415.082	5845	416.41	6	0.5603
Analyzed	TSssWRes-ntW-_3	Sample	GS500LIZ_3730	Han PC	FALSE	Pass	Pass				B, 77	TSssWRes-ntW-_3.fsa	417.821	4853	31489	2615	5862	5854	417.157	5870	418.486	6	0.5259
Analyzed	TSssWRes-ntW-_3	Sample	GS500LIZ_3730	Han PC	FALSE	Pass	Pass				B, 78	TSssWRes-ntW-_3.fsa	425.052	1362	9014	749	5949	5941	424.387	5956	425.634	6	0.554
Analyzed	TSssWRes-ntW-_3	Sample	GS500LIZ_3730	Han PC	FALSE	Pass	Pass				G, 1	TSssWRes-ntW-_3.fsa	16.7845	2247	8260	729	1090	1082	16.0777	1096	17.3145	3	0.3038
Analyzed	TSssWRes-ntW-_3	Sample	GS500LIZ_3730	Han PC	FALSE	Pass	Pass				G, 2	TSssWRes-ntW-_3.fsa	18.2862	6424	25687	2269	1107	1100	17.6678	1114	18.9046	3	0.3398
Analyzed	TSssWRes-ntW-_3	Sample	GS500LIZ_3730	Han PC	FALSE	Pass	Pass				G, 3	TSssWRes-ntW-_3.fsa	25.6184	505	2944	260	1190	1181	24.8233	1198	26.3251	5	0.4977
Analyzed	TSssWRes-ntW-_3	Sample	GS500LIZ_3730	Han PC	FALSE	Pass	Pass				Y, 1	TSssWRes-ntW-_3.fsa	26.4134	158	1092	96	1199	1191	25.7067	1209	27.2968	7	0.6494
Analyzed	TSssWRes-ntW-_3	Sample	GS500LIZ_3730	Han PC	FALSE	Pass	Pass				Y, 2	TSssWRes-ntW-_3.fsa	415.912	110	939	77	5839	5826	414.833	5846	416.493	5	0.4343
Analyzed	TSssWRes-ntW-_3	Sample	GS500LIZ_3730	Han PC	FALSE	Pass	Pass				R, 1	TSssWRes-ntW-_3.fsa	18.2862	356	1475	130	1107	1101	17.7562	1114	18.9046	3	0.3215
Analyzed	TSssWRes-ntW-_3	Sample	GS500LIZ_3730	Han PC	FALSE	Pass	Pass				R, 2	TSssWRes-ntW-_3.fsa	25.6184	10938	71756	6338	1190	1181	24.8233	1198	26.3251	6	0.5802
Analyzed	TSssWRes-ntW-_3	Sample	GS500LIZ_3730	Han PC	FALSE	Pass	Pass				R, 3	TSssWRes-ntW-_3.fsa	27.1201	357	2222	196	1207	1198	26.3251	1215	27.8269	6	0.5343
Analyzed	TSssWRes-ntW-_3	Sample	GS500LIZ_3730	Han PC	FALSE	Pass	Pass				O, 1	TSssWRes-ntW-_3.fsa	4.3286	203	1250	110	949	940	3.5336	957	5.0353	6	0.5326
Analyzed	TSssWRes-ntW-_3	Sample	GS500LIZ_3730	Han PC	FALSE	Pass	Pass				O, 2	TSssWRes-ntW-_3.fsa	6.2721	177	1096	96	971	962	5.477	980	7.0671	6	0.5366
Analyzed	TSssWRes-ntW-_3	Sample	GS500LIZ_3730	Han PC	FALSE	Pass	Pass				O, 3	TSssWRes-ntW-_3.fsa	9.5406	941	6103	539	1008	999	8.7456	1017	10.3357	6	0.5623
Analyzed	TSssWRes-ntW-_3	Sample	GS500LIZ_3730	Han PC	FALSE	Pass	Pass				O, 4	TSssWRes-ntW-_3.fsa	12.8092	117	481	42	1045	1038	12.1908	1051	13.3392	3	0.3495
Analyzed	TSssWRes-ntW-_3	Sample	GS500LIZ_3730	Han PC	FALSE	Pass	Pass				O, 5	TSssWRes-ntW-_3.fsa	14.1343	2309	14417	1273	1060	1051	13.3392	1069	14.9293	6	0.5426
Analyzed	TSssWRes-ntW-_3	Sample	GS500LIZ_3730	Han PC	FALSE	Pass	Pass				O, 6	TSssWRes-ntW-_3.fsa	16.0777	7337	47746	4217	1082	1073	15.2827	1091	16.8728	6	0.5632
Analyzed	TSssWRes-ntW-_3	Sample	GS500LIZ_3730	Han PC	FALSE	Pass	Pass				O, 7	TSssWRes-ntW-_3.fsa	17.9329	200	1212	107	1103	1091	16.8728	1112	18.7279	5	0.5258
Analyzed	TSssWRes-ntW-_3	Sample	GS500LIZ_3730	Han PC	FALSE	Pass	Pass				O, 8	TSssWRes-ntW-_3.fsa	21.3781	968	5588	493	1142	1132	20.4947	1150	22.0848	5	0.5099
Analyzed	TSssWRes-ntW-_3	Sample	GS500LIZ_3730	Han PC	FALSE	Pass	Pass				O, 9	TSssWRes-ntW-_3.fsa	22.7915	2550	13711	1211	1158	1150	22.0848	1169	23.7633	5	0.4612
Analyzed	TSssWRes-ntW-_3	Sample	GS500LIZ_3730	Han PC	FALSE	Pass	Pass				O, 10	TSssWRes-ntW-_3.fsa	27.2085	1400	6319	558	1208	1200	26.5018	1214	27.7385	4	0.3868
Analyzed	TSssWRes-ntW-_3	Sample	GS500LIZ_3730	Han PC	FALSE	Pass	Pass				O, 11	TSssWRes-ntW-_3.fsa	28.4452	455	1924	169	1222	1214	27.7385	1228	28.9753	4	0.3624
Analyzed	TSssWRes-ntW-_3	Sample	GS500LIZ_3730	Han PC	FALSE	Pass	Pass				O, 12	TSssWRes-ntW-_3.fsa	30.3887	1244	7268	642	1244	1236	29.682	1252	31.0954	5	0.5065
Analyzed	TSssWRes-ntW-_3	Sample	GS500LIZ_3730	Han PC	FALSE	Pass	Pass				O, 13	TSssWRes-ntW-_3.fsa	33.2155	2459	15820	1397	1276	1267	32.4205	1285	34.0106	6	0.5605
Analyzed	TSssWRes-ntW-_3	Sample	GS500LIZ_3730	Han PC	FALSE	Pass	Pass				O, 14	TSssWRes-ntW-_3.fsa	36.9258	4644	28069	2479	1318	1309	36.1307	1326	37.6325	5	0.5225
Analyzed	TSssWRes-ntW-_3	Sample	GS500LIZ_3730	Han PC	FALSE	Pass	Pass				O, 15	TSssWRes-ntW-_3.fsa	50	5646	33483	2933	1466	1457	49.2049	1474	50.6944	5	0.5078
Analyzed	TSssWRes-ntW-_3	Sample	GS500LIZ_3730	Han PC	FALSE	Pass	Pass				O, 16	TSssWRes-ntW-_3.fsa	75	7024	40858	3706	1749	1740	74.1909	1757	75.733	5	0.51
Analyzed	TSssWRes-ntW-_3	Sample	GS500LIZ_3730	Han PC	FALSE	Pass	Pass				O, 17	TSssWRes-ntW-_3.fsa	100	8292	48711	4309	2022	2013	99.176	2030	100.68	5	0.5023
Analyzed	TSssWRes-ntW-_3	Sample	GS500LIZ_3730	Han PC	FALSE	Pass	Pass				O, 18	TSssWRes-ntW-_3.fsa	139	9219	54718	5146	2469	2460	138.191	2477	139.79	5	0.5418
Analyzed	TSssWRes-ntW-_3	Sample	GS500LIZ_3730	Han PC	FALSE	Pass	Pass				O, 19	TSssWRes-ntW-_3.fsa	150	9247	54179	5053	2582	2573	149.136	2590	150.721	5	0.5323
Analyzed	TSssWRes-ntW-_3	Sample	GS500LIZ_3730	Han PC	FALSE	Pass	Pass				O, 20	TSssWRes-ntW-_3.fsa	160	9775	58510	5017	2696	2687	159.231	2705	160.775	5	0.4971
Analyzed	TSssWRes-ntW-_3	Sample	GS500LIZ_3730	Han PC	FALSE	Pass	Pass				O, 21	TSssWRes-ntW-_3.fsa	200	9524	58127	4794	3170	3161	199.256	3179	200.74	5	0.4906
Analyzed	TSssWRes-ntW-_3	Sample	GS500LIZ_3730	Han PC	FALSE	Pass	Pass				O, 22	TSssWRes-ntW-_3.fsa	247.574	8372	53945	4398	3751	3742	246.841	3760	248.308	6	0.5132
Analyzed	TSssWRes-ntW-_3	Sample	GS500LIZ_3730	Han PC	FALSE	Pass	Pass				O, 23	TSssWRes-ntW-_3.fsa	300	7615	48414	3970	4397	4388	299.273	4405	300.667	6	0.5147
Analyzed	TSssWRes-ntW-_3	Sample	GS500LIZ_3730	Han PC	FALSE	Pass	Pass				O, 24	TSssWRes-ntW-_3.fsa	339.804	7921	51905	4244	4879	4870	339.068	4888	340.54	6	0.5305
Analyzed	TSssWRes-ntW-_3	Sample	GS500LIZ_3730	Han PC	FALSE	Pass	Pass				O, 25	TSssWRes-ntW-_3.fsa	350	7784	49993	3984	5004	4994	349.186	5012	350.621	6	0.503
Analyzed	TSssWRes-ntW-_3	Sample	GS500LIZ_3730	Han PC	FALSE	Pass	Pass				O, 26	TSssWRes-ntW-_3.fsa	400	8242	56648	4552	5647	5638	399.298	5656	400.745	6	0.5503
Analyzed	TSssWRes-ntW-_3	Sample	GS500LIZ_3730	Han PC	FALSE	Pass	Pass				O, 27	TSssWRes-ntW-_3.fsa	450	7179	47234	3746	6248	6239	449.247	6257	450.675	6	0.5208
Analyzed	TSssWRes-ntW-_3	Sample	GS500LIZ_3730	Han PC	FALSE	Pass	Pass				O, 28	TSssWRes-ntW-_3.fsa	490	6913	46347	4170	6748	6739	489.226	6757	490.846	6	0.6042
Analyzed	TSssWRes-ntW-_3	Sample	GS500LIZ_3730	Han PC	FALSE	Pass	Pass				O, 29	TSssWRes-ntW-_3.fsa	500	6484	43991	4341	6851	6842	499.097	6860	500.874	6	0.6656
Analyzed	TSssWRes-ntW-_4	Sample	GS500LIZ_3730	Han PC	FALSE	Pass	Pass				B, 1	TSssWRes-ntW-_4.fsa		871	5810	0	776	768	-1	784	-1	6	0
Analyzed	TSssWRes-ntW-_4	Sample	GS500LIZ_3730	Han PC	FALSE	Pass	Pass				B, 2	TSssWRes-ntW-_4.fsa		447	2901	0	806	797	-1	815	-1	6	0
Analyzed	TSssWRes-ntW-_4	Sample	GS500LIZ_3730	Han PC	FALSE	Pass	Pass				B, 3	TSssWRes-ntW-_4.fsa		234	1225	0	830	822	-1	835	-1	5	0
Analyzed	TSssWRes-ntW-_4	Sample	GS500LIZ_3730	Han PC	FALSE	Pass	Pass				B, 4	TSssWRes-ntW-_4.fsa		176	808	0	841	835	-1	846	-1	4	0
Analyzed	TSssWRes-ntW-_4	Sample	GS500LIZ_3730	Han PC	FALSE	Pass	Pass				B, 5	TSssWRes-ntW-_4.fsa	0.9025	233	1500	135	883	874	0.0903	889	1.444	6	0.5766
Analyzed	TSssWRes-ntW-_4	Sample	GS500LIZ_3730	Han PC	FALSE	Pass	Pass				B, 6	TSssWRes-ntW-_4.fsa	2.1661	134	826	74	897	889	1.444	903	2.7076	6	0.5431
Analyzed	TSssWRes-ntW-_4	Sample	GS500LIZ_3730	Han PC	FALSE	Pass	Pass				B, 7	TSssWRes-ntW-_4.fsa	4.5126	538	2472	223	923	919	4.1516	932	5.3249	4	0.3804
Analyzed	TSssWRes-ntW-_4	Sample	GS500LIZ_3730	Han PC	FALSE	Pass	Pass				B, 8	TSssWRes-ntW-_4.fsa	6.2274	741	4322	390	942	934	5.5054	950	6.9495	5	0.5114
Analyzed	TSssWRes-ntW-_4	Sample	GS500LIZ_3730	Han PC	FALSE	Pass	Pass				B, 9	TSssWRes-ntW-_4.fsa	7.7617	2489	15341	1384	959	950	6.9495	966	8.3935	6	0.5465
Analyzed	TSssWRes-ntW-_4	Sample	GS500LIZ_3730	Han PC	FALSE	Pass	Pass				B, 10	TSssWRes-ntW-_4.fsa	10.3791	163	738	66	988	982	9.8376	993	10.8303	4	0.3956
Analyzed	TSssWRes-ntW-_4	Sample	GS500LIZ_3730	Han PC	FALSE	Pass	Pass				B, 11	TSssWRes-ntW-_4.fsa	14.7112	780	4308	388	1036	1030	14.1697	1045	15.5235	5	0.4678
Analyzed	TSssWRes-ntW-_4	Sample	GS500LIZ_3730	Han PC	FALSE	Pass	Pass				B, 12	TSssWRes-ntW-_4.fsa	16.426	22531	140873	12714	1055	1047	15.704	1062	17.0578	6	0.5596
Analyzed	TSssWRes-ntW-_4	Sample	GS500LIZ_3730	Han PC	FALSE	Pass	Pass				B, 13	TSssWRes-ntW-_4.fsa	18.0505	23919	177294	16001	1073	1064	17.2383	1080	18.6823	7	0.6681
Analyzed	TSssWRes-ntW-_4	Sample	GS500LIZ_3730	Han PC	FALSE	Pass	Pass				B, 14	TSssWRes-ntW-_4.fsa	19.1336	1617	7622	687	1085	1080	18.6823	1093	19.8556	4	0.4102
Analyzed	TSssWRes-ntW-_4	Sample	GS500LIZ_3730	Han PC	FALSE	Pass	Pass				B, 15	TSssWRes-ntW-_4.fsa	21.6607	4325	27853	2513	1113	1105	20.9386	1121	22.3827	6	0.5727
Analyzed	TSssWRes-ntW-_4	Sample	GS500LIZ_3730	Han PC	FALSE	Pass	Pass				B, 16	TSssWRes-ntW-_4.fsa	23.2852	151	990	89	1131	1124	22.6534	1138	23.917	6	0.5844
Analyzed	TSssWRes-ntW-_4	Sample	GS500LIZ_3730	Han PC	FALSE	Pass	Pass				B, 17	TSssWRes-ntW-_4.fsa	25.361	678	3250	293	1154	1146	24.639	1158	25.722	4	0.4072
Analyzed	TSssWRes-ntW-_4	Sample	GS500LIZ_3730	Han PC	FALSE	Pass	Pass				B, 18	TSssWRes-ntW-_4.fsa	26.3538	2739	15724	1419	1165	1158	25.722	1173	27.0758	5	0.5061
Analyzed	TSssWRes-ntW-_4	Sample	GS500LIZ_3730	Han PC	FALSE	Pass	Pass				B, 19	TSssWRes-ntW-_4.fsa	28.7004	213	1213	109	1191	1184	28.0686	1197	29.2419	5	0.505
Analyzed	TSssWRes-ntW-_4	Sample	GS500LIZ_3730	Han PC	FALSE	Pass	Pass				B, 20	TSssWRes-ntW-_4.fsa	30.3249	114	617	55	1209	1202	29.6931	1215	30.8664	5	0.4843
Analyzed	TSssWRes-ntW-_4	Sample	GS500LIZ_3730	Han PC	FALSE	Pass	Pass				B, 21	TSssWRes-ntW-_4.fsa	31.6787	550	3281	296	1224	1215	30.8664	1230	32.2202	5	0.5233
Analyzed	TSssWRes-ntW-_4	Sample	GS500LIZ_3730	Han PC	FALSE	Pass	Pass				B, 22	TSssWRes-ntW-_4.fsa	32.6715	110	502	45	1235	1230	32.2202	1240	33.1227	4	0.4004
Analyzed	TSssWRes-ntW-_4	Sample	GS500LIZ_3730	Han PC	FALSE	Pass	Pass				B, 23	TSssWRes-ntW-_4.fsa	33.574	100	465	41	1245	1240	33.1227	1250	34.0253	4	0.397
Analyzed	TSssWRes-ntW-_4	Sample	GS500LIZ_3730	Han PC	FALSE	Pass	Pass				B, 24	TSssWRes-ntW-_4.fsa	34.5668	407	2126	191	1256	1250	34.0253	1263	35.1986	5	0.4588
Analyzed	TSssWRes-ntW-_4	Sample	GS500LIZ_3730	Han PC	FALSE	Pass	Pass				B, 25	TSssWRes-ntW-_4.fsa	37.7256	189	1019	91	1291	1284	37.0939	1298	38.3574	5	0.4702
Analyzed	TSssWRes-ntW-_4	Sample	GS500LIZ_3730	Han PC	FALSE	Pass	Pass				B, 26	TSssWRes-ntW-_4.fsa	41.426	460	2713	244	1332	1325	40.7942	1340	42.148	5	0.5187
Analyzed	TSssWRes-ntW-_4	Sample	GS500LIZ_3730	Han PC	FALSE	Pass	Pass				B, 27	TSssWRes-ntW-_4.fsa	43.9531	524	3616	326	1360	1351	43.1408	1367	44.5848	6	0.6244
Analyzed	TSssWRes-ntW-_4	Sample	GS500LIZ_3730	Han PC	FALSE	Pass	Pass				B, 28	TSssWRes-ntW-_4.fsa	47.2924	110	571	51	1397	1389	46.5704	1402	47.7437	4	0.4507
Analyzed	TSssWRes-ntW-_4	Sample	GS500LIZ_3730	Han PC	FALSE	Pass	Pass				B, 29	TSssWRes-ntW-_4.fsa	53.9221	113	487	43	1471	1466	53.4755	1476	54.3689	4	0.3681
Analyzed	TSssWRes-ntW-_4	Sample	GS500LIZ_3730	Han PC	FALSE	Pass	Pass				B, 30	TSssWRes-ntW-_4.fsa	56.5171	132	577	51	1500	1495	56.0691	1505	56.9653	4	0.3816
Analyzed	TSssWRes-ntW-_4	Sample	GS500LIZ_3730	Han PC	FALSE	Pass	Pass				B, 31	TSssWRes-ntW-_4.fsa	58.4012	111	586	52	1521	1515	57.8625	1527	58.9403	5	0.4677
Analyzed	TSssWRes-ntW-_4	Sample	GS500LIZ_3730	Han PC	FALSE	Pass	Pass				B, 32	TSssWRes-ntW-_4.fsa	68.4306	203	941	85	1632	1627	67.9762	1637	68.8851	4	0.4059
Analyzed	TSssWRes-ntW-_4	Sample	GS500LIZ_3730	Han PC	FALSE	Pass	Pass				B, 33	TSssWRes-ntW-_4.fsa	69.431	264	1161	105	1643	1637	68.8851	1647	69.795	4	0.3869
Analyzed	TSssWRes-ntW-_4	Sample	GS500LIZ_3730	Han PC	FALSE	Pass	Pass				B, 34	TSssWRes-ntW-_4.fsa	74.8168	109	615	56	1702	1695	74.1761	1708	75.3722	5	0.5028
Analyzed	TSssWRes-ntW-_4	Sample	GS500LIZ_3730	Han PC	FALSE	Pass	Pass				B, 35	TSssWRes-ntW-_4.fsa	76.1164	123	576	53	1716	1708	75.3722	1721	76.5815	4	0.4163
Analyzed	TSssWRes-ntW-_4	Sample	GS500LIZ_3730	Han PC	FALSE	Pass	Pass				B, 36	TSssWRes-ntW-_4.fsa	77.2327	865	5078	472	1728	1721	76.5815	1735	77.8838	5	0.5292
Analyzed	TSssWRes-ntW-_4	Sample	GS500LIZ_3730	Han PC	FALSE	Pass	Pass				B, 37	TSssWRes-ntW-_4.fsa	79.4649	103	411	38	1752	1746	78.9069	1755	79.7438	3	0.3574
Analyzed	TSssWRes-ntW-_4	Sample	GS500LIZ_3730	Han PC	FALSE	Pass	Pass				B, 38	TSssWRes-ntW-_4.fsa	80.2088	215	945	87	1760	1755	79.7438	1765	80.6737	4	0.3911
Analyzed	TSssWRes-ntW-_4	Sample	GS500LIZ_3730	Han PC	FALSE	Pass	Pass				B, 39	TSssWRes-ntW-_4.fsa	81.4176	218	1144	106	1773	1765	80.6737	1778	81.8825	5	0.4723
Analyzed	TSssWRes-ntW-_4	Sample	GS500LIZ_3730	Han PC	FALSE	Pass	Pass				B, 40	TSssWRes-ntW-_4.fsa	82.4403	188	877	81	1784	1778	81.8825	1789	82.9052	4	0.4217
Analyzed	TSssWRes-ntW-_4	Sample	GS500LIZ_3730	Han PC	FALSE	Pass	Pass				B, 41	TSssWRes-ntW-_4.fsa	92.1054	132	693	64	1888	1882	91.548	1894	92.6628	5	0.4699
Analyzed	TSssWRes-ntW-_4	Sample	GS500LIZ_3730	Han PC	FALSE	Pass	Pass				B, 42	TSssWRes-ntW-_4.fsa	100.173	252	1454	130	1975	1965	99.2571	1981	100.693	5	0.5026
Analyzed	TSssWRes-ntW-_4	Sample	GS500LIZ_3730	Han PC	FALSE	Pass	Pass				B, 43	TSssWRes-ntW-_4.fsa	101.734	353	1823	158	1993	1986	101.127	1999	102.255	4	0.433
Analyzed	TSssWRes-ntW-_4	Sample	GS500LIZ_3730	Han PC	FALSE	Pass	Pass				B, 44	TSssWRes-ntW-_4.fsa	103.56	119	578	50	2014	2007	102.951	2020	104.082	4	0.405
Analyzed	TSssWRes-ntW-_4	Sample	GS500LIZ_3730	Han PC	FALSE	Pass	Pass				B, 45	TSssWRes-ntW-_4.fsa	128.353	131	705	63	2294	2287	127.722	2299	128.805	5	0.4697
Analyzed	TSssWRes-ntW-_4	Sample	GS500LIZ_3730	Han PC	FALSE	Pass	Pass				B, 46	TSssWRes-ntW-_4.fsa	129.346	147	773	69	2305	2299	128.805	2311	129.889	5	0.4592
Analyzed	TSssWRes-ntW-_4	Sample	GS500LIZ_3730	Han PC	FALSE	Pass	Pass				B, 47	TSssWRes-ntW-_4.fsa	130.432	123	620	56	2317	2311	129.889	2323	130.975	4	0.4355
Analyzed	TSssWRes-ntW-_4	Sample	GS500LIZ_3730	Han PC	FALSE	Pass	Pass				B, 48	TSssWRes-ntW-_4.fsa	133.699	164	898	81	2353	2346	133.062	2358	134.154	5	0.4894
Analyzed	TSssWRes-ntW-_4	Sample	GS500LIZ_3730	Han PC	FALSE	Pass	Pass				B, 49	TSssWRes-ntW-_4.fsa	134.792	190	1044	95	2365	2358	134.154	2370	135.248	5	0.4899
Analyzed	TSssWRes-ntW-_4	Sample	GS500LIZ_3730	Han PC	FALSE	Pass	Pass				B, 50	TSssWRes-ntW-_4.fsa	135.795	174	939	85	2376	2370	135.248	2382	136.344	5	0.4746
Analyzed	TSssWRes-ntW-_4	Sample	GS500LIZ_3730	Han PC	FALSE	Pass	Pass				B, 51	TSssWRes-ntW-_4.fsa	258.746	104	641	53	3805	3798	258.164	3811	259.244	6	0.5085
Analyzed	TSssWRes-ntW-_4	Sample	GS500LIZ_3730	Han PC	FALSE	Pass	Pass				B, 52	TSssWRes-ntW-_4.fsa	367.058	119	673	53	5112	5105	366.502	5118	367.534	5	0.4415
Analyzed	TSssWRes-ntW-_4	Sample	GS500LIZ_3730	Han PC	FALSE	Pass	Pass				B, 53	TSssWRes-ntW-_4.fsa	373.094	139	963	76	5188	5181	372.538	5196	373.73	6	0.551
Analyzed	TSssWRes-ntW-_4	Sample	GS500LIZ_3730	Han PC	FALSE	Pass	Pass				B, 54	TSssWRes-ntW-_4.fsa	375.955	226	1378	109	5224	5216	375.319	5231	376.512	5	0.4735
Analyzed	TSssWRes-ntW-_4	Sample	GS500LIZ_3730	Han PC	FALSE	Pass	Pass				B, 55	TSssWRes-ntW-_4.fsa	383.907	413	2606	207	5324	5316	383.271	5331	384.464	6	0.4989
Analyzed	TSssWRes-ntW-_4	Sample	GS500LIZ_3730	Han PC	FALSE	Pass	Pass				B, 56	TSssWRes-ntW-_4.fsa	395.455	114	658	52	5469	5462	394.897	5476	396.013	5	0.4572
Analyzed	TSssWRes-ntW-_4	Sample	GS500LIZ_3730	Han PC	FALSE	Pass	Pass				B, 57	TSssWRes-ntW-_4.fsa	397.288	137	869	69	5492	5485	396.73	5499	397.846	6	0.5018
Analyzed	TSssWRes-ntW-_4	Sample	GS500LIZ_3730	Han PC	FALSE	Pass	Pass				B, 58	TSssWRes-ntW-_4.fsa	402.287	431	2865	242	5553	5544	401.524	5561	402.964	6	0.5631
Analyzed	TSssWRes-ntW-_4	Sample	GS500LIZ_3730	Han PC	FALSE	Pass	Pass				B, 59	TSssWRes-ntW-_4.fsa	406.354	756	4587	388	5601	5594	405.761	5608	406.948	5	0.5083
Analyzed	TSssWRes-ntW-_4	Sample	GS500LIZ_3730	Han PC	FALSE	Pass	Pass				B, 60	TSssWRes-ntW-_4.fsa	408.559	1129	7504	636	5627	5617	407.711	5634	409.153	6	0.5605
Analyzed	TSssWRes-ntW-_4	Sample	GS500LIZ_3730	Han PC	FALSE	Pass	Pass				B, 61	TSssWRes-ntW-_4.fsa	410.426	405	2508	212	5649	5642	409.832	5656	411.02	6	0.5222
Analyzed	TSssWRes-ntW-_4	Sample	GS500LIZ_3730	Han PC	FALSE	Pass	Pass				B, 62	TSssWRes-ntW-_4.fsa	411.614	198	967	82	5663	5656	411.02	5668	412.039	4	0.3923
Analyzed	TSssWRes-ntW-_4	Sample	GS500LIZ_3730	Han PC	FALSE	Pass	Pass				B, 63	TSssWRes-ntW-_4.fsa	412.548	338	1838	156	5674	5668	412.039	5680	413.058	5	0.4358
Analyzed	TSssWRes-ntW-_4	Sample	GS500LIZ_3730	Han PC	FALSE	Pass	Pass				B, 64	TSssWRes-ntW-_4.fsa	413.652	302	1378	117	5687	5680	413.058	5694	414.247	4	0.3748
Analyzed	TSssWRes-ntW-_4	Sample	GS500LIZ_3730	Han PC	FALSE	Pass	Pass				B, 65	TSssWRes-ntW-_4.fsa	414.671	408	1466	124	5699	5694	414.247	5704	415.096	3	0.2942
Analyzed	TSssWRes-ntW-_4	Sample	GS500LIZ_3730	Han PC	FALSE	Pass	Pass				B, 66	TSssWRes-ntW-_4.fsa	415.776	13042	85678	7280	5712	5704	415.096	5720	416.455	6	0.552
Analyzed	TSssWRes-ntW-_4	Sample	GS500LIZ_3730	Han PC	FALSE	Pass	Pass				B, 67	TSssWRes-ntW-_4.fsa	417.901	4426	31145	2647	5737	5728	417.135	5744	418.496	7	0.5991
Analyzed	TSssWRes-ntW-_4	Sample	GS500LIZ_3730	Han PC	FALSE	Pass	Pass				B, 68	TSssWRes-ntW-_4.fsa	418.921	161	621	52	5749	5744	418.496	5753	419.261	3	0.3175
Analyzed	TSssWRes-ntW-_4	Sample	GS500LIZ_3730	Han PC	FALSE	Pass	Pass				B, 69	TSssWRes-ntW-_4.fsa	425.048	1527	10369	883	5821	5812	424.281	5828	425.644	6	0.5754
Analyzed	TSssWRes-ntW-_4	Sample	GS500LIZ_3730	Han PC	FALSE	Pass	Pass				G, 1	TSssWRes-ntW-_4.fsa	16.426	1290	4552	410	1055	1048	15.7942	1065	17.3285	3	0.2885
Analyzed	TSssWRes-ntW-_4	Sample	GS500LIZ_3730	Han PC	FALSE	Pass	Pass				G, 2	TSssWRes-ntW-_4.fsa	18.0505	6421	25893	2336	1073	1065	17.3285	1079	18.5921	3	0.349
Analyzed	TSssWRes-ntW-_4	Sample	GS500LIZ_3730	Han PC	FALSE	Pass	Pass				G, 3	TSssWRes-ntW-_4.fsa	25.722	724	3666	330	1158	1150	25	1165	26.3538	4	0.441
Analyzed	TSssWRes-ntW-_4	Sample	GS500LIZ_3730	Han PC	FALSE	Pass	Pass				Y, 1	TSssWRes-ntW-_4.fsa	26.5343	193	1276	115	1167	1159	25.8123	1176	27.3466	6	0.598
Analyzed	TSssWRes-ntW-_4	Sample	GS500LIZ_3730	Han PC	FALSE	Pass	Pass				R, 1	TSssWRes-ntW-_4.fsa	18.0505	360	1413	127	1073	1066	17.4188	1079	18.5921	3	0.3023
Analyzed	TSssWRes-ntW-_4	Sample	GS500LIZ_3730	Han PC	FALSE	Pass	Pass				R, 2	TSssWRes-ntW-_4.fsa	25.722	14191	89970	8120	1158	1149	24.9098	1166	26.444	6	0.5663
Analyzed	TSssWRes-ntW-_4	Sample	GS500LIZ_3730	Han PC	FALSE	Pass	Pass				R, 3	TSssWRes-ntW-_4.fsa	27.1661	401	2633	237	1174	1166	26.444	1182	27.8881	6	0.5854
Analyzed	TSssWRes-ntW-_4	Sample	GS500LIZ_3730	Han PC	FALSE	Pass	Pass				O, 1	TSssWRes-ntW-_4.fsa	4.1516	217	1392	125	919	910	3.3394	927	4.8736	6	0.5663
Analyzed	TSssWRes-ntW-_4	Sample	GS500LIZ_3730	Han PC	FALSE	Pass	Pass				O, 2	TSssWRes-ntW-_4.fsa	6.0469	151	918	82	940	930	5.1444	948	6.769	5	0.537
Analyzed	TSssWRes-ntW-_4	Sample	GS500LIZ_3730	Han PC	FALSE	Pass	Pass				O, 3	TSssWRes-ntW-_4.fsa	9.296	962	6340	572	976	967	8.4838	985	10.1083	6	0.5854
Analyzed	TSssWRes-ntW-_4	Sample	GS500LIZ_3730	Han PC	FALSE	Pass	Pass				O, 4	TSssWRes-ntW-_4.fsa	12.5451	135	599	54	1012	1005	11.9134	1018	13.0866	4	0.3881
Analyzed	TSssWRes-ntW-_4	Sample	GS500LIZ_3730	Han PC	FALSE	Pass	Pass				O, 5	TSssWRes-ntW-_4.fsa	13.8989	2238	13514	1219	1027	1018	13.0866	1039	14.9819	5	0.5373
Analyzed	TSssWRes-ntW-_4	Sample	GS500LIZ_3730	Han PC	FALSE	Pass	Pass				O, 6	TSssWRes-ntW-_4.fsa	15.8845	7248	47256	4264	1049	1039	14.9819	1057	16.6065	6	0.5773
Analyzed	TSssWRes-ntW-_4	Sample	GS500LIZ_3730	Han PC	FALSE	Pass	Pass				O, 7	TSssWRes-ntW-_4.fsa	17.5993	528	3490	314	1068	1057	16.6065	1076	18.3213	6	0.597
Analyzed	TSssWRes-ntW-_4	Sample	GS500LIZ_3730	Han PC	FALSE	Pass	Pass				O, 8	TSssWRes-ntW-_4.fsa	21.2094	199	780	70	1108	1101	20.5776	1116	21.9314	3	0.34
Analyzed	TSssWRes-ntW-_4	Sample	GS500LIZ_3730	Han PC	FALSE	Pass	Pass				O, 9	TSssWRes-ntW-_4.fsa	22.6534	220	808	72	1124	1116	21.9314	1126	22.8339	3	0.3244
Analyzed	TSssWRes-ntW-_4	Sample	GS500LIZ_3730	Han PC	FALSE	Pass	Pass				O, 10	TSssWRes-ntW-_4.fsa	23.2852	329	1326	119	1131	1126	22.8339	1138	23.917	3	0.3424
Analyzed	TSssWRes-ntW-_4	Sample	GS500LIZ_3730	Han PC	FALSE	Pass	Pass				O, 11	TSssWRes-ntW-_4.fsa	27.2563	1347	6580	593	1175	1166	26.444	1181	27.7978	4	0.4315
Analyzed	TSssWRes-ntW-_4	Sample	GS500LIZ_3730	Han PC	FALSE	Pass	Pass				O, 12	TSssWRes-ntW-_4.fsa	28.5199	2245	10683	964	1189	1181	27.7978	1196	29.1516	4	0.4193
Analyzed	TSssWRes-ntW-_4	Sample	GS500LIZ_3730	Han PC	FALSE	Pass	Pass				O, 13	TSssWRes-ntW-_4.fsa	30.4152	1144	6378	575	1210	1201	29.6029	1217	31.0469	5	0.4907
Analyzed	TSssWRes-ntW-_4	Sample	GS500LIZ_3730	Han PC	FALSE	Pass	Pass				O, 14	TSssWRes-ntW-_4.fsa	33.3032	2327	15282	1379	1242	1233	32.491	1251	34.1155	6	0.5888
Analyzed	TSssWRes-ntW-_4	Sample	GS500LIZ_3730	Han PC	FALSE	Pass	Pass				O, 15	TSssWRes-ntW-_4.fsa	36.9134	4519	27380	2471	1282	1273	36.1011	1290	37.6354	5	0.536
Analyzed	TSssWRes-ntW-_4	Sample	GS500LIZ_3730	Han PC	FALSE	Pass	Pass				O, 16	TSssWRes-ntW-_4.fsa	50	5627	33269	2982	1427	1418	49.1877	1435	50.7117	5	0.5158
Analyzed	TSssWRes-ntW-_4	Sample	GS500LIZ_3730	Han PC	FALSE	Pass	Pass				O, 17	TSssWRes-ntW-_4.fsa	75	6757	38405	3542	1704	1695	74.176	1712	75.7443	5	0.5101
Analyzed	TSssWRes-ntW-_4	Sample	GS500LIZ_3730	Han PC	FALSE	Pass	Pass				O, 18	TSssWRes-ntW-_4.fsa	100	7805	44558	4007	1973	1964	99.1643	1981	100.693	5	0.4992
Analyzed	TSssWRes-ntW-_4	Sample	GS500LIZ_3730	Han PC	FALSE	Pass	Pass				O, 19	TSssWRes-ntW-_4.fsa	139	9329	55453	5323	2411	2402	138.174	2419	139.806	5	0.5536
Analyzed	TSssWRes-ntW-_4	Sample	GS500LIZ_3730	Han PC	FALSE	Pass	Pass				O, 20	TSssWRes-ntW-_4.fsa	150	9135	54473	5126	2522	2514	149.22	2531	150.82	5	0.5438
Analyzed	TSssWRes-ntW-_4	Sample	GS500LIZ_3730	Han PC	FALSE	Pass	Pass				O, 21	TSssWRes-ntW-_4.fsa	160	9403	56191	4868	2635	2626	159.226	2644	160.785	5	0.5016
Analyzed	TSssWRes-ntW-_4	Sample	GS500LIZ_3730	Han PC	FALSE	Pass	Pass				O, 22	TSssWRes-ntW-_4.fsa	200	9103	52473	4415	3101	3092	199.24	3109	200.671	5	0.4719
Analyzed	TSssWRes-ntW-_4	Sample	GS500LIZ_3730	Han PC	FALSE	Pass	Pass				O, 23	TSssWRes-ntW-_4.fsa	247.686	8119	50373	4192	3672	3663	246.937	3680	248.352	6	0.5045
Analyzed	TSssWRes-ntW-_4	Sample	GS500LIZ_3730	Han PC	FALSE	Pass	Pass				O, 24	TSssWRes-ntW-_4.fsa	300	7514	47141	3951	4303	4294	299.257	4311	300.682	6	0.5197
Analyzed	TSssWRes-ntW-_4	Sample	GS500LIZ_3730	Han PC	FALSE	Pass	Pass				O, 25	TSssWRes-ntW-_4.fsa	339.913	7312	47599	3977	4776	4766	339.077	4784	340.581	6	0.537
Analyzed	TSssWRes-ntW-_4	Sample	GS500LIZ_3730	Han PC	FALSE	Pass	Pass				O, 26	TSssWRes-ntW-_4.fsa	350	7098	44829	3646	4897	4888	349.251	4905	350.634	6	0.5111
Analyzed	TSssWRes-ntW-_4	Sample	GS500LIZ_3730	Han PC	FALSE	Pass	Pass				O, 27	TSssWRes-ntW-_4.fsa	400	7707	52340	4303	5526	5517	399.282	5535	400.762	6	0.5546
Analyzed	TSssWRes-ntW-_4	Sample	GS500LIZ_3730	Han PC	FALSE	Pass	Pass				O, 28	TSssWRes-ntW-_4.fsa	450	7627	52598	4277	6113	6104	449.228	6122	450.692	6	0.5606
Analyzed	TSssWRes-ntW-_4	Sample	GS500LIZ_3730	Han PC	FALSE	Pass	Pass				O, 29	TSssWRes-ntW-_4.fsa	490	6548	44563	4075	6601	6591	489.121	6609	490.767	6	0.6214
Analyzed	TSssWRes-ntW-_4	Sample	GS500LIZ_3730	Han PC	FALSE	Pass	Pass				O, 30	TSssWRes-ntW-_4.fsa	500	7093	46518	4687	6702	6692	498.978	6710	500.792	6	0.6554

## Sheet: TSPAN12ss WRes_range25
	Sample Name	Total editing eff	NHEJ eff	HDR eff	Normalized HDR eff	HDR:NHEJ ratio
0	TSssWRes-ntE-_1	99.4326	91.8545	7.57812	7.62136	0.0825013
15	TSssWRes-ntE-_2	100	94.864	5.13605	5.13605	0.0541412
30	TSssWRes-ntE-_3	100	94.68	5.31998	5.31998	0.056189
47	TSssWRes-ntE-_4	100	93.9533	6.04667	6.04667	0.0643582
61	TSssWRes-ntHW_1	99.8354	94.4991	5.33626	5.34506	0.0564689
78	TSssWRes-ntHW_2	100	93.4273	6.57273	6.57273	0.0703513
92	TSssWRes-ntHW_3	100	92.0806	7.91942	7.91942	0.0860053
109	TSssWRes-ntHW_4	100	94.2023	5.79775	5.79775	0.0615458
123	TSssWRes-ntW-_1	100	96.4716	3.52838	3.52838	0.0365743
137	TSssWRes-ntW-_2	100	94.1404	5.85963	5.85963	0.0622435
151	TSssWRes-ntW-_3	100	94.0693	5.93073	5.93073	0.0630464
165	TSssWRes-ntW-_4	100	93.1986	6.80144	6.80144	0.072978
