# Supplementary material for: Dispensable players: N-WASP and WASP are not crucial for homology-directed DNA repair
Source: EMBO Rep. 2026 Apr 10;27(10):2798–822. doi: 10.1038/s44319-026-00771-y (PMC13219447; doi:10.1038/s44319-026-00771-y)
Supplement: Supplementary file 5 — Source data Fig. 6 [file 44319_2026_771_MOESM5_ESM.zip › Figure 6/6C/WRes_PAX2.xlsx]

## Sheet: Raw data
Status	Sample Name	Sample Type	Size Standard	Analysis Method	SQI	Offscale	Quality	UD1	UD2	UD3	Dye/Sample Peak	Sample File Name	Size	Height	Area in Point	Area in BP	Data Point	Begin Point	Begin BP	End Point	End BP	Width in Point	Width in BP	User Comments	User Edit
Analyzed	PAssWRes-ntE-_1	Sample	GS500LIZ_3730	Baseline51 window 7	FALSE	Pass	Pass				B, 1	PAssWRes-ntE-_1.fsa		439	3177	0	839	831	-1	848	-1	7	0
Analyzed	PAssWRes-ntE-_1	Sample	GS500LIZ_3730	Baseline51 window 7	FALSE	Pass	Pass				B, 2	PAssWRes-ntE-_1.fsa		137	819	0	873	865	-1	880	-1	6	0
Analyzed	PAssWRes-ntE-_1	Sample	GS500LIZ_3730	Baseline51 window 7	FALSE	Pass	Pass				B, 3	PAssWRes-ntE-_1.fsa		224	1841	0	899	888	-1	901	-1	6	0
Analyzed	PAssWRes-ntE-_1	Sample	GS500LIZ_3730	Baseline51 window 7	FALSE	Pass	Pass				B, 4	PAssWRes-ntE-_1.fsa		339	3044	0	907	901	-1	916	-1	9	0
Analyzed	PAssWRes-ntE-_1	Sample	GS500LIZ_3730	Baseline51 window 7	FALSE	Pass	Pass				B, 5	PAssWRes-ntE-_1.fsa	0.5137	149	1678	160	934	919	-1	942	1.1986	11	1.0928
Analyzed	PAssWRes-ntE-_1	Sample	GS500LIZ_3730	Baseline51 window 7	FALSE	Pass	Pass				B, 6	PAssWRes-ntE-_1.fsa	4.5377	304	1632	139	981	976	4.1096	986	4.9658	5	0.4345
Analyzed	PAssWRes-ntE-_1	Sample	GS500LIZ_3730	Baseline51 window 7	FALSE	Pass	Pass				B, 7	PAssWRes-ntE-_1.fsa	5.4795	230	1711	146	992	986	4.9658	1003	6.4212	6	0.5387
Analyzed	PAssWRes-ntE-_1	Sample	GS500LIZ_3730	Baseline51 window 7	FALSE	Pass	Pass				B, 8	PAssWRes-ntE-_1.fsa	7.1062	334	1984	169	1011	1003	6.4212	1017	7.6199	5	0.4931
Analyzed	PAssWRes-ntE-_1	Sample	GS500LIZ_3730	Baseline51 window 7	FALSE	Pass	Pass				B, 9	PAssWRes-ntE-_1.fsa	8.5616	1468	10743	919	1028	1019	7.7911	1038	9.4178	7	0.6043
Analyzed	PAssWRes-ntE-_1	Sample	GS500LIZ_3730	Baseline51 window 7	FALSE	Pass	Pass				B, 10	PAssWRes-ntE-_1.fsa	11.3014	218	1768	151	1060	1052	10.6164	1071	12.2432	8	0.6889
Analyzed	PAssWRes-ntE-_1	Sample	GS500LIZ_3730	Baseline51 window 7	FALSE	Pass	Pass				B, 11	PAssWRes-ntE-_1.fsa	13.3562	1895	21722	1859	1084	1071	12.2432	1097	14.4692	11	0.9597
Analyzed	PAssWRes-ntE-_1	Sample	GS500LIZ_3730	Baseline51 window 7	FALSE	Pass	Pass				B, 12	PAssWRes-ntE-_1.fsa	15.2397	209	1066	91	1106	1101	14.8116	1112	15.7534	5	0.4552
Analyzed	PAssWRes-ntE-_1	Sample	GS500LIZ_3730	Baseline51 window 7	FALSE	Pass	Pass				B, 13	PAssWRes-ntE-_1.fsa	16.4384	189	755	64	1120	1115	16.0103	1122	16.6096	3	0.2569
Analyzed	PAssWRes-ntE-_1	Sample	GS500LIZ_3730	Baseline51 window 7	FALSE	Pass	Pass				B, 14	PAssWRes-ntE-_1.fsa	17.2945	10707	72497	6206	1130	1122	16.6096	1138	17.9795	6	0.556
Analyzed	PAssWRes-ntE-_1	Sample	GS500LIZ_3730	Baseline51 window 7	FALSE	Pass	Pass				B, 15	PAssWRes-ntE-_1.fsa	18.9212	15598	111090	9511	1149	1138	17.9795	1156	19.5206	6	0.5661
Analyzed	PAssWRes-ntE-_1	Sample	GS500LIZ_3730	Baseline51 window 7	FALSE	Pass	Pass				B, 16	PAssWRes-ntE-_1.fsa	19.6918	1466	7248	620	1158	1156	19.5206	1163	20.1199	1	0.0856
Analyzed	PAssWRes-ntE-_1	Sample	GS500LIZ_3730	Baseline51 window 7	FALSE	Pass	Pass				B, 17	PAssWRes-ntE-_1.fsa	21.4041	115	433	37	1178	1173	20.976	1184	21.9178	3	0.2963
Analyzed	PAssWRes-ntE-_1	Sample	GS500LIZ_3730	Baseline51 window 7	FALSE	Pass	Pass				B, 18	PAssWRes-ntE-_1.fsa	22.6027	1486	10980	940	1192	1184	21.9178	1202	23.4589	7	0.6307
Analyzed	PAssWRes-ntE-_1	Sample	GS500LIZ_3730	Baseline51 window 7	FALSE	Pass	Pass				B, 19	PAssWRes-ntE-_1.fsa	24.2295	409	2463	210	1211	1202	23.4589	1216	24.6575	6	0.515
Analyzed	PAssWRes-ntE-_1	Sample	GS500LIZ_3730	Baseline51 window 7	FALSE	Pass	Pass				B, 20	PAssWRes-ntE-_1.fsa	25.6849	1301	10374	888	1228	1216	24.6575	1234	26.1986	7	0.6722
Analyzed	PAssWRes-ntE-_1	Sample	GS500LIZ_3730	Baseline51 window 7	FALSE	Pass	Pass				B, 21	PAssWRes-ntE-_1.fsa	26.9692	192	782	66	1243	1236	26.3699	1247	27.3116	3	0.3269
Analyzed	PAssWRes-ntE-_1	Sample	GS500LIZ_3730	Baseline51 window 7	FALSE	Pass	Pass				B, 22	PAssWRes-ntE-_1.fsa	28.2534	159	843	72	1258	1247	27.3116	1263	28.6815	5	0.4497
Analyzed	PAssWRes-ntE-_1	Sample	GS500LIZ_3730	Baseline51 window 7	FALSE	Pass	Pass				B, 23	PAssWRes-ntE-_1.fsa	30.7363	482	5085	435	1287	1280	30.137	1298	31.6781	10	0.91
Analyzed	PAssWRes-ntE-_1	Sample	GS500LIZ_3730	Baseline51 window 7	FALSE	Pass	Pass				B, 24	PAssWRes-ntE-_1.fsa	38.0137	269	2038	174	1372	1361	37.0719	1383	38.9555	6	0.5928
Analyzed	PAssWRes-ntE-_1	Sample	GS500LIZ_3730	Baseline51 window 7	FALSE	Pass	Pass				B, 25	PAssWRes-ntE-_1.fsa	42.8082	564	7696	658	1428	1412	41.4384	1443	44.0925	13	1.1796
Analyzed	PAssWRes-ntE-_1	Sample	GS500LIZ_3730	Baseline51 window 7	FALSE	Pass	Pass				B, 26	PAssWRes-ntE-_1.fsa	46.1473	132	885	75	1467	1462	45.7192	1474	46.7466	6	0.5467
Analyzed	PAssWRes-ntE-_1	Sample	GS500LIZ_3730	Baseline51 window 7	FALSE	Pass	Pass				B, 27	PAssWRes-ntE-_1.fsa	60.0386	120	859	73	1631	1619	59.0171	1636	60.4648	6	0.5133
Analyzed	PAssWRes-ntE-_1	Sample	GS500LIZ_3730	Baseline51 window 7	FALSE	Pass	Pass				B, 28	PAssWRes-ntE-_1.fsa	86.1385	479	3886	349	1928	1916	85.0598	1946	87.7569	6	0.5793
Analyzed	PAssWRes-ntE-_1	Sample	GS500LIZ_3730	Baseline51 window 7	FALSE	Pass	Pass				B, 29	PAssWRes-ntE-_1.fsa	116.623	138	784	66	2280	2274	116.114	2290	117.473	5	0.46
Analyzed	PAssWRes-ntE-_1	Sample	GS500LIZ_3730	Baseline51 window 7	FALSE	Pass	Pass				B, 30	PAssWRes-ntE-_1.fsa	119.858	184	1169	99	2318	2311	119.261	2327	120.626	5	0.4797
Analyzed	PAssWRes-ntE-_1	Sample	GS500LIZ_3730	Baseline51 window 7	FALSE	Pass	Pass				B, 31	PAssWRes-ntE-_1.fsa	133.046	398	2404	209	2471	2460	132.089	2479	133.743	5	0.4929
Analyzed	PAssWRes-ntE-_1	Sample	GS500LIZ_3730	Baseline51 window 7	FALSE	Pass	Pass				B, 32	PAssWRes-ntE-_1.fsa	141.704	133	877	84	2567	2558	140.837	2575	142.473	5	0.5701
Analyzed	PAssWRes-ntE-_1	Sample	GS500LIZ_3730	Baseline51 window 7	FALSE	Pass	Pass				B, 33	PAssWRes-ntE-_1.fsa	157.187	236	1472	126	2736	2730	156.671	2747	158.13	5	0.4862
Analyzed	PAssWRes-ntE-_1	Sample	GS500LIZ_3730	Baseline51 window 7	FALSE	Pass	Pass				B, 34	PAssWRes-ntE-_1.fsa	167.097	222	1654	139	2853	2842	166.171	2864	168.022	6	0.5204
Analyzed	PAssWRes-ntE-_1	Sample	GS500LIZ_3730	Baseline51 window 7	FALSE	Pass	Pass				B, 35	PAssWRes-ntE-_1.fsa	174.3	127	821	68	2939	2928	173.382	2945	174.8	6	0.5379
Analyzed	PAssWRes-ntE-_1	Sample	GS500LIZ_3730	Baseline51 window 7	FALSE	Pass	Pass				B, 36	PAssWRes-ntE-_1.fsa	177.131	160	952	79	2973	2964	176.382	2980	177.712	5	0.4289
Analyzed	PAssWRes-ntE-_1	Sample	GS500LIZ_3730	Baseline51 window 7	FALSE	Pass	Pass				B, 37	PAssWRes-ntE-_1.fsa	180.2	301	1855	153	3010	3003	179.62	3019	180.945	5	0.4769
Analyzed	PAssWRes-ntE-_1	Sample	GS500LIZ_3730	Baseline51 window 7	FALSE	Pass	Pass				B, 38	PAssWRes-ntE-_1.fsa	189.341	356	2279	186	3121	3110	188.439	3128	189.914	5	0.486
Analyzed	PAssWRes-ntE-_1	Sample	GS500LIZ_3730	Baseline51 window 7	FALSE	Pass	Pass				B, 39	PAssWRes-ntE-_1.fsa	193.018	197	1278	104	3166	3156	192.202	3176	193.833	6	0.5043
Analyzed	PAssWRes-ntE-_1	Sample	GS500LIZ_3730	Baseline51 window 7	FALSE	Pass	Pass				B, 40	PAssWRes-ntE-_1.fsa	201.776	115	688	55	3274	3265	201.049	3281	202.34	5	0.4502
Analyzed	PAssWRes-ntE-_1	Sample	GS500LIZ_3730	Baseline51 window 7	FALSE	Pass	Pass				B, 41	PAssWRes-ntE-_1.fsa	209.519	111	822	66	3370	3360	208.713	3373	209.761	6	0.5361
Analyzed	PAssWRes-ntE-_1	Sample	GS500LIZ_3730	Baseline51 window 7	FALSE	Pass	Pass				B, 42	PAssWRes-ntE-_1.fsa	213.468	109	657	52	3419	3411	212.823	3423	213.79	6	0.5012
Analyzed	PAssWRes-ntE-_1	Sample	GS500LIZ_3730	Baseline51 window 7	FALSE	Pass	Pass				B, 43	PAssWRes-ntE-_1.fsa	214.435	152	1000	80	3431	3423	213.79	3437	214.918	6	0.5111
Analyzed	PAssWRes-ntE-_1	Sample	GS500LIZ_3730	Baseline51 window 7	FALSE	Pass	Pass				B, 44	PAssWRes-ntE-_1.fsa	244.184	146	953	76	3801	3793	243.542	3808	244.746	6	0.4925
Analyzed	PAssWRes-ntE-_1	Sample	GS500LIZ_3730	Baseline51 window 7	FALSE	Pass	Pass				B, 45	PAssWRes-ntE-_1.fsa	253.728	105	678	54	3920	3912	253.087	3926	254.209	6	0.5028
Analyzed	PAssWRes-ntE-_1	Sample	GS500LIZ_3730	Baseline51 window 7	FALSE	Pass	Pass				B, 46	PAssWRes-ntE-_1.fsa	257.574	165	1463	117	3968	3961	257.013	3979	258.455	8	0.7151
Analyzed	PAssWRes-ntE-_1	Sample	GS500LIZ_3730	Baseline51 window 7	FALSE	Pass	Pass				B, 47	PAssWRes-ntE-_1.fsa	273.42	125	920	73	4166	4157	272.7	4172	273.9	7	0.5682
Analyzed	PAssWRes-ntE-_1	Sample	GS500LIZ_3730	Baseline51 window 7	FALSE	Pass	Pass				B, 48	PAssWRes-ntE-_1.fsa	279.574	148	1202	96	4243	4233	278.775	4248	279.973	7	0.5973
Analyzed	PAssWRes-ntE-_1	Sample	GS500LIZ_3730	Baseline51 window 7	FALSE	Pass	Pass				B, 49	PAssWRes-ntE-_1.fsa	342.668	210	1277	103	5022	5013	341.942	5027	343.072	6	0.5131
Analyzed	PAssWRes-ntE-_1	Sample	GS500LIZ_3730	Baseline51 window 7	FALSE	Pass	Pass				B, 50	PAssWRes-ntE-_1.fsa	343.556	188	1185	95	5033	5027	343.072	5040	344.12	6	0.5174
Analyzed	PAssWRes-ntE-_1	Sample	GS500LIZ_3730	Baseline51 window 7	FALSE	Pass	Pass				B, 51	PAssWRes-ntE-_1.fsa	351.678	336	2597	198	5135	5126	350.991	5142	352.212	7	0.5879
Analyzed	PAssWRes-ntE-_1	Sample	GS500LIZ_3730	Baseline51 window 7	FALSE	Pass	Pass				B, 52	PAssWRes-ntE-_1.fsa	353.585	463	3244	247	5160	5153	353.051	5163	353.814	4	0.3649
Analyzed	PAssWRes-ntE-_1	Sample	GS500LIZ_3730	Baseline51 window 7	FALSE	Pass	Pass				B, 53	PAssWRes-ntE-_1.fsa	354.501	1732	16030	1223	5172	5163	353.814	5182	355.264	8	0.6368
Analyzed	PAssWRes-ntE-_1	Sample	GS500LIZ_3730	Baseline51 window 7	FALSE	Pass	Pass				B, 54	PAssWRes-ntE-_1.fsa	357.248	191	1249	95	5208	5201	356.714	5216	357.859	6	0.5054
Analyzed	PAssWRes-ntE-_1	Sample	GS500LIZ_3730	Baseline51 window 7	FALSE	Pass	Pass				B, 55	PAssWRes-ntE-_1.fsa	359.156	117	696	53	5233	5227	358.698	5239	359.615	6	0.4744
Analyzed	PAssWRes-ntE-_1	Sample	GS500LIZ_3730	Baseline51 window 7	FALSE	Pass	Pass				B, 56	PAssWRes-ntE-_1.fsa	362.211	135	895	68	5273	5264	361.524	5278	362.593	6	0.5138
Analyzed	PAssWRes-ntE-_1	Sample	GS500LIZ_3730	Baseline51 window 7	FALSE	Pass	Pass				B, 57	PAssWRes-ntE-_1.fsa	365.726	111	636	48	5319	5313	365.267	5327	366.337	5	0.4575
Analyzed	PAssWRes-ntE-_1	Sample	GS500LIZ_3730	Baseline51 window 7	FALSE	Pass	Pass				B, 58	PAssWRes-ntE-_1.fsa	367.713	500	2732	208	5345	5340	367.33	5351	368.171	5	0.4342
Analyzed	PAssWRes-ntE-_1	Sample	GS500LIZ_3730	Baseline51 window 7	FALSE	Pass	Pass				B, 59	PAssWRes-ntE-_1.fsa	368.783	365	1430	109	5359	5355	368.477	5361	368.936	3	0.2395
Analyzed	PAssWRes-ntE-_1	Sample	GS500LIZ_3730	Baseline51 window 7	FALSE	Pass	Pass				B, 60	PAssWRes-ntE-_1.fsa	369.777	18895	166310	12718	5372	5361	368.936	5382	370.542	8	0.6535
Analyzed	PAssWRes-ntE-_1	Sample	GS500LIZ_3730	Baseline51 window 7	FALSE	Pass	Pass				B, 61	PAssWRes-ntE-_1.fsa	376.511	1146	11427	874	5460	5442	375.133	5472	377.43	9	0.7046
Analyzed	PAssWRes-ntE-_1	Sample	GS500LIZ_3730	Baseline51 window 7	FALSE	Pass	Pass				G, 1	PAssWRes-ntE-_1.fsa	8.7329	115	912	78	1030	1021	7.9623	1040	9.589	7	0.6285
Analyzed	PAssWRes-ntE-_1	Sample	GS500LIZ_3730	Baseline51 window 7	FALSE	Pass	Pass				G, 2	PAssWRes-ntE-_1.fsa	11.0445	244	4048	346	1057	1044	9.9315	1075	12.5856	17	1.5324
Analyzed	PAssWRes-ntE-_1	Sample	GS500LIZ_3730	Baseline51 window 7	FALSE	Pass	Pass				G, 3	PAssWRes-ntE-_1.fsa	19.0069	147	1244	106	1150	1141	18.2363	1169	20.6336	9	0.8069
Analyzed	PAssWRes-ntE-_1	Sample	GS500LIZ_3730	Baseline51 window 7	FALSE	Pass	Pass				G, 4	PAssWRes-ntE-_1.fsa	26.1986	1173	7801	667	1234	1220	25	1242	26.8836	6	0.5193
Analyzed	PAssWRes-ntE-_1	Sample	GS500LIZ_3730	Baseline51 window 7	FALSE	Pass	Pass				G, 5	PAssWRes-ntE-_1.fsa	370.007	148	1033	79	5375	5366	369.318	5386	370.848	8	0.6189
Analyzed	PAssWRes-ntE-_1	Sample	GS500LIZ_3730	Baseline51 window 7	FALSE	Pass	Pass				Y, 1	PAssWRes-ntE-_1.fsa	10.9589	134	1549	132	1056	1041	9.6747	1075	12.5856	6	0.5361
Analyzed	PAssWRes-ntE-_1	Sample	GS500LIZ_3730	Baseline51 window 7	FALSE	Pass	Pass				Y, 2	PAssWRes-ntE-_1.fsa	26.9692	379	1999	171	1243	1236	26.3699	1252	27.7397	6	0.518
Analyzed	PAssWRes-ntE-_1	Sample	GS500LIZ_3730	Baseline51 window 7	FALSE	Pass	Pass				R, 1	PAssWRes-ntE-_1.fsa		104	1129	0	489	479	-1	505	-1	10	0
Analyzed	PAssWRes-ntE-_1	Sample	GS500LIZ_3730	Baseline51 window 7	FALSE	Pass	Pass				R, 2	PAssWRes-ntE-_1.fsa	10.8733	210	3194	273	1055	1040	9.589	1076	12.6712	14	1.2162
Analyzed	PAssWRes-ntE-_1	Sample	GS500LIZ_3730	Baseline51 window 7	FALSE	Pass	Pass				R, 3	PAssWRes-ntE-_1.fsa	15.9247	106	1002	85	1114	1100	14.726	1122	16.6096	8	0.7535
Analyzed	PAssWRes-ntE-_1	Sample	GS500LIZ_3730	Baseline51 window 7	FALSE	Pass	Pass				R, 4	PAssWRes-ntE-_1.fsa	18.1507	132	1282	109	1140	1122	16.6096	1143	18.4075	5	0.4846
Analyzed	PAssWRes-ntE-_1	Sample	GS500LIZ_3730	Baseline51 window 7	FALSE	Pass	Pass				R, 5	PAssWRes-ntE-_1.fsa	18.8356	133	612	52	1148	1143	18.4075	1152	19.1781	8	0.7416
Analyzed	PAssWRes-ntE-_1	Sample	GS500LIZ_3730	Baseline51 window 7	FALSE	Pass	Pass				R, 6	PAssWRes-ntE-_1.fsa	22.6027	103	379	32	1192	1186	22.089	1203	23.5445	3	0.2925
Analyzed	PAssWRes-ntE-_1	Sample	GS500LIZ_3730	Baseline51 window 7	FALSE	Pass	Pass				R, 7	PAssWRes-ntE-_1.fsa	26.1986	20264	175438	15020	1234	1222	25.1712	1243	26.9692	8	0.7345
Analyzed	PAssWRes-ntE-_1	Sample	GS500LIZ_3730	Baseline51 window 7	FALSE	Pass	Pass				R, 8	PAssWRes-ntE-_1.fsa	27.7397	772	5786	495	1252	1243	26.9692	1260	28.4247	7	0.6374
Analyzed	PAssWRes-ntE-_1	Sample	GS500LIZ_3730	Baseline51 window 7	FALSE	Pass	Pass				R, 9	PAssWRes-ntE-_1.fsa	468.218	106	490	38	6605	6598	467.663	6611	468.696	11	0.9242
Analyzed	PAssWRes-ntE-_1	Sample	GS500LIZ_3730	Baseline51 window 7	FALSE	Pass	Pass				R, 10	PAssWRes-ntE-_1.fsa	479.23	101	428	35	6741	6734	478.653	6746	479.643	3	0.2642
Analyzed	PAssWRes-ntE-_1	Sample	GS500LIZ_3730	Baseline51 window 7	FALSE	Pass	Pass				R, 11	PAssWRes-ntE-_1.fsa	507.308	104	575	55	7049	7043	506.731	7060	508.365	8	0.8151
Analyzed	PAssWRes-ntE-_1	Sample	GS500LIZ_3730	Baseline51 window 7	FALSE	Pass	Pass				R, 12	PAssWRes-ntE-_1.fsa	542.212	101	381	36	7412	7406	541.635	7414	542.404	2	0.2054
Analyzed	PAssWRes-ntE-_1	Sample	GS500LIZ_3730	Baseline51 window 7	FALSE	Pass	Pass				O, 1	PAssWRes-ntE-_1.fsa	3.9384	257	1565	133	974	966	3.2534	977	4.1952	6	0.5438
Analyzed	PAssWRes-ntE-_1	Sample	GS500LIZ_3730	Baseline51 window 7	FALSE	Pass	Pass				O, 2	PAssWRes-ntE-_1.fsa	4.7945	580	4563	390	984	977	4.1952	997	5.9075	7	0.6429
Analyzed	PAssWRes-ntE-_1	Sample	GS500LIZ_3730	Baseline51 window 7	FALSE	Pass	Pass				O, 3	PAssWRes-ntE-_1.fsa	6.8493	474	3119	267	1008	997	5.9075	1016	7.5342	6	0.5539
Analyzed	PAssWRes-ntE-_1	Sample	GS500LIZ_3730	Baseline51 window 7	FALSE	Pass	Pass				O, 4	PAssWRes-ntE-_1.fsa	9.9315	1543	17768	1521	1044	1030	8.7329	1055	10.8733	11	1.0053
Analyzed	PAssWRes-ntE-_1	Sample	GS500LIZ_3730	Baseline51 window 7	FALSE	Pass	Pass				O, 5	PAssWRes-ntE-_1.fsa	13.2705	519	2527	216	1083	1075	12.5856	1091	13.9555	5	0.4319
Analyzed	PAssWRes-ntE-_1	Sample	GS500LIZ_3730	Baseline51 window 7	FALSE	Pass	Pass				O, 6	PAssWRes-ntE-_1.fsa	14.726	4318	27269	2334	1100	1091	13.9555	1111	15.6678	6	0.5352
Analyzed	PAssWRes-ntE-_1	Sample	GS500LIZ_3730	Baseline51 window 7	FALSE	Pass	Pass				O, 7	PAssWRes-ntE-_1.fsa	16.6096	17139	123974	10614	1122	1111	15.6678	1131	17.3801	6	0.5872
Analyzed	PAssWRes-ntE-_1	Sample	GS500LIZ_3730	Baseline51 window 7	FALSE	Pass	Pass				O, 8	PAssWRes-ntE-_1.fsa	18.4075	1239	7771	665	1143	1131	17.3801	1150	19.0068	6	0.5609
Analyzed	PAssWRes-ntE-_1	Sample	GS500LIZ_3730	Baseline51 window 7	FALSE	Pass	Pass				O, 9	PAssWRes-ntE-_1.fsa	19.4349	307	997	85	1155	1150	19.0068	1161	19.9486	3	0.274
Analyzed	PAssWRes-ntE-_1	Sample	GS500LIZ_3730	Baseline51 window 7	FALSE	Pass	Pass				O, 10	PAssWRes-ntE-_1.fsa	20.7192	1261	6587	563	1170	1161	19.9486	1177	21.3185	5	0.4509
Analyzed	PAssWRes-ntE-_1	Sample	GS500LIZ_3730	Baseline51 window 7	FALSE	Pass	Pass				O, 11	PAssWRes-ntE-_1.fsa	22.0034	349	1338	114	1185	1177	21.3185	1191	22.5171	3	0.3269
Analyzed	PAssWRes-ntE-_1	Sample	GS500LIZ_3730	Baseline51 window 7	FALSE	Pass	Pass				O, 12	PAssWRes-ntE-_1.fsa	24.0582	4545	31873	2728	1209	1196	22.9452	1215	24.5719	6	0.5199
Analyzed	PAssWRes-ntE-_1	Sample	GS500LIZ_3730	Baseline51 window 7	FALSE	Pass	Pass				O, 13	PAssWRes-ntE-_1.fsa	25.4281	15220	203373	17412	1225	1215	24.5719	1234	26.1986	6	0.5137
Analyzed	PAssWRes-ntE-_1	Sample	GS500LIZ_3730	Baseline51 window 7	FALSE	Pass	Pass				O, 14	PAssWRes-ntE-_1.fsa	27.7397	4981	27885	2387	1252	1246	27.226	1259	28.339	5	0.4848
Analyzed	PAssWRes-ntE-_1	Sample	GS500LIZ_3730	Baseline51 window 7	FALSE	Pass	Pass				O, 15	PAssWRes-ntE-_1.fsa	28.9384	1170	3809	326	1266	1259	28.339	1272	29.4521	3	0.2795
Analyzed	PAssWRes-ntE-_1	Sample	GS500LIZ_3730	Baseline51 window 7	FALSE	Pass	Pass				O, 16	PAssWRes-ntE-_1.fsa	30.8219	2987	17922	1534	1288	1278	29.9658	1295	31.4212	6	0.5148
Analyzed	PAssWRes-ntE-_1	Sample	GS500LIZ_3730	Baseline51 window 7	FALSE	Pass	Pass				O, 17	PAssWRes-ntE-_1.fsa	33.6473	8098	82051	7024	1321	1307	32.4486	1335	34.8459	9	0.8026
Analyzed	PAssWRes-ntE-_1	Sample	GS500LIZ_3730	Baseline51 window 7	FALSE	Pass	Pass				O, 18	PAssWRes-ntE-_1.fsa	37.3288	10753	72260	6186	1364	1354	36.4726	1373	38.0993	6	0.5456
Analyzed	PAssWRes-ntE-_1	Sample	GS500LIZ_3730	Baseline51 window 7	FALSE	Pass	Pass				O, 19	PAssWRes-ntE-_1.fsa	50	12425	82506	6988	1512	1502	49.1438	1520	50.6686	6	0.5251
Analyzed	PAssWRes-ntE-_1	Sample	GS500LIZ_3730	Baseline51 window 7	FALSE	Pass	Pass				O, 20	PAssWRes-ntE-_1.fsa	50.8358	391	1888	158	1522	1520	50.6686	1530	51.5055	3	0.2511
Analyzed	PAssWRes-ntE-_1	Sample	GS500LIZ_3730	Baseline51 window 7	FALSE	Pass	Pass				O, 21	PAssWRes-ntE-_1.fsa	75	15174	95055	8434	1804	1795	74.2107	1813	75.8079	5	0.5063
Analyzed	PAssWRes-ntE-_1	Sample	GS500LIZ_3730	Baseline51 window 7	FALSE	Pass	Pass				O, 22	PAssWRes-ntE-_1.fsa	100	17661	106886	9257	2082	2073	99.1888	2091	100.748	5	0.4726
Analyzed	PAssWRes-ntE-_1	Sample	GS500LIZ_3730	Baseline51 window 7	FALSE	Pass	Pass				O, 23	PAssWRes-ntE-_1.fsa	136.892	103	453	39	2515	2509	136.366	2521	137.418	4	0.3583
Analyzed	PAssWRes-ntE-_1	Sample	GS500LIZ_3730	Baseline51 window 7	FALSE	Pass	Pass				O, 24	PAssWRes-ntE-_1.fsa	138.033	274	1201	105	2528	2521	137.418	2530	138.208	5	0.4391
Analyzed	PAssWRes-ntE-_1	Sample	GS500LIZ_3730	Baseline51 window 7	FALSE	Pass	Pass				O, 25	PAssWRes-ntE-_1.fsa	139	20297	127655	11943	2539	2530	138.208	2555	140.548	5	0.5271
Analyzed	PAssWRes-ntE-_1	Sample	GS500LIZ_3730	Baseline51 window 7	FALSE	Pass	Pass				O, 26	PAssWRes-ntE-_1.fsa	150	20878	131032	12064	2654	2644	149.054	2663	150.803	5	0.5206
Analyzed	PAssWRes-ntE-_1	Sample	GS500LIZ_3730	Baseline51 window 7	FALSE	Pass	Pass				O, 27	PAssWRes-ntE-_1.fsa	157.873	124	709	60	2744	2737	157.273	2751	158.471	6	0.5434
Analyzed	PAssWRes-ntE-_1	Sample	GS500LIZ_3730	Baseline51 window 7	FALSE	Pass	Pass				O, 28	PAssWRes-ntE-_1.fsa	160	20911	133069	11280	2769	2760	159.237	2784	161.272	5	0.4871
Analyzed	PAssWRes-ntE-_1	Sample	GS500LIZ_3730	Baseline51 window 7	FALSE	Pass	Pass				O, 29	PAssWRes-ntE-_1.fsa	197.652	100	781	63	3223	3216	197.084	3234	198.543	10	0.8835
Analyzed	PAssWRes-ntE-_1	Sample	GS500LIZ_3730	Baseline51 window 7	FALSE	Pass	Pass				O, 30	PAssWRes-ntE-_1.fsa	200	21602	145249	11733	3252	3242	199.191	3267	201.211	6	0.4951
Analyzed	PAssWRes-ntE-_1	Sample	GS500LIZ_3730	Baseline51 window 7	FALSE	Pass	Pass				O, 31	PAssWRes-ntE-_1.fsa	244.425	125	902	72	3804	3798	243.944	3813	245.147	6	0.5426
Analyzed	PAssWRes-ntE-_1	Sample	GS500LIZ_3730	Baseline51 window 7	FALSE	Pass	Pass				O, 32	PAssWRes-ntE-_1.fsa	247.153	19991	147757	11852	3838	3827	246.27	3852	248.276	6	0.5375
Analyzed	PAssWRes-ntE-_1	Sample	GS500LIZ_3730	Baseline51 window 7	FALSE	Pass	Pass				O, 33	PAssWRes-ntE-_1.fsa	297.051	119	1032	82	4462	4453	296.333	4472	297.848	8	0.6734
Analyzed	PAssWRes-ntE-_1	Sample	GS500LIZ_3730	Baseline51 window 7	FALSE	Pass	Pass				O, 34	PAssWRes-ntE-_1.fsa	300	19163	159010	12892	4499	4487	299.044	4511	300.99	7	0.6281
Analyzed	PAssWRes-ntE-_1	Sample	GS500LIZ_3730	Baseline51 window 7	FALSE	Pass	Pass				O, 35	PAssWRes-ntE-_1.fsa	326.785	101	924	75	4826	4814	325.809	4836	327.599	9	0.7544
Analyzed	PAssWRes-ntE-_1	Sample	GS500LIZ_3730	Baseline51 window 7	FALSE	Pass	Pass				O, 36	PAssWRes-ntE-_1.fsa	336.524	171	1529	123	4946	4937	335.796	4957	337.415	9	0.7599
Analyzed	PAssWRes-ntE-_1	Sample	GS500LIZ_3730	Baseline51 window 7	FALSE	Pass	Pass				O, 37	PAssWRes-ntE-_1.fsa	339.68	18929	171810	13887	4985	4972	338.628	4999	340.811	8	0.678
Analyzed	PAssWRes-ntE-_1	Sample	GS500LIZ_3730	Baseline51 window 7	FALSE	Pass	Pass				O, 38	PAssWRes-ntE-_1.fsa	346.861	128	965	77	5074	5064	346.055	5083	347.586	7	0.6298
Analyzed	PAssWRes-ntE-_1	Sample	GS500LIZ_3730	Baseline51 window 7	FALSE	Pass	Pass				O, 39	PAssWRes-ntE-_1.fsa	350	19824	178245	13980	5113	5099	348.874	5126	350.991	8	0.657
Analyzed	PAssWRes-ntE-_1	Sample	GS500LIZ_3730	Baseline51 window 7	FALSE	Pass	Pass				O, 40	PAssWRes-ntE-_1.fsa	396.691	130	1105	84	5723	5714	395.999	5734	397.538	7	0.6085
Analyzed	PAssWRes-ntE-_1	Sample	GS500LIZ_3730	Baseline51 window 7	FALSE	Pass	Pass				O, 41	PAssWRes-ntE-_1.fsa	400	19622	206606	16422	5766	5750	398.769	5781	401.233	10	0.8015
Analyzed	PAssWRes-ntE-_1	Sample	GS500LIZ_3730	Baseline51 window 7	FALSE	Pass	Pass				O, 42	PAssWRes-ntE-_1.fsa	446.485	164	1438	120	6327	6317	445.649	6337	447.321	8	0.7062
Analyzed	PAssWRes-ntE-_1	Sample	GS500LIZ_3730	Baseline51 window 7	FALSE	Pass	Pass				O, 43	PAssWRes-ntE-_1.fsa	450	19236	220744	17572	6369	6352	448.577	6385	451.204	10	0.8692
Analyzed	PAssWRes-ntE-_1	Sample	GS500LIZ_3730	Baseline51 window 7	FALSE	Pass	Pass				O, 44	PAssWRes-ntE-_1.fsa	486.504	167	1658	140	6828	6818	485.658	6838	487.353	9	0.8204
Analyzed	PAssWRes-ntE-_1	Sample	GS500LIZ_3730	Baseline51 window 7	FALSE	Pass	Pass				O, 45	PAssWRes-ntE-_1.fsa	490	18111	238399	21308	6869	6852	488.545	6885	491.495	12	1.1178
Analyzed	PAssWRes-ntE-_1	Sample	GS500LIZ_3730	Baseline51 window 7	FALSE	Pass	Pass				O, 46	PAssWRes-ntE-_1.fsa	494.531	101	739	70	6917	6906	493.48	6921	494.915	10	0.9696
Analyzed	PAssWRes-ntE-_1	Sample	GS500LIZ_3730	Baseline51 window 7	FALSE	Pass	Pass				O, 47	PAssWRes-ntE-_1.fsa	495.782	173	1770	171	6930	6921	494.915	6941	496.85	9	0.9195
Analyzed	PAssWRes-ntE-_1	Sample	GS500LIZ_3730	Baseline51 window 7	FALSE	Pass	Pass				O, 48	PAssWRes-ntE-_1.fsa	500	17866	234502	22889	6973	6955	498.22	6989	501.538	12	1.242
Analyzed	PAssWRes-ntE-_2	Sample	GS500LIZ_3730	Baseline51 window 7	FALSE	Pass	Pass				B, 1	PAssWRes-ntE-_2.fsa		416	2946	0	820	811	-1	828	-1	7	0
Analyzed	PAssWRes-ntE-_2	Sample	GS500LIZ_3730	Baseline51 window 7	FALSE	Pass	Pass				B, 2	PAssWRes-ntE-_2.fsa		113	688	0	852	846	-1	858	-1	6	0
Analyzed	PAssWRes-ntE-_2	Sample	GS500LIZ_3730	Baseline51 window 7	FALSE	Pass	Pass				B, 3	PAssWRes-ntE-_2.fsa		195	1508	0	877	868	-1	880	-1	5	0
Analyzed	PAssWRes-ntE-_2	Sample	GS500LIZ_3730	Baseline51 window 7	FALSE	Pass	Pass				B, 4	PAssWRes-ntE-_2.fsa		289	2889	0	888	880	-1	896	-1	10	0
Analyzed	PAssWRes-ntE-_2	Sample	GS500LIZ_3730	Baseline51 window 7	FALSE	Pass	Pass				B, 5	PAssWRes-ntE-_2.fsa		132	1575	88	914	900	-1	924	0.3497	12	0.6908
Analyzed	PAssWRes-ntE-_2	Sample	GS500LIZ_3730	Baseline51 window 7	FALSE	Pass	Pass				B, 6	PAssWRes-ntE-_2.fsa	3.8462	385	1858	162	964	957	3.2343	967	4.1084	4	0.4146
Analyzed	PAssWRes-ntE-_2	Sample	GS500LIZ_3730	Baseline51 window 7	FALSE	Pass	Pass				B, 7	PAssWRes-ntE-_2.fsa	4.6329	222	1853	161	973	967	4.1084	985	5.6818	7	0.647
Analyzed	PAssWRes-ntE-_2	Sample	GS500LIZ_3730	Baseline51 window 7	FALSE	Pass	Pass				B, 8	PAssWRes-ntE-_2.fsa	6.2937	278	1551	135	992	985	5.6818	998	6.8182	5	0.4944
Analyzed	PAssWRes-ntE-_2	Sample	GS500LIZ_3730	Baseline51 window 7	FALSE	Pass	Pass				B, 9	PAssWRes-ntE-_2.fsa	7.7797	1485	10219	893	1009	1000	6.993	1017	8.479	6	0.5719
Analyzed	PAssWRes-ntE-_2	Sample	GS500LIZ_3730	Baseline51 window 7	FALSE	Pass	Pass				B, 10	PAssWRes-ntE-_2.fsa	12.6748	1899	23054	2015	1065	1050	11.3636	1078	13.8112	11	1.0256
Analyzed	PAssWRes-ntE-_2	Sample	GS500LIZ_3730	Baseline51 window 7	FALSE	Pass	Pass				B, 11	PAssWRes-ntE-_2.fsa	14.3357	143	586	51	1084	1078	13.8112	1088	14.6853	4	0.3717
Analyzed	PAssWRes-ntE-_2	Sample	GS500LIZ_3730	Baseline51 window 7	FALSE	Pass	Pass				B, 12	PAssWRes-ntE-_2.fsa	15.6469	151	595	52	1099	1094	15.2098	1101	15.8217	3	0.3215
Analyzed	PAssWRes-ntE-_2	Sample	GS500LIZ_3730	Baseline51 window 7	FALSE	Pass	Pass				B, 13	PAssWRes-ntE-_2.fsa	16.521	9850	63161	5521	1109	1101	15.8217	1117	17.2203	6	0.5437
Analyzed	PAssWRes-ntE-_2	Sample	GS500LIZ_3730	Baseline51 window 7	FALSE	Pass	Pass				B, 14	PAssWRes-ntE-_2.fsa	18.0944	14826	104772	9158	1127	1117	17.2203	1135	18.7937	6	0.5677
Analyzed	PAssWRes-ntE-_2	Sample	GS500LIZ_3730	Baseline51 window 7	FALSE	Pass	Pass				B, 15	PAssWRes-ntE-_2.fsa	22.028	2340	19936	1742	1172	1161	21.0664	1182	22.9021	8	0.7185
Analyzed	PAssWRes-ntE-_2	Sample	GS500LIZ_3730	Baseline51 window 7	FALSE	Pass	Pass				B, 16	PAssWRes-ntE-_2.fsa	23.6888	206	1339	117	1191	1182	22.9021	1198	24.3007	6	0.602
Analyzed	PAssWRes-ntE-_2	Sample	GS500LIZ_3730	Baseline51 window 7	FALSE	Pass	Pass				B, 17	PAssWRes-ntE-_2.fsa	25.7867	1852	12698	1109	1215	1198	24.3007	1221	26.3112	6	0.5468
Analyzed	PAssWRes-ntE-_2	Sample	GS500LIZ_3730	Baseline51 window 7	FALSE	Pass	Pass				B, 18	PAssWRes-ntE-_2.fsa	27.0105	196	974	85	1229	1221	26.3112	1234	27.4476	4	0.4062
Analyzed	PAssWRes-ntE-_2	Sample	GS500LIZ_3730	Baseline51 window 7	FALSE	Pass	Pass				B, 19	PAssWRes-ntE-_2.fsa	28.1469	159	849	74	1242	1234	27.4476	1247	28.5839	5	0.4557
Analyzed	PAssWRes-ntE-_2	Sample	GS500LIZ_3730	Baseline51 window 7	FALSE	Pass	Pass				B, 20	PAssWRes-ntE-_2.fsa	30.5944	466	4998	436	1270	1259	29.6329	1281	31.5559	10	0.9568
Analyzed	PAssWRes-ntE-_2	Sample	GS500LIZ_3730	Baseline51 window 7	FALSE	Pass	Pass				B, 21	PAssWRes-ntE-_2.fsa	37.7622	225	1625	142	1352	1341	36.8007	1362	38.6364	6	0.5766
Analyzed	PAssWRes-ntE-_2	Sample	GS500LIZ_3730	Baseline51 window 7	FALSE	Pass	Pass				B, 22	PAssWRes-ntE-_2.fsa	42.3077	498	6948	607	1404	1390	41.0839	1421	43.7937	13	1.1928
Analyzed	PAssWRes-ntE-_2	Sample	GS500LIZ_3730	Baseline51 window 7	FALSE	Pass	Pass				B, 23	PAssWRes-ntE-_2.fsa	45.8916	125	842	73	1445	1439	45.3671	1451	46.4161	6	0.5485
Analyzed	PAssWRes-ntE-_2	Sample	GS500LIZ_3730	Baseline51 window 7	FALSE	Pass	Pass				B, 24	PAssWRes-ntE-_2.fsa	59.8466	114	853	74	1606	1595	58.8897	1610	60.1949	8	0.7688
Analyzed	PAssWRes-ntE-_2	Sample	GS500LIZ_3730	Baseline51 window 7	FALSE	Pass	Pass				B, 25	PAssWRes-ntE-_2.fsa	107.978	605	3456	294	2147	2140	107.382	2154	108.576	5	0.4662
Analyzed	PAssWRes-ntE-_2	Sample	GS500LIZ_3730	Baseline51 window 7	FALSE	Pass	Pass				B, 26	PAssWRes-ntE-_2.fsa	123.03	141	954	82	2322	2312	122.162	2329	123.638	6	0.5273
Analyzed	PAssWRes-ntE-_2	Sample	GS500LIZ_3730	Baseline51 window 7	FALSE	Pass	Pass				B, 27	PAssWRes-ntE-_2.fsa	127.033	165	1023	89	2368	2359	126.248	2376	127.732	5	0.4998
Analyzed	PAssWRes-ntE-_2	Sample	GS500LIZ_3730	Baseline51 window 7	FALSE	Pass	Pass				B, 28	PAssWRes-ntE-_2.fsa	157.851	102	713	61	2708	2700	157.158	2713	158.282	7	0.6344
Analyzed	PAssWRes-ntE-_2	Sample	GS500LIZ_3730	Baseline51 window 7	FALSE	Pass	Pass				B, 29	PAssWRes-ntE-_2.fsa	163.591	139	907	77	2775	2766	162.823	2783	164.274	6	0.5356
Analyzed	PAssWRes-ntE-_2	Sample	GS500LIZ_3730	Baseline51 window 7	FALSE	Pass	Pass				B, 30	PAssWRes-ntE-_2.fsa	181.323	327	2129	177	2985	2976	180.57	2994	182.075	6	0.5042
Analyzed	PAssWRes-ntE-_2	Sample	GS500LIZ_3730	Baseline51 window 7	FALSE	Pass	Pass				B, 31	PAssWRes-ntE-_2.fsa	184.159	130	795	66	3019	3007	183.159	3026	184.742	5	0.4538
Analyzed	PAssWRes-ntE-_2	Sample	GS500LIZ_3730	Baseline51 window 7	FALSE	Pass	Pass				B, 32	PAssWRes-ntE-_2.fsa	193.93	129	819	67	3137	3127	193.106	3142	194.341	5	0.4789
Analyzed	PAssWRes-ntE-_2	Sample	GS500LIZ_3730	Baseline51 window 7	FALSE	Pass	Pass				B, 33	PAssWRes-ntE-_2.fsa	200.735	116	799	65	3220	3212	200.082	3225	201.143	6	0.512
Analyzed	PAssWRes-ntE-_2	Sample	GS500LIZ_3730	Baseline51 window 7	FALSE	Pass	Pass				B, 34	PAssWRes-ntE-_2.fsa	201.633	198	1396	113	3231	3225	201.143	3239	202.286	6	0.4986
Analyzed	PAssWRes-ntE-_2	Sample	GS500LIZ_3730	Baseline51 window 7	FALSE	Pass	Pass				B, 35	PAssWRes-ntE-_2.fsa	206.61	120	732	59	3292	3286	206.121	3302	207.426	5	0.4564
Analyzed	PAssWRes-ntE-_2	Sample	GS500LIZ_3730	Baseline51 window 7	FALSE	Pass	Pass				B, 36	PAssWRes-ntE-_2.fsa	216.227	361	2229	181	3410	3401	215.494	3419	216.959	5	0.4647
Analyzed	PAssWRes-ntE-_2	Sample	GS500LIZ_3730	Baseline51 window 7	FALSE	Pass	Pass				B, 37	PAssWRes-ntE-_2.fsa	235.494	107	761	61	3647	3639	234.844	3653	235.981	6	0.4912
Analyzed	PAssWRes-ntE-_2	Sample	GS500LIZ_3730	Baseline51 window 7	FALSE	Pass	Pass				B, 38	PAssWRes-ntE-_2.fsa	241.01	165	1131	91	3715	3708	240.443	3724	241.74	6	0.5374
Analyzed	PAssWRes-ntE-_2	Sample	GS500LIZ_3730	Baseline51 window 7	FALSE	Pass	Pass				B, 39	PAssWRes-ntE-_2.fsa	258.824	102	745	60	3935	3926	258.096	3944	259.551	6	0.4962
Analyzed	PAssWRes-ntE-_2	Sample	GS500LIZ_3730	Baseline51 window 7	FALSE	Pass	Pass				B, 40	PAssWRes-ntE-_2.fsa	274.569	121	918	74	4130	4123	274.005	4139	275.295	7	0.6104
Analyzed	PAssWRes-ntE-_2	Sample	GS500LIZ_3730	Baseline51 window 7	FALSE	Pass	Pass				B, 41	PAssWRes-ntE-_2.fsa	279.728	145	915	73	4194	4188	279.245	4200	280.212	6	0.4892
Analyzed	PAssWRes-ntE-_2	Sample	GS500LIZ_3730	Baseline51 window 7	FALSE	Pass	Pass				B, 42	PAssWRes-ntE-_2.fsa	307.946	160	1073	88	4542	4534	307.285	4550	308.607	6	0.5654
Analyzed	PAssWRes-ntE-_2	Sample	GS500LIZ_3730	Baseline51 window 7	FALSE	Pass	Pass				B, 43	PAssWRes-ntE-_2.fsa	341.827	151	807	65	4956	4949	341.259	4961	342.232	5	0.4359
Analyzed	PAssWRes-ntE-_2	Sample	GS500LIZ_3730	Baseline51 window 7	FALSE	Pass	Pass				B, 44	PAssWRes-ntE-_2.fsa	342.881	214	1301	105	4969	4961	342.232	4974	343.286	6	0.5289
Analyzed	PAssWRes-ntE-_2	Sample	GS500LIZ_3730	Baseline51 window 7	FALSE	Pass	Pass				B, 45	PAssWRes-ntE-_2.fsa	343.853	356	2006	162	4981	4974	343.286	4988	344.42	5	0.4453
Analyzed	PAssWRes-ntE-_2	Sample	GS500LIZ_3730	Baseline51 window 7	FALSE	Pass	Pass				B, 46	PAssWRes-ntE-_2.fsa	351.919	770	5659	434	5082	5073	351.228	5089	352.456	7	0.5508
Analyzed	PAssWRes-ntE-_2	Sample	GS500LIZ_3730	Baseline51 window 7	FALSE	Pass	Pass				B, 47	PAssWRes-ntE-_2.fsa	353.761	481	3429	263	5106	5100	353.3	5111	354.144	8	0.6497
Analyzed	PAssWRes-ntE-_2	Sample	GS500LIZ_3730	Baseline51 window 7	FALSE	Pass	Pass				B, 48	PAssWRes-ntE-_2.fsa	354.759	1592	12124	930	5119	5111	354.144	5127	355.373	7	0.5576
Analyzed	PAssWRes-ntE-_2	Sample	GS500LIZ_3730	Baseline51 window 7	FALSE	Pass	Pass				B, 49	PAssWRes-ntE-_2.fsa	357.599	222	1458	111	5156	5149	357.061	5165	358.29	6	0.5272
Analyzed	PAssWRes-ntE-_2	Sample	GS500LIZ_3730	Baseline51 window 7	FALSE	Pass	Pass				B, 50	PAssWRes-ntE-_2.fsa	360.593	221	1428	109	5195	5186	359.902	5200	360.977	7	0.5641
Analyzed	PAssWRes-ntE-_2	Sample	GS500LIZ_3730	Baseline51 window 7	FALSE	Pass	Pass				B, 51	PAssWRes-ntE-_2.fsa	361.361	228	1631	125	5205	5200	360.977	5213	361.976	7	0.5476
Analyzed	PAssWRes-ntE-_2	Sample	GS500LIZ_3730	Baseline51 window 7	FALSE	Pass	Pass				B, 52	PAssWRes-ntE-_2.fsa	363.358	166	853	65	5231	5222	362.667	5237	363.819	5	0.4066
Analyzed	PAssWRes-ntE-_2	Sample	GS500LIZ_3730	Baseline51 window 7	FALSE	Pass	Pass				B, 53	PAssWRes-ntE-_2.fsa	364.28	109	514	39	5243	5237	363.819	5249	364.741	5	0.405
Analyzed	PAssWRes-ntE-_2	Sample	GS500LIZ_3730	Baseline51 window 7	FALSE	Pass	Pass				B, 54	PAssWRes-ntE-_2.fsa	366.2	140	453	34	5268	5261	365.663	5273	366.585	2	0.1898
Analyzed	PAssWRes-ntE-_2	Sample	GS500LIZ_3730	Baseline51 window 7	FALSE	Pass	Pass				B, 55	PAssWRes-ntE-_2.fsa	367.046	328	1448	111	5279	5273	366.585	5285	367.507	4	0.3618
Analyzed	PAssWRes-ntE-_2	Sample	GS500LIZ_3730	Baseline51 window 7	FALSE	Pass	Pass				B, 56	PAssWRes-ntE-_2.fsa	368.121	701	3410	262	5293	5285	367.507	5297	368.429	5	0.4326
Analyzed	PAssWRes-ntE-_2	Sample	GS500LIZ_3730	Baseline51 window 7	FALSE	Pass	Pass				B, 57	PAssWRes-ntE-_2.fsa	369.043	582	1859	142	5305	5300	368.659	5308	369.274	3	0.2601
Analyzed	PAssWRes-ntE-_2	Sample	GS500LIZ_3730	Baseline51 window 7	FALSE	Pass	Pass				B, 58	PAssWRes-ntE-_2.fsa	370.043	24220	186931	14367	5318	5308	369.274	5327	370.734	7	0.5714
Analyzed	PAssWRes-ntE-_2	Sample	GS500LIZ_3730	Baseline51 window 7	FALSE	Pass	Pass				B, 59	PAssWRes-ntE-_2.fsa	370.965	740	2694	207	5330	5327	370.734	5335	371.349	3	0.2586
Analyzed	PAssWRes-ntE-_2	Sample	GS500LIZ_3730	Baseline51 window 7	FALSE	Pass	Pass				B, 60	PAssWRes-ntE-_2.fsa	374.117	145	1149	88	5371	5362	373.425	5378	374.655	8	0.6648
Analyzed	PAssWRes-ntE-_2	Sample	GS500LIZ_3730	Baseline51 window 7	FALSE	Pass	Pass				B, 61	PAssWRes-ntE-_2.fsa	376.732	1615	14263	1097	5405	5388	375.424	5418	377.732	8	0.6407
Analyzed	PAssWRes-ntE-_2	Sample	GS500LIZ_3730	Baseline51 window 7	FALSE	Pass	Pass				G, 1	PAssWRes-ntE-_2.fsa	11.9755	224	3356	293	1057	1045	10.9266	1076	13.6364	17	1.4974
Analyzed	PAssWRes-ntE-_2	Sample	GS500LIZ_3730	Baseline51 window 7	FALSE	Pass	Pass				G, 2	PAssWRes-ntE-_2.fsa	26.2238	2462	14075	1230	1220	1208	25.1748	1229	27.0105	4	0.4271
Analyzed	PAssWRes-ntE-_2	Sample	GS500LIZ_3730	Baseline51 window 7	FALSE	Pass	Pass				G, 3	PAssWRes-ntE-_2.fsa	370.427	144	541	41	5323	5316	369.889	5329	370.888	4	0.3612
Analyzed	PAssWRes-ntE-_2	Sample	GS500LIZ_3730	Baseline51 window 7	FALSE	Pass	Pass				Y, 1	PAssWRes-ntE-_2.fsa	12.4126	107	1199	104	1062	1042	10.6643	1075	13.549	18	1.5852
Analyzed	PAssWRes-ntE-_2	Sample	GS500LIZ_3730	Baseline51 window 7	FALSE	Pass	Pass				Y, 2	PAssWRes-ntE-_2.fsa	16.521	281	1533	134	1109	1099	15.6469	1117	17.2203	6	0.5438
Analyzed	PAssWRes-ntE-_2	Sample	GS500LIZ_3730	Baseline51 window 7	FALSE	Pass	Pass				Y, 3	PAssWRes-ntE-_2.fsa	18.1818	358	2398	209	1128	1117	17.2203	1134	18.7063	6	0.5278
Analyzed	PAssWRes-ntE-_2	Sample	GS500LIZ_3730	Baseline51 window 7	FALSE	Pass	Pass				Y, 4	PAssWRes-ntE-_2.fsa	26.9231	426	2190	191	1228	1222	26.3986	1238	27.7972	5	0.4799
Analyzed	PAssWRes-ntE-_2	Sample	GS500LIZ_3730	Baseline51 window 7	FALSE	Pass	Pass				Y, 5	PAssWRes-ntE-_2.fsa	354.682	106	467	35	5118	5110	354.068	5124	355.142	9	0.7292
Analyzed	PAssWRes-ntE-_2	Sample	GS500LIZ_3730	Baseline51 window 7	FALSE	Pass	Pass				Y, 6	PAssWRes-ntE-_2.fsa	370.119	544	4108	315	5319	5307	369.197	5325	370.581	7	0.5895
Analyzed	PAssWRes-ntE-_2	Sample	GS500LIZ_3730	Baseline51 window 7	FALSE	Pass	Pass				Y, 7	PAssWRes-ntE-_2.fsa	425.651	102	327	27	6018	6011	425.072	6022	425.982	7	0.6456
Analyzed	PAssWRes-ntE-_2	Sample	GS500LIZ_3730	Baseline51 window 7	FALSE	Pass	Pass				Y, 8	PAssWRes-ntE-_2.fsa	550.971	100	339	32	7441	7434	550.291	7445	551.359	2	0.2175
Analyzed	PAssWRes-ntE-_2	Sample	GS500LIZ_3730	Baseline51 window 7	FALSE	Pass	Pass				R, 1	PAssWRes-ntE-_2.fsa		128	1700	0	475	458	-1	490	-1	10	0
Analyzed	PAssWRes-ntE-_2	Sample	GS500LIZ_3730	Baseline51 window 7	FALSE	Pass	Pass				R, 2	PAssWRes-ntE-_2.fsa	11.6259	183	2166	189	1053	1042	10.6643	1076	13.6364	7	0.6803
Analyzed	PAssWRes-ntE-_2	Sample	GS500LIZ_3730	Baseline51 window 7	FALSE	Pass	Pass				R, 3	PAssWRes-ntE-_2.fsa	17.2203	181	1790	156	1117	1104	16.0839	1127	18.0944	13	1.1826
Analyzed	PAssWRes-ntE-_2	Sample	GS500LIZ_3730	Baseline51 window 7	FALSE	Pass	Pass				R, 4	PAssWRes-ntE-_2.fsa	21.8532	125	982	85	1170	1159	20.8916	1178	22.5525	4	0.4337
Analyzed	PAssWRes-ntE-_2	Sample	GS500LIZ_3730	Baseline51 window 7	FALSE	Pass	Pass				R, 5	PAssWRes-ntE-_2.fsa	26.2238	26615	184862	16159	1220	1209	25.2622	1229	27.0105	6	0.6017
Analyzed	PAssWRes-ntE-_2	Sample	GS500LIZ_3730	Baseline51 window 7	FALSE	Pass	Pass				R, 6	PAssWRes-ntE-_2.fsa	27.7098	867	5873	513	1237	1229	27.0105	1245	28.4091	6	0.593
Analyzed	PAssWRes-ntE-_2	Sample	GS500LIZ_3730	Baseline51 window 7	FALSE	Pass	Pass				R, 7	PAssWRes-ntE-_2.fsa	35.0525	122	1003	87	1321	1311	34.1783	1324	35.3147	8	0.7164
Analyzed	PAssWRes-ntE-_2	Sample	GS500LIZ_3730	Baseline51 window 7	FALSE	Pass	Pass				R, 8	PAssWRes-ntE-_2.fsa	35.6643	180	1315	114	1328	1324	35.3147	1344	37.0629	6	0.581
Analyzed	PAssWRes-ntE-_2	Sample	GS500LIZ_3730	Baseline51 window 7	FALSE	Pass	Pass				R, 9	PAssWRes-ntE-_2.fsa	150.629	102	568	50	2626	2619	150	2634	151.346	3	0.2737
Analyzed	PAssWRes-ntE-_2	Sample	GS500LIZ_3730	Baseline51 window 7	FALSE	Pass	Pass				R, 10	PAssWRes-ntE-_2.fsa	350.46	113	584	44	5063	5056	349.919	5073	351.228	2	0.2178
Analyzed	PAssWRes-ntE-_2	Sample	GS500LIZ_3730	Baseline51 window 7	FALSE	Pass	Pass				R, 11	PAssWRes-ntE-_2.fsa	391.052	113	351	27	5591	5584	390.513	5596	391.438	2	0.2023
Analyzed	PAssWRes-ntE-_2	Sample	GS500LIZ_3730	Baseline51 window 7	FALSE	Pass	Pass				R, 12	PAssWRes-ntE-_2.fsa	400.904	101	708	57	5718	5705	399.846	5726	401.562	3	0.2953
Analyzed	PAssWRes-ntE-_2	Sample	GS500LIZ_3730	Baseline51 window 7	FALSE	Pass	Pass				R, 13	PAssWRes-ntE-_2.fsa	410.618	122	669	55	5836	5825	409.711	5844	411.277	3	0.2777
Analyzed	PAssWRes-ntE-_2	Sample	GS500LIZ_3730	Baseline51 window 7	FALSE	Pass	Pass				R, 14	PAssWRes-ntE-_2.fsa	413.504	101	735	60	5871	5867	413.174	5882	414.411	2	0.2258
Analyzed	PAssWRes-ntE-_2	Sample	GS500LIZ_3730	Baseline51 window 7	FALSE	Pass	Pass				R, 15	PAssWRes-ntE-_2.fsa	415.319	114	593	48	5893	5886	414.741	5899	415.815	3	0.3177
Analyzed	PAssWRes-ntE-_2	Sample	GS500LIZ_3730	Baseline51 window 7	FALSE	Pass	Pass				R, 16	PAssWRes-ntE-_2.fsa	420.027	123	518	42	5950	5943	419.448	5954	420.357	3	0.2911
Analyzed	PAssWRes-ntE-_2	Sample	GS500LIZ_3730	Baseline51 window 7	FALSE	Pass	Pass				R, 17	PAssWRes-ntE-_2.fsa	428.881	103	395	32	6057	6053	428.55	6063	429.378	3	0.3194
Analyzed	PAssWRes-ntE-_2	Sample	GS500LIZ_3730	Baseline51 window 7	FALSE	Pass	Pass				R, 18	PAssWRes-ntE-_2.fsa	433.608	102	440	36	6114	6109	433.193	6120	434.106	3	0.2644
Analyzed	PAssWRes-ntE-_2	Sample	GS500LIZ_3730	Baseline51 window 7	FALSE	Pass	Pass				R, 19	PAssWRes-ntE-_2.fsa	444.748	113	526	43	6248	6241	444.165	6254	445.248	3	0.3193
Analyzed	PAssWRes-ntE-_2	Sample	GS500LIZ_3730	Baseline51 window 7	FALSE	Pass	Pass				R, 20	PAssWRes-ntE-_2.fsa	450.447	106	665	49	6317	6310	449.917	6328	451.268	10	0.8047
Analyzed	PAssWRes-ntE-_2	Sample	GS500LIZ_3730	Baseline51 window 7	FALSE	Pass	Pass				R, 21	PAssWRes-ntE-_2.fsa	458.068	143	847	64	6418	6407	457.229	6424	458.527	7	0.5758
Analyzed	PAssWRes-ntE-_2	Sample	GS500LIZ_3730	Baseline51 window 7	FALSE	Pass	Pass				R, 22	PAssWRes-ntE-_2.fsa	480.138	100	452	37	6696	6690	479.642	6702	480.635	4	0.3621
Analyzed	PAssWRes-ntE-_2	Sample	GS500LIZ_3730	Baseline51 window 7	FALSE	Pass	Pass				R, 23	PAssWRes-ntE-_2.fsa	489.313	137	378	32	6805	6798	488.714	6810	489.742	2	0.1827
Analyzed	PAssWRes-ntE-_2	Sample	GS500LIZ_3730	Baseline51 window 7	FALSE	Pass	Pass				R, 24	PAssWRes-ntE-_2.fsa	493.029	103	640	61	6845	6839	492.456	6854	493.893	4	0.4304
Analyzed	PAssWRes-ntE-_2	Sample	GS500LIZ_3730	Baseline51 window 7	FALSE	Pass	Pass				R, 25	PAssWRes-ntE-_2.fsa	499.297	117	366	36	6909	6905	498.897	6915	499.899	5	0.5295
Analyzed	PAssWRes-ntE-_2	Sample	GS500LIZ_3730	Baseline51 window 7	FALSE	Pass	Pass				R, 26	PAssWRes-ntE-_2.fsa	500.485	100	422	41	6921	6915	499.899	6926	500.971	3	0.2967
Analyzed	PAssWRes-ntE-_2	Sample	GS500LIZ_3730	Baseline51 window 7	FALSE	Pass	Pass				R, 27	PAssWRes-ntE-_2.fsa	501.262	103	524	50	6929	6926	500.971	6936	501.942	5	0.4976
Analyzed	PAssWRes-ntE-_2	Sample	GS500LIZ_3730	Baseline51 window 7	FALSE	Pass	Pass				R, 28	PAssWRes-ntE-_2.fsa	517.184	110	731	70	7093	7085	516.408	7103	518.155	4	0.4228
Analyzed	PAssWRes-ntE-_2	Sample	GS500LIZ_3730	Baseline51 window 7	FALSE	Pass	Pass				R, 29	PAssWRes-ntE-_2.fsa	540.777	110	742	72	7336	7329	540.097	7347	541.845	14	1.3933
Analyzed	PAssWRes-ntE-_2	Sample	GS500LIZ_3730	Baseline51 window 7	FALSE	Pass	Pass				R, 30	PAssWRes-ntE-_2.fsa	543.107	107	827	80	7360	7349	542.039	7370	544.078	11	1.1202
Analyzed	PAssWRes-ntE-_2	Sample	GS500LIZ_3730	Baseline51 window 7	FALSE	Pass	Pass				R, 31	PAssWRes-ntE-_2.fsa	545.34	104	461	44	7383	7380	545.048	7393	546.311	2	0.2184
Analyzed	PAssWRes-ntE-_2	Sample	GS500LIZ_3730	Baseline51 window 7	FALSE	Pass	Pass				R, 32	PAssWRes-ntE-_2.fsa	547.476	110	860	83	7405	7393	546.311	7413	548.252	9	0.8874
Analyzed	PAssWRes-ntE-_2	Sample	GS500LIZ_3730	Baseline51 window 7	FALSE	Pass	Pass				R, 33	PAssWRes-ntE-_2.fsa	567.67	109	650	63	7613	7608	567.184	7622	568.544	7	0.7042
Analyzed	PAssWRes-ntE-_2	Sample	GS500LIZ_3730	Baseline51 window 7	FALSE	Pass	Pass				R, 34	PAssWRes-ntE-_2.fsa	571.262	123	580	56	7650	7642	570.485	7655	571.748	13	1.2913
Analyzed	PAssWRes-ntE-_2	Sample	GS500LIZ_3730	Baseline51 window 7	FALSE	Pass	Pass				R, 35	PAssWRes-ntE-_2.fsa	573.301	104	326	31	7671	7665	572.718	7673	573.495	3	0.3012
Analyzed	PAssWRes-ntE-_2	Sample	GS500LIZ_3730	Baseline51 window 7	FALSE	Pass	Pass				R, 36	PAssWRes-ntE-_2.fsa	577.961	123	304	29	7719	7717	577.767	7724	578.447	2	0.2629
Analyzed	PAssWRes-ntE-_2	Sample	GS500LIZ_3730	Baseline51 window 7	FALSE	Pass	Pass				R, 37	PAssWRes-ntE-_2.fsa	588.447	104	638	61	7827	7820	587.767	7832	588.932	6	0.6025
Analyzed	PAssWRes-ntE-_2	Sample	GS500LIZ_3730	Baseline51 window 7	FALSE	Pass	Pass				R, 38	PAssWRes-ntE-_2.fsa	589.223	108	422	40	7835	7832	588.932	7840	589.709	3	0.2954
Analyzed	PAssWRes-ntE-_2	Sample	GS500LIZ_3730	Baseline51 window 7	FALSE	Pass	Pass				R, 39	PAssWRes-ntE-_2.fsa	590.485	104	626	60	7848	7840	589.709	7855	591.165	2	0.2614
Analyzed	PAssWRes-ntE-_2	Sample	GS500LIZ_3730	Baseline51 window 7	FALSE	Pass	Pass				R, 40	PAssWRes-ntE-_2.fsa	598.738	115	324	31	7933	7927	598.155	7939	599.32	2	0.2371
Analyzed	PAssWRes-ntE-_2	Sample	GS500LIZ_3730	Baseline51 window 7	FALSE	Pass	Pass				O, 1	PAssWRes-ntE-_2.fsa		102	735	0	705	693	-1	714	-1	8	0
Analyzed	PAssWRes-ntE-_2	Sample	GS500LIZ_3730	Baseline51 window 7	FALSE	Pass	Pass				O, 2	PAssWRes-ntE-_2.fsa	3.1469	293	1578	137	956	949	2.535	959	3.4091	5	0.4757
Analyzed	PAssWRes-ntE-_2	Sample	GS500LIZ_3730	Baseline51 window 7	FALSE	Pass	Pass				O, 3	PAssWRes-ntE-_2.fsa	3.9336	614	4796	419	965	959	3.4091	977	4.9825	6	0.6105
Analyzed	PAssWRes-ntE-_2	Sample	GS500LIZ_3730	Baseline51 window 7	FALSE	Pass	Pass				O, 4	PAssWRes-ntE-_2.fsa	6.0315	398	2583	225	989	980	5.2448	998	6.8182	6	0.561
Analyzed	PAssWRes-ntE-_2	Sample	GS500LIZ_3730	Baseline51 window 7	FALSE	Pass	Pass				O, 5	PAssWRes-ntE-_2.fsa	9.2657	2290	19722	1723	1026	1010	7.8671	1036	10.1399	8	0.7279
Analyzed	PAssWRes-ntE-_2	Sample	GS500LIZ_3730	Baseline51 window 7	FALSE	Pass	Pass				O, 6	PAssWRes-ntE-_2.fsa	12.5874	417	1730	151	1064	1056	11.8881	1070	13.1119	4	0.3758
Analyzed	PAssWRes-ntE-_2	Sample	GS500LIZ_3730	Baseline51 window 7	FALSE	Pass	Pass				O, 7	PAssWRes-ntE-_2.fsa	13.8986	5645	37796	3303	1079	1070	13.1119	1091	14.9476	6	0.572
Analyzed	PAssWRes-ntE-_2	Sample	GS500LIZ_3730	Baseline51 window 7	FALSE	Pass	Pass				O, 8	PAssWRes-ntE-_2.fsa	15.9091	18051	131472	11492	1102	1091	14.9476	1112	16.7832	6	0.6007
Analyzed	PAssWRes-ntE-_2	Sample	GS500LIZ_3730	Baseline51 window 7	FALSE	Pass	Pass				O, 9	PAssWRes-ntE-_2.fsa	17.6573	800	4811	420	1122	1112	16.7832	1129	18.2692	5	0.4679
Analyzed	PAssWRes-ntE-_2	Sample	GS500LIZ_3730	Baseline51 window 7	FALSE	Pass	Pass				O, 10	PAssWRes-ntE-_2.fsa	20.6294	110	304	26	1156	1148	19.9301	1162	21.1538	3	0.2832
Analyzed	PAssWRes-ntE-_2	Sample	GS500LIZ_3730	Baseline51 window 7	FALSE	Pass	Pass				O, 11	PAssWRes-ntE-_2.fsa	21.7657	245	720	62	1169	1162	21.1538	1172	22.028	2	0.2539
Analyzed	PAssWRes-ntE-_2	Sample	GS500LIZ_3730	Baseline51 window 7	FALSE	Pass	Pass				O, 12	PAssWRes-ntE-_2.fsa	23.0769	8898	143142	12512	1184	1172	22.028	1202	24.6503	16	1.4634
Analyzed	PAssWRes-ntE-_2	Sample	GS500LIZ_3730	Baseline51 window 7	FALSE	Pass	Pass				O, 13	PAssWRes-ntE-_2.fsa	25.6119	10755	101735	8892	1213	1206	25	1220	26.2238	4	0.3497
Analyzed	PAssWRes-ntE-_2	Sample	GS500LIZ_3730	Baseline51 window 7	FALSE	Pass	Pass				O, 14	PAssWRes-ntE-_2.fsa	27.7098	3612	17299	1512	1237	1232	27.2727	1243	28.2343	4	0.4334
Analyzed	PAssWRes-ntE-_2	Sample	GS500LIZ_3730	Baseline51 window 7	FALSE	Pass	Pass				O, 15	PAssWRes-ntE-_2.fsa	28.8462	1659	5532	483	1250	1243	28.2343	1256	29.3706	3	0.2935
Analyzed	PAssWRes-ntE-_2	Sample	GS500LIZ_3730	Baseline51 window 7	FALSE	Pass	Pass				O, 16	PAssWRes-ntE-_2.fsa	30.6818	2316	12217	1067	1271	1262	29.8951	1278	31.2937	5	0.4752
Analyzed	PAssWRes-ntE-_2	Sample	GS500LIZ_3730	Baseline51 window 7	FALSE	Pass	Pass				O, 17	PAssWRes-ntE-_2.fsa	32.0804	922	4680	409	1287	1278	31.2937	1293	32.6049	5	0.4447
Analyzed	PAssWRes-ntE-_2	Sample	GS500LIZ_3730	Baseline51 window 7	FALSE	Pass	Pass				O, 18	PAssWRes-ntE-_2.fsa	33.5664	8092	78255	6840	1304	1293	32.6049	1317	34.7028	9	0.8206
Analyzed	PAssWRes-ntE-_2	Sample	GS500LIZ_3730	Baseline51 window 7	FALSE	Pass	Pass				O, 19	PAssWRes-ntE-_2.fsa	37.1503	11016	74950	6551	1345	1335	36.2762	1354	37.9371	6	0.5689
Analyzed	PAssWRes-ntE-_2	Sample	GS500LIZ_3730	Baseline51 window 7	FALSE	Pass	Pass				O, 20	PAssWRes-ntE-_2.fsa	50	13448	87478	7577	1492	1482	49.1259	1501	50.7718	5	0.5158
Analyzed	PAssWRes-ntE-_2	Sample	GS500LIZ_3730	Baseline51 window 7	FALSE	Pass	Pass				O, 21	PAssWRes-ntE-_2.fsa	75	16459	101044	9089	1778	1769	74.1981	1786	75.7273	5	0.5042
Analyzed	PAssWRes-ntE-_2	Sample	GS500LIZ_3730	Baseline51 window 7	FALSE	Pass	Pass				O, 22	PAssWRes-ntE-_2.fsa	98.9997	187	880	80	2042	2035	98.3633	2044	99.1816	4	0.3637
Analyzed	PAssWRes-ntE-_2	Sample	GS500LIZ_3730	Baseline51 window 7	FALSE	Pass	Pass				O, 23	PAssWRes-ntE-_2.fsa	100	18544	113324	9844	2053	2044	99.1816	2069	101.353	5	0.4772
Analyzed	PAssWRes-ntE-_2	Sample	GS500LIZ_3730	Baseline51 window 7	FALSE	Pass	Pass				O, 24	PAssWRes-ntE-_2.fsa	138.024	219	1036	91	2493	2486	137.405	2495	138.202	5	0.4429
Analyzed	PAssWRes-ntE-_2	Sample	GS500LIZ_3730	Baseline51 window 7	FALSE	Pass	Pass				O, 25	PAssWRes-ntE-_2.fsa	139	21041	132162	12251	2504	2495	138.202	2513	139.87	5	0.5278
Analyzed	PAssWRes-ntE-_2	Sample	GS500LIZ_3730	Baseline51 window 7	FALSE	Pass	Pass				O, 26	PAssWRes-ntE-_2.fsa	150	21211	135282	12392	2619	2609	149.053	2635	151.435	5	0.524
Analyzed	PAssWRes-ntE-_2	Sample	GS500LIZ_3730	Baseline51 window 7	FALSE	Pass	Pass				O, 27	PAssWRes-ntE-_2.fsa	159.057	280	1436	123	2722	2715	158.455	2724	159.229	4	0.3441
Analyzed	PAssWRes-ntE-_2	Sample	GS500LIZ_3730	Baseline51 window 7	FALSE	Pass	Pass				O, 28	PAssWRes-ntE-_2.fsa	160	21142	140154	12002	2733	2724	159.229	2749	161.37	6	0.5188
Analyzed	PAssWRes-ntE-_2	Sample	GS500LIZ_3730	Baseline51 window 7	FALSE	Pass	Pass				O, 29	PAssWRes-ntE-_2.fsa	193.847	114	1101	90	3136	3120	192.529	3147	194.752	8	0.7041
Analyzed	PAssWRes-ntE-_2	Sample	GS500LIZ_3730	Baseline51 window 7	FALSE	Pass	Pass				O, 30	PAssWRes-ntE-_2.fsa	200	20681	134818	11013	3211	3202	199.264	3227	201.306	5	0.4844
Analyzed	PAssWRes-ntE-_2	Sample	GS500LIZ_3730	Baseline51 window 7	FALSE	Pass	Pass				O, 31	PAssWRes-ntE-_2.fsa	203.265	130	1140	93	3251	3238	202.204	3260	204	9	0.7662
Analyzed	PAssWRes-ntE-_2	Sample	GS500LIZ_3730	Baseline51 window 7	FALSE	Pass	Pass				O, 32	PAssWRes-ntE-_2.fsa	247.413	19560	137267	11118	3794	3784	246.603	3811	248.79	6	0.5276
Analyzed	PAssWRes-ntE-_2	Sample	GS500LIZ_3730	Baseline51 window 7	FALSE	Pass	Pass				O, 33	PAssWRes-ntE-_2.fsa	250.895	139	1105	89	3837	3825	249.924	3845	251.543	7	0.6139
Analyzed	PAssWRes-ntE-_2	Sample	GS500LIZ_3730	Baseline51 window 7	FALSE	Pass	Pass				O, 34	PAssWRes-ntE-_2.fsa	292.124	120	1035	83	4348	4336	291.159	4358	292.928	8	0.6648
Analyzed	PAssWRes-ntE-_2	Sample	GS500LIZ_3730	Baseline51 window 7	FALSE	Pass	Pass				O, 35	PAssWRes-ntE-_2.fsa	300	20086	156086	12786	4446	4436	299.197	4462	301.327	7	0.5947
Analyzed	PAssWRes-ntE-_2	Sample	GS500LIZ_3730	Baseline51 window 7	FALSE	Pass	Pass				O, 36	PAssWRes-ntE-_2.fsa	304.226	152	1479	122	4497	4485	303.232	4507	305.053	9	0.7836
Analyzed	PAssWRes-ntE-_2	Sample	GS500LIZ_3730	Baseline51 window 7	FALSE	Pass	Pass				O, 37	PAssWRes-ntE-_2.fsa	331.336	164	1331	108	4827	4816	330.438	4836	332.07	7	0.6186
Analyzed	PAssWRes-ntE-_2	Sample	GS500LIZ_3730	Baseline51 window 7	FALSE	Pass	Pass				O, 38	PAssWRes-ntE-_2.fsa	339.798	21325	176398	14320	4931	4920	338.905	4944	340.853	7	0.6241
Analyzed	PAssWRes-ntE-_2	Sample	GS500LIZ_3730	Baseline51 window 7	FALSE	Pass	Pass				O, 39	PAssWRes-ntE-_2.fsa	344.258	190	1775	143	4986	4974	343.286	5001	345.473	8	0.7089
Analyzed	PAssWRes-ntE-_2	Sample	GS500LIZ_3730	Baseline51 window 7	FALSE	Pass	Pass				O, 40	PAssWRes-ntE-_2.fsa	350	22021	182890	14372	5057	5046	349.111	5070	350.998	7	0.6112
Analyzed	PAssWRes-ntE-_2	Sample	GS500LIZ_3730	Baseline51 window 7	FALSE	Pass	Pass				O, 41	PAssWRes-ntE-_2.fsa	354.298	220	1662	127	5113	5099	353.223	5124	355.142	7	0.5511
Analyzed	PAssWRes-ntE-_2	Sample	GS500LIZ_3730	Baseline51 window 7	FALSE	Pass	Pass				O, 42	PAssWRes-ntE-_2.fsa	390.513	112	1514	116	5584	5573	389.665	5598	391.592	14	1.1392
Analyzed	PAssWRes-ntE-_2	Sample	GS500LIZ_3730	Baseline51 window 7	FALSE	Pass	Pass				O, 43	PAssWRes-ntE-_2.fsa	400	23751	217296	17337	5707	5693	398.919	5722	401.233	8	0.6653
Analyzed	PAssWRes-ntE-_2	Sample	GS500LIZ_3730	Baseline51 window 7	FALSE	Pass	Pass				O, 44	PAssWRes-ntE-_2.fsa	405.017	193	2007	165	5768	5752	403.701	5783	406.252	9	0.8022
Analyzed	PAssWRes-ntE-_2	Sample	GS500LIZ_3730	Baseline51 window 7	FALSE	Pass	Pass				O, 45	PAssWRes-ntE-_2.fsa	439.173	112	974	80	6181	6171	438.342	6191	440.004	8	0.6791
Analyzed	PAssWRes-ntE-_2	Sample	GS500LIZ_3730	Baseline51 window 7	FALSE	Pass	Pass				O, 46	PAssWRes-ntE-_2.fsa	450	24592	238634	18815	6311	6297	448.832	6326	451.119	9	0.7152
Analyzed	PAssWRes-ntE-_2	Sample	GS500LIZ_3730	Baseline51 window 7	FALSE	Pass	Pass				O, 47	PAssWRes-ntE-_2.fsa	454.272	112	1148	86	6368	6357	453.443	6373	454.649	8	0.638
Analyzed	PAssWRes-ntE-_2	Sample	GS500LIZ_3730	Baseline51 window 7	FALSE	Pass	Pass				O, 48	PAssWRes-ntE-_2.fsa	455.027	123	1242	94	6378	6373	454.649	6390	455.937	7	0.5552
Analyzed	PAssWRes-ntE-_2	Sample	GS500LIZ_3730	Baseline51 window 7	FALSE	Pass	Pass				O, 49	PAssWRes-ntE-_2.fsa	478.243	136	1344	110	6673	6652	476.525	6685	479.23	9	0.7856
Analyzed	PAssWRes-ntE-_2	Sample	GS500LIZ_3730	Baseline51 window 7	FALSE	Pass	Pass				O, 50	PAssWRes-ntE-_2.fsa	486.839	105	860	73	6776	6766	485.992	6790	488.031	8	0.7126
Analyzed	PAssWRes-ntE-_2	Sample	GS500LIZ_3730	Baseline51 window 7	FALSE	Pass	Pass				O, 51	PAssWRes-ntE-_2.fsa	490	24509	254641	22897	6813	6798	488.714	6828	491.411	9	0.8853
Analyzed	PAssWRes-ntE-_2	Sample	GS500LIZ_3730	Baseline51 window 7	FALSE	Pass	Pass				O, 52	PAssWRes-ntE-_2.fsa	500	24710	252943	24933	6916	6901	498.498	6932	501.553	9	0.9461
Analyzed	PAssWRes-ntE-_3	Sample	GS500LIZ_3730	Baseline51 window 7	FALSE	Pass	Pass				B, 1	PAssWRes-ntE-_3.fsa		362	2511	0	754	745	-1	762	-1	6	0
Analyzed	PAssWRes-ntE-_3	Sample	GS500LIZ_3730	Baseline51 window 7	FALSE	Pass	Pass				B, 2	PAssWRes-ntE-_3.fsa		121	856	0	785	775	-1	791	-1	6	0
Analyzed	PAssWRes-ntE-_3	Sample	GS500LIZ_3730	Baseline51 window 7	FALSE	Pass	Pass				B, 3	PAssWRes-ntE-_3.fsa		117	843	0	808	801	-1	812	-1	7	0
Analyzed	PAssWRes-ntE-_3	Sample	GS500LIZ_3730	Baseline51 window 7	FALSE	Pass	Pass				B, 4	PAssWRes-ntE-_3.fsa		268	2269	0	820	812	-1	829	-1	7	0
Analyzed	PAssWRes-ntE-_3	Sample	GS500LIZ_3730	Baseline51 window 7	FALSE	Pass	Pass				B, 5	PAssWRes-ntE-_3.fsa		101	1191	62	845	829	-1	855	0.3597	11	0.6003
Analyzed	PAssWRes-ntE-_3	Sample	GS500LIZ_3730	Baseline51 window 7	FALSE	Pass	Pass				B, 6	PAssWRes-ntE-_3.fsa	3.5072	309	1582	142	890	885	3.0576	896	4.0468	4	0.4151
Analyzed	PAssWRes-ntE-_3	Sample	GS500LIZ_3730	Baseline51 window 7	FALSE	Pass	Pass				B, 7	PAssWRes-ntE-_3.fsa	4.4065	154	1152	103	900	896	4.0468	912	5.4856	6	0.6087
Analyzed	PAssWRes-ntE-_3	Sample	GS500LIZ_3730	Baseline51 window 7	FALSE	Pass	Pass				B, 8	PAssWRes-ntE-_3.fsa	6.1151	248	1380	124	919	912	5.4856	926	6.7446	5	0.4943
Analyzed	PAssWRes-ntE-_3	Sample	GS500LIZ_3730	Baseline51 window 7	FALSE	Pass	Pass				B, 9	PAssWRes-ntE-_3.fsa	7.6439	1026	7113	639	936	926	6.7446	945	8.4532	6	0.5941
Analyzed	PAssWRes-ntE-_3	Sample	GS500LIZ_3730	Baseline51 window 7	FALSE	Pass	Pass				B, 10	PAssWRes-ntE-_3.fsa	13.2194	1541	19054	1713	998	987	12.2302	1015	14.7482	11	1.0641
Analyzed	PAssWRes-ntE-_3	Sample	GS500LIZ_3730	Baseline51 window 7	FALSE	Pass	Pass				B, 11	PAssWRes-ntE-_3.fsa	16.3669	7701	50084	4503	1033	1025	15.6475	1041	17.0863	6	0.5588
Analyzed	PAssWRes-ntE-_3	Sample	GS500LIZ_3730	Baseline51 window 7	FALSE	Pass	Pass				B, 12	PAssWRes-ntE-_3.fsa	17.9856	12558	91250	8205	1051	1041	17.0863	1058	18.6151	6	0.5993
Analyzed	PAssWRes-ntE-_3	Sample	GS500LIZ_3730	Baseline51 window 7	FALSE	Pass	Pass				B, 13	PAssWRes-ntE-_3.fsa	18.795	1884	11695	1051	1060	1058	18.6151	1071	19.7842	1	0.0899
Analyzed	PAssWRes-ntE-_3	Sample	GS500LIZ_3730	Baseline51 window 7	FALSE	Pass	Pass				B, 14	PAssWRes-ntE-_3.fsa	20.6835	150	614	55	1081	1075	20.1439	1086	21.1331	3	0.343
Analyzed	PAssWRes-ntE-_3	Sample	GS500LIZ_3730	Baseline51 window 7	FALSE	Pass	Pass				B, 15	PAssWRes-ntE-_3.fsa	21.9425	1058	8185	736	1095	1086	21.1331	1105	22.8417	7	0.6939
Analyzed	PAssWRes-ntE-_3	Sample	GS500LIZ_3730	Baseline51 window 7	FALSE	Pass	Pass				B, 16	PAssWRes-ntE-_3.fsa	23.5612	250	2201	197	1113	1105	22.8417	1120	24.1907	9	0.8402
Analyzed	PAssWRes-ntE-_3	Sample	GS500LIZ_3730	Baseline51 window 7	FALSE	Pass	Pass				B, 17	PAssWRes-ntE-_3.fsa	25.1799	1217	10591	952	1131	1120	24.1907	1137	25.7194	8	0.7856
Analyzed	PAssWRes-ntE-_3	Sample	GS500LIZ_3730	Baseline51 window 7	FALSE	Pass	Pass				B, 18	PAssWRes-ntE-_3.fsa	26.5288	160	1098	98	1146	1137	25.7194	1153	27.1583	7	0.6333
Analyzed	PAssWRes-ntE-_3	Sample	GS500LIZ_3730	Baseline51 window 7	FALSE	Pass	Pass				B, 19	PAssWRes-ntE-_3.fsa	30.3957	358	3700	332	1189	1179	29.4964	1201	31.4748	10	0.9457
Analyzed	PAssWRes-ntE-_3	Sample	GS500LIZ_3730	Baseline51 window 7	FALSE	Pass	Pass				B, 20	PAssWRes-ntE-_3.fsa	37.5	195	1316	118	1268	1255	36.3309	1273	37.9496	5	0.5195
Analyzed	PAssWRes-ntE-_3	Sample	GS500LIZ_3730	Baseline51 window 7	FALSE	Pass	Pass				B, 21	PAssWRes-ntE-_3.fsa	42.1763	458	6239	561	1320	1304	40.7374	1336	43.6151	13	1.2201
Analyzed	PAssWRes-ntE-_3	Sample	GS500LIZ_3730	Baseline51 window 7	FALSE	Pass	Pass				B, 22	PAssWRes-ntE-_3.fsa	106.289	283	1648	144	2027	2018	105.501	2036	107.079	5	0.4641
Analyzed	PAssWRes-ntE-_3	Sample	GS500LIZ_3730	Baseline51 window 7	FALSE	Pass	Pass				B, 23	PAssWRes-ntE-_3.fsa	111.745	362	2053	181	2089	2079	110.862	2094	112.186	5	0.4686
Analyzed	PAssWRes-ntE-_3	Sample	GS500LIZ_3730	Baseline51 window 7	FALSE	Pass	Pass				B, 24	PAssWRes-ntE-_3.fsa	112.716	272	1499	132	2100	2094	112.186	2105	113.159	5	0.4653
Analyzed	PAssWRes-ntE-_3	Sample	GS500LIZ_3730	Baseline51 window 7	FALSE	Pass	Pass				B, 25	PAssWRes-ntE-_3.fsa	118.752	169	1037	92	2168	2161	118.129	2175	119.376	5	0.5331
Analyzed	PAssWRes-ntE-_3	Sample	GS500LIZ_3730	Baseline51 window 7	FALSE	Pass	Pass				B, 26	PAssWRes-ntE-_3.fsa	122.415	211	1479	132	2209	2203	121.878	2220	123.401	6	0.5626
Analyzed	PAssWRes-ntE-_3	Sample	GS500LIZ_3730	Baseline51 window 7	FALSE	Pass	Pass				B, 27	PAssWRes-ntE-_3.fsa	128.712	331	1859	167	2279	2271	127.99	2286	129.345	5	0.4809
Analyzed	PAssWRes-ntE-_3	Sample	GS500LIZ_3730	Baseline51 window 7	FALSE	Pass	Pass				B, 28	PAssWRes-ntE-_3.fsa	148.155	107	539	52	2485	2478	147.474	2491	148.739	5	0.5231
Analyzed	PAssWRes-ntE-_3	Sample	GS500LIZ_3730	Baseline51 window 7	FALSE	Pass	Pass				B, 29	PAssWRes-ntE-_3.fsa	185.515	156	1073	92	2910	2902	184.829	2920	186.373	6	0.5392
Analyzed	PAssWRes-ntE-_3	Sample	GS500LIZ_3730	Baseline51 window 7	FALSE	Pass	Pass				B, 30	PAssWRes-ntE-_3.fsa	196.439	179	1114	94	3038	3031	195.845	3046	197.119	5	0.4988
Analyzed	PAssWRes-ntE-_3	Sample	GS500LIZ_3730	Baseline51 window 7	FALSE	Pass	Pass				B, 31	PAssWRes-ntE-_3.fsa	201.601	169	1407	118	3099	3094	201.179	3106	202.19	7	0.5965
Analyzed	PAssWRes-ntE-_3	Sample	GS500LIZ_3730	Baseline51 window 7	FALSE	Pass	Pass				B, 32	PAssWRes-ntE-_3.fsa	226.99	144	1091	91	3401	3392	226.235	3410	227.745	6	0.5484
Analyzed	PAssWRes-ntE-_3	Sample	GS500LIZ_3730	Baseline51 window 7	FALSE	Pass	Pass				B, 33	PAssWRes-ntE-_3.fsa	273.725	110	783	65	3960	3950	272.892	3966	274.225	6	0.5826
Analyzed	PAssWRes-ntE-_3	Sample	GS500LIZ_3730	Baseline51 window 7	FALSE	Pass	Pass				B, 34	PAssWRes-ntE-_3.fsa	342.901	153	1133	94	4783	4776	342.316	4790	343.487	7	0.6126
Analyzed	PAssWRes-ntE-_3	Sample	GS500LIZ_3730	Baseline51 window 7	FALSE	Pass	Pass				B, 35	PAssWRes-ntE-_3.fsa	343.989	157	1090	91	4796	4790	343.487	4803	344.574	6	0.5513
Analyzed	PAssWRes-ntE-_3	Sample	GS500LIZ_3730	Baseline51 window 7	FALSE	Pass	Pass				B, 36	PAssWRes-ntE-_3.fsa	351.982	243	1743	138	4893	4885	351.348	4901	352.616	7	0.5583
Analyzed	PAssWRes-ntE-_3	Sample	GS500LIZ_3730	Baseline51 window 7	FALSE	Pass	Pass				B, 37	PAssWRes-ntE-_3.fsa	353.884	200	1585	125	4917	4909	353.25	4921	354.201	6	0.5185
Analyzed	PAssWRes-ntE-_3	Sample	GS500LIZ_3730	Baseline51 window 7	FALSE	Pass	Pass				B, 38	PAssWRes-ntE-_3.fsa	354.836	808	7050	558	4929	4921	354.201	4941	355.787	8	0.6528
Analyzed	PAssWRes-ntE-_3	Sample	GS500LIZ_3730	Baseline51 window 7	FALSE	Pass	Pass				B, 39	PAssWRes-ntE-_3.fsa	362.45	187	1201	95	5025	5018	361.895	5032	363.005	6	0.5354
Analyzed	PAssWRes-ntE-_3	Sample	GS500LIZ_3730	Baseline51 window 7	FALSE	Pass	Pass				B, 40	PAssWRes-ntE-_3.fsa	368.085	219	753	59	5096	5091	367.688	5101	368.482	4	0.3681
Analyzed	PAssWRes-ntE-_3	Sample	GS500LIZ_3730	Baseline51 window 7	FALSE	Pass	Pass				B, 41	PAssWRes-ntE-_3.fsa	369.118	538	2012	159	5109	5105	368.8	5112	369.356	4	0.3624
Analyzed	PAssWRes-ntE-_3	Sample	GS500LIZ_3730	Baseline51 window 7	FALSE	Pass	Pass				B, 42	PAssWRes-ntE-_3.fsa	370.15	11459	90973	7224	5122	5112	369.356	5131	370.865	7	0.5887
Analyzed	PAssWRes-ntE-_3	Sample	GS500LIZ_3730	Baseline51 window 7	FALSE	Pass	Pass				B, 43	PAssWRes-ntE-_3.fsa	371.024	155	540	42	5133	5131	370.865	5137	371.341	3	0.2397
Analyzed	PAssWRes-ntE-_3	Sample	GS500LIZ_3730	Baseline51 window 7	FALSE	Pass	Pass				B, 44	PAssWRes-ntE-_3.fsa	376.903	945	8615	684	5207	5191	375.632	5218	377.778	8	0.6758
Analyzed	PAssWRes-ntE-_3	Sample	GS500LIZ_3730	Baseline51 window 7	FALSE	Pass	Pass				G, 1	PAssWRes-ntE-_3.fsa	16.3669	212	1532	137	1033	1020	15.1978	1041	17.0863	10	0.9123
Analyzed	PAssWRes-ntE-_3	Sample	GS500LIZ_3730	Baseline51 window 7	FALSE	Pass	Pass				G, 2	PAssWRes-ntE-_3.fsa	18.5252	505	8273	743	1057	1045	17.446	1076	20.2338	17	1.5979
Analyzed	PAssWRes-ntE-_3	Sample	GS500LIZ_3730	Baseline51 window 7	FALSE	Pass	Pass				G, 3	PAssWRes-ntE-_3.fsa	25.7194	969	5326	478	1137	1130	25.0899	1145	26.4389	5	0.4601
Analyzed	PAssWRes-ntE-_3	Sample	GS500LIZ_3730	Baseline51 window 7	FALSE	Pass	Pass				Y, 1	PAssWRes-ntE-_3.fsa	18.4353	223	2054	184	1056	1041	17.0863	1064	19.1547	7	0.7076
Analyzed	PAssWRes-ntE-_3	Sample	GS500LIZ_3730	Baseline51 window 7	FALSE	Pass	Pass				Y, 2	PAssWRes-ntE-_3.fsa	26.7086	348	1991	179	1148	1140	25.9892	1156	27.4281	6	0.5534
Analyzed	PAssWRes-ntE-_3	Sample	GS500LIZ_3730	Baseline51 window 7	FALSE	Pass	Pass				R, 1	PAssWRes-ntE-_3.fsa		188	1846	0	411	399	-1	422	-1	10	0
Analyzed	PAssWRes-ntE-_3	Sample	GS500LIZ_3730	Baseline51 window 7	FALSE	Pass	Pass				R, 2	PAssWRes-ntE-_3.fsa	18.2554	265	3263	293	1054	1040	16.9964	1071	19.7842	12	1.1054
Analyzed	PAssWRes-ntE-_3	Sample	GS500LIZ_3730	Baseline51 window 7	FALSE	Pass	Pass				R, 3	PAssWRes-ntE-_3.fsa	25.8093	18243	149983	13487	1138	1127	24.8201	1147	26.6187	8	0.739
Analyzed	PAssWRes-ntE-_3	Sample	GS500LIZ_3730	Baseline51 window 7	FALSE	Pass	Pass				R, 4	PAssWRes-ntE-_3.fsa	27.3381	733	4449	400	1155	1147	26.6187	1163	28.0576	6	0.5527
Analyzed	PAssWRes-ntE-_3	Sample	GS500LIZ_3730	Baseline51 window 7	FALSE	Pass	Pass				R, 5	PAssWRes-ntE-_3.fsa	42.9856	244	3672	330	1329	1311	41.3669	1342	44.1547	18	1.7083
Analyzed	PAssWRes-ntE-_3	Sample	GS500LIZ_3730	Baseline51 window 7	FALSE	Pass	Pass				O, 1	PAssWRes-ntE-_3.fsa	3.1475	319	1959	176	886	877	2.3381	889	3.4173	6	0.5888
Analyzed	PAssWRes-ntE-_3	Sample	GS500LIZ_3730	Baseline51 window 7	FALSE	Pass	Pass				O, 2	PAssWRes-ntE-_3.fsa	4.0468	434	3928	353	896	889	3.4173	909	5.2158	8	0.7643
Analyzed	PAssWRes-ntE-_3	Sample	GS500LIZ_3730	Baseline51 window 7	FALSE	Pass	Pass				O, 3	PAssWRes-ntE-_3.fsa	5.9353	323	2096	188	917	909	5.2158	926	6.7446	6	0.5794
Analyzed	PAssWRes-ntE-_3	Sample	GS500LIZ_3730	Baseline51 window 7	FALSE	Pass	Pass				O, 4	PAssWRes-ntE-_3.fsa	9.3525	2055	14126	1270	955	946	8.5432	964	10.1619	6	0.6043
Analyzed	PAssWRes-ntE-_3	Sample	GS500LIZ_3730	Baseline51 window 7	FALSE	Pass	Pass				O, 5	PAssWRes-ntE-_3.fsa	12.5899	176	632	56	991	984	11.9604	996	13.0396	3	0.3267
Analyzed	PAssWRes-ntE-_3	Sample	GS500LIZ_3730	Baseline51 window 7	FALSE	Pass	Pass				O, 6	PAssWRes-ntE-_3.fsa	13.9388	4353	30028	2700	1006	996	13.0396	1017	14.9281	6	0.5972
Analyzed	PAssWRes-ntE-_3	Sample	GS500LIZ_3730	Baseline51 window 7	FALSE	Pass	Pass				O, 7	PAssWRes-ntE-_3.fsa	15.9173	14781	106935	9616	1028	1017	14.9281	1037	16.7266	6	0.6152
Analyzed	PAssWRes-ntE-_3	Sample	GS500LIZ_3730	Baseline51 window 7	FALSE	Pass	Pass				O, 8	PAssWRes-ntE-_3.fsa	17.6259	829	5047	453	1047	1037	16.7266	1055	18.3453	6	0.5727
Analyzed	PAssWRes-ntE-_3	Sample	GS500LIZ_3730	Baseline51 window 7	FALSE	Pass	Pass				O, 9	PAssWRes-ntE-_3.fsa	20.054	131	329	29	1074	1068	19.5144	1082	20.7734	2	0.2476
Analyzed	PAssWRes-ntE-_3	Sample	GS500LIZ_3730	Baseline51 window 7	FALSE	Pass	Pass				O, 10	PAssWRes-ntE-_3.fsa	21.4029	278	940	84	1089	1082	20.7734	1096	22.0324	3	0.2886
Analyzed	PAssWRes-ntE-_3	Sample	GS500LIZ_3730	Baseline51 window 7	FALSE	Pass	Pass				O, 11	PAssWRes-ntE-_3.fsa	23.8309	5218	36067	3243	1116	1100	22.3921	1122	24.3705	5	0.5048
Analyzed	PAssWRes-ntE-_3	Sample	GS500LIZ_3730	Baseline51 window 7	FALSE	Pass	Pass				O, 12	PAssWRes-ntE-_3.fsa	25.0899	16395	165055	14843	1130	1122	24.3705	1137	25.7194	4	0.3597
Analyzed	PAssWRes-ntE-_3	Sample	GS500LIZ_3730	Baseline51 window 7	FALSE	Pass	Pass				O, 13	PAssWRes-ntE-_3.fsa	27.3381	4697	21701	1951	1155	1150	26.8885	1162	27.9676	4	0.4254
Analyzed	PAssWRes-ntE-_3	Sample	GS500LIZ_3730	Baseline51 window 7	FALSE	Pass	Pass				O, 14	PAssWRes-ntE-_3.fsa	28.5072	1223	4234	380	1168	1162	27.9676	1174	29.0468	3	0.3162
Analyzed	PAssWRes-ntE-_3	Sample	GS500LIZ_3730	Baseline51 window 7	FALSE	Pass	Pass				O, 15	PAssWRes-ntE-_3.fsa	30.3058	1654	16445	1478	1188	1174	29.0468	1196	31.0252	11	1.022
Analyzed	PAssWRes-ntE-_3	Sample	GS500LIZ_3730	Baseline51 window 7	FALSE	Pass	Pass				O, 16	PAssWRes-ntE-_3.fsa	33.2734	7656	77624	6980	1221	1207	32.0144	1237	34.7122	9	0.8628
Analyzed	PAssWRes-ntE-_3	Sample	GS500LIZ_3730	Baseline51 window 7	FALSE	Pass	Pass				O, 17	PAssWRes-ntE-_3.fsa	36.8705	8463	54184	4872	1261	1252	36.0612	1270	37.6799	6	0.5501
Analyzed	PAssWRes-ntE-_3	Sample	GS500LIZ_3730	Baseline51 window 7	FALSE	Pass	Pass				O, 18	PAssWRes-ntE-_3.fsa	50	10690	68959	6157	1407	1398	49.1906	1416	50.7979	5	0.5345
Analyzed	PAssWRes-ntE-_3	Sample	GS500LIZ_3730	Baseline51 window 7	FALSE	Pass	Pass				O, 19	PAssWRes-ntE-_3.fsa	75	12935	79103	7269	1685	1676	74.1791	1694	75.8333	5	0.5148
Analyzed	PAssWRes-ntE-_3	Sample	GS500LIZ_3730	Baseline51 window 7	FALSE	Pass	Pass				O, 20	PAssWRes-ntE-_3.fsa	100	14605	89782	8080	1955	1946	99.1665	1963	100.697	5	0.5027
Analyzed	PAssWRes-ntE-_3	Sample	GS500LIZ_3730	Baseline51 window 7	FALSE	Pass	Pass				O, 21	PAssWRes-ntE-_3.fsa	139	16355	103121	9881	2392	2383	138.175	2402	139.995	5	0.5515
Analyzed	PAssWRes-ntE-_3	Sample	GS500LIZ_3730	Baseline51 window 7	FALSE	Pass	Pass				O, 22	PAssWRes-ntE-_3.fsa	146.107	108	721	70	2464	2457	145.422	2474	147.084	6	0.668
Analyzed	PAssWRes-ntE-_3	Sample	GS500LIZ_3730	Baseline51 window 7	FALSE	Pass	Pass				O, 23	PAssWRes-ntE-_3.fsa	150	16462	106807	10082	2504	2494	149.03	2513	150.824	5	0.5622
Analyzed	PAssWRes-ntE-_3	Sample	GS500LIZ_3730	Baseline51 window 7	FALSE	Pass	Pass				O, 24	PAssWRes-ntE-_3.fsa	160	16362	101530	8886	2616	2607	159.216	2631	161.316	5	0.4888
Analyzed	PAssWRes-ntE-_3	Sample	GS500LIZ_3730	Baseline51 window 7	FALSE	Pass	Pass				O, 25	PAssWRes-ntE-_3.fsa	200	15624	106422	8987	3080	3070	199.153	3091	200.927	6	0.5235
Analyzed	PAssWRes-ntE-_3	Sample	GS500LIZ_3730	Baseline51 window 7	FALSE	Pass	Pass				O, 26	PAssWRes-ntE-_3.fsa	247.598	14285	104043	8701	3647	3637	246.761	3663	248.936	6	0.562
Analyzed	PAssWRes-ntE-_3	Sample	GS500LIZ_3730	Baseline51 window 7	FALSE	Pass	Pass				O, 27	PAssWRes-ntE-_3.fsa	300	15099	118768	10038	4276	4265	299.087	4292	301.369	7	0.6126
Analyzed	PAssWRes-ntE-_3	Sample	GS500LIZ_3730	Baseline51 window 7	FALSE	Pass	Pass				O, 28	PAssWRes-ntE-_3.fsa	339.887	16176	135639	11366	4747	4735	338.881	4760	340.976	7	0.6571
Analyzed	PAssWRes-ntE-_3	Sample	GS500LIZ_3730	Baseline51 window 7	FALSE	Pass	Pass				O, 29	PAssWRes-ntE-_3.fsa	350	16685	142654	11550	4868	4856	348.999	4885	351.348	8	0.6584
Analyzed	PAssWRes-ntE-_3	Sample	GS500LIZ_3730	Baseline51 window 7	FALSE	Pass	Pass				O, 30	PAssWRes-ntE-_3.fsa	400	17903	168108	13851	5497	5483	398.883	5511	401.19	8	0.7398
Analyzed	PAssWRes-ntE-_3	Sample	GS500LIZ_3730	Baseline51 window 7	FALSE	Pass	Pass				O, 31	PAssWRes-ntE-_3.fsa	450	18722	186827	15225	6081	6068	448.878	6096	451.16	9	0.7822
Analyzed	PAssWRes-ntE-_3	Sample	GS500LIZ_3730	Baseline51 window 7	FALSE	Pass	Pass				O, 32	PAssWRes-ntE-_3.fsa	463.803	108	1348	108	6256	6236	462.194	6267	464.692	12	0.9804
Analyzed	PAssWRes-ntE-_3	Sample	GS500LIZ_3730	Baseline51 window 7	FALSE	Pass	Pass				O, 33	PAssWRes-ntE-_3.fsa	490	19019	198919	18456	6566	6551	488.671	6581	491.455	9	0.8957
Analyzed	PAssWRes-ntE-_3	Sample	GS500LIZ_3730	Baseline51 window 7	FALSE	Pass	Pass				O, 34	PAssWRes-ntE-_3.fsa	494.014	105	680	67	6607	6596	492.926	6616	494.911	7	0.6968
Analyzed	PAssWRes-ntE-_3	Sample	GS500LIZ_3730	Baseline51 window 7	FALSE	Pass	Pass				O, 35	PAssWRes-ntE-_3.fsa	500	18983	198949	20200	6666	6651	498.454	6681	501.5	10	1.028
Analyzed	PAssWRes-ntE-_3	Sample	GS500LIZ_3730	Baseline51 window 7	FALSE	Pass	Pass				O, 36	PAssWRes-ntE-_3.fsa	509	111	864	86	6756	6746	508	6767	510.1	7	0.7694
Analyzed	PAssWRes-ntE-_3	Sample	GS500LIZ_3730	Baseline51 window 7	FALSE	Pass	Pass				O, 37	PAssWRes-ntE-_3.fsa	519.6	133	1436	143	6862	6843	517.7	6874	520.8	11	1.1258
Analyzed	PAssWRes-ntE-_4	Sample	GS500LIZ_3730	Baseline51 window 7	FALSE	Pass	Pass				B, 1	PAssWRes-ntE-_4.fsa		382	2562	0	732	724	-1	740	-1	6	0
Analyzed	PAssWRes-ntE-_4	Sample	GS500LIZ_3730	Baseline51 window 7	FALSE	Pass	Pass				B, 2	PAssWRes-ntE-_4.fsa		121	940	0	764	751	-1	770	-1	5	0
Analyzed	PAssWRes-ntE-_4	Sample	GS500LIZ_3730	Baseline51 window 7	FALSE	Pass	Pass				B, 3	PAssWRes-ntE-_4.fsa		144	1060	0	788	780	-1	791	-1	7	0
Analyzed	PAssWRes-ntE-_4	Sample	GS500LIZ_3730	Baseline51 window 7	FALSE	Pass	Pass				B, 4	PAssWRes-ntE-_4.fsa		322	2476	0	798	791	-1	806	-1	7	0
Analyzed	PAssWRes-ntE-_4	Sample	GS500LIZ_3730	Baseline51 window 7	FALSE	Pass	Pass				B, 5	PAssWRes-ntE-_4.fsa		107	748	80	824	822	-1	833	0.1805	3	0.322
Analyzed	PAssWRes-ntE-_4	Sample	GS500LIZ_3730	Baseline51 window 7	FALSE	Pass	Pass				B, 6	PAssWRes-ntE-_4.fsa	3.7906	440	1755	158	873	868	3.3394	877	4.1516	3	0.3067
Analyzed	PAssWRes-ntE-_4	Sample	GS500LIZ_3730	Baseline51 window 7	FALSE	Pass	Pass				B, 7	PAssWRes-ntE-_4.fsa	4.6029	210	1393	125	882	877	4.1516	894	5.6859	5	0.5217
Analyzed	PAssWRes-ntE-_4	Sample	GS500LIZ_3730	Baseline51 window 7	FALSE	Pass	Pass				B, 8	PAssWRes-ntE-_4.fsa	6.2274	269	1365	123	900	894	5.6859	906	6.769	5	0.463
Analyzed	PAssWRes-ntE-_4	Sample	GS500LIZ_3730	Baseline51 window 7	FALSE	Pass	Pass				B, 9	PAssWRes-ntE-_4.fsa	7.6715	1150	7627	688	916	906	6.769	924	8.3935	6	0.5616
Analyzed	PAssWRes-ntE-_4	Sample	GS500LIZ_3730	Baseline51 window 7	FALSE	Pass	Pass				B, 10	PAssWRes-ntE-_4.fsa	13.2672	1567	19409	1751	978	966	12.1841	995	14.8014	11	1.0338
Analyzed	PAssWRes-ntE-_4	Sample	GS500LIZ_3730	Baseline51 window 7	FALSE	Pass	Pass				B, 11	PAssWRes-ntE-_4.fsa	15.5235	156	559	50	1003	998	15.0722	1005	15.704	3	0.288
Analyzed	PAssWRes-ntE-_4	Sample	GS500LIZ_3730	Baseline51 window 7	FALSE	Pass	Pass				B, 12	PAssWRes-ntE-_4.fsa	16.426	9089	56225	5074	1013	1005	15.704	1021	17.148	5	0.5349
Analyzed	PAssWRes-ntE-_4	Sample	GS500LIZ_3730	Baseline51 window 7	FALSE	Pass	Pass				B, 13	PAssWRes-ntE-_4.fsa	18.0505	14085	96078	8671	1031	1021	17.148	1038	18.6823	6	0.5609
Analyzed	PAssWRes-ntE-_4	Sample	GS500LIZ_3730	Baseline51 window 7	FALSE	Pass	Pass				B, 14	PAssWRes-ntE-_4.fsa	18.8628	1276	6344	572	1040	1038	18.6823	1047	19.4946	2	0.2058
Analyzed	PAssWRes-ntE-_4	Sample	GS500LIZ_3730	Baseline51 window 7	FALSE	Pass	Pass				B, 15	PAssWRes-ntE-_4.fsa	20.3971	787	6534	589	1057	1049	19.6751	1060	20.6679	6	0.5824
Analyzed	PAssWRes-ntE-_4	Sample	GS500LIZ_3730	Baseline51 window 7	FALSE	Pass	Pass				B, 16	PAssWRes-ntE-_4.fsa	21.6607	1678	18575	1676	1071	1060	20.6679	1080	22.4729	10	0.9856
Analyzed	PAssWRes-ntE-_4	Sample	GS500LIZ_3730	Baseline51 window 7	FALSE	Pass	Pass				B, 17	PAssWRes-ntE-_4.fsa	25.0903	1083	8141	734	1109	1098	24.0975	1115	25.6318	7	0.68
Analyzed	PAssWRes-ntE-_4	Sample	GS500LIZ_3730	Baseline51 window 7	FALSE	Pass	Pass				B, 18	PAssWRes-ntE-_4.fsa	26.444	159	848	76	1124	1117	25.8123	1130	26.9856	5	0.4976
Analyzed	PAssWRes-ntE-_4	Sample	GS500LIZ_3730	Baseline51 window 7	FALSE	Pass	Pass				B, 19	PAssWRes-ntE-_4.fsa	27.7076	113	470	42	1138	1130	26.9856	1141	27.9783	4	0.3786
Analyzed	PAssWRes-ntE-_4	Sample	GS500LIZ_3730	Baseline51 window 7	FALSE	Pass	Pass				B, 20	PAssWRes-ntE-_4.fsa	30.3249	458	3956	357	1167	1157	29.4224	1176	31.1372	8	0.7909
Analyzed	PAssWRes-ntE-_4	Sample	GS500LIZ_3730	Baseline51 window 7	FALSE	Pass	Pass				B, 21	PAssWRes-ntE-_4.fsa	37.4549	238	1883	169	1246	1235	36.4621	1259	38.6282	5	0.5409
Analyzed	PAssWRes-ntE-_4	Sample	GS500LIZ_3730	Baseline51 window 7	FALSE	Pass	Pass				B, 22	PAssWRes-ntE-_4.fsa	42.3285	471	6747	608	1300	1284	40.8845	1314	43.5921	13	1.2514
Analyzed	PAssWRes-ntE-_4	Sample	GS500LIZ_3730	Baseline51 window 7	FALSE	Pass	Pass				B, 23	PAssWRes-ntE-_4.fsa	59.6485	103	713	64	1493	1484	58.8396	1499	60.1881	6	0.5516
Analyzed	PAssWRes-ntE-_4	Sample	GS500LIZ_3730	Baseline51 window 7	FALSE	Pass	Pass				B, 24	PAssWRes-ntE-_4.fsa	117.947	1059	5574	497	2134	2127	117.323	2142	118.661	4	0.4453
Analyzed	PAssWRes-ntE-_4	Sample	GS500LIZ_3730	Baseline51 window 7	FALSE	Pass	Pass				B, 25	PAssWRes-ntE-_4.fsa	127.835	112	580	52	2244	2238	127.292	2250	128.38	5	0.4899
Analyzed	PAssWRes-ntE-_4	Sample	GS500LIZ_3730	Baseline51 window 7	FALSE	Pass	Pass				B, 26	PAssWRes-ntE-_4.fsa	139.204	223	1286	126	2368	2361	138.538	2374	139.815	4	0.4606
Analyzed	PAssWRes-ntE-_4	Sample	GS500LIZ_3730	Baseline51 window 7	FALSE	Pass	Pass				B, 27	PAssWRes-ntE-_4.fsa	155.565	132	710	62	2538	2530	154.858	2543	156.006	5	0.4677
Analyzed	PAssWRes-ntE-_4	Sample	GS500LIZ_3730	Baseline51 window 7	FALSE	Pass	Pass				B, 28	PAssWRes-ntE-_4.fsa	157.667	152	806	70	2562	2555	157.057	2571	158.449	4	0.4245
Analyzed	PAssWRes-ntE-_4	Sample	GS500LIZ_3730	Baseline51 window 7	FALSE	Pass	Pass				B, 29	PAssWRes-ntE-_4.fsa	167.462	167	893	78	2674	2667	166.849	2680	167.988	5	0.4555
Analyzed	PAssWRes-ntE-_4	Sample	GS500LIZ_3730	Baseline51 window 7	FALSE	Pass	Pass				B, 30	PAssWRes-ntE-_4.fsa	230.008	109	642	54	3404	3397	229.418	3411	230.599	5	0.4599
Analyzed	PAssWRes-ntE-_4	Sample	GS500LIZ_3730	Baseline51 window 7	FALSE	Pass	Pass				B, 31	PAssWRes-ntE-_4.fsa	343.072	141	949	80	4742	4735	342.479	4747	343.495	6	0.5779
Analyzed	PAssWRes-ntE-_4	Sample	GS500LIZ_3730	Baseline51 window 7	FALSE	Pass	Pass				B, 32	PAssWRes-ntE-_4.fsa	352.171	191	1521	122	4851	4841	351.367	4858	352.734	7	0.6044
Analyzed	PAssWRes-ntE-_4	Sample	GS500LIZ_3730	Baseline51 window 7	FALSE	Pass	Pass				B, 33	PAssWRes-ntE-_4.fsa	353.94	205	1454	116	4873	4867	353.458	4877	354.262	6	0.4847
Analyzed	PAssWRes-ntE-_4	Sample	GS500LIZ_3730	Baseline51 window 7	FALSE	Pass	Pass				B, 34	PAssWRes-ntE-_4.fsa	354.906	834	7150	575	4885	4877	354.262	4894	355.629	7	0.633
Analyzed	PAssWRes-ntE-_4	Sample	GS500LIZ_3730	Baseline51 window 7	FALSE	Pass	Pass				B, 35	PAssWRes-ntE-_4.fsa	368.267	283	1350	108	5051	5045	367.784	5056	368.67	4	0.3826
Analyzed	PAssWRes-ntE-_4	Sample	GS500LIZ_3730	Baseline51 window 7	FALSE	Pass	Pass				B, 36	PAssWRes-ntE-_4.fsa	370.281	11093	92932	7487	5076	5065	369.395	5086	371.087	7	0.6436
Analyzed	PAssWRes-ntE-_4	Sample	GS500LIZ_3730	Baseline51 window 7	FALSE	Pass	Pass				B, 37	PAssWRes-ntE-_4.fsa	371.248	245	973	78	5088	5086	371.087	5092	371.57	1	0.0891
Analyzed	PAssWRes-ntE-_4	Sample	GS500LIZ_3730	Baseline51 window 7	FALSE	Pass	Pass				B, 38	PAssWRes-ntE-_4.fsa	377.052	673	5877	473	5160	5145	375.843	5171	377.939	8	0.6588
Analyzed	PAssWRes-ntE-_4	Sample	GS500LIZ_3730	Baseline51 window 7	FALSE	Pass	Pass				G, 1	PAssWRes-ntE-_4.fsa	18.0505	231	1667	150	1031	1022	17.2383	1041	18.9531	8	0.7296
Analyzed	PAssWRes-ntE-_4	Sample	GS500LIZ_3730	Baseline51 window 7	FALSE	Pass	Pass				G, 2	PAssWRes-ntE-_4.fsa	20.3069	755	12179	1099	1056	1045	19.3141	1077	22.2022	17	1.5967
Analyzed	PAssWRes-ntE-_4	Sample	GS500LIZ_3730	Baseline51 window 7	FALSE	Pass	Pass				G, 3	PAssWRes-ntE-_4.fsa	25.722	941	5815	524	1116	1103	24.5487	1124	26.444	5	0.4678
Analyzed	PAssWRes-ntE-_4	Sample	GS500LIZ_3730	Baseline51 window 7	FALSE	Pass	Pass				G, 4	PAssWRes-ntE-_4.fsa	47.5632	140	800	72	1358	1350	46.8412	1367	48.3755	5	0.4851
Analyzed	PAssWRes-ntE-_4	Sample	GS500LIZ_3730	Baseline51 window 7	FALSE	Pass	Pass				G, 5	PAssWRes-ntE-_4.fsa	49.639	112	1059	94	1381	1371	48.7365	1401	51.4216	6	0.6073
Analyzed	PAssWRes-ntE-_4	Sample	GS500LIZ_3730	Baseline51 window 7	FALSE	Pass	Pass				Y, 1	PAssWRes-ntE-_4.fsa	17.4188	145	1332	120	1024	1013	16.426	1033	18.2311	9	0.8584
Analyzed	PAssWRes-ntE-_4	Sample	GS500LIZ_3730	Baseline51 window 7	FALSE	Pass	Pass				Y, 2	PAssWRes-ntE-_4.fsa	20.3971	511	7461	673	1057	1040	18.8628	1074	21.9314	16	1.4548
Analyzed	PAssWRes-ntE-_4	Sample	GS500LIZ_3730	Baseline51 window 7	FALSE	Pass	Pass				Y, 3	PAssWRes-ntE-_4.fsa	26.5343	280	1598	144	1125	1117	25.8123	1134	27.3466	6	0.5523
Analyzed	PAssWRes-ntE-_4	Sample	GS500LIZ_3730	Baseline51 window 7	FALSE	Pass	Pass				R, 1	PAssWRes-ntE-_4.fsa	20.3069	318	4530	408	1056	1041	18.9531	1076	22.1119	9	0.8811
Analyzed	PAssWRes-ntE-_4	Sample	GS500LIZ_3730	Baseline51 window 7	FALSE	Pass	Pass				R, 2	PAssWRes-ntE-_4.fsa	25.722	18404	139893	12625	1116	1106	24.8195	1125	26.5343	7	0.6784
Analyzed	PAssWRes-ntE-_4	Sample	GS500LIZ_3730	Baseline51 window 7	FALSE	Pass	Pass				R, 3	PAssWRes-ntE-_4.fsa	27.2563	712	5188	468	1133	1125	26.5343	1142	28.0686	7	0.6626
Analyzed	PAssWRes-ntE-_4	Sample	GS500LIZ_3730	Baseline51 window 7	FALSE	Pass	Pass				R, 4	PAssWRes-ntE-_4.fsa	44.8556	424	6483	585	1328	1310	43.2311	1343	46.2094	18	1.628
Analyzed	PAssWRes-ntE-_4	Sample	GS500LIZ_3730	Baseline51 window 7	FALSE	Pass	Pass				R, 5	PAssWRes-ntE-_4.fsa	99.8134	101	729	66	1928	1921	99.1603	1934	100.347	8	0.7757
Analyzed	PAssWRes-ntE-_4	Sample	GS500LIZ_3730	Baseline51 window 7	FALSE	Pass	Pass				R, 6	PAssWRes-ntE-_4.fsa	159.914	105	784	68	2588	2578	159.054	2597	160.704	7	0.6264
Analyzed	PAssWRes-ntE-_4	Sample	GS500LIZ_3730	Baseline51 window 7	FALSE	Pass	Pass				R, 7	PAssWRes-ntE-_4.fsa	199.914	105	1063	90	3048	3034	198.71	3063	201.186	10	0.8579
Analyzed	PAssWRes-ntE-_4	Sample	GS500LIZ_3730	Baseline51 window 7	FALSE	Pass	Pass				R, 8	PAssWRes-ntE-_4.fsa	247.698	114	998	83	3614	3605	246.94	3625	248.623	9	0.8198
Analyzed	PAssWRes-ntE-_4	Sample	GS500LIZ_3730	Baseline51 window 7	FALSE	Pass	Pass				R, 9	PAssWRes-ntE-_4.fsa	340.023	101	1095	92	4706	4694	339.006	4720	341.209	10	0.877
Analyzed	PAssWRes-ntE-_4	Sample	GS500LIZ_3730	Baseline51 window 7	FALSE	Pass	Pass				R, 10	PAssWRes-ntE-_4.fsa	350.08	105	897	73	4825	4812	348.988	4838	351.126	2	0.2117
Analyzed	PAssWRes-ntE-_4	Sample	GS500LIZ_3730	Baseline51 window 7	FALSE	Pass	Pass				R, 11	PAssWRes-ntE-_4.fsa	400.172	129	1456	121	5446	5429	398.786	5459	401.289	11	0.9744
Analyzed	PAssWRes-ntE-_4	Sample	GS500LIZ_3730	Baseline51 window 7	FALSE	Pass	Pass				R, 12	PAssWRes-ntE-_4.fsa	489.91	112	1335	124	6500	6482	488.298	6514	491.273	12	1.1934
Analyzed	PAssWRes-ntE-_4	Sample	GS500LIZ_3730	Baseline51 window 7	FALSE	Pass	Pass				R, 13	PAssWRes-ntE-_4.fsa	499.895	106	1526	156	6599	6581	498.026	6614	501.414	7	0.7832
Analyzed	PAssWRes-ntE-_4	Sample	GS500LIZ_3730	Baseline51 window 7	FALSE	Pass	Pass				O, 1	PAssWRes-ntE-_4.fsa	4.0614	422	4712	425	876	860	2.6173	889	5.2347	8	0.7445
Analyzed	PAssWRes-ntE-_4	Sample	GS500LIZ_3730	Baseline51 window 7	FALSE	Pass	Pass				O, 2	PAssWRes-ntE-_4.fsa	6.0469	316	1842	166	898	889	5.2347	906	6.769	5	0.5201
Analyzed	PAssWRes-ntE-_4	Sample	GS500LIZ_3730	Baseline51 window 7	FALSE	Pass	Pass				O, 3	PAssWRes-ntE-_4.fsa	9.3863	1877	13018	1174	935	926	8.574	945	10.2888	6	0.6081
Analyzed	PAssWRes-ntE-_4	Sample	GS500LIZ_3730	Baseline51 window 7	FALSE	Pass	Pass				O, 4	PAssWRes-ntE-_4.fsa	12.5451	193	684	61	970	963	11.9134	976	13.0866	3	0.3061
Analyzed	PAssWRes-ntE-_4	Sample	GS500LIZ_3730	Baseline51 window 7	FALSE	Pass	Pass				O, 5	PAssWRes-ntE-_4.fsa	13.8989	3952	25386	2291	985	976	13.0866	996	14.8917	6	0.5581
Analyzed	PAssWRes-ntE-_4	Sample	GS500LIZ_3730	Baseline51 window 7	FALSE	Pass	Pass				O, 6	PAssWRes-ntE-_4.fsa	15.8845	13628	96547	8713	1007	996	14.8917	1016	16.6968	6	0.6072
Analyzed	PAssWRes-ntE-_4	Sample	GS500LIZ_3730	Baseline51 window 7	FALSE	Pass	Pass				O, 7	PAssWRes-ntE-_4.fsa	17.5993	829	5649	509	1026	1016	16.6968	1035	18.4116	6	0.6161
Analyzed	PAssWRes-ntE-_4	Sample	GS500LIZ_3730	Baseline51 window 7	FALSE	Pass	Pass				O, 8	PAssWRes-ntE-_4.fsa	20.1264	143	364	32	1054	1047	19.4946	1060	20.6679	2	0.2203
Analyzed	PAssWRes-ntE-_4	Sample	GS500LIZ_3730	Baseline51 window 7	FALSE	Pass	Pass				O, 9	PAssWRes-ntE-_4.fsa	21.3899	305	1408	127	1068	1060	20.6679	1077	22.2022	4	0.4059
Analyzed	PAssWRes-ntE-_4	Sample	GS500LIZ_3730	Baseline51 window 7	FALSE	Pass	Pass				O, 10	PAssWRes-ntE-_4.fsa	23.7365	2335	25385	2291	1094	1077	22.2022	1101	24.3682	13	1.1929
Analyzed	PAssWRes-ntE-_4	Sample	GS500LIZ_3730	Baseline51 window 7	FALSE	Pass	Pass				O, 11	PAssWRes-ntE-_4.fsa	25.0903	16803	164627	14858	1109	1101	24.3682	1115	25.6318	4	0.361
Analyzed	PAssWRes-ntE-_4	Sample	GS500LIZ_3730	Baseline51 window 7	FALSE	Pass	Pass				O, 12	PAssWRes-ntE-_4.fsa	27.2563	3740	20508	1850	1133	1128	26.8051	1140	27.8881	5	0.5032
Analyzed	PAssWRes-ntE-_4	Sample	GS500LIZ_3730	Baseline51 window 7	FALSE	Pass	Pass				O, 13	PAssWRes-ntE-_4.fsa	28.4296	470	1086	98	1146	1140	27.8881	1152	28.9711	2	0.211
Analyzed	PAssWRes-ntE-_4	Sample	GS500LIZ_3730	Baseline51 window 7	FALSE	Pass	Pass				O, 14	PAssWRes-ntE-_4.fsa	30.3249	1670	8118	732	1167	1159	29.6029	1174	30.9567	4	0.4415
Analyzed	PAssWRes-ntE-_4	Sample	GS500LIZ_3730	Baseline51 window 7	FALSE	Pass	Pass				O, 15	PAssWRes-ntE-_4.fsa	31.6787	176	542	48	1182	1174	30.9567	1188	32.2202	2	0.2681
Analyzed	PAssWRes-ntE-_4	Sample	GS500LIZ_3730	Baseline51 window 7	FALSE	Pass	Pass				O, 16	PAssWRes-ntE-_4.fsa	33.213	6277	59326	5354	1199	1188	32.2202	1213	34.4765	8	0.807
Analyzed	PAssWRes-ntE-_4	Sample	GS500LIZ_3730	Baseline51 window 7	FALSE	Pass	Pass				O, 17	PAssWRes-ntE-_4.fsa	36.9134	8166	50667	4572	1240	1230	36.0108	1248	37.6354	5	0.5293
Analyzed	PAssWRes-ntE-_4	Sample	GS500LIZ_3730	Baseline51 window 7	FALSE	Pass	Pass				O, 18	PAssWRes-ntE-_4.fsa	50	10014	61745	5528	1385	1376	49.1877	1394	50.7993	5	0.4974
Analyzed	PAssWRes-ntE-_4	Sample	GS500LIZ_3730	Baseline51 window 7	FALSE	Pass	Pass				O, 19	PAssWRes-ntE-_4.fsa	75	12292	70700	6532	1662	1653	74.1745	1669	75.653	5	0.487
Analyzed	PAssWRes-ntE-_4	Sample	GS500LIZ_3730	Baseline51 window 7	FALSE	Pass	Pass				O, 20	PAssWRes-ntE-_4.fsa	100	14671	81198	7331	1930	1921	99.1603	1938	100.695	5	0.4543
Analyzed	PAssWRes-ntE-_4	Sample	GS500LIZ_3730	Baseline51 window 7	FALSE	Pass	Pass				O, 21	PAssWRes-ntE-_4.fsa	139	16540	95283	9227	2366	2357	138.169	2374	139.815	5	0.5041
Analyzed	PAssWRes-ntE-_4	Sample	GS500LIZ_3730	Baseline51 window 7	FALSE	Pass	Pass				O, 22	PAssWRes-ntE-_4.fsa	150	16612	96584	9128	2476	2468	149.214	2485	150.82	5	0.4908
Analyzed	PAssWRes-ntE-_4	Sample	GS500LIZ_3730	Baseline51 window 7	FALSE	Pass	Pass				O, 23	PAssWRes-ntE-_4.fsa	160	16674	97835	8502	2589	2580	159.226	2597	160.704	5	0.4573
Analyzed	PAssWRes-ntE-_4	Sample	GS500LIZ_3730	Baseline51 window 7	FALSE	Pass	Pass				O, 24	PAssWRes-ntE-_4.fsa	200	17005	104525	8916	3049	3040	199.226	3059	200.847	5	0.479
Analyzed	PAssWRes-ntE-_4	Sample	GS500LIZ_3730	Baseline51 window 7	FALSE	Pass	Pass				O, 25	PAssWRes-ntE-_4.fsa	247.782	15503	102827	8650	3615	3605	246.94	3625	248.623	6	0.5063
Analyzed	PAssWRes-ntE-_4	Sample	GS500LIZ_3730	Baseline51 window 7	FALSE	Pass	Pass				O, 26	PAssWRes-ntE-_4.fsa	300	14971	110962	9428	4238	4227	299.081	4250	301.036	6	0.5799
Analyzed	PAssWRes-ntE-_4	Sample	GS500LIZ_3730	Baseline51 window 7	FALSE	Pass	Pass				O, 27	PAssWRes-ntE-_4.fsa	339.939	15096	125213	10611	4705	4686	338.328	4718	341.04	7	0.6479
Analyzed	PAssWRes-ntE-_4	Sample	GS500LIZ_3730	Baseline51 window 7	FALSE	Pass	Pass				O, 28	PAssWRes-ntE-_4.fsa	350	15183	130699	10811	4824	4806	348.481	4837	351.045	7	0.6586
Analyzed	PAssWRes-ntE-_4	Sample	GS500LIZ_3730	Baseline51 window 7	FALSE	Pass	Pass				O, 29	PAssWRes-ntE-_4.fsa	400	15629	150993	12597	5444	5429	398.786	5459	401.289	9	0.7646
Analyzed	PAssWRes-ntE-_4	Sample	GS500LIZ_3730	Baseline51 window 7	FALSE	Pass	Pass				O, 30	PAssWRes-ntE-_4.fsa	405.501	102	993	85	5508	5499	404.727	5526	407.049	8	0.6935
Analyzed	PAssWRes-ntE-_4	Sample	GS500LIZ_3730	Baseline51 window 7	FALSE	Pass	Pass				O, 31	PAssWRes-ntE-_4.fsa	450	14969	171524	14216	6022	6006	448.605	6037	451.175	10	0.9005
Analyzed	PAssWRes-ntE-_4	Sample	GS500LIZ_3730	Baseline51 window 7	FALSE	Pass	Pass				O, 32	PAssWRes-ntE-_4.fsa	456.156	119	1469	117	6100	6087	455.122	6116	457.434	12	1.0091
Analyzed	PAssWRes-ntE-_4	Sample	GS500LIZ_3730	Baseline51 window 7	FALSE	Pass	Pass				O, 33	PAssWRes-ntE-_4.fsa	490	14340	180785	16887	6501	6483	488.388	6516	491.47	12	1.1435
Analyzed	PAssWRes-ntE-_4	Sample	GS500LIZ_3730	Baseline51 window 7	FALSE	Pass	Pass				O, 34	PAssWRes-ntE-_4.fsa	500	14084	182221	18690	6600	6582	498.129	6616	501.616	12	1.2875
Analyzed	PAssWRes-ntE-_4	Sample	GS500LIZ_3730	Baseline51 window 7	FALSE	Pass	Pass				O, 35	PAssWRes-ntE-_4.fsa	509.394	141	1412	142	6693	6682	508.283	6705	510.606	10	1.0201
Analyzed	PAssWRes-ntHW_1	Sample	GS500LIZ_3730	Baseline51 window 7	FALSE	Pass	Pass				B, 1	PAssWRes-ntHW_1.fsa		404	3053	0	889	880	-1	897	-1	7	0
Analyzed	PAssWRes-ntHW_1	Sample	GS500LIZ_3730	Baseline51 window 7	FALSE	Pass	Pass				B, 2	PAssWRes-ntHW_1.fsa		133	838	0	922	915	-1	931	-1	6	0
Analyzed	PAssWRes-ntHW_1	Sample	GS500LIZ_3730	Baseline51 window 7	FALSE	Pass	Pass				B, 3	PAssWRes-ntHW_1.fsa		247	2265	0	948	937	-1	952	-1	7	0
Analyzed	PAssWRes-ntHW_1	Sample	GS500LIZ_3730	Baseline51 window 7	FALSE	Pass	Pass				B, 4	PAssWRes-ntHW_1.fsa		284	2648	0	958	952	-1	966	-1	8	0
Analyzed	PAssWRes-ntHW_1	Sample	GS500LIZ_3730	Baseline51 window 7	FALSE	Pass	Pass				B, 5	PAssWRes-ntHW_1.fsa	1.2542	144	1588	132	983	970	0.1672	993	2.0903	11	0.9382
Analyzed	PAssWRes-ntHW_1	Sample	GS500LIZ_3730	Baseline51 window 7	FALSE	Pass	Pass				B, 6	PAssWRes-ntHW_1.fsa	5.3512	291	1469	122	1032	1025	4.7659	1038	5.8528	4	0.414
Analyzed	PAssWRes-ntHW_1	Sample	GS500LIZ_3730	Baseline51 window 7	FALSE	Pass	Pass				B, 7	PAssWRes-ntHW_1.fsa	7.8595	467	4376	365	1062	1049	6.7726	1072	8.6957	8	0.7023
Analyzed	PAssWRes-ntHW_1	Sample	GS500LIZ_3730	Baseline51 window 7	FALSE	Pass	Pass				B, 8	PAssWRes-ntHW_1.fsa	9.3646	1121	7523	629	1080	1072	8.6957	1087	9.9498	6	0.5649
Analyzed	PAssWRes-ntHW_1	Sample	GS500LIZ_3730	Baseline51 window 7	FALSE	Pass	Pass				B, 9	PAssWRes-ntHW_1.fsa	13.796	1751	22291	1863	1133	1120	12.709	1151	15.301	12	1.0358
Analyzed	PAssWRes-ntHW_1	Sample	GS500LIZ_3730	Baseline51 window 7	FALSE	Pass	Pass				B, 10	PAssWRes-ntHW_1.fsa	15.8863	107	431	36	1158	1154	15.5518	1163	16.3044	4	0.3702
Analyzed	PAssWRes-ntHW_1	Sample	GS500LIZ_3730	Baseline51 window 7	FALSE	Pass	Pass				B, 11	PAssWRes-ntHW_1.fsa	18.0602	9869	68840	5755	1184	1175	17.3077	1192	18.7291	6	0.5618
Analyzed	PAssWRes-ntHW_1	Sample	GS500LIZ_3730	Baseline51 window 7	FALSE	Pass	Pass				B, 12	PAssWRes-ntHW_1.fsa	19.5652	14799	116159	9712	1202	1192	18.7291	1218	20.903	7	0.5859
Analyzed	PAssWRes-ntHW_1	Sample	GS500LIZ_3730	Baseline51 window 7	FALSE	Pass	Pass				B, 13	PAssWRes-ntHW_1.fsa	22.1572	100	424	35	1233	1226	21.5719	1236	22.408	4	0.355
Analyzed	PAssWRes-ntHW_1	Sample	GS500LIZ_3730	Baseline51 window 7	FALSE	Pass	Pass				B, 14	PAssWRes-ntHW_1.fsa	23.3278	1287	9488	793	1247	1239	22.6589	1256	24.0803	7	0.6046
Analyzed	PAssWRes-ntHW_1	Sample	GS500LIZ_3730	Baseline51 window 7	FALSE	Pass	Pass				B, 15	PAssWRes-ntHW_1.fsa	24.7492	395	2389	199	1264	1256	24.0803	1269	25.1672	6	0.5212
Analyzed	PAssWRes-ntHW_1	Sample	GS500LIZ_3730	Baseline51 window 7	FALSE	Pass	Pass				B, 16	PAssWRes-ntHW_1.fsa	26.1706	1162	9258	774	1281	1269	25.1672	1286	26.5886	8	0.6766
Analyzed	PAssWRes-ntHW_1	Sample	GS500LIZ_3730	Baseline51 window 7	FALSE	Pass	Pass				B, 17	PAssWRes-ntHW_1.fsa	27.4248	283	1537	128	1296	1289	26.8395	1304	28.0937	5	0.4524
Analyzed	PAssWRes-ntHW_1	Sample	GS500LIZ_3730	Baseline51 window 7	FALSE	Pass	Pass				B, 18	PAssWRes-ntHW_1.fsa	28.5953	143	753	62	1310	1304	28.0937	1316	29.097	4	0.4053
Analyzed	PAssWRes-ntHW_1	Sample	GS500LIZ_3730	Baseline51 window 7	FALSE	Pass	Pass				B, 19	PAssWRes-ntHW_1.fsa	30.0167	136	903	75	1327	1320	29.4314	1332	30.4348	6	0.5226
Analyzed	PAssWRes-ntHW_1	Sample	GS500LIZ_3730	Baseline51 window 7	FALSE	Pass	Pass				B, 20	PAssWRes-ntHW_1.fsa	31.1037	457	4738	396	1340	1332	30.4348	1352	32.107	11	0.969
Analyzed	PAssWRes-ntHW_1	Sample	GS500LIZ_3730	Baseline51 window 7	FALSE	Pass	Pass				B, 21	PAssWRes-ntHW_1.fsa	38.3779	273	2189	183	1427	1415	37.3746	1436	39.1304	7	0.6501
Analyzed	PAssWRes-ntHW_1	Sample	GS500LIZ_3730	Baseline51 window 7	FALSE	Pass	Pass				B, 22	PAssWRes-ntHW_1.fsa	43.0602	474	6861	573	1483	1469	41.8896	1501	44.5652	14	1.2077
Analyzed	PAssWRes-ntHW_1	Sample	GS500LIZ_3730	Baseline51 window 7	FALSE	Pass	Pass				B, 23	PAssWRes-ntHW_1.fsa	46.5719	129	805	67	1525	1518	45.9866	1532	47.1572	5	0.4445
Analyzed	PAssWRes-ntHW_1	Sample	GS500LIZ_3730	Baseline51 window 7	FALSE	Pass	Pass				B, 24	PAssWRes-ntHW_1.fsa	60.1771	111	1033	85	1690	1678	59.1807	1696	60.6763	10	0.8534
Analyzed	PAssWRes-ntHW_1	Sample	GS500LIZ_3730	Baseline51 window 7	FALSE	Pass	Pass				B, 25	PAssWRes-ntHW_1.fsa	108.109	187	1165	96	2244	2235	107.361	2251	108.691	5	0.4881
Analyzed	PAssWRes-ntHW_1	Sample	GS500LIZ_3730	Baseline51 window 7	FALSE	Pass	Pass				B, 26	PAssWRes-ntHW_1.fsa	113.866	168	1002	83	2313	2302	112.945	2321	114.536	5	0.4476
Analyzed	PAssWRes-ntHW_1	Sample	GS500LIZ_3730	Baseline51 window 7	FALSE	Pass	Pass				B, 27	PAssWRes-ntHW_1.fsa	119.834	205	1435	121	2384	2376	119.159	2393	120.594	6	0.5382
Analyzed	PAssWRes-ntHW_1	Sample	GS500LIZ_3730	Baseline51 window 7	FALSE	Pass	Pass				B, 28	PAssWRes-ntHW_1.fsa	126.958	249	1732	147	2468	2459	126.192	2479	127.897	6	0.5578
Analyzed	PAssWRes-ntHW_1	Sample	GS500LIZ_3730	Baseline51 window 7	FALSE	Pass	Pass				B, 29	PAssWRes-ntHW_1.fsa	133.984	157	1091	93	2550	2541	133.21	2557	134.588	6	0.5296
Analyzed	PAssWRes-ntHW_1	Sample	GS500LIZ_3730	Baseline51 window 7	FALSE	Pass	Pass				B, 30	PAssWRes-ntHW_1.fsa	146.266	149	974	91	2685	2677	145.516	2692	146.921	6	0.577
Analyzed	PAssWRes-ntHW_1	Sample	GS500LIZ_3730	Baseline51 window 7	FALSE	Pass	Pass				B, 31	PAssWRes-ntHW_1.fsa	168.587	266	1745	144	2944	2935	167.841	2952	169.25	6	0.5045
Analyzed	PAssWRes-ntHW_1	Sample	GS500LIZ_3730	Baseline51 window 7	FALSE	Pass	Pass				B, 32	PAssWRes-ntHW_1.fsa	170.078	123	772	63	2962	2952	169.25	2968	170.574	6	0.545
Analyzed	PAssWRes-ntHW_1	Sample	GS500LIZ_3730	Baseline51 window 7	FALSE	Pass	Pass				B, 33	PAssWRes-ntHW_1.fsa	173.38	137	987	81	3002	2990	172.391	3008	173.874	7	0.5814
Analyzed	PAssWRes-ntHW_1	Sample	GS500LIZ_3730	Baseline51 window 7	FALSE	Pass	Pass				B, 34	PAssWRes-ntHW_1.fsa	194.094	100	664	53	3257	3247	193.293	3265	194.735	6	0.5039
Analyzed	PAssWRes-ntHW_1	Sample	GS500LIZ_3730	Baseline51 window 7	FALSE	Pass	Pass				B, 35	PAssWRes-ntHW_1.fsa	204.693	103	854	67	3390	3381	203.978	3399	205.409	7	0.6172
Analyzed	PAssWRes-ntHW_1	Sample	GS500LIZ_3730	Baseline51 window 7	FALSE	Pass	Pass				B, 36	PAssWRes-ntHW_1.fsa	214.228	107	845	67	3510	3500	213.434	3518	214.863	7	0.5733
Analyzed	PAssWRes-ntHW_1	Sample	GS500LIZ_3730	Baseline51 window 7	FALSE	Pass	Pass				B, 37	PAssWRes-ntHW_1.fsa	236.653	199	1551	122	3793	3784	235.941	3802	237.365	7	0.6061
Analyzed	PAssWRes-ntHW_1	Sample	GS500LIZ_3730	Baseline51 window 7	FALSE	Pass	Pass				B, 38	PAssWRes-ntHW_1.fsa	246.69	125	1088	85	3920	3909	245.821	3929	247.401	8	0.7023
Analyzed	PAssWRes-ntHW_1	Sample	GS500LIZ_3730	Baseline51 window 7	FALSE	Pass	Pass				B, 39	PAssWRes-ntHW_1.fsa	269.076	100	957	75	4204	4192	268.131	4216	270.02	8	0.6901
Analyzed	PAssWRes-ntHW_1	Sample	GS500LIZ_3730	Baseline51 window 7	FALSE	Pass	Pass				B, 40	PAssWRes-ntHW_1.fsa	342.501	180	1606	127	5129	5119	341.71	5134	342.897	9	0.7377
Analyzed	PAssWRes-ntHW_1	Sample	GS500LIZ_3730	Baseline51 window 7	FALSE	Pass	Pass				B, 41	PAssWRes-ntHW_1.fsa	343.45	215	1851	146	5141	5134	342.897	5149	344.082	8	0.666
Analyzed	PAssWRes-ntHW_1	Sample	GS500LIZ_3730	Baseline51 window 7	FALSE	Pass	Pass				B, 42	PAssWRes-ntHW_1.fsa	351.492	272	2278	169	5244	5234	350.746	5257	352.462	8	0.6231
Analyzed	PAssWRes-ntHW_1	Sample	GS500LIZ_3730	Baseline51 window 7	FALSE	Pass	Pass				B, 43	PAssWRes-ntHW_1.fsa	354.327	988	11079	826	5282	5261	352.76	5292	355.073	9	0.7259
Analyzed	PAssWRes-ntHW_1	Sample	GS500LIZ_3730	Baseline51 window 7	FALSE	Pass	Pass				B, 44	PAssWRes-ntHW_1.fsa	362.838	122	956	71	5396	5389	362.315	5405	363.51	7	0.5509
Analyzed	PAssWRes-ntHW_1	Sample	GS500LIZ_3730	Baseline51 window 7	FALSE	Pass	Pass				B, 45	PAssWRes-ntHW_1.fsa	365.153	116	816	60	5427	5423	364.854	5439	366.05	8	0.6013
Analyzed	PAssWRes-ntHW_1	Sample	GS500LIZ_3730	Baseline51 window 7	FALSE	Pass	Pass				B, 46	PAssWRes-ntHW_1.fsa	367.545	133	437	32	5459	5453	367.096	5463	367.844	2	0.1927
Analyzed	PAssWRes-ntHW_1	Sample	GS500LIZ_3730	Baseline51 window 7	FALSE	Pass	Pass				B, 47	PAssWRes-ntHW_1.fsa	369.488	10082	103603	7745	5485	5469	368.292	5501	370.684	9	0.71
Analyzed	PAssWRes-ntHW_1	Sample	GS500LIZ_3730	Baseline51 window 7	FALSE	Pass	Pass				B, 48	PAssWRes-ntHW_1.fsa	376.145	639	7297	546	5574	5560	375.098	5589	377.268	10	0.7894
Analyzed	PAssWRes-ntHW_1	Sample	GS500LIZ_3730	Baseline51 window 7	FALSE	Pass	Pass				G, 1	PAssWRes-ntHW_1.fsa	7.3579	154	2330	194	1056	1040	6.0201	1076	9.0301	16	1.4172
Analyzed	PAssWRes-ntHW_1	Sample	GS500LIZ_3730	Baseline51 window 7	FALSE	Pass	Pass				G, 2	PAssWRes-ntHW_1.fsa	19.6488	132	1142	95	1203	1194	18.8963	1225	21.4883	7	0.6586
Analyzed	PAssWRes-ntHW_1	Sample	GS500LIZ_3730	Baseline51 window 7	FALSE	Pass	Pass				G, 3	PAssWRes-ntHW_1.fsa	26.6722	884	6476	541	1287	1273	25.5017	1299	27.6756	6	0.5063
Analyzed	PAssWRes-ntHW_1	Sample	GS500LIZ_3730	Baseline51 window 7	FALSE	Pass	Pass				G, 4	PAssWRes-ntHW_1.fsa	369.638	120	944	70	5487	5480	369.114	5509	371.283	5	0.4363
Analyzed	PAssWRes-ntHW_1	Sample	GS500LIZ_3730	Baseline51 window 7	FALSE	Pass	Pass				Y, 1	PAssWRes-ntHW_1.fsa	24.4147	102	956	79	1260	1249	23.495	1267	25	5	0.4423
Analyzed	PAssWRes-ntHW_1	Sample	GS500LIZ_3730	Baseline51 window 7	FALSE	Pass	Pass				Y, 2	PAssWRes-ntHW_1.fsa	27.3411	350	2008	167	1295	1289	26.8395	1306	28.2609	7	0.5875
Analyzed	PAssWRes-ntHW_1	Sample	GS500LIZ_3730	Baseline51 window 7	FALSE	Pass	Pass				R, 1	PAssWRes-ntHW_1.fsa	7.3579	194	2705	226	1056	1036	5.6856	1075	8.9465	14	1.1922
Analyzed	PAssWRes-ntHW_1	Sample	GS500LIZ_3730	Baseline51 window 7	FALSE	Pass	Pass				R, 2	PAssWRes-ntHW_1.fsa	18.9799	126	1278	106	1195	1174	17.2241	1202	19.5652	7	0.5894
Analyzed	PAssWRes-ntHW_1	Sample	GS500LIZ_3730	Baseline51 window 7	FALSE	Pass	Pass				R, 3	PAssWRes-ntHW_1.fsa	20.9866	106	788	65	1219	1208	20.0669	1227	21.6555	4	0.397
Analyzed	PAssWRes-ntHW_1	Sample	GS500LIZ_3730	Baseline51 window 7	FALSE	Pass	Pass				R, 4	PAssWRes-ntHW_1.fsa	26.6722	17116	150762	12605	1287	1275	25.6689	1297	27.5084	8	0.7191
Analyzed	PAssWRes-ntHW_1	Sample	GS500LIZ_3730	Baseline51 window 7	FALSE	Pass	Pass				R, 5	PAssWRes-ntHW_1.fsa	28.2609	631	4822	403	1306	1297	27.5084	1314	28.9298	7	0.6476
Analyzed	PAssWRes-ntHW_1	Sample	GS500LIZ_3730	Baseline51 window 7	FALSE	Pass	Pass				R, 6	PAssWRes-ntHW_1.fsa	150.442	110	331	29	2730	2724	149.907	2736	150.971	2	0.2482
Analyzed	PAssWRes-ntHW_1	Sample	GS500LIZ_3730	Baseline51 window 7	FALSE	Pass	Pass				R, 7	PAssWRes-ntHW_1.fsa	355.596	100	392	29	5299	5292	355.073	5305	356.043	5	0.4036
Analyzed	PAssWRes-ntHW_1	Sample	GS500LIZ_3730	Baseline51 window 7	FALSE	Pass	Pass				R, 8	PAssWRes-ntHW_1.fsa	468.844	101	382	29	6759	6752	468.303	6763	469.154	5	0.4173
Analyzed	PAssWRes-ntHW_1	Sample	GS500LIZ_3730	Baseline51 window 7	FALSE	Pass	Pass				O, 1	PAssWRes-ntHW_1.fsa	4.7659	209	1246	104	1025	1017	4.097	1028	5.0167	6	0.5339
Analyzed	PAssWRes-ntHW_1	Sample	GS500LIZ_3730	Baseline51 window 7	FALSE	Pass	Pass				O, 2	PAssWRes-ntHW_1.fsa	5.602	494	3380	282	1035	1028	5.0167	1048	6.689	5	0.4813
Analyzed	PAssWRes-ntHW_1	Sample	GS500LIZ_3730	Baseline51 window 7	FALSE	Pass	Pass				O, 3	PAssWRes-ntHW_1.fsa	7.5251	409	2873	240	1058	1048	6.689	1067	8.2776	7	0.5881
Analyzed	PAssWRes-ntHW_1	Sample	GS500LIZ_3730	Baseline51 window 7	FALSE	Pass	Pass				O, 4	PAssWRes-ntHW_1.fsa	10.2843	646	7553	631	1091	1082	9.5318	1105	11.4548	13	1.1251
Analyzed	PAssWRes-ntHW_1	Sample	GS500LIZ_3730	Baseline51 window 7	FALSE	Pass	Pass				O, 5	PAssWRes-ntHW_1.fsa	12.291	355	2765	231	1115	1105	11.4548	1122	12.8763	9	0.7765
Analyzed	PAssWRes-ntHW_1	Sample	GS500LIZ_3730	Baseline51 window 7	FALSE	Pass	Pass				O, 6	PAssWRes-ntHW_1.fsa	14.1304	143	456	38	1137	1130	13.5452	1142	14.5485	2	0.2186
Analyzed	PAssWRes-ntHW_1	Sample	GS500LIZ_3730	Baseline51 window 7	FALSE	Pass	Pass				O, 7	PAssWRes-ntHW_1.fsa	15.3846	4144	30086	2515	1152	1142	14.5485	1161	16.1371	7	0.5961
Analyzed	PAssWRes-ntHW_1	Sample	GS500LIZ_3730	Baseline51 window 7	FALSE	Pass	Pass				O, 8	PAssWRes-ntHW_1.fsa	17.3077	13671	111608	9331	1175	1161	16.1371	1185	18.1438	7	0.641
Analyzed	PAssWRes-ntHW_1	Sample	GS500LIZ_3730	Baseline51 window 7	FALSE	Pass	Pass				O, 9	PAssWRes-ntHW_1.fsa	19.0635	1349	9486	793	1196	1185	18.1438	1205	19.8161	7	0.5913
Analyzed	PAssWRes-ntHW_1	Sample	GS500LIZ_3730	Baseline51 window 7	FALSE	Pass	Pass				O, 10	PAssWRes-ntHW_1.fsa	21.0702	1242	6008	502	1220	1212	20.4013	1227	21.6555	4	0.3947
Analyzed	PAssWRes-ntHW_1	Sample	GS500LIZ_3730	Baseline51 window 7	FALSE	Pass	Pass				O, 11	PAssWRes-ntHW_1.fsa	22.3244	250	1248	104	1235	1227	21.6555	1245	23.1605	3	0.3143
Analyzed	PAssWRes-ntHW_1	Sample	GS500LIZ_3730	Baseline51 window 7	FALSE	Pass	Pass				O, 12	PAssWRes-ntHW_1.fsa	24.4983	7620	90683	7582	1261	1245	23.1605	1270	25.2508	12	1.0814
Analyzed	PAssWRes-ntHW_1	Sample	GS500LIZ_3730	Baseline51 window 7	FALSE	Pass	Pass				O, 13	PAssWRes-ntHW_1.fsa	26.0033	18778	200850	16793	1279	1270	25.2508	1286	26.5886	5	0.4181
Analyzed	PAssWRes-ntHW_1	Sample	GS500LIZ_3730	Baseline51 window 7	FALSE	Pass	Pass				O, 14	PAssWRes-ntHW_1.fsa	28.2609	3593	19697	1646	1306	1299	27.6756	1313	28.8462	5	0.4721
Analyzed	PAssWRes-ntHW_1	Sample	GS500LIZ_3730	Baseline51 window 7	FALSE	Pass	Pass				O, 15	PAssWRes-ntHW_1.fsa	29.4314	727	2336	195	1320	1313	28.8462	1326	29.9331	3	0.2762
Analyzed	PAssWRes-ntHW_1	Sample	GS500LIZ_3730	Baseline51 window 7	FALSE	Pass	Pass				O, 16	PAssWRes-ntHW_1.fsa	31.2709	1886	10698	894	1342	1333	30.5184	1349	31.8562	5	0.4891
Analyzed	PAssWRes-ntHW_1	Sample	GS500LIZ_3730	Baseline51 window 7	FALSE	Pass	Pass				O, 17	PAssWRes-ntHW_1.fsa	34.1137	6517	71226	5955	1376	1360	32.7759	1391	35.3679	10	0.8569
Analyzed	PAssWRes-ntHW_1	Sample	GS500LIZ_3730	Baseline51 window 7	FALSE	Pass	Pass				O, 18	PAssWRes-ntHW_1.fsa	37.709	8400	59250	4954	1419	1409	36.8729	1429	38.5452	6	0.5568
Analyzed	PAssWRes-ntHW_1	Sample	GS500LIZ_3730	Baseline51 window 7	FALSE	Pass	Pass				O, 19	PAssWRes-ntHW_1.fsa	43.9799	112	818	68	1494	1477	42.5585	1500	44.4816	8	0.6727
Analyzed	PAssWRes-ntHW_1	Sample	GS500LIZ_3730	Baseline51 window 7	FALSE	Pass	Pass				O, 20	PAssWRes-ntHW_1.fsa	50	9948	68886	5681	1566	1555	49.0803	1575	50.7298	6	0.5294
Analyzed	PAssWRes-ntHW_1	Sample	GS500LIZ_3730	Baseline51 window 7	FALSE	Pass	Pass				O, 21	PAssWRes-ntHW_1.fsa	50.8922	208	1082	87	1577	1575	50.7298	1585	51.5424	3	0.2438
Analyzed	PAssWRes-ntHW_1	Sample	GS500LIZ_3730	Baseline51 window 7	FALSE	Pass	Pass				O, 22	PAssWRes-ntHW_1.fsa	71.4776	104	593	50	1824	1817	70.8793	1833	72.2482	5	0.4623
Analyzed	PAssWRes-ntHW_1	Sample	GS500LIZ_3730	Baseline51 window 7	FALSE	Pass	Pass				O, 23	PAssWRes-ntHW_1.fsa	75	12065	81145	7089	1865	1855	74.138	1875	75.8855	6	0.5376
Analyzed	PAssWRes-ntHW_1	Sample	GS500LIZ_3730	Baseline51 window 7	FALSE	Pass	Pass				O, 24	PAssWRes-ntHW_1.fsa	96.3354	114	645	57	2105	2096	95.5318	2113	97.05	5	0.5321
Analyzed	PAssWRes-ntHW_1	Sample	GS500LIZ_3730	Baseline51 window 7	FALSE	Pass	Pass				O, 25	PAssWRes-ntHW_1.fsa	100	13695	94844	8083	2146	2136	99.1056	2161	101.236	6	0.5432
Analyzed	PAssWRes-ntHW_1	Sample	GS500LIZ_3730	Baseline51 window 7	FALSE	Pass	Pass				O, 26	PAssWRes-ntHW_1.fsa	135.191	147	843	72	2564	2556	134.501	2572	135.882	5	0.4745
Analyzed	PAssWRes-ntHW_1	Sample	GS500LIZ_3730	Baseline51 window 7	FALSE	Pass	Pass				O, 27	PAssWRes-ntHW_1.fsa	139	16024	110670	10158	2608	2598	138.132	2624	140.519	6	0.5885
Analyzed	PAssWRes-ntHW_1	Sample	GS500LIZ_3730	Baseline51 window 7	FALSE	Pass	Pass				O, 28	PAssWRes-ntHW_1.fsa	145.891	158	897	84	2681	2672	145.047	2688	146.547	5	0.5292
Analyzed	PAssWRes-ntHW_1	Sample	GS500LIZ_3730	Baseline51 window 7	FALSE	Pass	Pass				O, 29	PAssWRes-ntHW_1.fsa	150	16344	116220	10484	2725	2714	148.976	2741	151.411	6	0.5857
Analyzed	PAssWRes-ntHW_1	Sample	GS500LIZ_3730	Baseline51 window 7	FALSE	Pass	Pass				O, 30	PAssWRes-ntHW_1.fsa	156.183	144	956	81	2796	2787	155.411	2805	156.953	6	0.5603
Analyzed	PAssWRes-ntHW_1	Sample	GS500LIZ_3730	Baseline51 window 7	FALSE	Pass	Pass				O, 31	PAssWRes-ntHW_1.fsa	160	16482	118041	9909	2841	2830	159.074	2856	161.257	6	0.5499
Analyzed	PAssWRes-ntHW_1	Sample	GS500LIZ_3730	Baseline51 window 7	FALSE	Pass	Pass				O, 32	PAssWRes-ntHW_1.fsa	196.334	156	1148	91	3285	3275	195.535	3299	197.452	6	0.5166
Analyzed	PAssWRes-ntHW_1	Sample	GS500LIZ_3730	Baseline51 window 7	FALSE	Pass	Pass				O, 33	PAssWRes-ntHW_1.fsa	200	17643	134702	10716	3331	3320	199.125	3346	201.194	6	0.553
Analyzed	PAssWRes-ntHW_1	Sample	GS500LIZ_3730	Baseline51 window 7	FALSE	Pass	Pass				O, 34	PAssWRes-ntHW_1.fsa	243.136	136	1030	81	3875	3863	242.187	3885	243.926	6	0.5508
Analyzed	PAssWRes-ntHW_1	Sample	GS500LIZ_3730	Baseline51 window 7	FALSE	Pass	Pass				O, 35	PAssWRes-ntHW_1.fsa	246.848	17168	144811	11434	3922	3910	245.9	3936	247.953	7	0.6189
Analyzed	PAssWRes-ntHW_1	Sample	GS500LIZ_3730	Baseline51 window 7	FALSE	Pass	Pass				O, 36	PAssWRes-ntHW_1.fsa	295.692	128	1026	80	4543	4533	294.909	4554	296.554	7	0.6179
Analyzed	PAssWRes-ntHW_1	Sample	GS500LIZ_3730	Baseline51 window 7	FALSE	Pass	Pass				O, 37	PAssWRes-ntHW_1.fsa	300	16009	151806	12090	4598	4584	298.904	4612	301.134	8	0.6954
Analyzed	PAssWRes-ntHW_1	Sample	GS500LIZ_3730	Baseline51 window 7	FALSE	Pass	Pass				O, 38	PAssWRes-ntHW_1.fsa	327.968	118	1162	92	4946	4935	327.091	4958	328.925	11	0.8925
Analyzed	PAssWRes-ntHW_1	Sample	GS500LIZ_3730	Baseline51 window 7	FALSE	Pass	Pass				O, 39	PAssWRes-ntHW_1.fsa	335.05	149	1451	115	5035	5022	334.018	5048	336.083	8	0.7071
Analyzed	PAssWRes-ntHW_1	Sample	GS500LIZ_3730	Baseline51 window 7	FALSE	Pass	Pass				O, 40	PAssWRes-ntHW_1.fsa	339.572	15148	156644	12410	5092	5077	338.383	5107	340.76	9	0.7667
Analyzed	PAssWRes-ntHW_1	Sample	GS500LIZ_3730	Baseline51 window 7	FALSE	Pass	Pass				O, 41	PAssWRes-ntHW_1.fsa	345.425	175	1476	116	5166	5154	344.477	5182	346.688	7	0.6174
Analyzed	PAssWRes-ntHW_1	Sample	GS500LIZ_3730	Baseline51 window 7	FALSE	Pass	Pass				O, 42	PAssWRes-ntHW_1.fsa	350	15130	161929	12441	5224	5207	348.66	5239	351.119	10	0.7702
Analyzed	PAssWRes-ntHW_1	Sample	GS500LIZ_3730	Baseline51 window 7	FALSE	Pass	Pass				O, 43	PAssWRes-ntHW_1.fsa	395.339	169	1475	110	5830	5819	394.513	5845	396.466	8	0.6258
Analyzed	PAssWRes-ntHW_1	Sample	GS500LIZ_3730	Baseline51 window 7	FALSE	Pass	Pass				O, 44	PAssWRes-ntHW_1.fsa	400	14870	175657	13669	5892	5875	398.721	5908	401.29	11	0.8666
Analyzed	PAssWRes-ntHW_1	Sample	GS500LIZ_3730	Baseline51 window 7	FALSE	Pass	Pass				O, 45	PAssWRes-ntHW_1.fsa	435.063	110	1105	89	6325	6316	434.33	6340	436.284	9	0.7538
Analyzed	PAssWRes-ntHW_1	Sample	GS500LIZ_3730	Baseline51 window 7	FALSE	Pass	Pass				O, 46	PAssWRes-ntHW_1.fsa	444.931	177	1845	150	6446	6433	443.869	6465	446.483	9	0.8127
Analyzed	PAssWRes-ntHW_1	Sample	GS500LIZ_3730	Baseline51 window 7	FALSE	Pass	Pass				O, 47	PAssWRes-ntHW_1.fsa	450	14193	187707	14543	6508	6491	448.609	6525	451.243	12	0.9888
Analyzed	PAssWRes-ntHW_1	Sample	GS500LIZ_3730	Baseline51 window 7	FALSE	Pass	Pass				O, 48	PAssWRes-ntHW_1.fsa	473.991	124	1196	94	6825	6817	473.362	6837	474.936	10	0.8625
Analyzed	PAssWRes-ntHW_1	Sample	GS500LIZ_3730	Baseline51 window 7	FALSE	Pass	Pass				O, 49	PAssWRes-ntHW_1.fsa	482.368	122	1285	103	6930	6906	480.431	6940	483.178	8	0.6528
Analyzed	PAssWRes-ntHW_1	Sample	GS500LIZ_3730	Baseline51 window 7	FALSE	Pass	Pass				O, 50	PAssWRes-ntHW_1.fsa	484.807	169	1810	148	6960	6950	483.991	6981	486.527	10	0.8604
Analyzed	PAssWRes-ntHW_1	Sample	GS500LIZ_3730	Baseline51 window 7	FALSE	Pass	Pass				O, 51	PAssWRes-ntHW_1.fsa	490	13096	189582	16451	7023	7005	488.506	7040	491.543	13	1.2082
Analyzed	PAssWRes-ntHW_1	Sample	GS500LIZ_3730	Baseline51 window 7	FALSE	Pass	Pass				O, 52	PAssWRes-ntHW_1.fsa	494.029	165	1632	151	7067	7055	492.919	7078	495.054	10	0.9672
Analyzed	PAssWRes-ntHW_1	Sample	GS500LIZ_3730	Baseline51 window 7	FALSE	Pass	Pass				O, 53	PAssWRes-ntHW_1.fsa	500	12668	187138	17757	7130	7112	498.269	7146	501.495	14	1.3862
Analyzed	PAssWRes-ntHW_2	Sample	GS500LIZ_3730	Baseline51 window 7	FALSE	Pass	Pass				B, 1	PAssWRes-ntHW_2.fsa		544	4065	0	855	846	-1	863	-1	7	0
Analyzed	PAssWRes-ntHW_2	Sample	GS500LIZ_3730	Baseline51 window 7	FALSE	Pass	Pass				B, 2	PAssWRes-ntHW_2.fsa		175	1091	0	888	880	-1	894	-1	6	0
Analyzed	PAssWRes-ntHW_2	Sample	GS500LIZ_3730	Baseline51 window 7	FALSE	Pass	Pass				B, 3	PAssWRes-ntHW_2.fsa		290	2483	0	912	903	-1	916	-1	6	0
Analyzed	PAssWRes-ntHW_2	Sample	GS500LIZ_3730	Baseline51 window 7	FALSE	Pass	Pass				B, 4	PAssWRes-ntHW_2.fsa		422	4104	0	922	916	-1	934	-1	10	0
Analyzed	PAssWRes-ntHW_2	Sample	GS500LIZ_3730	Baseline51 window 7	FALSE	Pass	Pass				B, 5	PAssWRes-ntHW_2.fsa	0.7627	202	2336	245	949	934	-1	958	1.5254	11	1.2441
Analyzed	PAssWRes-ntHW_2	Sample	GS500LIZ_3730	Baseline51 window 7	FALSE	Pass	Pass				B, 6	PAssWRes-ntHW_2.fsa	2.4576	108	673	57	969	962	1.8644	976	3.0509	6	0.551
Analyzed	PAssWRes-ntHW_2	Sample	GS500LIZ_3730	Baseline51 window 7	FALSE	Pass	Pass				B, 7	PAssWRes-ntHW_2.fsa	4.9153	419	2299	194	998	991	4.322	1002	5.2542	4	0.4144
Analyzed	PAssWRes-ntHW_2	Sample	GS500LIZ_3730	Baseline51 window 7	FALSE	Pass	Pass				B, 8	PAssWRes-ntHW_2.fsa	5.678	330	2560	216	1007	1002	5.2542	1021	6.8644	7	0.6364
Analyzed	PAssWRes-ntHW_2	Sample	GS500LIZ_3730	Baseline51 window 7	FALSE	Pass	Pass				B, 9	PAssWRes-ntHW_2.fsa	7.3729	422	2471	209	1027	1021	6.8644	1034	7.9661	5	0.4819
Analyzed	PAssWRes-ntHW_2	Sample	GS500LIZ_3730	Baseline51 window 7	FALSE	Pass	Pass				B, 10	PAssWRes-ntHW_2.fsa	8.8983	1411	9816	831	1045	1037	8.2203	1053	9.5763	6	0.5583
Analyzed	PAssWRes-ntHW_2	Sample	GS500LIZ_3730	Baseline51 window 7	FALSE	Pass	Pass				B, 11	PAssWRes-ntHW_2.fsa	10.1695	179	1596	135	1060	1053	9.5763	1068	10.8475	9	0.7728
Analyzed	PAssWRes-ntHW_2	Sample	GS500LIZ_3730	Baseline51 window 7	FALSE	Pass	Pass				B, 12	PAssWRes-ntHW_2.fsa	13.8136	1991	24176	2048	1103	1088	12.5424	1116	14.9153	12	1.0376
Analyzed	PAssWRes-ntHW_2	Sample	GS500LIZ_3730	Baseline51 window 7	FALSE	Pass	Pass				B, 13	PAssWRes-ntHW_2.fsa	15.4237	199	780	66	1122	1116	14.9153	1127	15.8475	3	0.321
Analyzed	PAssWRes-ntHW_2	Sample	GS500LIZ_3730	Baseline51 window 7	FALSE	Pass	Pass				B, 14	PAssWRes-ntHW_2.fsa	17.5424	13015	90821	7696	1147	1138	16.7797	1155	18.2203	6	0.5661
Analyzed	PAssWRes-ntHW_2	Sample	GS500LIZ_3730	Baseline51 window 7	FALSE	Pass	Pass				B, 15	PAssWRes-ntHW_2.fsa	19.0678	20433	157143	13317	1165	1155	18.2203	1181	20.4237	7	0.5985
Analyzed	PAssWRes-ntHW_2	Sample	GS500LIZ_3730	Baseline51 window 7	FALSE	Pass	Pass				B, 16	PAssWRes-ntHW_2.fsa	22.7966	1794	14355	1216	1209	1200	22.0339	1219	23.6441	7	0.6758
Analyzed	PAssWRes-ntHW_2	Sample	GS500LIZ_3730	Baseline51 window 7	FALSE	Pass	Pass				B, 17	PAssWRes-ntHW_2.fsa	24.2373	368	2286	193	1226	1219	23.6441	1232	24.7458	6	0.5237
Analyzed	PAssWRes-ntHW_2	Sample	GS500LIZ_3730	Baseline51 window 7	FALSE	Pass	Pass				B, 18	PAssWRes-ntHW_2.fsa	25.678	1183	9511	806	1243	1232	24.7458	1249	26.1864	7	0.6745
Analyzed	PAssWRes-ntHW_2	Sample	GS500LIZ_3730	Baseline51 window 7	FALSE	Pass	Pass				B, 19	PAssWRes-ntHW_2.fsa	27.0339	231	1126	95	1259	1252	26.4407	1266	27.6271	4	0.3845
Analyzed	PAssWRes-ntHW_2	Sample	GS500LIZ_3730	Baseline51 window 7	FALSE	Pass	Pass				B, 20	PAssWRes-ntHW_2.fsa	28.3051	237	1338	113	1274	1266	27.6271	1279	28.7288	5	0.4844
Analyzed	PAssWRes-ntHW_2	Sample	GS500LIZ_3730	Baseline51 window 7	FALSE	Pass	Pass				B, 21	PAssWRes-ntHW_2.fsa	30.9322	593	7271	616	1305	1291	29.7458	1315	31.7797	11	0.9808
Analyzed	PAssWRes-ntHW_2	Sample	GS500LIZ_3730	Baseline51 window 7	FALSE	Pass	Pass				B, 22	PAssWRes-ntHW_2.fsa	34.9153	104	846	71	1352	1346	34.4068	1360	35.5932	9	0.7998
Analyzed	PAssWRes-ntHW_2	Sample	GS500LIZ_3730	Baseline51 window 7	FALSE	Pass	Pass				B, 23	PAssWRes-ntHW_2.fsa	38.1356	334	2878	243	1390	1377	37.0339	1399	38.8983	7	0.6778
Analyzed	PAssWRes-ntHW_2	Sample	GS500LIZ_3730	Baseline51 window 7	FALSE	Pass	Pass				B, 24	PAssWRes-ntHW_2.fsa	42.8814	620	8512	721	1446	1431	41.6102	1462	44.2373	13	1.1458
Analyzed	PAssWRes-ntHW_2	Sample	GS500LIZ_3730	Baseline51 window 7	FALSE	Pass	Pass				B, 25	PAssWRes-ntHW_2.fsa	46.3559	174	1160	98	1487	1480	45.7627	1495	47.0339	6	0.5268
Analyzed	PAssWRes-ntHW_2	Sample	GS500LIZ_3730	Baseline51 window 7	FALSE	Pass	Pass				B, 26	PAssWRes-ntHW_2.fsa	59.9261	181	1491	125	1649	1638	58.9997	1656	60.5166	8	0.7541
Analyzed	PAssWRes-ntHW_2	Sample	GS500LIZ_3730	Baseline51 window 7	FALSE	Pass	Pass				B, 27	PAssWRes-ntHW_2.fsa	86.3187	108	1035	92	1952	1937	84.9803	1954	86.4972	4	0.3737
Analyzed	PAssWRes-ntHW_2	Sample	GS500LIZ_3730	Baseline51 window 7	FALSE	Pass	Pass				B, 28	PAssWRes-ntHW_2.fsa	86.765	110	915	81	1957	1954	86.4972	1969	87.8363	2	0.21
Analyzed	PAssWRes-ntHW_2	Sample	GS500LIZ_3730	Baseline51 window 7	FALSE	Pass	Pass				B, 29	PAssWRes-ntHW_2.fsa	116.727	333	2062	174	2305	2297	116.051	2312	117.319	5	0.4993
Analyzed	PAssWRes-ntHW_2	Sample	GS500LIZ_3730	Baseline51 window 7	FALSE	Pass	Pass				B, 30	PAssWRes-ntHW_2.fsa	133.163	209	1381	119	2497	2484	132.037	2503	133.684	6	0.5397
Analyzed	PAssWRes-ntHW_2	Sample	GS500LIZ_3730	Baseline51 window 7	FALSE	Pass	Pass				B, 31	PAssWRes-ntHW_2.fsa	136.38	230	1506	131	2534	2526	135.683	2543	137.165	5	0.5168
Analyzed	PAssWRes-ntHW_2	Sample	GS500LIZ_3730	Baseline51 window 7	FALSE	Pass	Pass				B, 32	PAssWRes-ntHW_2.fsa	140.439	188	1222	117	2579	2571	139.672	2587	141.204	6	0.591
Analyzed	PAssWRes-ntHW_2	Sample	GS500LIZ_3730	Baseline51 window 7	FALSE	Pass	Pass				B, 33	PAssWRes-ntHW_2.fsa	151.94	385	2622	230	2702	2694	151.237	2709	152.553	6	0.5377
Analyzed	PAssWRes-ntHW_2	Sample	GS500LIZ_3730	Baseline51 window 7	FALSE	Pass	Pass				B, 34	PAssWRes-ntHW_2.fsa	175.068	355	2453	202	2977	2969	174.408	2984	175.645	6	0.5535
Analyzed	PAssWRes-ntHW_2	Sample	GS500LIZ_3730	Baseline51 window 7	FALSE	Pass	Pass				B, 35	PAssWRes-ntHW_2.fsa	179.755	346	2394	196	3034	3026	179.099	3042	180.411	6	0.5378
Analyzed	PAssWRes-ntHW_2	Sample	GS500LIZ_3730	Baseline51 window 7	FALSE	Pass	Pass				B, 36	PAssWRes-ntHW_2.fsa	201.121	413	2836	227	3298	3290	200.48	3310	202.081	6	0.492
Analyzed	PAssWRes-ntHW_2	Sample	GS500LIZ_3730	Baseline51 window 7	FALSE	Pass	Pass				B, 37	PAssWRes-ntHW_2.fsa	228.994	176	1314	104	3647	3638	228.277	3656	229.711	6	0.555
Analyzed	PAssWRes-ntHW_2	Sample	GS500LIZ_3730	Baseline51 window 7	FALSE	Pass	Pass				B, 38	PAssWRes-ntHW_2.fsa	233.774	103	581	46	3707	3700	233.216	3713	234.251	5	0.4733
Analyzed	PAssWRes-ntHW_2	Sample	GS500LIZ_3730	Baseline51 window 7	FALSE	Pass	Pass				B, 39	PAssWRes-ntHW_2.fsa	256.824	101	755	59	3997	3987	256.031	4003	257.3	7	0.5769
Analyzed	PAssWRes-ntHW_2	Sample	GS500LIZ_3730	Baseline51 window 7	FALSE	Pass	Pass				B, 40	PAssWRes-ntHW_2.fsa	260.71	126	1022	81	4046	4037	259.997	4053	261.265	7	0.6005
Analyzed	PAssWRes-ntHW_2	Sample	GS500LIZ_3730	Baseline51 window 7	FALSE	Pass	Pass				B, 41	PAssWRes-ntHW_2.fsa	269.348	164	1211	95	4155	4145	268.556	4163	269.981	6	0.5236
Analyzed	PAssWRes-ntHW_2	Sample	GS500LIZ_3730	Baseline51 window 7	FALSE	Pass	Pass				B, 42	PAssWRes-ntHW_2.fsa	338.566	151	1450	115	5022	5013	337.849	5028	339.044	9	0.738
Analyzed	PAssWRes-ntHW_2	Sample	GS500LIZ_3730	Baseline51 window 7	FALSE	Pass	Pass				B, 43	PAssWRes-ntHW_2.fsa	342.624	169	1018	80	5073	5065	341.988	5077	342.942	6	0.4876
Analyzed	PAssWRes-ntHW_2	Sample	GS500LIZ_3730	Baseline51 window 7	FALSE	Pass	Pass				B, 44	PAssWRes-ntHW_2.fsa	343.577	372	2696	214	5085	5077	342.942	5093	344.212	7	0.5596
Analyzed	PAssWRes-ntHW_2	Sample	GS500LIZ_3730	Baseline51 window 7	FALSE	Pass	Pass				B, 45	PAssWRes-ntHW_2.fsa	351.729	683	5116	384	5189	5179	350.977	5197	352.33	7	0.5395
Analyzed	PAssWRes-ntHW_2	Sample	GS500LIZ_3730	Baseline51 window 7	FALSE	Pass	Pass				B, 46	PAssWRes-ntHW_2.fsa	353.533	804	6311	474	5213	5204	352.856	5217	353.833	8	0.6219
Analyzed	PAssWRes-ntHW_2	Sample	GS500LIZ_3730	Baseline51 window 7	FALSE	Pass	Pass				B, 47	PAssWRes-ntHW_2.fsa	354.435	2044	17727	1332	5225	5217	353.833	5235	355.186	7	0.5898
Analyzed	PAssWRes-ntHW_2	Sample	GS500LIZ_3730	Baseline51 window 7	FALSE	Pass	Pass				B, 48	PAssWRes-ntHW_2.fsa	357.291	140	864	64	5263	5256	356.765	5270	357.818	6	0.4629
Analyzed	PAssWRes-ntHW_2	Sample	GS500LIZ_3730	Baseline51 window 7	FALSE	Pass	Pass				B, 49	PAssWRes-ntHW_2.fsa	359.246	102	620	46	5289	5281	358.645	5294	359.622	6	0.4815
Analyzed	PAssWRes-ntHW_2	Sample	GS500LIZ_3730	Baseline51 window 7	FALSE	Pass	Pass				B, 50	PAssWRes-ntHW_2.fsa	360.224	256	1930	145	5302	5294	359.622	5309	360.75	7	0.5511
Analyzed	PAssWRes-ntHW_2	Sample	GS500LIZ_3730	Baseline51 window 7	FALSE	Pass	Pass				B, 51	PAssWRes-ntHW_2.fsa	363.006	173	1054	79	5339	5332	362.479	5345	363.457	6	0.4638
Analyzed	PAssWRes-ntHW_2	Sample	GS500LIZ_3730	Baseline51 window 7	FALSE	Pass	Pass				B, 52	PAssWRes-ntHW_2.fsa	364.134	139	653	49	5354	5345	363.457	5358	364.435	4	0.3537
Analyzed	PAssWRes-ntHW_2	Sample	GS500LIZ_3730	Baseline51 window 7	FALSE	Pass	Pass				B, 53	PAssWRes-ntHW_2.fsa	364.886	131	652	49	5364	5358	364.435	5371	365.413	4	0.3715
Analyzed	PAssWRes-ntHW_2	Sample	GS500LIZ_3730	Baseline51 window 7	FALSE	Pass	Pass				B, 54	PAssWRes-ntHW_2.fsa	366.767	185	676	50	5389	5385	366.466	5396	367.293	3	0.2671
Analyzed	PAssWRes-ntHW_2	Sample	GS500LIZ_3730	Baseline51 window 7	FALSE	Pass	Pass				B, 55	PAssWRes-ntHW_2.fsa	367.744	630	3101	233	5402	5396	367.293	5407	368.121	5	0.3772
Analyzed	PAssWRes-ntHW_2	Sample	GS500LIZ_3730	Baseline51 window 7	FALSE	Pass	Pass				B, 56	PAssWRes-ntHW_2.fsa	368.798	655	1631	122	5416	5412	368.497	5418	368.948	2	0.1898
Analyzed	PAssWRes-ntHW_2	Sample	GS500LIZ_3730	Baseline51 window 7	FALSE	Pass	Pass				B, 57	PAssWRes-ntHW_2.fsa	369.701	24552	196827	14809	5428	5418	368.948	5438	370.453	7	0.5999
Analyzed	PAssWRes-ntHW_2	Sample	GS500LIZ_3730	Baseline51 window 7	FALSE	Pass	Pass				B, 58	PAssWRes-ntHW_2.fsa	370.679	411	1158	87	5441	5438	370.453	5444	370.904	1	0.1224
Analyzed	PAssWRes-ntHW_2	Sample	GS500LIZ_3730	Baseline51 window 7	FALSE	Pass	Pass				B, 59	PAssWRes-ntHW_2.fsa	376.474	1898	16664	1254	5518	5501	375.195	5530	377.378	8	0.6399
Analyzed	PAssWRes-ntHW_2	Sample	GS500LIZ_3730	Baseline51 window 7	FALSE	Pass	Pass				G, 1	PAssWRes-ntHW_2.fsa	9.7458	182	3021	256	1055	1041	8.5593	1075	11.4407	18	1.5352
Analyzed	PAssWRes-ntHW_2	Sample	GS500LIZ_3730	Baseline51 window 7	FALSE	Pass	Pass				G, 2	PAssWRes-ntHW_2.fsa	17.5424	114	898	76	1147	1142	17.1186	1161	18.7288	6	0.5465
Analyzed	PAssWRes-ntHW_2	Sample	GS500LIZ_3730	Baseline51 window 7	FALSE	Pass	Pass				G, 3	PAssWRes-ntHW_2.fsa	19.4068	138	1167	98	1169	1161	18.7288	1184	20.678	10	0.87
Analyzed	PAssWRes-ntHW_2	Sample	GS500LIZ_3730	Baseline51 window 7	FALSE	Pass	Pass				G, 4	PAssWRes-ntHW_2.fsa	26.2712	1220	8851	750	1250	1233	24.8305	1260	27.1186	6	0.5337
Analyzed	PAssWRes-ntHW_2	Sample	GS500LIZ_3730	Baseline51 window 7	FALSE	Pass	Pass				G, 5	PAssWRes-ntHW_2.fsa	370.002	162	1299	97	5432	5425	369.475	5443	370.829	9	0.7059
Analyzed	PAssWRes-ntHW_2	Sample	GS500LIZ_3730	Baseline51 window 7	FALSE	Pass	Pass				Y, 1	PAssWRes-ntHW_2.fsa	19.0678	154	962	81	1165	1154	18.1356	1171	19.5763	7	0.6113
Analyzed	PAssWRes-ntHW_2	Sample	GS500LIZ_3730	Baseline51 window 7	FALSE	Pass	Pass				Y, 2	PAssWRes-ntHW_2.fsa	27.1186	380	2231	189	1260	1252	26.4407	1270	27.9661	6	0.5561
Analyzed	PAssWRes-ntHW_2	Sample	GS500LIZ_3730	Baseline51 window 7	FALSE	Pass	Pass				Y, 3	PAssWRes-ntHW_2.fsa	369.851	256	1411	106	5430	5420	369.099	5436	370.303	2	0.1904
Analyzed	PAssWRes-ntHW_2	Sample	GS500LIZ_3730	Baseline51 window 7	FALSE	Pass	Pass				R, 1	PAssWRes-ntHW_2.fsa	9.8305	208	3013	255	1056	1039	8.3898	1076	11.5254	12	1.0491
Analyzed	PAssWRes-ntHW_2	Sample	GS500LIZ_3730	Baseline51 window 7	FALSE	Pass	Pass				R, 2	PAssWRes-ntHW_2.fsa	18.2203	152	1176	99	1155	1146	17.4576	1164	18.9831	6	0.5352
Analyzed	PAssWRes-ntHW_2	Sample	GS500LIZ_3730	Baseline51 window 7	FALSE	Pass	Pass				R, 3	PAssWRes-ntHW_2.fsa	26.2712	19146	166980	14150	1250	1238	25.2542	1259	27.0339	8	0.7392
Analyzed	PAssWRes-ntHW_2	Sample	GS500LIZ_3730	Baseline51 window 7	FALSE	Pass	Pass				R, 4	PAssWRes-ntHW_2.fsa	27.7966	758	5980	506	1268	1259	27.0339	1277	28.5593	7	0.6568
Analyzed	PAssWRes-ntHW_2	Sample	GS500LIZ_3730	Baseline51 window 7	FALSE	Pass	Pass				R, 5	PAssWRes-ntHW_2.fsa	32.7966	139	1517	128	1327	1311	31.4407	1337	33.6441	17	1.4527
Analyzed	PAssWRes-ntHW_2	Sample	GS500LIZ_3730	Baseline51 window 7	FALSE	Pass	Pass				R, 6	PAssWRes-ntHW_2.fsa	358.87	102	197	14	5284	5282	358.72	5286	359.021	2	0.1938
Analyzed	PAssWRes-ntHW_2	Sample	GS500LIZ_3730	Baseline51 window 7	FALSE	Pass	Pass				R, 7	PAssWRes-ntHW_2.fsa	429.407	117	436	35	6194	6187	428.839	6200	429.894	4	0.3825
Analyzed	PAssWRes-ntHW_2	Sample	GS500LIZ_3730	Baseline51 window 7	FALSE	Pass	Pass				R, 8	PAssWRes-ntHW_2.fsa	484.196	102	380	31	6890	6884	483.704	6896	484.688	3	0.2761
Analyzed	PAssWRes-ntHW_2	Sample	GS500LIZ_3730	Baseline51 window 7	FALSE	Pass	Pass				R, 9	PAssWRes-ntHW_2.fsa	495.953	106	329	31	7024	7019	495.479	7030	496.524	7	0.7155
Analyzed	PAssWRes-ntHW_2	Sample	GS500LIZ_3730	Baseline51 window 7	FALSE	Pass	Pass				R, 10	PAssWRes-ntHW_2.fsa	498.541	103	683	66	7051	7045	497.962	7062	499.61	4	0.4434
Analyzed	PAssWRes-ntHW_2	Sample	GS500LIZ_3730	Baseline51 window 7	FALSE	Pass	Pass				R, 11	PAssWRes-ntHW_2.fsa	507.453	104	716	67	7145	7138	506.793	7156	508.491	8	0.7769
Analyzed	PAssWRes-ntHW_2	Sample	GS500LIZ_3730	Baseline51 window 7	FALSE	Pass	Pass				R, 12	PAssWRes-ntHW_2.fsa	530.283	113	1184	111	7387	7371	528.774	7398	531.321	6	0.6436
Analyzed	PAssWRes-ntHW_2	Sample	GS500LIZ_3730	Baseline51 window 7	FALSE	Pass	Pass				R, 13	PAssWRes-ntHW_2.fsa	542.547	101	559	52	7517	7510	541.887	7523	543.113	3	0.376
Analyzed	PAssWRes-ntHW_2	Sample	GS500LIZ_3730	Baseline51 window 7	FALSE	Pass	Pass				R, 14	PAssWRes-ntHW_2.fsa	548.585	102	782	73	7581	7568	547.359	7587	549.151	2	0.2584
Analyzed	PAssWRes-ntHW_2	Sample	GS500LIZ_3730	Baseline51 window 7	FALSE	Pass	Pass				R, 15	PAssWRes-ntHW_2.fsa	580.943	102	500	47	7924	7912	579.811	7928	581.321	4	0.4234
Analyzed	PAssWRes-ntHW_2	Sample	GS500LIZ_3730	Baseline51 window 7	FALSE	Pass	Pass				O, 1	PAssWRes-ntHW_2.fsa	4.322	255	1549	131	991	982	3.5593	993	4.4915	6	0.5229
Analyzed	PAssWRes-ntHW_2	Sample	GS500LIZ_3730	Baseline51 window 7	FALSE	Pass	Pass				O, 2	PAssWRes-ntHW_2.fsa	5.0847	556	4557	386	1000	993	4.4915	1015	6.3559	7	0.6418
Analyzed	PAssWRes-ntHW_2	Sample	GS500LIZ_3730	Baseline51 window 7	FALSE	Pass	Pass				O, 3	PAssWRes-ntHW_2.fsa	7.1186	371	2376	201	1024	1015	6.3559	1032	7.7966	6	0.5204
Analyzed	PAssWRes-ntHW_2	Sample	GS500LIZ_3730	Baseline51 window 7	FALSE	Pass	Pass				O, 4	PAssWRes-ntHW_2.fsa	10	1457	18416	1560	1058	1045	8.8983	1072	11.1864	12	1.0767
Analyzed	PAssWRes-ntHW_2	Sample	GS500LIZ_3730	Baseline51 window 7	FALSE	Pass	Pass				O, 5	PAssWRes-ntHW_2.fsa	13.6441	105	298	25	1101	1094	13.0508	1105	13.9831	3	0.2555
Analyzed	PAssWRes-ntHW_2	Sample	GS500LIZ_3730	Baseline51 window 7	FALSE	Pass	Pass				O, 6	PAssWRes-ntHW_2.fsa	14.9153	4948	36998	3135	1116	1105	13.9831	1127	15.8475	7	0.5962
Analyzed	PAssWRes-ntHW_2	Sample	GS500LIZ_3730	Baseline51 window 7	FALSE	Pass	Pass				O, 7	PAssWRes-ntHW_2.fsa	16.8644	15913	124738	10571	1139	1127	15.8475	1149	17.7119	7	0.6272
Analyzed	PAssWRes-ntHW_2	Sample	GS500LIZ_3730	Baseline51 window 7	FALSE	Pass	Pass				O, 8	PAssWRes-ntHW_2.fsa	18.4746	918	7784	659	1158	1149	17.7119	1164	18.9831	8	0.7433
Analyzed	PAssWRes-ntHW_2	Sample	GS500LIZ_3730	Baseline51 window 7	FALSE	Pass	Pass				O, 9	PAssWRes-ntHW_2.fsa	19.4915	942	6648	563	1170	1164	18.9831	1178	20.1695	6	0.5839
Analyzed	PAssWRes-ntHW_2	Sample	GS500LIZ_3730	Baseline51 window 7	FALSE	Pass	Pass				O, 10	PAssWRes-ntHW_2.fsa	22.2034	179	811	68	1202	1193	21.4407	1210	22.8814	4	0.3688
Analyzed	PAssWRes-ntHW_2	Sample	GS500LIZ_3730	Baseline51 window 7	FALSE	Pass	Pass				O, 11	PAssWRes-ntHW_2.fsa	24.0678	7794	90929	7705	1224	1210	22.8814	1233	24.8305	12	1.0519
Analyzed	PAssWRes-ntHW_2	Sample	GS500LIZ_3730	Baseline51 window 7	FALSE	Pass	Pass				O, 12	PAssWRes-ntHW_2.fsa	25.5932	16630	173523	14705	1242	1233	24.8305	1249	26.1864	4	0.339
Analyzed	PAssWRes-ntHW_2	Sample	GS500LIZ_3730	Baseline51 window 7	FALSE	Pass	Pass				O, 13	PAssWRes-ntHW_2.fsa	27.8814	3577	19216	1628	1269	1263	27.3729	1276	28.4746	5	0.4775
Analyzed	PAssWRes-ntHW_2	Sample	GS500LIZ_3730	Baseline51 window 7	FALSE	Pass	Pass				O, 14	PAssWRes-ntHW_2.fsa	29.1525	2075	10427	883	1284	1276	28.4746	1291	29.7458	5	0.4363
Analyzed	PAssWRes-ntHW_2	Sample	GS500LIZ_3730	Baseline51 window 7	FALSE	Pass	Pass				O, 15	PAssWRes-ntHW_2.fsa	30.9322	1896	11366	963	1305	1296	30.1695	1312	31.5254	6	0.5335
Analyzed	PAssWRes-ntHW_2	Sample	GS500LIZ_3730	Baseline51 window 7	FALSE	Pass	Pass				O, 16	PAssWRes-ntHW_2.fsa	33.7288	7329	78391	6643	1338	1324	32.5424	1353	35	10	0.854
Analyzed	PAssWRes-ntHW_2	Sample	GS500LIZ_3730	Baseline51 window 7	FALSE	Pass	Pass				O, 17	PAssWRes-ntHW_2.fsa	37.3729	9619	67355	5708	1381	1371	36.5254	1391	38.2203	6	0.5636
Analyzed	PAssWRes-ntHW_2	Sample	GS500LIZ_3730	Baseline51 window 7	FALSE	Pass	Pass				O, 18	PAssWRes-ntHW_2.fsa	50	11634	78994	6618	1530	1519	49.0678	1539	50.7434	6	0.5161
Analyzed	PAssWRes-ntHW_2	Sample	GS500LIZ_3730	Baseline51 window 7	FALSE	Pass	Pass				O, 19	PAssWRes-ntHW_2.fsa	50.9088	376	1682	139	1541	1539	50.7434	1548	51.488	2	0.1655
Analyzed	PAssWRes-ntHW_2	Sample	GS500LIZ_3730	Baseline51 window 7	FALSE	Pass	Pass				O, 20	PAssWRes-ntHW_2.fsa	75	14045	94746	8330	1825	1815	74.1306	1834	75.8012	6	0.5464
Analyzed	PAssWRes-ntHW_2	Sample	GS500LIZ_3730	Baseline51 window 7	FALSE	Pass	Pass				O, 21	PAssWRes-ntHW_2.fsa	95.9703	103	795	71	2060	2047	94.8071	2069	96.7758	6	0.6198
Analyzed	PAssWRes-ntHW_2	Sample	GS500LIZ_3730	Baseline51 window 7	FALSE	Pass	Pass				O, 22	PAssWRes-ntHW_2.fsa	98.9249	166	773	69	2093	2086	98.2979	2095	99.1041	5	0.4478
Analyzed	PAssWRes-ntHW_2	Sample	GS500LIZ_3730	Baseline51 window 7	FALSE	Pass	Pass				O, 23	PAssWRes-ntHW_2.fsa	100	15914	104649	8950	2105	2095	99.1041	2120	101.242	6	0.5139
Analyzed	PAssWRes-ntHW_2	Sample	GS500LIZ_3730	Baseline51 window 7	FALSE	Pass	Pass				O, 24	PAssWRes-ntHW_2.fsa	103.317	100	552	45	2145	2137	102.653	2153	103.982	5	0.4441
Analyzed	PAssWRes-ntHW_2	Sample	GS500LIZ_3730	Baseline51 window 7	FALSE	Pass	Pass				O, 25	PAssWRes-ntHW_2.fsa	134.726	124	928	80	2515	2507	134.031	2524	135.509	6	0.5563
Analyzed	PAssWRes-ntHW_2	Sample	GS500LIZ_3730	Baseline51 window 7	FALSE	Pass	Pass				O, 26	PAssWRes-ntHW_2.fsa	139	18685	121025	11240	2564	2555	138.213	2580	140.535	5	0.5433
Analyzed	PAssWRes-ntHW_2	Sample	GS500LIZ_3730	Baseline51 window 7	FALSE	Pass	Pass				O, 27	PAssWRes-ntHW_2.fsa	150	19085	125478	11328	2680	2671	149.156	2696	151.413	6	0.5491
Analyzed	PAssWRes-ntHW_2	Sample	GS500LIZ_3730	Baseline51 window 7	FALSE	Pass	Pass				O, 28	PAssWRes-ntHW_2.fsa	153.947	115	661	57	2725	2717	153.251	2732	154.553	5	0.4446
Analyzed	PAssWRes-ntHW_2	Sample	GS500LIZ_3730	Baseline51 window 7	FALSE	Pass	Pass				O, 29	PAssWRes-ntHW_2.fsa	160	19045	131629	11054	2796	2786	159.16	2812	161.343	6	0.5366
Analyzed	PAssWRes-ntHW_2	Sample	GS500LIZ_3730	Baseline51 window 7	FALSE	Pass	Pass				O, 30	PAssWRes-ntHW_2.fsa	163.773	135	967	80	2841	2831	162.936	2856	165.026	6	0.5281
Analyzed	PAssWRes-ntHW_2	Sample	GS500LIZ_3730	Baseline51 window 7	FALSE	Pass	Pass				O, 31	PAssWRes-ntHW_2.fsa	195.187	122	901	72	3224	3215	194.463	3240	196.473	6	0.504
Analyzed	PAssWRes-ntHW_2	Sample	GS500LIZ_3730	Baseline51 window 7	FALSE	Pass	Pass				O, 32	PAssWRes-ntHW_2.fsa	200	19305	131606	10533	3284	3274	199.2	3298	201.121	6	0.496
Analyzed	PAssWRes-ntHW_2	Sample	GS500LIZ_3730	Baseline51 window 7	FALSE	Pass	Pass				O, 33	PAssWRes-ntHW_2.fsa	203.842	136	1023	81	3332	3321	202.962	3341	204.562	7	0.5671
Analyzed	PAssWRes-ntHW_2	Sample	GS500LIZ_3730	Baseline51 window 7	FALSE	Pass	Pass				O, 34	PAssWRes-ntHW_2.fsa	241.572	120	1047	83	3805	3786	240.061	3814	242.288	7	0.5685
Analyzed	PAssWRes-ntHW_2	Sample	GS500LIZ_3730	Baseline51 window 7	FALSE	Pass	Pass				O, 35	PAssWRes-ntHW_2.fsa	247.058	17935	138974	11043	3874	3862	246.104	3886	248.011	7	0.5607
Analyzed	PAssWRes-ntHW_2	Sample	GS500LIZ_3730	Baseline51 window 7	FALSE	Pass	Pass				O, 36	PAssWRes-ntHW_2.fsa	250.791	125	1007	79	3921	3911	249.997	3932	251.665	7	0.6233
Analyzed	PAssWRes-ntHW_2	Sample	GS500LIZ_3730	Baseline51 window 7	FALSE	Pass	Pass				O, 37	PAssWRes-ntHW_2.fsa	300	19076	151560	12139	4543	4531	299.054	4555	300.976	7	0.5936
Analyzed	PAssWRes-ntHW_2	Sample	GS500LIZ_3730	Baseline51 window 7	FALSE	Pass	Pass				O, 38	PAssWRes-ntHW_2.fsa	304.471	132	1252	101	4598	4581	303.09	4610	305.445	8	0.6989
Analyzed	PAssWRes-ntHW_2	Sample	GS500LIZ_3730	Baseline51 window 7	FALSE	Pass	Pass				O, 39	PAssWRes-ntHW_2.fsa	332.582	156	1454	116	4947	4936	331.703	4957	333.381	9	0.7424
Analyzed	PAssWRes-ntHW_2	Sample	GS500LIZ_3730	Baseline51 window 7	FALSE	Pass	Pass				O, 40	PAssWRes-ntHW_2.fsa	339.681	20426	180447	14364	5036	5023	338.646	5048	340.636	8	0.6601
Analyzed	PAssWRes-ntHW_2	Sample	GS500LIZ_3730	Baseline51 window 7	FALSE	Pass	Pass				O, 41	PAssWRes-ntHW_2.fsa	344.054	113	920	73	5091	5082	343.339	5103	345.006	8	0.6648
Analyzed	PAssWRes-ntHW_2	Sample	GS500LIZ_3730	Baseline51 window 7	FALSE	Pass	Pass				O, 42	PAssWRes-ntHW_2.fsa	350	20846	186513	14488	5166	5146	348.416	5178	350.902	8	0.6479
Analyzed	PAssWRes-ntHW_2	Sample	GS500LIZ_3730	Baseline51 window 7	FALSE	Pass	Pass				O, 43	PAssWRes-ntHW_2.fsa	354.36	134	1269	95	5224	5213	353.533	5237	355.337	9	0.734
Analyzed	PAssWRes-ntHW_2	Sample	GS500LIZ_3730	Baseline51 window 7	FALSE	Pass	Pass				O, 44	PAssWRes-ntHW_2.fsa	391.998	144	1308	98	5724	5714	391.244	5736	392.904	9	0.7012
Analyzed	PAssWRes-ntHW_2	Sample	GS500LIZ_3730	Baseline51 window 7	FALSE	Pass	Pass				O, 45	PAssWRes-ntHW_2.fsa	395.243	101	951	71	5767	5756	394.413	5779	396.149	11	0.8436
Analyzed	PAssWRes-ntHW_2	Sample	GS500LIZ_3730	Baseline51 window 7	FALSE	Pass	Pass				O, 46	PAssWRes-ntHW_2.fsa	400	22777	218655	16988	5830	5812	398.64	5844	401.127	9	0.7123
Analyzed	PAssWRes-ntHW_2	Sample	GS500LIZ_3730	Baseline51 window 7	FALSE	Pass	Pass				O, 47	PAssWRes-ntHW_2.fsa	404.992	140	1642	132	5892	5874	403.542	5908	406.282	11	0.9285
Analyzed	PAssWRes-ntHW_2	Sample	GS500LIZ_3730	Baseline51 window 7	FALSE	Pass	Pass				O, 48	PAssWRes-ntHW_2.fsa	440.053	138	1386	112	6325	6315	439.239	6337	441.03	10	0.8547
Analyzed	PAssWRes-ntHW_2	Sample	GS500LIZ_3730	Baseline51 window 7	FALSE	Pass	Pass				O, 49	PAssWRes-ntHW_2.fsa	450	23649	241465	18725	6447	6431	448.693	6462	451.098	9	0.7431
Analyzed	PAssWRes-ntHW_2	Sample	GS500LIZ_3730	Baseline51 window 7	FALSE	Pass	Pass				O, 50	PAssWRes-ntHW_2.fsa	454.56	142	2063	152	6509	6492	453.304	6526	455.822	14	1.0392
Analyzed	PAssWRes-ntHW_2	Sample	GS500LIZ_3730	Baseline51 window 7	FALSE	Pass	Pass				O, 51	PAssWRes-ntHW_2.fsa	479.078	159	1681	135	6827	6816	478.194	6842	480.288	9	0.7899
Analyzed	PAssWRes-ntHW_2	Sample	GS500LIZ_3730	Baseline51 window 7	FALSE	Pass	Pass				O, 52	PAssWRes-ntHW_2.fsa	487.58	103	750	62	6931	6920	486.668	6945	488.745	8	0.665
Analyzed	PAssWRes-ntHW_2	Sample	GS500LIZ_3730	Baseline51 window 7	FALSE	Pass	Pass				O, 53	PAssWRes-ntHW_2.fsa	490	24072	268493	23553	6960	6945	488.745	6976	491.465	11	0.9659
Analyzed	PAssWRes-ntHW_2	Sample	GS500LIZ_3730	Baseline51 window 7	FALSE	Pass	Pass				O, 54	PAssWRes-ntHW_2.fsa	500	23827	264722	25359	7066	7049	498.348	7082	501.509	10	1.0105
Analyzed	PAssWRes-ntHW_2	Sample	GS500LIZ_3730	Baseline51 window 7	FALSE	Pass	Pass				O, 55	PAssWRes-ntHW_2.fsa	505.943	108	1348	127	7129	7110	504.151	7143	507.264	12	1.1427
Analyzed	PAssWRes-ntHW_3	Sample	GS500LIZ_3730	Baseline51 window 7	FALSE	Pass	Pass				B, 1	PAssWRes-ntHW_3.fsa		774	5709	0	805	796	-1	812	-1	7	0
Analyzed	PAssWRes-ntHW_3	Sample	GS500LIZ_3730	Baseline51 window 7	FALSE	Pass	Pass				B, 2	PAssWRes-ntHW_3.fsa		105	734	0	820	812	-1	830	-1	6	0
Analyzed	PAssWRes-ntHW_3	Sample	GS500LIZ_3730	Baseline51 window 7	FALSE	Pass	Pass				B, 3	PAssWRes-ntHW_3.fsa		247	1444	0	837	830	-1	844	-1	5	0
Analyzed	PAssWRes-ntHW_3	Sample	GS500LIZ_3730	Baseline51 window 7	FALSE	Pass	Pass				B, 4	PAssWRes-ntHW_3.fsa		358	2846	0	862	853	-1	865	-1	6	0
Analyzed	PAssWRes-ntHW_3	Sample	GS500LIZ_3730	Baseline51 window 7	FALSE	Pass	Pass				B, 5	PAssWRes-ntHW_3.fsa		583	5406	0	872	865	-1	881	-1	10	0
Analyzed	PAssWRes-ntHW_3	Sample	GS500LIZ_3730	Baseline51 window 7	FALSE	Pass	Pass				B, 6	PAssWRes-ntHW_3.fsa	0.1736	255	2891	245	898	884	-1	907	0.9549	10	0.912
Analyzed	PAssWRes-ntHW_3	Sample	GS500LIZ_3730	Baseline51 window 7	FALSE	Pass	Pass				B, 7	PAssWRes-ntHW_3.fsa	1.9097	180	1169	101	918	910	1.2153	925	2.5174	6	0.5674
Analyzed	PAssWRes-ntHW_3	Sample	GS500LIZ_3730	Baseline51 window 7	FALSE	Pass	Pass				B, 8	PAssWRes-ntHW_3.fsa	4.2535	660	3617	313	945	939	3.7326	950	4.6875	4	0.4007
Analyzed	PAssWRes-ntHW_3	Sample	GS500LIZ_3730	Baseline51 window 7	FALSE	Pass	Pass				B, 9	PAssWRes-ntHW_3.fsa	5.1215	415	3193	277	955	950	4.6875	967	6.1632	7	0.6093
Analyzed	PAssWRes-ntHW_3	Sample	GS500LIZ_3730	Baseline51 window 7	FALSE	Pass	Pass				B, 10	PAssWRes-ntHW_3.fsa	6.7708	573	3367	292	974	967	6.1632	981	7.3785	5	0.5122
Analyzed	PAssWRes-ntHW_3	Sample	GS500LIZ_3730	Baseline51 window 7	FALSE	Pass	Pass				B, 11	PAssWRes-ntHW_3.fsa	8.3333	4905	36397	3159	992	981	7.3785	1001	9.1146	7	0.6125
Analyzed	PAssWRes-ntHW_3	Sample	GS500LIZ_3730	Baseline51 window 7	FALSE	Pass	Pass				B, 12	PAssWRes-ntHW_3.fsa	9.5486	167	962	83	1006	1001	9.1146	1012	10.0694	5	0.4993
Analyzed	PAssWRes-ntHW_3	Sample	GS500LIZ_3730	Baseline51 window 7	FALSE	Pass	Pass				B, 13	PAssWRes-ntHW_3.fsa	13.5417	2835	32204	2795	1052	1040	12.5	1063	14.4965	11	0.9667
Analyzed	PAssWRes-ntHW_3	Sample	GS500LIZ_3730	Baseline51 window 7	FALSE	Pass	Pass				B, 14	PAssWRes-ntHW_3.fsa	14.8438	335	1708	148	1067	1063	14.4965	1072	15.2778	5	0.4648
Analyzed	PAssWRes-ntHW_3	Sample	GS500LIZ_3730	Baseline51 window 7	FALSE	Pass	Pass				B, 15	PAssWRes-ntHW_3.fsa	16.1458	185	656	56	1082	1078	15.7986	1084	16.3194	3	0.2604
Analyzed	PAssWRes-ntHW_3	Sample	GS500LIZ_3730	Baseline51 window 7	FALSE	Pass	Pass				B, 16	PAssWRes-ntHW_3.fsa	17.0139	16805	112431	9759	1092	1084	16.3194	1100	17.7083	6	0.5597
Analyzed	PAssWRes-ntHW_3	Sample	GS500LIZ_3730	Baseline51 window 7	FALSE	Pass	Pass				B, 17	PAssWRes-ntHW_3.fsa	18.6632	28481	216865	18825	1111	1100	17.7083	1125	19.8785	6	0.5934
Analyzed	PAssWRes-ntHW_3	Sample	GS500LIZ_3730	Baseline51 window 7	FALSE	Pass	Pass				B, 18	PAssWRes-ntHW_3.fsa	22.3958	10124	86315	7492	1154	1143	21.441	1165	23.3507	8	0.7038
Analyzed	PAssWRes-ntHW_3	Sample	GS500LIZ_3730	Baseline51 window 7	FALSE	Pass	Pass				B, 19	PAssWRes-ntHW_3.fsa	23.8715	108	351	30	1171	1165	23.3507	1174	24.1319	3	0.2843
Analyzed	PAssWRes-ntHW_3	Sample	GS500LIZ_3730	Baseline51 window 7	FALSE	Pass	Pass				B, 20	PAssWRes-ntHW_3.fsa	24.9132	1037	8449	733	1183	1174	24.1319	1192	25.6944	8	0.7204
Analyzed	PAssWRes-ntHW_3	Sample	GS500LIZ_3730	Baseline51 window 7	FALSE	Pass	Pass				B, 21	PAssWRes-ntHW_3.fsa	26.6493	227	983	85	1203	1197	26.1285	1208	27.0833	4	0.3767
Analyzed	PAssWRes-ntHW_3	Sample	GS500LIZ_3730	Baseline51 window 7	FALSE	Pass	Pass				B, 22	PAssWRes-ntHW_3.fsa	27.9514	288	1784	154	1218	1211	27.3438	1225	28.559	6	0.5304
Analyzed	PAssWRes-ntHW_3	Sample	GS500LIZ_3730	Baseline51 window 7	FALSE	Pass	Pass				B, 23	PAssWRes-ntHW_3.fsa	30.6424	970	10336	897	1249	1237	29.6007	1260	31.5972	10	0.8923
Analyzed	PAssWRes-ntHW_3	Sample	GS500LIZ_3730	Baseline51 window 7	FALSE	Pass	Pass				B, 24	PAssWRes-ntHW_3.fsa	34.6354	165	1280	111	1295	1288	34.0278	1303	35.3299	7	0.6663
Analyzed	PAssWRes-ntHW_3	Sample	GS500LIZ_3730	Baseline51 window 7	FALSE	Pass	Pass				B, 25	PAssWRes-ntHW_3.fsa	36.0243	314	1869	162	1311	1303	35.3299	1318	36.6319	6	0.5272
Analyzed	PAssWRes-ntHW_3	Sample	GS500LIZ_3730	Baseline51 window 7	FALSE	Pass	Pass				B, 26	PAssWRes-ntHW_3.fsa	37.7604	430	3602	312	1331	1320	36.8056	1341	38.6285	7	0.6879
Analyzed	PAssWRes-ntHW_3	Sample	GS500LIZ_3730	Baseline51 window 7	FALSE	Pass	Pass				B, 27	PAssWRes-ntHW_3.fsa	42.7083	862	12379	1074	1388	1371	41.2326	1402	43.9236	14	1.2309
Analyzed	PAssWRes-ntHW_3	Sample	GS500LIZ_3730	Baseline51 window 7	FALSE	Pass	Pass				B, 28	PAssWRes-ntHW_3.fsa	46.0069	196	1259	109	1426	1420	45.4861	1432	46.5278	5	0.4997
Analyzed	PAssWRes-ntHW_3	Sample	GS500LIZ_3730	Baseline51 window 7	FALSE	Pass	Pass				B, 29	PAssWRes-ntHW_3.fsa	59.8429	182	1532	132	1587	1576	58.8935	1593	60.3615	8	0.7376
Analyzed	PAssWRes-ntHW_3	Sample	GS500LIZ_3730	Baseline51 window 7	FALSE	Pass	Pass				B, 30	PAssWRes-ntHW_3.fsa	86.4409	143	2180	198	1886	1871	85.0778	1901	87.8043	16	1.5419
Analyzed	PAssWRes-ntHW_3	Sample	GS500LIZ_3730	Baseline51 window 7	FALSE	Pass	Pass				B, 31	PAssWRes-ntHW_3.fsa	108.852	171	962	82	2139	2131	108.168	2146	109.451	5	0.4545
Analyzed	PAssWRes-ntHW_3	Sample	GS500LIZ_3730	Baseline51 window 7	FALSE	Pass	Pass				B, 32	PAssWRes-ntHW_3.fsa	110.907	387	2766	237	2163	2154	110.136	2177	112.108	5	0.5045
Analyzed	PAssWRes-ntHW_3	Sample	GS500LIZ_3730	Baseline51 window 7	FALSE	Pass	Pass				B, 33	PAssWRes-ntHW_3.fsa	113.655	254	1435	123	2195	2187	112.967	2204	114.43	5	0.4637
Analyzed	PAssWRes-ntHW_3	Sample	GS500LIZ_3730	Baseline51 window 7	FALSE	Pass	Pass				B, 34	PAssWRes-ntHW_3.fsa	117.448	282	1740	150	2239	2230	116.671	2249	118.312	5	0.4993
Analyzed	PAssWRes-ntHW_3	Sample	GS500LIZ_3730	Baseline51 window 7	FALSE	Pass	Pass				B, 35	PAssWRes-ntHW_3.fsa	126.135	313	1993	174	2339	2330	125.349	2346	126.747	5	0.5078
Analyzed	PAssWRes-ntHW_3	Sample	GS500LIZ_3730	Baseline51 window 7	FALSE	Pass	Pass				B, 36	PAssWRes-ntHW_3.fsa	138.023	340	2313	205	2474	2466	137.313	2484	138.911	5	0.5227
Analyzed	PAssWRes-ntHW_3	Sample	GS500LIZ_3730	Baseline51 window 7	FALSE	Pass	Pass				B, 37	PAssWRes-ntHW_3.fsa	152.859	206	1246	110	2632	2625	152.237	2639	153.479	5	0.5048
Analyzed	PAssWRes-ntHW_3	Sample	GS500LIZ_3730	Baseline51 window 7	FALSE	Pass	Pass				B, 38	PAssWRes-ntHW_3.fsa	155.764	125	664	58	2665	2658	155.151	2670	156.201	5	0.4898
Analyzed	PAssWRes-ntHW_3	Sample	GS500LIZ_3730	Baseline51 window 7	FALSE	Pass	Pass				B, 39	PAssWRes-ntHW_3.fsa	158.971	210	1750	150	2702	2694	158.282	2713	159.915	6	0.6003
Analyzed	PAssWRes-ntHW_3	Sample	GS500LIZ_3730	Baseline51 window 7	FALSE	Pass	Pass				B, 40	PAssWRes-ntHW_3.fsa	176.317	376	2736	230	2906	2898	175.643	2918	177.327	6	0.516
Analyzed	PAssWRes-ntHW_3	Sample	GS500LIZ_3730	Baseline51 window 7	FALSE	Pass	Pass				B, 41	PAssWRes-ntHW_3.fsa	180.183	113	714	59	2952	2945	179.596	2960	180.853	6	0.5408
Analyzed	PAssWRes-ntHW_3	Sample	GS500LIZ_3730	Baseline51 window 7	FALSE	Pass	Pass				B, 42	PAssWRes-ntHW_3.fsa	205.485	227	1478	120	3258	3251	204.912	3267	206.222	6	0.51
Analyzed	PAssWRes-ntHW_3	Sample	GS500LIZ_3730	Baseline51 window 7	FALSE	Pass	Pass				B, 43	PAssWRes-ntHW_3.fsa	207.695	212	1555	127	3285	3279	207.204	3292	208.267	6	0.5391
Analyzed	PAssWRes-ntHW_3	Sample	GS500LIZ_3730	Baseline51 window 7	FALSE	Pass	Pass				B, 44	PAssWRes-ntHW_3.fsa	216.279	114	792	64	3390	3380	215.462	3395	216.687	6	0.5594
Analyzed	PAssWRes-ntHW_3	Sample	GS500LIZ_3730	Baseline51 window 7	FALSE	Pass	Pass				B, 45	PAssWRes-ntHW_3.fsa	220.2	115	667	54	3438	3429	219.465	3444	220.689	5	0.4116
Analyzed	PAssWRes-ntHW_3	Sample	GS500LIZ_3730	Baseline51 window 7	FALSE	Pass	Pass				B, 46	PAssWRes-ntHW_3.fsa	224.281	104	737	60	3488	3480	223.628	3498	225.097	6	0.5479
Analyzed	PAssWRes-ntHW_3	Sample	GS500LIZ_3730	Baseline51 window 7	FALSE	Pass	Pass				B, 47	PAssWRes-ntHW_3.fsa	227.218	160	1030	84	3524	3515	226.484	3528	227.544	6	0.5166
Analyzed	PAssWRes-ntHW_3	Sample	GS500LIZ_3730	Baseline51 window 7	FALSE	Pass	Pass				B, 48	PAssWRes-ntHW_3.fsa	227.871	100	589	48	3532	3528	227.544	3540	228.523	6	0.5075
Analyzed	PAssWRes-ntHW_3	Sample	GS500LIZ_3730	Baseline51 window 7	FALSE	Pass	Pass				B, 49	PAssWRes-ntHW_3.fsa	244.896	102	631	51	3741	3734	244.326	3746	245.303	5	0.466
Analyzed	PAssWRes-ntHW_3	Sample	GS500LIZ_3730	Baseline51 window 7	FALSE	Pass	Pass				B, 50	PAssWRes-ntHW_3.fsa	248.556	165	1345	109	3786	3776	247.743	3794	249.207	7	0.6092
Analyzed	PAssWRes-ntHW_3	Sample	GS500LIZ_3730	Baseline51 window 7	FALSE	Pass	Pass				B, 51	PAssWRes-ntHW_3.fsa	267.314	135	1070	86	4017	4009	266.665	4028	268.206	7	0.5972
Analyzed	PAssWRes-ntHW_3	Sample	GS500LIZ_3730	Baseline51 window 7	FALSE	Pass	Pass				B, 52	PAssWRes-ntHW_3.fsa	283.757	112	802	64	4220	4213	283.19	4228	284.404	7	0.5773
Analyzed	PAssWRes-ntHW_3	Sample	GS500LIZ_3730	Baseline51 window 7	FALSE	Pass	Pass				B, 53	PAssWRes-ntHW_3.fsa	342.847	167	1093	89	4941	4934	342.277	4947	343.336	6	0.559
Analyzed	PAssWRes-ntHW_3	Sample	GS500LIZ_3730	Baseline51 window 7	FALSE	Pass	Pass				B, 54	PAssWRes-ntHW_3.fsa	343.906	350	2653	215	4954	4947	343.336	4962	344.557	7	0.5755
Analyzed	PAssWRes-ntHW_3	Sample	GS500LIZ_3730	Baseline51 window 7	FALSE	Pass	Pass				B, 55	PAssWRes-ntHW_3.fsa	351.925	365	2443	188	5054	5047	351.386	5061	352.464	6	0.534
Analyzed	PAssWRes-ntHW_3	Sample	GS500LIZ_3730	Baseline51 window 7	FALSE	Pass	Pass				B, 56	PAssWRes-ntHW_3.fsa	353.851	580	4345	334	5079	5071	353.235	5083	354.159	8	0.6558
Analyzed	PAssWRes-ntHW_3	Sample	GS500LIZ_3730	Baseline51 window 7	FALSE	Pass	Pass				B, 57	PAssWRes-ntHW_3.fsa	354.775	1546	12043	927	5091	5083	354.159	5100	355.468	7	0.5504
Analyzed	PAssWRes-ntHW_3	Sample	GS500LIZ_3730	Baseline51 window 7	FALSE	Pass	Pass				B, 58	PAssWRes-ntHW_3.fsa	361.477	100	575	44	5178	5171	360.938	5184	361.94	5	0.4605
Analyzed	PAssWRes-ntHW_3	Sample	GS500LIZ_3730	Baseline51 window 7	FALSE	Pass	Pass				B, 59	PAssWRes-ntHW_3.fsa	362.402	104	491	37	5190	5184	361.94	5196	362.864	5	0.3919
Analyzed	PAssWRes-ntHW_3	Sample	GS500LIZ_3730	Baseline51 window 7	FALSE	Pass	Pass				B, 60	PAssWRes-ntHW_3.fsa	364.251	209	1403	108	5214	5206	363.635	5221	364.791	6	0.5004
Analyzed	PAssWRes-ntHW_3	Sample	GS500LIZ_3730	Baseline51 window 7	FALSE	Pass	Pass				B, 61	PAssWRes-ntHW_3.fsa	365.253	142	809	62	5227	5221	364.791	5232	365.639	5	0.4486
Analyzed	PAssWRes-ntHW_3	Sample	GS500LIZ_3730	Baseline51 window 7	FALSE	Pass	Pass				B, 62	PAssWRes-ntHW_3.fsa	367.103	158	617	47	5251	5246	366.717	5258	367.642	4	0.3142
Analyzed	PAssWRes-ntHW_3	Sample	GS500LIZ_3730	Baseline51 window 7	FALSE	Pass	Pass				B, 63	PAssWRes-ntHW_3.fsa	368.028	485	2119	163	5263	5258	367.642	5269	368.49	4	0.3241
Analyzed	PAssWRes-ntHW_3	Sample	GS500LIZ_3730	Baseline51 window 7	FALSE	Pass	Pass				B, 64	PAssWRes-ntHW_3.fsa	369.107	738	2439	188	5277	5271	368.645	5280	369.339	3	0.2343
Analyzed	PAssWRes-ntHW_3	Sample	GS500LIZ_3730	Baseline51 window 7	FALSE	Pass	Pass				B, 65	PAssWRes-ntHW_3.fsa	370.032	18126	138469	10676	5289	5280	369.339	5298	370.726	7	0.5957
Analyzed	PAssWRes-ntHW_3	Sample	GS500LIZ_3730	Baseline51 window 7	FALSE	Pass	Pass				B, 66	PAssWRes-ntHW_3.fsa	371.035	248	946	72	5302	5298	370.726	5305	371.266	3	0.2528
Analyzed	PAssWRes-ntHW_3	Sample	GS500LIZ_3730	Baseline51 window 7	FALSE	Pass	Pass				B, 67	PAssWRes-ntHW_3.fsa	376.742	1330	11749	906	5376	5361	375.585	5390	377.822	8	0.6298
Analyzed	PAssWRes-ntHW_3	Sample	GS500LIZ_3730	Baseline51 window 7	FALSE	Pass	Pass				G, 1	PAssWRes-ntHW_3.fsa	11.6319	129	1228	106	1030	1020	10.7639	1041	12.5868	10	0.8847
Analyzed	PAssWRes-ntHW_3	Sample	GS500LIZ_3730	Baseline51 window 7	FALSE	Pass	Pass				G, 2	PAssWRes-ntHW_3.fsa	13.8889	368	6048	524	1056	1045	12.934	1076	15.625	18	1.6142
Analyzed	PAssWRes-ntHW_3	Sample	GS500LIZ_3730	Baseline51 window 7	FALSE	Pass	Pass				G, 3	PAssWRes-ntHW_3.fsa	17.3611	137	906	78	1096	1088	16.6667	1104	18.0556	5	0.497
Analyzed	PAssWRes-ntHW_3	Sample	GS500LIZ_3730	Baseline51 window 7	FALSE	Pass	Pass				G, 4	PAssWRes-ntHW_3.fsa	18.6632	484	2331	202	1111	1104	18.0556	1127	20.0521	9	0.8164
Analyzed	PAssWRes-ntHW_3	Sample	GS500LIZ_3730	Baseline51 window 7	FALSE	Pass	Pass				G, 5	PAssWRes-ntHW_3.fsa	22.7431	110	786	68	1158	1148	21.875	1164	23.2639	3	0.2916
Analyzed	PAssWRes-ntHW_3	Sample	GS500LIZ_3730	Baseline51 window 7	FALSE	Pass	Pass				G, 6	PAssWRes-ntHW_3.fsa	25.9549	576	3689	320	1195	1180	24.6528	1202	26.5625	5	0.4537
Analyzed	PAssWRes-ntHW_3	Sample	GS500LIZ_3730	Baseline51 window 7	FALSE	Pass	Pass				G, 7	PAssWRes-ntHW_3.fsa	370.418	131	908	70	5294	5287	369.878	5304	371.189	5	0.4172
Analyzed	PAssWRes-ntHW_3	Sample	GS500LIZ_3730	Baseline51 window 7	FALSE	Pass	Pass				Y, 1	PAssWRes-ntHW_3.fsa	14.0625	143	1274	110	1058	1051	13.4549	1072	15.2778	6	0.6021
Analyzed	PAssWRes-ntHW_3	Sample	GS500LIZ_3730	Baseline51 window 7	FALSE	Pass	Pass				Y, 2	PAssWRes-ntHW_3.fsa	26.7361	269	1711	148	1204	1197	26.1285	1215	27.691	7	0.6599
Analyzed	PAssWRes-ntHW_3	Sample	GS500LIZ_3730	Baseline51 window 7	FALSE	Pass	Pass				Y, 3	PAssWRes-ntHW_3.fsa	369.955	136	698	53	5288	5281	369.416	5297	370.649	3	0.2609
Analyzed	PAssWRes-ntHW_3	Sample	GS500LIZ_3730	Baseline51 window 7	FALSE	Pass	Pass				R, 1	PAssWRes-ntHW_3.fsa	13.8889	232	3043	264	1056	1042	12.6736	1075	15.5382	11	0.9881
Analyzed	PAssWRes-ntHW_3	Sample	GS500LIZ_3730	Baseline51 window 7	FALSE	Pass	Pass				R, 2	PAssWRes-ntHW_3.fsa	19.0972	163	662	57	1116	1109	18.4896	1122	19.6181	2	0.2313
Analyzed	PAssWRes-ntHW_3	Sample	GS500LIZ_3730	Baseline51 window 7	FALSE	Pass	Pass				R, 3	PAssWRes-ntHW_3.fsa	22.4826	139	570	49	1155	1148	21.875	1161	23.0035	2	0.2011
Analyzed	PAssWRes-ntHW_3	Sample	GS500LIZ_3730	Baseline51 window 7	FALSE	Pass	Pass				R, 4	PAssWRes-ntHW_3.fsa	25.9549	16021	131642	11427	1195	1184	25	1204	26.7361	8	0.7022
Analyzed	PAssWRes-ntHW_3	Sample	GS500LIZ_3730	Baseline51 window 7	FALSE	Pass	Pass				R, 5	PAssWRes-ntHW_3.fsa	27.6042	594	5530	480	1214	1204	26.7361	1230	28.9931	8	0.7699
Analyzed	PAssWRes-ntHW_3	Sample	GS500LIZ_3730	Baseline51 window 7	FALSE	Pass	Pass				R, 6	PAssWRes-ntHW_3.fsa	36.8056	121	816	70	1320	1311	36.0243	1322	36.9792	2	0.2076
Analyzed	PAssWRes-ntHW_3	Sample	GS500LIZ_3730	Baseline51 window 7	FALSE	Pass	Pass				R, 7	PAssWRes-ntHW_3.fsa	37.5868	158	1855	161	1329	1322	36.9792	1343	38.8021	10	0.9259
Analyzed	PAssWRes-ntHW_3	Sample	GS500LIZ_3730	Baseline51 window 7	FALSE	Pass	Pass				R, 8	PAssWRes-ntHW_3.fsa	370.495	127	441	34	5295	5288	369.955	5303	371.112	8	0.6916
Analyzed	PAssWRes-ntHW_3	Sample	GS500LIZ_3730	Baseline51 window 7	FALSE	Pass	Pass				O, 1	PAssWRes-ntHW_3.fsa	3.7326	205	1171	101	939	930	2.9514	941	3.9063	6	0.5321
Analyzed	PAssWRes-ntHW_3	Sample	GS500LIZ_3730	Baseline51 window 7	FALSE	Pass	Pass				O, 2	PAssWRes-ntHW_3.fsa	4.5139	340	3129	271	948	941	3.9063	963	5.816	8	0.7294
Analyzed	PAssWRes-ntHW_3	Sample	GS500LIZ_3730	Baseline51 window 7	FALSE	Pass	Pass				O, 3	PAssWRes-ntHW_3.fsa	6.5972	293	1884	163	972	963	5.816	982	7.4653	6	0.5308
Analyzed	PAssWRes-ntHW_3	Sample	GS500LIZ_3730	Baseline51 window 7	FALSE	Pass	Pass				O, 4	PAssWRes-ntHW_3.fsa	9.809	1493	12705	1102	1009	992	8.3333	1020	10.7639	7	0.6791
Analyzed	PAssWRes-ntHW_3	Sample	GS500LIZ_3730	Baseline51 window 7	FALSE	Pass	Pass				O, 5	PAssWRes-ntHW_3.fsa	13.1944	235	993	86	1048	1040	12.5	1053	13.6285	4	0.3771
Analyzed	PAssWRes-ntHW_3	Sample	GS500LIZ_3730	Baseline51 window 7	FALSE	Pass	Pass				O, 6	PAssWRes-ntHW_3.fsa	14.4097	3341	24452	2122	1062	1053	13.6285	1074	15.4514	6	0.6051
Analyzed	PAssWRes-ntHW_3	Sample	GS500LIZ_3730	Baseline51 window 7	FALSE	Pass	Pass				O, 7	PAssWRes-ntHW_3.fsa	16.4063	11607	87380	7585	1085	1074	15.4514	1095	17.2743	7	0.6168
Analyzed	PAssWRes-ntHW_3	Sample	GS500LIZ_3730	Baseline51 window 7	FALSE	Pass	Pass				O, 8	PAssWRes-ntHW_3.fsa	19.0972	2766	12517	1086	1116	1108	18.4028	1122	19.6181	3	0.3451
Analyzed	PAssWRes-ntHW_3	Sample	GS500LIZ_3730	Baseline51 window 7	FALSE	Pass	Pass				O, 9	PAssWRes-ntHW_3.fsa	21.7014	296	1004	87	1146	1138	21.0069	1155	22.4826	3	0.3018
Analyzed	PAssWRes-ntHW_3	Sample	GS500LIZ_3730	Baseline51 window 7	FALSE	Pass	Pass				O, 10	PAssWRes-ntHW_3.fsa	23.7847	6554	60894	5285	1170	1155	22.4826	1177	24.3924	10	0.8927
Analyzed	PAssWRes-ntHW_3	Sample	GS500LIZ_3730	Baseline51 window 7	FALSE	Pass	Pass				O, 11	PAssWRes-ntHW_3.fsa	25.3472	21350	242551	21054	1188	1177	24.3924	1194	25.8681	4	0.3472
Analyzed	PAssWRes-ntHW_3	Sample	GS500LIZ_3730	Baseline51 window 7	FALSE	Pass	Pass				O, 12	PAssWRes-ntHW_3.fsa	27.6042	3402	20423	1772	1214	1207	26.9965	1221	28.2118	6	0.536
Analyzed	PAssWRes-ntHW_3	Sample	GS500LIZ_3730	Baseline51 window 7	FALSE	Pass	Pass				O, 13	PAssWRes-ntHW_3.fsa	28.7326	486	1274	110	1227	1221	28.2118	1233	29.2535	2	0.2297
Analyzed	PAssWRes-ntHW_3	Sample	GS500LIZ_3730	Baseline51 window 7	FALSE	Pass	Pass				O, 14	PAssWRes-ntHW_3.fsa	30.6424	1649	8987	780	1249	1240	29.8611	1256	31.25	5	0.4824
Analyzed	PAssWRes-ntHW_3	Sample	GS500LIZ_3730	Baseline51 window 7	FALSE	Pass	Pass				O, 15	PAssWRes-ntHW_3.fsa	33.5938	5604	59552	5169	1283	1268	32.2917	1296	34.7222	10	0.8967
Analyzed	PAssWRes-ntHW_3	Sample	GS500LIZ_3730	Baseline51 window 7	FALSE	Pass	Pass				O, 16	PAssWRes-ntHW_3.fsa	37.1528	7270	48207	4184	1324	1314	36.2847	1333	37.934	6	0.5598
Analyzed	PAssWRes-ntHW_3	Sample	GS500LIZ_3730	Baseline51 window 7	FALSE	Pass	Pass				O, 17	PAssWRes-ntHW_3.fsa	50	8557	56739	4867	1472	1463	49.2188	1482	50.8487	6	0.5181
Analyzed	PAssWRes-ntHW_3	Sample	GS500LIZ_3730	Baseline51 window 7	FALSE	Pass	Pass				O, 18	PAssWRes-ntHW_3.fsa	70.7516	108	653	57	1712	1704	70.0468	1725	71.8989	5	0.5104
Analyzed	PAssWRes-ntHW_3	Sample	GS500LIZ_3730	Baseline51 window 7	FALSE	Pass	Pass				O, 19	PAssWRes-ntHW_3.fsa	75	10470	67855	6087	1760	1750	74.1122	1769	75.8166	5	0.5312
Analyzed	PAssWRes-ntHW_3	Sample	GS500LIZ_3730	Baseline51 window 7	FALSE	Pass	Pass				O, 20	PAssWRes-ntHW_3.fsa	95.4458	116	720	65	1985	1977	94.7175	1998	96.6295	5	0.4699
Analyzed	PAssWRes-ntHW_3	Sample	GS500LIZ_3730	Baseline51 window 7	FALSE	Pass	Pass				O, 21	PAssWRes-ntHW_3.fsa	100	12158	76084	6690	2035	2026	99.1799	2044	100.763	5	0.5067
Analyzed	PAssWRes-ntHW_3	Sample	GS500LIZ_3730	Baseline51 window 7	FALSE	Pass	Pass				O, 22	PAssWRes-ntHW_3.fsa	134.038	147	1028	90	2429	2421	133.332	2445	135.452	5	0.5076
Analyzed	PAssWRes-ntHW_3	Sample	GS500LIZ_3730	Baseline51 window 7	FALSE	Pass	Pass				O, 23	PAssWRes-ntHW_3.fsa	139	13709	90837	8447	2485	2476	138.2	2495	139.967	6	0.5735
Analyzed	PAssWRes-ntHW_3	Sample	GS500LIZ_3730	Baseline51 window 7	FALSE	Pass	Pass				O, 24	PAssWRes-ntHW_3.fsa	144.58	155	1104	105	2543	2534	143.719	2558	146.012	5	0.5469
Analyzed	PAssWRes-ntHW_3	Sample	GS500LIZ_3730	Baseline51 window 7	FALSE	Pass	Pass				O, 25	PAssWRes-ntHW_3.fsa	150	13793	93096	8535	2600	2590	149.053	2615	151.345	6	0.5666
Analyzed	PAssWRes-ntHW_3	Sample	GS500LIZ_3730	Baseline51 window 7	FALSE	Pass	Pass				O, 26	PAssWRes-ntHW_3.fsa	154.976	150	919	80	2656	2649	154.361	2667	155.939	5	0.4735
Analyzed	PAssWRes-ntHW_3	Sample	GS500LIZ_3730	Baseline51 window 7	FALSE	Pass	Pass				O, 27	PAssWRes-ntHW_3.fsa	160	13906	89026	7629	2714	2705	159.229	2730	161.371	5	0.4929
Analyzed	PAssWRes-ntHW_3	Sample	GS500LIZ_3730	Baseline51 window 7	FALSE	Pass	Pass				O, 28	PAssWRes-ntHW_3.fsa	194.819	159	1132	93	3128	3120	194.159	3142	195.973	5	0.4775
Analyzed	PAssWRes-ntHW_3	Sample	GS500LIZ_3730	Baseline51 window 7	FALSE	Pass	Pass				O, 29	PAssWRes-ntHW_3.fsa	200	13887	96390	7899	3191	3181	199.18	3206	201.228	6	0.5249
Analyzed	PAssWRes-ntHW_3	Sample	GS500LIZ_3730	Baseline51 window 7	FALSE	Pass	Pass				O, 30	PAssWRes-ntHW_3.fsa	241.966	167	1213	98	3705	3696	241.234	3719	243.106	6	0.5421
Analyzed	PAssWRes-ntHW_3	Sample	GS500LIZ_3730	Baseline51 window 7	FALSE	Pass	Pass				O, 31	PAssWRes-ntHW_3.fsa	247.417	12816	93657	7616	3772	3762	246.604	3784	248.393	6	0.541
Analyzed	PAssWRes-ntHW_3	Sample	GS500LIZ_3730	Baseline51 window 7	FALSE	Pass	Pass				O, 32	PAssWRes-ntHW_3.fsa	293.943	204	1416	114	4346	4336	293.135	4356	294.751	6	0.5383
Analyzed	PAssWRes-ntHW_3	Sample	GS500LIZ_3730	Baseline51 window 7	FALSE	Pass	Pass				O, 33	PAssWRes-ntHW_3.fsa	300	13587	106567	8749	4421	4410	299.112	4433	301	7	0.6028
Analyzed	PAssWRes-ntHW_3	Sample	GS500LIZ_3730	Baseline51 window 7	FALSE	Pass	Pass				O, 34	PAssWRes-ntHW_3.fsa	333.458	212	1894	155	4826	4817	332.721	4840	334.604	7	0.6258
Analyzed	PAssWRes-ntHW_3	Sample	GS500LIZ_3730	Baseline51 window 7	FALSE	Pass	Pass				O, 35	PAssWRes-ntHW_3.fsa	339.832	14803	127908	10433	4904	4892	338.853	4917	340.892	7	0.6523
Analyzed	PAssWRes-ntHW_3	Sample	GS500LIZ_3730	Baseline51 window 7	FALSE	Pass	Pass				O, 36	PAssWRes-ntHW_3.fsa	343.661	172	1430	116	4951	4937	342.522	4960	344.394	7	0.6402
Analyzed	PAssWRes-ntHW_3	Sample	GS500LIZ_3730	Baseline51 window 7	FALSE	Pass	Pass				O, 37	PAssWRes-ntHW_3.fsa	350	15049	129812	10265	5029	5017	349.026	5041	350.924	8	0.6512
Analyzed	PAssWRes-ntHW_3	Sample	GS500LIZ_3730	Baseline51 window 7	FALSE	Pass	Pass				O, 38	PAssWRes-ntHW_3.fsa	389.173	100	760	58	5537	5526	388.323	5545	389.791	6	0.5242
Analyzed	PAssWRes-ntHW_3	Sample	GS500LIZ_3730	Baseline51 window 7	FALSE	Pass	Pass				O, 39	PAssWRes-ntHW_3.fsa	393.656	175	1836	141	5595	5576	392.187	5605	394.429	8	0.6807
Analyzed	PAssWRes-ntHW_3	Sample	GS500LIZ_3730	Baseline51 window 7	FALSE	Pass	Pass				O, 40	PAssWRes-ntHW_3.fsa	400	16249	149354	11937	5677	5664	398.994	5690	401.072	8	0.6822
Analyzed	PAssWRes-ntHW_3	Sample	GS500LIZ_3730	Baseline51 window 7	FALSE	Pass	Pass				O, 41	PAssWRes-ntHW_3.fsa	428.725	108	868	72	6024	6013	427.811	6033	429.474	7	0.6566
Analyzed	PAssWRes-ntHW_3	Sample	GS500LIZ_3730	Baseline51 window 7	FALSE	Pass	Pass				O, 42	PAssWRes-ntHW_3.fsa	442.975	175	1383	115	6195	6186	442.223	6206	443.894	7	0.6175
Analyzed	PAssWRes-ntHW_3	Sample	GS500LIZ_3730	Baseline51 window 7	FALSE	Pass	Pass				O, 43	PAssWRes-ntHW_3.fsa	450	16993	167886	13388	6279	6264	448.744	6293	451.057	9	0.7382
Analyzed	PAssWRes-ntHW_3	Sample	GS500LIZ_3730	Baseline51 window 7	FALSE	Pass	Pass				O, 44	PAssWRes-ntHW_3.fsa	467.625	107	1061	84	6507	6496	466.754	6516	468.341	9	0.7588
Analyzed	PAssWRes-ntHW_3	Sample	GS500LIZ_3730	Baseline51 window 7	FALSE	Pass	Pass				O, 45	PAssWRes-ntHW_3.fsa	475.581	112	1036	84	6606	6596	474.768	6614	476.233	10	0.8168
Analyzed	PAssWRes-ntHW_3	Sample	GS500LIZ_3730	Baseline51 window 7	FALSE	Pass	Pass				O, 46	PAssWRes-ntHW_3.fsa	482.745	195	1861	155	6693	6682	481.829	6705	483.746	9	0.7702
Analyzed	PAssWRes-ntHW_3	Sample	GS500LIZ_3730	Baseline51 window 7	FALSE	Pass	Pass				O, 47	PAssWRes-ntHW_3.fsa	485.339	101	913	76	6724	6714	484.5	6735	486.265	9	0.7805
Analyzed	PAssWRes-ntHW_3	Sample	GS500LIZ_3730	Baseline51 window 7	FALSE	Pass	Pass				O, 48	PAssWRes-ntHW_3.fsa	490	17375	193589	17240	6779	6764	488.721	6795	491.482	10	0.9452
Analyzed	PAssWRes-ntHW_3	Sample	GS500LIZ_3730	Baseline51 window 7	FALSE	Pass	Pass				O, 49	PAssWRes-ntHW_3.fsa	500	17308	181972	17584	6884	6867	498.336	6899	501.429	9	0.9593
Analyzed	PAssWRes-ntHW_4	Sample	GS500LIZ_3730	Baseline51 window 7	FALSE	Pass	Pass				B, 1	PAssWRes-ntHW_4.fsa		584	4045	0	726	719	-1	734	-1	6	0
Analyzed	PAssWRes-ntHW_4	Sample	GS500LIZ_3730	Baseline51 window 7	FALSE	Pass	Pass				B, 2	PAssWRes-ntHW_4.fsa		182	1185	0	757	747	-1	764	-1	5	0
Analyzed	PAssWRes-ntHW_4	Sample	GS500LIZ_3730	Baseline51 window 7	FALSE	Pass	Pass				B, 3	PAssWRes-ntHW_4.fsa		180	1366	0	781	774	-1	785	-1	7	0
Analyzed	PAssWRes-ntHW_4	Sample	GS500LIZ_3730	Baseline51 window 7	FALSE	Pass	Pass				B, 4	PAssWRes-ntHW_4.fsa		423	3245	0	792	785	-1	800	-1	7	0
Analyzed	PAssWRes-ntHW_4	Sample	GS500LIZ_3730	Baseline51 window 7	FALSE	Pass	Pass				B, 5	PAssWRes-ntHW_4.fsa		148	1558	73	817	800	-1	827	0.2727	9	0.4599
Analyzed	PAssWRes-ntHW_4	Sample	GS500LIZ_3730	Baseline51 window 7	FALSE	Pass	Pass				B, 6	PAssWRes-ntHW_4.fsa	1.1818	133	1012	92	837	830	0.5455	847	2.0909	7	0.7091
Analyzed	PAssWRes-ntHW_4	Sample	GS500LIZ_3730	Baseline51 window 7	FALSE	Pass	Pass				B, 7	PAssWRes-ntHW_4.fsa	3.4546	378	2260	205	862	856	2.9091	867	3.9091	5	0.508
Analyzed	PAssWRes-ntHW_4	Sample	GS500LIZ_3730	Baseline51 window 7	FALSE	Pass	Pass				B, 8	PAssWRes-ntHW_4.fsa	4.4546	215	1342	122	873	867	3.9091	881	5.1818	5	0.4774
Analyzed	PAssWRes-ntHW_4	Sample	GS500LIZ_3730	Baseline51 window 7	FALSE	Pass	Pass				B, 9	PAssWRes-ntHW_4.fsa	6	352	1891	171	890	884	5.4546	897	6.6364	5	0.4803
Analyzed	PAssWRes-ntHW_4	Sample	GS500LIZ_3730	Baseline51 window 7	FALSE	Pass	Pass				B, 10	PAssWRes-ntHW_4.fsa	7.5455	1522	9997	908	907	897	6.6364	915	8.2727	6	0.5616
Analyzed	PAssWRes-ntHW_4	Sample	GS500LIZ_3730	Baseline51 window 7	FALSE	Pass	Pass				B, 11	PAssWRes-ntHW_4.fsa	10.1818	126	599	54	936	930	9.6364	940	10.5455	4	0.4387
Analyzed	PAssWRes-ntHW_4	Sample	GS500LIZ_3730	Baseline51 window 7	FALSE	Pass	Pass				B, 12	PAssWRes-ntHW_4.fsa	13.2727	2639	32028	2911	970	958	12.1818	986	14.7273	11	1.0577
Analyzed	PAssWRes-ntHW_4	Sample	GS500LIZ_3730	Baseline51 window 7	FALSE	Pass	Pass				B, 13	PAssWRes-ntHW_4.fsa	16.2727	11798	72610	6600	1003	995	15.5455	1011	17	5	0.5398
Analyzed	PAssWRes-ntHW_4	Sample	GS500LIZ_3730	Baseline51 window 7	FALSE	Pass	Pass				B, 14	PAssWRes-ntHW_4.fsa	17.9091	17851	117605	10691	1021	1011	17	1027	18.4546	6	0.5537
Analyzed	PAssWRes-ntHW_4	Sample	GS500LIZ_3730	Baseline51 window 7	FALSE	Pass	Pass				B, 15	PAssWRes-ntHW_4.fsa	18.7273	2203	13720	1247	1030	1027	18.4546	1038	19.4546	3	0.2727
Analyzed	PAssWRes-ntHW_4	Sample	GS500LIZ_3730	Baseline51 window 7	FALSE	Pass	Pass				B, 16	PAssWRes-ntHW_4.fsa	21.7273	2418	28702	2609	1063	1044	20	1075	22.8182	10	0.9294
Analyzed	PAssWRes-ntHW_4	Sample	GS500LIZ_3730	Baseline51 window 7	FALSE	Pass	Pass				B, 17	PAssWRes-ntHW_4.fsa	23.4546	458	2139	194	1082	1075	22.8182	1086	23.8182	4	0.426
Analyzed	PAssWRes-ntHW_4	Sample	GS500LIZ_3730	Baseline51 window 7	FALSE	Pass	Pass				B, 18	PAssWRes-ntHW_4.fsa	24.8182	767	5537	503	1097	1086	23.8182	1102	25.2727	7	0.6503
Analyzed	PAssWRes-ntHW_4	Sample	GS500LIZ_3730	Baseline51 window 7	FALSE	Pass	Pass				B, 19	PAssWRes-ntHW_4.fsa	26.0909	269	1415	128	1111	1105	25.5455	1120	26.9091	5	0.4728
Analyzed	PAssWRes-ntHW_4	Sample	GS500LIZ_3730	Baseline51 window 7	FALSE	Pass	Pass				B, 20	PAssWRes-ntHW_4.fsa	27.5455	205	1032	93	1127	1120	26.9091	1131	27.9091	4	0.4513
Analyzed	PAssWRes-ntHW_4	Sample	GS500LIZ_3730	Baseline51 window 7	FALSE	Pass	Pass				B, 21	PAssWRes-ntHW_4.fsa	30.2727	602	5565	505	1157	1145	29.1818	1167	31.1818	9	0.8471
Analyzed	PAssWRes-ntHW_4	Sample	GS500LIZ_3730	Baseline51 window 7	FALSE	Pass	Pass				B, 22	PAssWRes-ntHW_4.fsa	37.3636	272	2017	183	1235	1223	36.2727	1241	37.9091	6	0.5674
Analyzed	PAssWRes-ntHW_4	Sample	GS500LIZ_3730	Baseline51 window 7	FALSE	Pass	Pass				B, 23	PAssWRes-ntHW_4.fsa	42.1818	765	10391	944	1288	1273	40.8182	1305	43.7273	13	1.184
Analyzed	PAssWRes-ntHW_4	Sample	GS500LIZ_3730	Baseline51 window 7	FALSE	Pass	Pass				B, 24	PAssWRes-ntHW_4.fsa	45.6364	115	509	46	1326	1321	45.1818	1331	46.0909	4	0.4119
Analyzed	PAssWRes-ntHW_4	Sample	GS500LIZ_3730	Baseline51 window 7	FALSE	Pass	Pass				B, 25	PAssWRes-ntHW_4.fsa	59.6503	127	976	88	1481	1471	58.7443	1487	60.1943	8	0.7838
Analyzed	PAssWRes-ntHW_4	Sample	GS500LIZ_3730	Baseline51 window 7	FALSE	Pass	Pass				B, 26	PAssWRes-ntHW_4.fsa	86.7533	143	2168	202	1775	1758	85.1676	1789	88.0592	16	1.5384
Analyzed	PAssWRes-ntHW_4	Sample	GS500LIZ_3730	Baseline51 window 7	FALSE	Pass	Pass				B, 27	PAssWRes-ntHW_4.fsa	138.534	150	794	74	2344	2336	137.79	2351	139.204	4	0.4571
Analyzed	PAssWRes-ntHW_4	Sample	GS500LIZ_3730	Baseline51 window 7	FALSE	Pass	Pass				B, 28	PAssWRes-ntHW_4.fsa	140.727	111	611	61	2366	2360	140.119	2374	141.536	4	0.4745
Analyzed	PAssWRes-ntHW_4	Sample	GS500LIZ_3730	Baseline51 window 7	FALSE	Pass	Pass				B, 29	PAssWRes-ntHW_4.fsa	142.846	198	1062	106	2387	2380	142.141	2395	143.649	5	0.5043
Analyzed	PAssWRes-ntHW_4	Sample	GS500LIZ_3730	Baseline51 window 7	FALSE	Pass	Pass				B, 30	PAssWRes-ntHW_4.fsa	150.735	112	742	67	2467	2460	150.092	2481	152.012	4	0.4457
Analyzed	PAssWRes-ntHW_4	Sample	GS500LIZ_3730	Baseline51 window 7	FALSE	Pass	Pass				B, 31	PAssWRes-ntHW_4.fsa	157.203	216	1021	89	2539	2533	156.674	2547	157.907	4	0.3917
Analyzed	PAssWRes-ntHW_4	Sample	GS500LIZ_3730	Baseline51 window 7	FALSE	Pass	Pass				B, 32	PAssWRes-ntHW_4.fsa	165.831	132	740	65	2637	2632	165.39	2646	166.624	5	0.4517
Analyzed	PAssWRes-ntHW_4	Sample	GS500LIZ_3730	Baseline51 window 7	FALSE	Pass	Pass				B, 33	PAssWRes-ntHW_4.fsa	174.009	105	641	56	2730	2723	173.395	2740	174.885	5	0.4891
Analyzed	PAssWRes-ntHW_4	Sample	GS500LIZ_3730	Baseline51 window 7	FALSE	Pass	Pass				B, 34	PAssWRes-ntHW_4.fsa	182.927	170	1121	97	2832	2825	182.316	2845	184.059	5	0.5071
Analyzed	PAssWRes-ntHW_4	Sample	GS500LIZ_3730	Baseline51 window 7	FALSE	Pass	Pass				B, 35	PAssWRes-ntHW_4.fsa	240.105	110	661	55	3501	3493	239.428	3509	240.783	5	0.5058
Analyzed	PAssWRes-ntHW_4	Sample	GS500LIZ_3730	Baseline51 window 7	FALSE	Pass	Pass				B, 36	PAssWRes-ntHW_4.fsa	343.164	174	1060	89	4717	4709	342.487	4722	343.586	5	0.4862
Analyzed	PAssWRes-ntHW_4	Sample	GS500LIZ_3730	Baseline51 window 7	FALSE	Pass	Pass				B, 37	PAssWRes-ntHW_4.fsa	344.094	164	1021	86	4728	4722	343.586	4734	344.6	5	0.49
Analyzed	PAssWRes-ntHW_4	Sample	GS500LIZ_3730	Baseline51 window 7	FALSE	Pass	Pass				B, 38	PAssWRes-ntHW_4.fsa	352.169	382	2509	201	4825	4816	351.446	4834	352.893	6	0.5098
Analyzed	PAssWRes-ntHW_4	Sample	GS500LIZ_3730	Baseline51 window 7	FALSE	Pass	Pass				B, 39	PAssWRes-ntHW_4.fsa	354.098	347	2210	177	4849	4841	353.455	4852	354.339	6	0.51
Analyzed	PAssWRes-ntHW_4	Sample	GS500LIZ_3730	Baseline51 window 7	FALSE	Pass	Pass				B, 40	PAssWRes-ntHW_4.fsa	354.982	881	6583	529	4860	4852	354.339	4868	355.625	6	0.5488
Analyzed	PAssWRes-ntHW_4	Sample	GS500LIZ_3730	Baseline51 window 7	FALSE	Pass	Pass				B, 41	PAssWRes-ntHW_4.fsa	357.795	248	1662	133	4895	4888	357.232	4903	358.438	6	0.5419
Analyzed	PAssWRes-ntHW_4	Sample	GS500LIZ_3730	Baseline51 window 7	FALSE	Pass	Pass				B, 42	PAssWRes-ntHW_4.fsa	361.734	111	602	48	4944	4937	361.171	4949	362.136	5	0.417
Analyzed	PAssWRes-ntHW_4	Sample	GS500LIZ_3730	Baseline51 window 7	FALSE	Pass	Pass				B, 43	PAssWRes-ntHW_4.fsa	367.363	199	867	69	5014	5008	366.88	5020	367.846	4	0.3709
Analyzed	PAssWRes-ntHW_4	Sample	GS500LIZ_3730	Baseline51 window 7	FALSE	Pass	Pass				B, 44	PAssWRes-ntHW_4.fsa	368.328	432	2192	176	5026	5020	367.846	5031	368.731	5	0.4122
Analyzed	PAssWRes-ntHW_4	Sample	GS500LIZ_3730	Baseline51 window 7	FALSE	Pass	Pass				B, 45	PAssWRes-ntHW_4.fsa	369.374	364	1176	94	5039	5034	368.972	5042	369.615	3	0.2663
Analyzed	PAssWRes-ntHW_4	Sample	GS500LIZ_3730	Baseline51 window 7	FALSE	Pass	Pass				B, 46	PAssWRes-ntHW_4.fsa	370.339	12828	89426	7194	5051	5042	369.615	5059	370.983	6	0.5519
Analyzed	PAssWRes-ntHW_4	Sample	GS500LIZ_3730	Baseline51 window 7	FALSE	Pass	Pass				B, 47	PAssWRes-ntHW_4.fsa	371.305	548	2305	185	5063	5059	370.983	5067	371.627	4	0.3526
Analyzed	PAssWRes-ntHW_4	Sample	GS500LIZ_3730	Baseline51 window 7	FALSE	Pass	Pass				B, 48	PAssWRes-ntHW_4.fsa	377.1	843	6555	527	5135	5124	376.215	5144	377.825	7	0.6079
Analyzed	PAssWRes-ntHW_4	Sample	GS500LIZ_3730	Baseline51 window 7	FALSE	Pass	Pass				G, 1	PAssWRes-ntHW_4.fsa	16.8182	100	750	68	1009	1000	16	1018	17.6364	7	0.6873
Analyzed	PAssWRes-ntHW_4	Sample	GS500LIZ_3730	Baseline51 window 7	FALSE	Pass	Pass				G, 2	PAssWRes-ntHW_4.fsa	18.7273	256	2344	213	1030	1018	17.6364	1041	19.7273	8	0.7996
Analyzed	PAssWRes-ntHW_4	Sample	GS500LIZ_3730	Baseline51 window 7	FALSE	Pass	Pass				G, 3	PAssWRes-ntHW_4.fsa	21.0909	501	8813	801	1056	1045	20.0909	1076	22.9091	18	1.7224
Analyzed	PAssWRes-ntHW_4	Sample	GS500LIZ_3730	Baseline51 window 7	FALSE	Pass	Pass				G, 4	PAssWRes-ntHW_4.fsa	23.4546	102	397	36	1082	1076	22.9091	1088	24	4	0.4005
Analyzed	PAssWRes-ntHW_4	Sample	GS500LIZ_3730	Baseline51 window 7	FALSE	Pass	Pass				G, 5	PAssWRes-ntHW_4.fsa	25.5455	857	5824	529	1105	1088	24	1114	26.3636	6	0.5475
Analyzed	PAssWRes-ntHW_4	Sample	GS500LIZ_3730	Baseline51 window 7	FALSE	Pass	Pass				G, 6	PAssWRes-ntHW_4.fsa	370.661	105	603	48	5055	5048	370.098	5064	371.385	7	0.6098
Analyzed	PAssWRes-ntHW_4	Sample	GS500LIZ_3730	Baseline51 window 7	FALSE	Pass	Pass				Y, 1	PAssWRes-ntHW_4.fsa	21.2727	288	4634	421	1058	1039	19.5455	1072	22.5455	17	1.626
Analyzed	PAssWRes-ntHW_4	Sample	GS500LIZ_3730	Baseline51 window 7	FALSE	Pass	Pass				Y, 2	PAssWRes-ntHW_4.fsa	26.2727	234	1598	145	1113	1106	25.6364	1124	27.2727	7	0.6609
Analyzed	PAssWRes-ntHW_4	Sample	GS500LIZ_3730	Baseline51 window 7	FALSE	Pass	Pass				Y, 3	PAssWRes-ntHW_4.fsa	370.098	119	561	45	5048	5036	369.133	5054	370.581	3	0.3149
Analyzed	PAssWRes-ntHW_4	Sample	GS500LIZ_3730	Baseline51 window 7	FALSE	Pass	Pass				R, 1	PAssWRes-ntHW_4.fsa	21	310	4352	395	1055	1041	19.7273	1076	22.9091	12	1.1195
Analyzed	PAssWRes-ntHW_4	Sample	GS500LIZ_3730	Baseline51 window 7	FALSE	Pass	Pass				R, 2	PAssWRes-ntHW_4.fsa	25.5455	16641	126585	11507	1105	1095	24.6364	1114	26.3636	7	0.6847
Analyzed	PAssWRes-ntHW_4	Sample	GS500LIZ_3730	Baseline51 window 7	FALSE	Pass	Pass				R, 3	PAssWRes-ntHW_4.fsa	27.0909	559	3975	361	1122	1114	26.3636	1131	27.9091	7	0.6484
Analyzed	PAssWRes-ntHW_4	Sample	GS500LIZ_3730	Baseline51 window 7	FALSE	Pass	Pass				R, 4	PAssWRes-ntHW_4.fsa	45.8182	356	5555	505	1328	1310	44.1818	1344	47.2727	15	1.431
Analyzed	PAssWRes-ntHW_4	Sample	GS500LIZ_3730	Baseline51 window 7	FALSE	Pass	Pass				R, 5	PAssWRes-ntHW_4.fsa	450.156	102	1122	92	6001	5986	448.871	6016	451.332	11	0.9392
Analyzed	PAssWRes-ntHW_4	Sample	GS500LIZ_3730	Baseline51 window 7	FALSE	Pass	Pass				O, 1	PAssWRes-ntHW_4.fsa	3.0909	293	1524	138	858	850	2.3636	861	3.3636	4	0.4378
Analyzed	PAssWRes-ntHW_4	Sample	GS500LIZ_3730	Baseline51 window 7	FALSE	Pass	Pass				O, 2	PAssWRes-ntHW_4.fsa	3.9091	356	2986	271	867	861	3.3636	880	5.0909	7	0.6984
Analyzed	PAssWRes-ntHW_4	Sample	GS500LIZ_3730	Baseline51 window 7	FALSE	Pass	Pass				O, 3	PAssWRes-ntHW_4.fsa	5.9091	299	1767	160	889	880	5.0909	898	6.7273	5	0.5302
Analyzed	PAssWRes-ntHW_4	Sample	GS500LIZ_3730	Baseline51 window 7	FALSE	Pass	Pass				O, 4	PAssWRes-ntHW_4.fsa	9.3636	1474	11720	1065	927	918	8.5455	944	10.9091	7	0.6834
Analyzed	PAssWRes-ntHW_4	Sample	GS500LIZ_3730	Baseline51 window 7	FALSE	Pass	Pass				O, 5	PAssWRes-ntHW_4.fsa	12.4545	270	980	89	961	954	11.8182	967	13	3	0.3463
Analyzed	PAssWRes-ntHW_4	Sample	GS500LIZ_3730	Baseline51 window 7	FALSE	Pass	Pass				O, 6	PAssWRes-ntHW_4.fsa	13.8182	3576	23713	2155	976	967	13	987	14.8182	6	0.5715
Analyzed	PAssWRes-ntHW_4	Sample	GS500LIZ_3730	Baseline51 window 7	FALSE	Pass	Pass				O, 7	PAssWRes-ntHW_4.fsa	15.8182	12344	85106	7736	998	987	14.8182	1007	16.6364	6	0.5899
Analyzed	PAssWRes-ntHW_4	Sample	GS500LIZ_3730	Baseline51 window 7	FALSE	Pass	Pass				O, 8	PAssWRes-ntHW_4.fsa	17.5455	709	4082	371	1017	1007	16.6364	1024	18.1818	5	0.5324
Analyzed	PAssWRes-ntHW_4	Sample	GS500LIZ_3730	Baseline51 window 7	FALSE	Pass	Pass				O, 9	PAssWRes-ntHW_4.fsa	21.3636	368	1400	127	1059	1051	20.6364	1067	22.0909	4	0.3975
Analyzed	PAssWRes-ntHW_4	Sample	GS500LIZ_3730	Baseline51 window 7	FALSE	Pass	Pass				O, 10	PAssWRes-ntHW_4.fsa	23.4545	7220	60798	5527	1082	1067	22.0909	1091	24.2727	9	0.8531
Analyzed	PAssWRes-ntHW_4	Sample	GS500LIZ_3730	Baseline51 window 7	FALSE	Pass	Pass				O, 11	PAssWRes-ntHW_4.fsa	24.9091	18172	166908	15173	1098	1091	24.2727	1104	25.4545	3	0.2727
Analyzed	PAssWRes-ntHW_4	Sample	GS500LIZ_3730	Baseline51 window 7	FALSE	Pass	Pass				O, 12	PAssWRes-ntHW_4.fsa	27.1818	2093	8630	784	1123	1117	26.6364	1130	27.8182	4	0.376
Analyzed	PAssWRes-ntHW_4	Sample	GS500LIZ_3730	Baseline51 window 7	FALSE	Pass	Pass				O, 13	PAssWRes-ntHW_4.fsa	28.4545	1173	4631	420	1137	1130	27.8182	1143	29	3	0.3426
Analyzed	PAssWRes-ntHW_4	Sample	GS500LIZ_3730	Baseline51 window 7	FALSE	Pass	Pass				O, 14	PAssWRes-ntHW_4.fsa	30.1818	2445	12167	1106	1156	1148	29.4545	1163	30.8182	5	0.459
Analyzed	PAssWRes-ntHW_4	Sample	GS500LIZ_3730	Baseline51 window 7	FALSE	Pass	Pass				O, 15	PAssWRes-ntHW_4.fsa	31.4545	100	287	26	1170	1163	30.8182	1175	31.9091	3	0.2727
Analyzed	PAssWRes-ntHW_4	Sample	GS500LIZ_3730	Baseline51 window 7	FALSE	Pass	Pass				O, 16	PAssWRes-ntHW_4.fsa	33.1818	5502	61308	5573	1189	1175	31.9091	1203	34.4545	11	1.011
Analyzed	PAssWRes-ntHW_4	Sample	GS500LIZ_3730	Baseline51 window 7	FALSE	Pass	Pass				O, 17	PAssWRes-ntHW_4.fsa	36.7273	7319	46365	4214	1228	1219	35.9091	1237	37.5455	5	0.5216
Analyzed	PAssWRes-ntHW_4	Sample	GS500LIZ_3730	Baseline51 window 7	FALSE	Pass	Pass				O, 18	PAssWRes-ntHW_4.fsa	42	149	1217	110	1286	1271	40.6364	1295	42.8182	8	0.7332
Analyzed	PAssWRes-ntHW_4	Sample	GS500LIZ_3730	Baseline51 window 7	FALSE	Pass	Pass				O, 19	PAssWRes-ntHW_4.fsa	50	9057	53819	4863	1374	1365	49.1818	1382	50.7182	5	0.4933
Analyzed	PAssWRes-ntHW_4	Sample	GS500LIZ_3730	Baseline51 window 7	FALSE	Pass	Pass				O, 20	PAssWRes-ntHW_4.fsa	75	11075	64229	5949	1649	1640	74.1715	1657	75.7463	5	0.4936
Analyzed	PAssWRes-ntHW_4	Sample	GS500LIZ_3730	Baseline51 window 7	FALSE	Pass	Pass				O, 21	PAssWRes-ntHW_4.fsa	98.9737	164	906	84	1906	1898	98.2274	1908	99.1603	4	0.3732
Analyzed	PAssWRes-ntHW_4	Sample	GS500LIZ_3730	Baseline51 window 7	FALSE	Pass	Pass				O, 22	PAssWRes-ntHW_4.fsa	100	12666	70726	6426	1917	1908	99.1603	1924	100.614	4	0.4507
Analyzed	PAssWRes-ntHW_4	Sample	GS500LIZ_3730	Baseline51 window 7	FALSE	Pass	Pass				O, 23	PAssWRes-ntHW_4.fsa	139	14426	84038	8186	2349	2340	138.162	2358	139.916	5	0.5182
Analyzed	PAssWRes-ntHW_4	Sample	GS500LIZ_3730	Baseline51 window 7	FALSE	Pass	Pass				O, 24	PAssWRes-ntHW_4.fsa	143.548	154	918	92	2394	2387	142.846	2400	144.15	5	0.5393
Analyzed	PAssWRes-ntHW_4	Sample	GS500LIZ_3730	Baseline51 window 7	FALSE	Pass	Pass				O, 25	PAssWRes-ntHW_4.fsa	150	14484	84524	8021	2459	2451	149.213	2468	150.826	5	0.4994
Analyzed	PAssWRes-ntHW_4	Sample	GS500LIZ_3730	Baseline51 window 7	FALSE	Pass	Pass				O, 26	PAssWRes-ntHW_4.fsa	154.18	145	792	71	2505	2499	153.641	2512	154.807	5	0.4666
Analyzed	PAssWRes-ntHW_4	Sample	GS500LIZ_3730	Baseline51 window 7	FALSE	Pass	Pass				O, 27	PAssWRes-ntHW_4.fsa	160	14287	81771	7187	2571	2562	159.218	2587	161.416	5	0.4482
Analyzed	PAssWRes-ntHW_4	Sample	GS500LIZ_3730	Baseline51 window 7	FALSE	Pass	Pass				O, 28	PAssWRes-ntHW_4.fsa	164.155	147	867	76	2618	2612	163.625	2625	164.773	5	0.4962
Analyzed	PAssWRes-ntHW_4	Sample	GS500LIZ_3730	Baseline51 window 7	FALSE	Pass	Pass				O, 29	PAssWRes-ntHW_4.fsa	199.138	102	485	41	3019	3012	198.534	3021	199.31	5	0.4312
Analyzed	PAssWRes-ntHW_4	Sample	GS500LIZ_3730	Baseline51 window 7	FALSE	Pass	Pass				O, 30	PAssWRes-ntHW_4.fsa	200	13328	81395	6973	3029	3021	199.31	3039	200.853	5	0.4822
Analyzed	PAssWRes-ntHW_4	Sample	GS500LIZ_3730	Baseline51 window 7	FALSE	Pass	Pass				O, 31	PAssWRes-ntHW_4.fsa	204.688	136	962	81	3084	3076	204.006	3091	205.284	6	0.5318
Analyzed	PAssWRes-ntHW_4	Sample	GS500LIZ_3730	Baseline51 window 7	FALSE	Pass	Pass				O, 32	PAssWRes-ntHW_4.fsa	247.89	12392	78429	6631	3593	3583	247.044	3602	248.651	5	0.489
Analyzed	PAssWRes-ntHW_4	Sample	GS500LIZ_3730	Baseline51 window 7	FALSE	Pass	Pass				O, 33	PAssWRes-ntHW_4.fsa	253.046	129	907	76	3654	3646	252.37	3662	253.722	6	0.5436
Analyzed	PAssWRes-ntHW_4	Sample	GS500LIZ_3730	Baseline51 window 7	FALSE	Pass	Pass				O, 34	PAssWRes-ntHW_4.fsa	300	13150	91598	7796	4212	4202	299.162	4222	300.864	6	0.551
Analyzed	PAssWRes-ntHW_4	Sample	GS500LIZ_3730	Baseline51 window 7	FALSE	Pass	Pass				O, 35	PAssWRes-ntHW_4.fsa	306.299	155	1225	105	4285	4276	305.524	4294	307.074	6	0.5578
Analyzed	PAssWRes-ntHW_4	Sample	GS500LIZ_3730	Baseline51 window 7	FALSE	Pass	Pass				O, 36	PAssWRes-ntHW_4.fsa	338.932	154	568	48	4667	4661	338.424	4669	339.101	5	0.4236
Analyzed	PAssWRes-ntHW_4	Sample	GS500LIZ_3730	Baseline51 window 7	FALSE	Pass	Pass				O, 37	PAssWRes-ntHW_4.fsa	339.949	14340	105949	8971	4679	4669	339.101	4690	340.88	6	0.5795
Analyzed	PAssWRes-ntHW_4	Sample	GS500LIZ_3730	Baseline51 window 7	FALSE	Pass	Pass				O, 38	PAssWRes-ntHW_4.fsa	346.796	129	1075	90	4760	4749	345.867	4768	347.471	8	0.6816
Analyzed	PAssWRes-ntHW_4	Sample	GS500LIZ_3730	Baseline51 window 7	FALSE	Pass	Pass				O, 39	PAssWRes-ntHW_4.fsa	350	14671	111097	9124	4798	4788	349.157	4810	350.964	7	0.5778
Analyzed	PAssWRes-ntHW_4	Sample	GS500LIZ_3730	Baseline51 window 7	FALSE	Pass	Pass				O, 40	PAssWRes-ntHW_4.fsa	356.589	152	1150	92	4880	4871	355.866	4889	357.313	7	0.5832
Analyzed	PAssWRes-ntHW_4	Sample	GS500LIZ_3730	Baseline51 window 7	FALSE	Pass	Pass				O, 41	PAssWRes-ntHW_4.fsa	400	15870	129495	10772	5419	5407	399.031	5431	401.027	7	0.6134
Analyzed	PAssWRes-ntHW_4	Sample	GS500LIZ_3730	Baseline51 window 7	FALSE	Pass	Pass				O, 42	PAssWRes-ntHW_4.fsa	401.969	108	446	38	5442	5431	401.027	5448	402.483	4	0.4176
Analyzed	PAssWRes-ntHW_4	Sample	GS500LIZ_3730	Baseline51 window 7	FALSE	Pass	Pass				O, 43	PAssWRes-ntHW_4.fsa	407.969	128	1441	123	5512	5500	406.94	5523	408.913	10	0.941
Analyzed	PAssWRes-ntHW_4	Sample	GS500LIZ_3730	Baseline51 window 7	FALSE	Pass	Pass				O, 44	PAssWRes-ntHW_4.fsa	450	16437	147766	12306	5999	5981	448.437	6012	451.018	8	0.6954
Analyzed	PAssWRes-ntHW_4	Sample	GS500LIZ_3730	Baseline51 window 7	FALSE	Pass	Pass				O, 45	PAssWRes-ntHW_4.fsa	456.237	113	915	72	6078	6067	455.362	6088	457.035	7	0.6148
Analyzed	PAssWRes-ntHW_4	Sample	GS500LIZ_3730	Baseline51 window 7	FALSE	Pass	Pass				O, 46	PAssWRes-ntHW_4.fsa	457.995	137	1718	137	6100	6088	457.035	6115	459.2	13	1.0718
Analyzed	PAssWRes-ntHW_4	Sample	GS500LIZ_3730	Baseline51 window 7	FALSE	Pass	Pass				O, 47	PAssWRes-ntHW_4.fsa	490	16818	158540	14722	6479	6463	488.574	6493	491.36	8	0.815
Analyzed	PAssWRes-ntHW_4	Sample	GS500LIZ_3730	Baseline51 window 7	FALSE	Pass	Pass				O, 48	PAssWRes-ntHW_4.fsa	500	16560	161489	16387	6579	6565	498.559	6593	501.4	9	0.9249
Analyzed	PAssWRes-ntHW_4	Sample	GS500LIZ_3730	Baseline51 window 7	FALSE	Pass	Pass				O, 49	PAssWRes-ntHW_4.fsa	508.5	125	1176	117	6664	6654	507.5	6680	510.1	9	0.9363
Analyzed	PAssWRes-ntHW_4	Sample	GS500LIZ_3730	Baseline51 window 7	FALSE	Pass	Pass				O, 50	PAssWRes-ntHW_4.fsa	511.3	142	1760	176	6692	6680	510.1	6711	513.2	13	1.3945
Analyzed	PAssWRes-ntW-_1	Sample	GS500LIZ_3730	Baseline51 window 7	FALSE	Pass	Pass				B, 1	PAssWRes-ntW-_1.fsa		363	2696	0	821	813	-1	831	-1	7	0
Analyzed	PAssWRes-ntW-_1	Sample	GS500LIZ_3730	Baseline51 window 7	FALSE	Pass	Pass				B, 2	PAssWRes-ntW-_1.fsa		110	676	0	855	846	-1	861	-1	6	0
Analyzed	PAssWRes-ntW-_1	Sample	GS500LIZ_3730	Baseline51 window 7	FALSE	Pass	Pass				B, 3	PAssWRes-ntW-_1.fsa		192	1404	0	880	871	-1	882	-1	4	0
Analyzed	PAssWRes-ntW-_1	Sample	GS500LIZ_3730	Baseline51 window 7	FALSE	Pass	Pass				B, 4	PAssWRes-ntW-_1.fsa		283	2831	0	889	882	-1	899	-1	11	0
Analyzed	PAssWRes-ntW-_1	Sample	GS500LIZ_3730	Baseline51 window 7	FALSE	Pass	Pass				B, 5	PAssWRes-ntW-_1.fsa	0.7679	162	1698	211	914	903	-1	924	1.6212	10	1.3175
Analyzed	PAssWRes-ntW-_1	Sample	GS500LIZ_3730	Baseline51 window 7	FALSE	Pass	Pass				B, 6	PAssWRes-ntW-_1.fsa	5.0341	295	1578	134	964	957	4.4369	968	5.3754	4	0.4182
Analyzed	PAssWRes-ntW-_1	Sample	GS500LIZ_3730	Baseline51 window 7	FALSE	Pass	Pass				B, 7	PAssWRes-ntW-_1.fsa	5.8874	211	1755	149	974	968	5.3754	986	6.9113	7	0.6473
Analyzed	PAssWRes-ntW-_1	Sample	GS500LIZ_3730	Baseline51 window 7	FALSE	Pass	Pass				B, 8	PAssWRes-ntW-_1.fsa	7.5085	242	1368	116	993	986	6.9113	999	8.0205	5	0.4641
Analyzed	PAssWRes-ntW-_1	Sample	GS500LIZ_3730	Baseline51 window 7	FALSE	Pass	Pass				B, 9	PAssWRes-ntW-_1.fsa	9.0444	1030	7663	653	1011	1001	8.1911	1022	9.9829	7	0.6039
Analyzed	PAssWRes-ntW-_1	Sample	GS500LIZ_3730	Baseline51 window 7	FALSE	Pass	Pass				B, 10	PAssWRes-ntW-_1.fsa	10.3242	125	827	70	1026	1022	9.9829	1036	11.1775	6	0.5605
Analyzed	PAssWRes-ntW-_1	Sample	GS500LIZ_3730	Baseline51 window 7	FALSE	Pass	Pass				B, 11	PAssWRes-ntW-_1.fsa	13.8225	1747	22300	1902	1067	1049	12.2867	1081	15.0171	12	1.0293
Analyzed	PAssWRes-ntW-_1	Sample	GS500LIZ_3730	Baseline51 window 7	FALSE	Pass	Pass				B, 12	PAssWRes-ntW-_1.fsa	15.6143	156	604	51	1088	1081	15.0171	1092	15.9556	3	0.3201
Analyzed	PAssWRes-ntW-_1	Sample	GS500LIZ_3730	Baseline51 window 7	FALSE	Pass	Pass				B, 13	PAssWRes-ntW-_1.fsa	17.6621	8615	57242	4884	1112	1104	16.9795	1121	18.43	6	0.5426
Analyzed	PAssWRes-ntW-_1	Sample	GS500LIZ_3730	Baseline51 window 7	FALSE	Pass	Pass				B, 14	PAssWRes-ntW-_1.fsa	19.2833	13523	100799	8600	1131	1121	18.43	1147	20.6485	6	0.5637
Analyzed	PAssWRes-ntW-_1	Sample	GS500LIZ_3730	Baseline51 window 7	FALSE	Pass	Pass				B, 15	PAssWRes-ntW-_1.fsa	23.0375	1129	8310	709	1175	1166	22.2696	1184	23.8055	7	0.6096
Analyzed	PAssWRes-ntW-_1	Sample	GS500LIZ_3730	Baseline51 window 7	FALSE	Pass	Pass				B, 16	PAssWRes-ntW-_1.fsa	24.5734	348	2147	183	1193	1184	23.8055	1198	25	5	0.51
Analyzed	PAssWRes-ntW-_1	Sample	GS500LIZ_3730	Baseline51 window 7	FALSE	Pass	Pass				B, 17	PAssWRes-ntW-_1.fsa	25.9386	1124	8588	732	1209	1198	25	1215	26.4505	7	0.6618
Analyzed	PAssWRes-ntW-_1	Sample	GS500LIZ_3730	Baseline51 window 7	FALSE	Pass	Pass				B, 18	PAssWRes-ntW-_1.fsa	27.2184	306	1846	157	1224	1217	26.6212	1232	27.901	5	0.5076
Analyzed	PAssWRes-ntW-_1	Sample	GS500LIZ_3730	Baseline51 window 7	FALSE	Pass	Pass				B, 19	PAssWRes-ntW-_1.fsa	28.413	152	903	77	1238	1232	27.901	1245	29.0102	6	0.5128
Analyzed	PAssWRes-ntW-_1	Sample	GS500LIZ_3730	Baseline51 window 7	FALSE	Pass	Pass				B, 20	PAssWRes-ntW-_1.fsa	31.058	380	3835	327	1269	1259	30.2048	1280	31.9966	10	0.936
Analyzed	PAssWRes-ntW-_1	Sample	GS500LIZ_3730	Baseline51 window 7	FALSE	Pass	Pass				B, 21	PAssWRes-ntW-_1.fsa	38.2253	192	1402	119	1353	1342	37.2867	1360	38.8225	6	0.546
Analyzed	PAssWRes-ntW-_1	Sample	GS500LIZ_3730	Baseline51 window 7	FALSE	Pass	Pass				B, 22	PAssWRes-ntW-_1.fsa	43.0034	431	5931	506	1409	1394	41.7236	1425	44.3686	13	1.1516
Analyzed	PAssWRes-ntW-_1	Sample	GS500LIZ_3730	Baseline51 window 7	FALSE	Pass	Pass				B, 23	PAssWRes-ntW-_1.fsa	46.3311	118	745	63	1448	1443	45.9044	1455	46.9283	5	0.4457
Analyzed	PAssWRes-ntW-_1	Sample	GS500LIZ_3730	Baseline51 window 7	FALSE	Pass	Pass				B, 24	PAssWRes-ntW-_1.fsa	104.766	285	1854	155	2117	2108	104.012	2126	105.522	5	0.4876
Analyzed	PAssWRes-ntW-_1	Sample	GS500LIZ_3730	Baseline51 window 7	FALSE	Pass	Pass				B, 25	PAssWRes-ntW-_1.fsa	142.896	215	1402	135	2555	2548	142.217	2565	143.863	6	0.5984
Analyzed	PAssWRes-ntW-_1	Sample	GS500LIZ_3730	Baseline51 window 7	FALSE	Pass	Pass				B, 26	PAssWRes-ntW-_1.fsa	178.431	103	686	57	2963	2951	177.431	2970	179.014	6	0.5088
Analyzed	PAssWRes-ntW-_1	Sample	GS500LIZ_3730	Baseline51 window 7	FALSE	Pass	Pass				B, 27	PAssWRes-ntW-_1.fsa	191.91	232	1555	127	3126	3118	191.253	3136	192.731	6	0.494
Analyzed	PAssWRes-ntW-_1	Sample	GS500LIZ_3730	Baseline51 window 7	FALSE	Pass	Pass				B, 28	PAssWRes-ntW-_1.fsa	196.168	187	1152	94	3178	3170	195.514	3184	196.658	5	0.4864
Analyzed	PAssWRes-ntW-_1	Sample	GS500LIZ_3730	Baseline51 window 7	FALSE	Pass	Pass				B, 29	PAssWRes-ntW-_1.fsa	215.272	180	1275	103	3413	3405	214.623	3422	216.003	6	0.5417
Analyzed	PAssWRes-ntW-_1	Sample	GS500LIZ_3730	Baseline51 window 7	FALSE	Pass	Pass				B, 30	PAssWRes-ntW-_1.fsa	283.532	224	1849	148	4258	4247	282.647	4272	284.657	7	0.6286
Analyzed	PAssWRes-ntW-_1	Sample	GS500LIZ_3730	Baseline51 window 7	FALSE	Pass	Pass				B, 31	PAssWRes-ntW-_1.fsa	327.121	119	945	77	4793	4783	326.305	4801	327.774	7	0.6183
Analyzed	PAssWRes-ntW-_1	Sample	GS500LIZ_3730	Baseline51 window 7	FALSE	Pass	Pass				B, 32	PAssWRes-ntW-_1.fsa	343.618	101	587	47	4996	4989	343.051	5002	344.103	5	0.4204
Analyzed	PAssWRes-ntW-_1	Sample	GS500LIZ_3730	Baseline51 window 7	FALSE	Pass	Pass				B, 33	PAssWRes-ntW-_1.fsa	346.286	104	854	69	5029	5016	345.235	5037	346.933	6	0.5306
Analyzed	PAssWRes-ntW-_1	Sample	GS500LIZ_3730	Baseline51 window 7	FALSE	Pass	Pass				B, 34	PAssWRes-ntW-_1.fsa	351.533	276	1982	151	5095	5088	350.996	5106	352.376	6	0.5304
Analyzed	PAssWRes-ntW-_1	Sample	GS500LIZ_3730	Baseline51 window 7	FALSE	Pass	Pass				B, 35	PAssWRes-ntW-_1.fsa	353.603	252	1724	132	5122	5114	352.99	5125	353.833	6	0.5269
Analyzed	PAssWRes-ntW-_1	Sample	GS500LIZ_3730	Baseline51 window 7	FALSE	Pass	Pass				B, 36	PAssWRes-ntW-_1.fsa	354.446	1127	9073	695	5133	5125	353.833	5144	355.29	7	0.5911
Analyzed	PAssWRes-ntW-_1	Sample	GS500LIZ_3730	Baseline51 window 7	FALSE	Pass	Pass				B, 37	PAssWRes-ntW-_1.fsa	367.723	393	1974	151	5306	5300	367.262	5310	368.03	5	0.3944
Analyzed	PAssWRes-ntW-_1	Sample	GS500LIZ_3730	Baseline51 window 7	FALSE	Pass	Pass				B, 38	PAssWRes-ntW-_1.fsa	368.721	268	656	50	5319	5315	368.414	5322	368.952	2	0.1967
Analyzed	PAssWRes-ntW-_1	Sample	GS500LIZ_3730	Baseline51 window 7	FALSE	Pass	Pass				B, 39	PAssWRes-ntW-_1.fsa	369.72	10031	83049	6380	5332	5322	368.952	5341	370.411	7	0.6055
Analyzed	PAssWRes-ntW-_1	Sample	GS500LIZ_3730	Baseline51 window 7	FALSE	Pass	Pass				B, 40	PAssWRes-ntW-_1.fsa	370.565	121	342	26	5343	5341	370.411	5348	370.949	4	0.3323
Analyzed	PAssWRes-ntW-_1	Sample	GS500LIZ_3730	Baseline51 window 7	FALSE	Pass	Pass				B, 41	PAssWRes-ntW-_1.fsa	372.948	133	960	73	5374	5365	372.256	5382	373.563	7	0.5808
Analyzed	PAssWRes-ntW-_1	Sample	GS500LIZ_3730	Baseline51 window 7	FALSE	Pass	Pass				B, 42	PAssWRes-ntW-_1.fsa	376.408	773	8365	643	5419	5408	375.562	5438	377.87	8	0.6428
Analyzed	PAssWRes-ntW-_1	Sample	GS500LIZ_3730	Baseline51 window 7	FALSE	Pass	Pass				G, 1	PAssWRes-ntW-_1.fsa	12.7986	195	1918	163	1055	1044	11.8601	1061	13.3106	8	0.6928
Analyzed	PAssWRes-ntW-_1	Sample	GS500LIZ_3730	Baseline51 window 7	FALSE	Pass	Pass				G, 2	PAssWRes-ntW-_1.fsa	17.8328	100	789	67	1114	1096	16.2969	1122	18.5154	3	0.3096
Analyzed	PAssWRes-ntW-_1	Sample	GS500LIZ_3730	Baseline51 window 7	FALSE	Pass	Pass				G, 3	PAssWRes-ntW-_1.fsa	19.4539	168	982	83	1133	1122	18.5154	1147	20.6485	5	0.4293
Analyzed	PAssWRes-ntW-_1	Sample	GS500LIZ_3730	Baseline51 window 7	FALSE	Pass	Pass				G, 4	PAssWRes-ntW-_1.fsa	26.4505	1021	7160	610	1215	1200	25.1706	1224	27.2184	6	0.5202
Analyzed	PAssWRes-ntW-_1	Sample	GS500LIZ_3730	Baseline51 window 7	FALSE	Pass	Pass				Y, 1	PAssWRes-ntW-_1.fsa	27.2184	344	2115	180	1224	1217	26.6212	1234	28.0717	6	0.5657
Analyzed	PAssWRes-ntW-_1	Sample	GS500LIZ_3730	Baseline51 window 7	FALSE	Pass	Pass				R, 1	PAssWRes-ntW-_1.fsa		102	878	0	471	459	-1	486	-1	9	0
Analyzed	PAssWRes-ntW-_1	Sample	GS500LIZ_3730	Baseline51 window 7	FALSE	Pass	Pass				R, 2	PAssWRes-ntW-_1.fsa	12.884	188	1844	157	1056	1041	11.6041	1062	13.3959	9	0.7809
Analyzed	PAssWRes-ntW-_1	Sample	GS500LIZ_3730	Baseline51 window 7	FALSE	Pass	Pass				R, 3	PAssWRes-ntW-_1.fsa	13.6519	116	659	56	1065	1062	13.3959	1073	14.3345	6	0.5587
Analyzed	PAssWRes-ntW-_1	Sample	GS500LIZ_3730	Baseline51 window 7	FALSE	Pass	Pass				R, 4	PAssWRes-ntW-_1.fsa	18.43	120	1530	130	1121	1102	16.8089	1132	19.3686	12	1.0606
Analyzed	PAssWRes-ntW-_1	Sample	GS500LIZ_3730	Baseline51 window 7	FALSE	Pass	Pass				R, 5	PAssWRes-ntW-_1.fsa	26.4505	17758	146456	12496	1215	1204	25.512	1224	27.2184	8	0.6982
Analyzed	PAssWRes-ntW-_1	Sample	GS500LIZ_3730	Baseline51 window 7	FALSE	Pass	Pass				R, 6	PAssWRes-ntW-_1.fsa	27.9864	725	5114	436	1233	1224	27.2184	1242	28.7543	6	0.5959
Analyzed	PAssWRes-ntW-_1	Sample	GS500LIZ_3730	Baseline51 window 7	FALSE	Pass	Pass				R, 7	PAssWRes-ntW-_1.fsa	35.4096	120	1037	88	1320	1311	34.6416	1326	35.9215	9	0.7839
Analyzed	PAssWRes-ntW-_1	Sample	GS500LIZ_3730	Baseline51 window 7	FALSE	Pass	Pass				R, 8	PAssWRes-ntW-_1.fsa	36.0921	117	907	77	1328	1326	35.9215	1340	37.116	5	0.4993
Analyzed	PAssWRes-ntW-_1	Sample	GS500LIZ_3730	Baseline51 window 7	FALSE	Pass	Pass				O, 1	PAssWRes-ntW-_1.fsa	4.3515	239	1342	114	956	947	3.5836	959	4.6075	5	0.5068
Analyzed	PAssWRes-ntW-_1	Sample	GS500LIZ_3730	Baseline51 window 7	FALSE	Pass	Pass				O, 2	PAssWRes-ntW-_1.fsa	5.2048	443	3584	305	966	959	4.6075	980	6.3993	6	0.5763
Analyzed	PAssWRes-ntW-_1	Sample	GS500LIZ_3730	Baseline51 window 7	FALSE	Pass	Pass				O, 3	PAssWRes-ntW-_1.fsa	7.1672	333	2147	183	989	980	6.3993	998	7.9352	6	0.5468
Analyzed	PAssWRes-ntW-_1	Sample	GS500LIZ_3730	Baseline51 window 7	FALSE	Pass	Pass				O, 4	PAssWRes-ntW-_1.fsa	9.8976	1099	15381	1312	1021	1011	9.0444	1038	11.3481	14	1.2558
Analyzed	PAssWRes-ntW-_1	Sample	GS500LIZ_3730	Baseline51 window 7	FALSE	Pass	Pass				O, 5	PAssWRes-ntW-_1.fsa	13.7372	394	1786	152	1066	1057	12.9693	1072	14.2491	4	0.4037
Analyzed	PAssWRes-ntW-_1	Sample	GS500LIZ_3730	Baseline51 window 7	FALSE	Pass	Pass				O, 6	PAssWRes-ntW-_1.fsa	15.1024	4153	29116	2484	1082	1072	14.2491	1094	16.1263	6	0.565
Analyzed	PAssWRes-ntW-_1	Sample	GS500LIZ_3730	Baseline51 window 7	FALSE	Pass	Pass				O, 7	PAssWRes-ntW-_1.fsa	17.0648	13892	103581	8837	1105	1094	16.1263	1114	17.8328	7	0.6077
Analyzed	PAssWRes-ntW-_1	Sample	GS500LIZ_3730	Baseline51 window 7	FALSE	Pass	Pass				O, 8	PAssWRes-ntW-_1.fsa	18.8567	719	4566	389	1126	1114	17.8328	1133	19.4539	6	0.5125
Analyzed	PAssWRes-ntW-_1	Sample	GS500LIZ_3730	Baseline51 window 7	FALSE	Pass	Pass				O, 9	PAssWRes-ntW-_1.fsa	21.2457	277	978	83	1154	1147	20.6485	1161	21.843	3	0.2813
Analyzed	PAssWRes-ntW-_1	Sample	GS500LIZ_3730	Baseline51 window 7	FALSE	Pass	Pass				O, 10	PAssWRes-ntW-_1.fsa	22.5256	742	3343	285	1169	1161	21.843	1176	23.1229	4	0.386
Analyzed	PAssWRes-ntW-_1	Sample	GS500LIZ_3730	Baseline51 window 7	FALSE	Pass	Pass				O, 11	PAssWRes-ntW-_1.fsa	24.4027	6713	63758	5440	1191	1176	23.1229	1199	25.0853	11	0.9791
Analyzed	PAssWRes-ntW-_1	Sample	GS500LIZ_3730	Baseline51 window 7	FALSE	Pass	Pass				O, 12	PAssWRes-ntW-_1.fsa	25.8532	16407	169739	14482	1208	1199	25.0853	1215	26.4505	4	0.3413
Analyzed	PAssWRes-ntW-_1	Sample	GS500LIZ_3730	Baseline51 window 7	FALSE	Pass	Pass				O, 13	PAssWRes-ntW-_1.fsa	27.9863	3963	21010	1792	1233	1227	27.4744	1240	28.5836	5	0.4596
Analyzed	PAssWRes-ntW-_1	Sample	GS500LIZ_3730	Baseline51 window 7	FALSE	Pass	Pass				O, 14	PAssWRes-ntW-_1.fsa	29.2662	2801	12659	1080	1248	1240	28.5836	1255	29.8635	4	0.3926
Analyzed	PAssWRes-ntW-_1	Sample	GS500LIZ_3730	Baseline51 window 7	FALSE	Pass	Pass				O, 15	PAssWRes-ntW-_1.fsa	31.058	1780	10099	861	1269	1260	30.2901	1277	31.7406	5	0.4976
Analyzed	PAssWRes-ntW-_1	Sample	GS500LIZ_3730	Baseline51 window 7	FALSE	Pass	Pass				O, 16	PAssWRes-ntW-_1.fsa	32.5939	1972	11402	972	1287	1277	31.7406	1293	33.1058	5	0.498
Analyzed	PAssWRes-ntW-_1	Sample	GS500LIZ_3730	Baseline51 window 7	FALSE	Pass	Pass				O, 17	PAssWRes-ntW-_1.fsa	33.8737	5617	50509	4309	1302	1293	33.1058	1315	34.9829	8	0.7543
Analyzed	PAssWRes-ntW-_1	Sample	GS500LIZ_3730	Baseline51 window 7	FALSE	Pass	Pass				O, 18	PAssWRes-ntW-_1.fsa	37.5427	8677	58414	4984	1345	1335	36.6894	1354	38.3106	6	0.5504
Analyzed	PAssWRes-ntW-_1	Sample	GS500LIZ_3730	Baseline51 window 7	FALSE	Pass	Pass				O, 19	PAssWRes-ntW-_1.fsa	43.8567	112	620	52	1419	1411	43.1741	1427	44.5392	5	0.437
Analyzed	PAssWRes-ntW-_1	Sample	GS500LIZ_3730	Baseline51 window 7	FALSE	Pass	Pass				O, 20	PAssWRes-ntW-_1.fsa	50	10389	66732	5620	1491	1481	49.1468	1499	50.6627	5	0.4962
Analyzed	PAssWRes-ntW-_1	Sample	GS500LIZ_3730	Baseline51 window 7	FALSE	Pass	Pass				O, 21	PAssWRes-ntW-_1.fsa	50.8286	289	1802	149	1501	1499	50.6627	1510	51.5758	4	0.332
Analyzed	PAssWRes-ntW-_1	Sample	GS500LIZ_3730	Baseline51 window 7	FALSE	Pass	Pass				O, 22	PAssWRes-ntW-_1.fsa	75	12534	79750	7102	1784	1775	74.2092	1793	75.8122	5	0.5216
Analyzed	PAssWRes-ntW-_1	Sample	GS500LIZ_3730	Baseline51 window 7	FALSE	Pass	Pass				O, 23	PAssWRes-ntW-_1.fsa	100	14412	91631	7884	2060	2051	99.1813	2077	101.418	5	0.4986
Analyzed	PAssWRes-ntW-_1	Sample	GS500LIZ_3730	Baseline51 window 7	FALSE	Pass	Pass				O, 24	PAssWRes-ntW-_1.fsa	103.76	123	697	58	2105	2095	102.923	2112	104.347	5	0.4692
Analyzed	PAssWRes-ntW-_1	Sample	GS500LIZ_3730	Baseline51 window 7	FALSE	Pass	Pass				O, 25	PAssWRes-ntW-_1.fsa	107.203	103	728	61	2146	2136	106.362	2156	108.045	6	0.5155
Analyzed	PAssWRes-ntW-_1	Sample	GS500LIZ_3730	Baseline51 window 7	FALSE	Pass	Pass				O, 26	PAssWRes-ntW-_1.fsa	139	16691	107530	10108	2515	2505	138.116	2530	140.466	5	0.5503
Analyzed	PAssWRes-ntW-_1	Sample	GS500LIZ_3730	Baseline51 window 7	FALSE	Pass	Pass				O, 27	PAssWRes-ntW-_1.fsa	143.767	141	790	76	2564	2556	142.993	2572	144.539	5	0.5275
Analyzed	PAssWRes-ntW-_1	Sample	GS500LIZ_3730	Baseline51 window 7	FALSE	Pass	Pass				O, 28	PAssWRes-ntW-_1.fsa	148.952	214	1032	98	2618	2612	148.379	2620	149.142	4	0.3819
Analyzed	PAssWRes-ntW-_1	Sample	GS500LIZ_3730	Baseline51 window 7	FALSE	Pass	Pass				O, 29	PAssWRes-ntW-_1.fsa	150	16610	110864	10146	2629	2620	149.142	2644	151.339	6	0.561
Analyzed	PAssWRes-ntW-_1	Sample	GS500LIZ_3730	Baseline51 window 7	FALSE	Pass	Pass				O, 30	PAssWRes-ntW-_1.fsa	154.509	148	849	74	2680	2671	153.722	2689	155.292	5	0.4914
Analyzed	PAssWRes-ntW-_1	Sample	GS500LIZ_3730	Baseline51 window 7	FALSE	Pass	Pass				O, 31	PAssWRes-ntW-_1.fsa	160	16917	108253	9183	2744	2734	159.154	2759	161.274	5	0.4965
Analyzed	PAssWRes-ntW-_1	Sample	GS500LIZ_3730	Baseline51 window 7	FALSE	Pass	Pass				O, 32	PAssWRes-ntW-_1.fsa	164.41	145	963	81	2796	2787	163.649	2807	165.341	6	0.5729
Analyzed	PAssWRes-ntW-_1	Sample	GS500LIZ_3730	Baseline51 window 7	FALSE	Pass	Pass				O, 33	PAssWRes-ntW-_1.fsa	168.126	121	868	73	2840	2832	167.451	2851	169.052	6	0.572
Analyzed	PAssWRes-ntW-_1	Sample	GS500LIZ_3730	Baseline51 window 7	FALSE	Pass	Pass				O, 34	PAssWRes-ntW-_1.fsa	200	16396	116407	9469	3225	3215	199.186	3237	200.976	6	0.5262
Analyzed	PAssWRes-ntW-_1	Sample	GS500LIZ_3730	Baseline51 window 7	FALSE	Pass	Pass				O, 35	PAssWRes-ntW-_1.fsa	204.796	151	1039	84	3284	3274	203.984	3294	205.609	6	0.5096
Analyzed	PAssWRes-ntW-_1	Sample	GS500LIZ_3730	Baseline51 window 7	FALSE	Pass	Pass				O, 36	PAssWRes-ntW-_1.fsa	208.615	140	1081	87	3331	3321	207.803	3342	209.508	6	0.5605
Analyzed	PAssWRes-ntW-_1	Sample	GS500LIZ_3730	Baseline51 window 7	FALSE	Pass	Pass				O, 37	PAssWRes-ntW-_1.fsa	247.015	15692	114608	9260	3805	3795	246.207	3818	248.066	6	0.5429
Analyzed	PAssWRes-ntW-_1	Sample	GS500LIZ_3730	Baseline51 window 7	FALSE	Pass	Pass				O, 38	PAssWRes-ntW-_1.fsa	252.589	121	968	78	3874	3864	251.781	3886	253.558	7	0.5999
Analyzed	PAssWRes-ntW-_1	Sample	GS500LIZ_3730	Baseline51 window 7	FALSE	Pass	Pass				O, 39	PAssWRes-ntW-_1.fsa	256.383	128	1093	88	3921	3911	255.576	3933	257.351	8	0.6699
Analyzed	PAssWRes-ntW-_1	Sample	GS500LIZ_3730	Baseline51 window 7	FALSE	Pass	Pass				O, 40	PAssWRes-ntW-_1.fsa	300	16241	131577	10731	4463	4452	299.117	4475	300.993	7	0.6156
Analyzed	PAssWRes-ntW-_1	Sample	GS500LIZ_3730	Baseline51 window 7	FALSE	Pass	Pass				O, 41	PAssWRes-ntW-_1.fsa	302.812	102	828	68	4497	4485	301.82	4506	303.556	7	0.6338
Analyzed	PAssWRes-ntW-_1	Sample	GS500LIZ_3730	Baseline51 window 7	FALSE	Pass	Pass				O, 42	PAssWRes-ntW-_1.fsa	306.61	134	1097	90	4543	4532	305.703	4557	307.765	7	0.6191
Analyzed	PAssWRes-ntW-_1	Sample	GS500LIZ_3730	Baseline51 window 7	FALSE	Pass	Pass				O, 43	PAssWRes-ntW-_1.fsa	311.142	117	1065	87	4598	4584	309.989	4609	312.047	8	0.6798
Analyzed	PAssWRes-ntW-_1	Sample	GS500LIZ_3730	Baseline51 window 7	FALSE	Pass	Pass				O, 44	PAssWRes-ntW-_1.fsa	339.649	17738	148253	12020	4947	4935	338.675	4960	340.702	7	0.6395
Analyzed	PAssWRes-ntW-_1	Sample	GS500LIZ_3730	Baseline51 window 7	FALSE	Pass	Pass				O, 45	PAssWRes-ntW-_1.fsa	342.646	129	1011	81	4984	4975	341.918	4994	343.456	7	0.6452
Analyzed	PAssWRes-ntW-_1	Sample	GS500LIZ_3730	Baseline51 window 7	FALSE	Pass	Pass				O, 46	PAssWRes-ntW-_1.fsa	346.69	135	1206	97	5034	5022	345.72	5045	347.579	8	0.7126
Analyzed	PAssWRes-ntW-_1	Sample	GS500LIZ_3730	Baseline51 window 7	FALSE	Pass	Pass				O, 47	PAssWRes-ntW-_1.fsa	350	17963	151675	11931	5075	5063	349.032	5087	350.92	7	0.6235
Analyzed	PAssWRes-ntW-_1	Sample	GS500LIZ_3730	Baseline51 window 7	FALSE	Pass	Pass				O, 48	PAssWRes-ntW-_1.fsa	356.977	150	1250	95	5166	5154	356.057	5178	357.897	7	0.5778
Analyzed	PAssWRes-ntW-_1	Sample	GS500LIZ_3730	Baseline51 window 7	FALSE	Pass	Pass				O, 49	PAssWRes-ntW-_1.fsa	361.427	126	1317	101	5224	5205	359.969	5239	362.578	9	0.7309
Analyzed	PAssWRes-ntW-_1	Sample	GS500LIZ_3730	Baseline51 window 7	FALSE	Pass	Pass				O, 50	PAssWRes-ntW-_1.fsa	400	19587	180354	14400	5725	5711	398.918	5739	401.154	8	0.6862
Analyzed	PAssWRes-ntW-_1	Sample	GS500LIZ_3730	Baseline51 window 7	FALSE	Pass	Pass				O, 51	PAssWRes-ntW-_1.fsa	403.545	130	1242	102	5768	5755	402.473	5779	404.452	9	0.7938
Analyzed	PAssWRes-ntW-_1	Sample	GS500LIZ_3730	Baseline51 window 7	FALSE	Pass	Pass				O, 52	PAssWRes-ntW-_1.fsa	408.745	158	1565	129	5831	5819	407.753	5847	410.067	9	0.7901
Analyzed	PAssWRes-ntW-_1	Sample	GS500LIZ_3730	Baseline51 window 7	FALSE	Pass	Pass				O, 53	PAssWRes-ntW-_1.fsa	413.788	122	1378	114	5892	5875	412.381	5906	414.946	10	0.8477
Analyzed	PAssWRes-ntW-_1	Sample	GS500LIZ_3730	Baseline51 window 7	FALSE	Pass	Pass				O, 54	PAssWRes-ntW-_1.fsa	450	20317	205183	16368	6327	6310	448.576	6342	451.129	9	0.7581
Analyzed	PAssWRes-ntW-_1	Sample	GS500LIZ_3730	Baseline51 window 7	FALSE	Pass	Pass				O, 55	PAssWRes-ntW-_1.fsa	459.137	153	1671	128	6447	6430	457.827	6459	460.065	10	0.7895
Analyzed	PAssWRes-ntW-_1	Sample	GS500LIZ_3730	Baseline51 window 7	FALSE	Pass	Pass				O, 56	PAssWRes-ntW-_1.fsa	463.803	142	1827	143	6507	6494	462.786	6526	465.295	14	1.1525
Analyzed	PAssWRes-ntW-_1	Sample	GS500LIZ_3730	Baseline51 window 7	FALSE	Pass	Pass				O, 57	PAssWRes-ntW-_1.fsa	490	20581	221779	19845	6827	6812	488.716	6842	491.401	10	0.9133
Analyzed	PAssWRes-ntW-_1	Sample	GS500LIZ_3730	Baseline51 window 7	FALSE	Pass	Pass				O, 58	PAssWRes-ntW-_1.fsa	500	20428	218819	21373	6931	6914	498.318	6945	501.346	10	0.9818
Analyzed	PAssWRes-ntW-_1	Sample	GS500LIZ_3730	Baseline51 window 7	FALSE	Pass	Pass				O, 59	PAssWRes-ntW-_1.fsa	502.788	102	844	81	6960	6945	501.346	6971	503.846	8	0.8253
Analyzed	PAssWRes-ntW-_1	Sample	GS500LIZ_3730	Baseline51 window 7	FALSE	Pass	Pass				O, 60	PAssWRes-ntW-_1.fsa	512.981	152	1504	144	7066	7053	511.731	7077	514.038	10	1.0098
Analyzed	PAssWRes-ntW-_2	Sample	GS500LIZ_3730	Baseline51 window 7	FALSE	Pass	Pass				B, 1	PAssWRes-ntW-_2.fsa		291	2222	0	830	820	-1	837	-1	7	0
Analyzed	PAssWRes-ntW-_2	Sample	GS500LIZ_3730	Baseline51 window 7	FALSE	Pass	Pass				B, 2	PAssWRes-ntW-_2.fsa		154	1286	0	889	880	-1	892	-1	6	0
Analyzed	PAssWRes-ntW-_2	Sample	GS500LIZ_3730	Baseline51 window 7	FALSE	Pass	Pass				B, 3	PAssWRes-ntW-_2.fsa		230	2200	0	899	892	-1	909	-1	10	0
Analyzed	PAssWRes-ntW-_2	Sample	GS500LIZ_3730	Baseline51 window 7	FALSE	Pass	Pass				B, 4	PAssWRes-ntW-_2.fsa	0.1712	109	1185	92	925	909	-1	935	1.0274	10	0.8538
Analyzed	PAssWRes-ntW-_2	Sample	GS500LIZ_3730	Baseline51 window 7	FALSE	Pass	Pass				B, 5	PAssWRes-ntW-_2.fsa	4.1952	163	1019	87	972	965	3.5959	977	4.6233	5	0.5049
Analyzed	PAssWRes-ntW-_2	Sample	GS500LIZ_3730	Baseline51 window 7	FALSE	Pass	Pass				B, 6	PAssWRes-ntW-_2.fsa	5.0514	131	759	64	982	977	4.6233	990	5.7363	6	0.5305
Analyzed	PAssWRes-ntW-_2	Sample	GS500LIZ_3730	Baseline51 window 7	FALSE	Pass	Pass				B, 7	PAssWRes-ntW-_2.fsa	6.7637	198	1229	105	1002	995	6.1644	1010	7.4486	6	0.5346
Analyzed	PAssWRes-ntW-_2	Sample	GS500LIZ_3730	Baseline51 window 7	FALSE	Pass	Pass				B, 8	PAssWRes-ntW-_2.fsa	8.3904	892	8031	687	1021	1010	7.4486	1040	10.0171	7	0.631
Analyzed	PAssWRes-ntW-_2	Sample	GS500LIZ_3730	Baseline51 window 7	FALSE	Pass	Pass				B, 9	PAssWRes-ntW-_2.fsa	13.2706	1184	13698	1172	1078	1057	11.4726	1088	14.1267	11	0.9489
Analyzed	PAssWRes-ntW-_2	Sample	GS500LIZ_3730	Baseline51 window 7	FALSE	Pass	Pass				B, 10	PAssWRes-ntW-_2.fsa	14.9829	122	559	47	1098	1092	14.4692	1103	15.411	4	0.4106
Analyzed	PAssWRes-ntW-_2	Sample	GS500LIZ_3730	Baseline51 window 7	FALSE	Pass	Pass				B, 11	PAssWRes-ntW-_2.fsa	17.0377	6940	46320	3965	1122	1114	16.3527	1131	17.8082	6	0.5575
Analyzed	PAssWRes-ntW-_2	Sample	GS500LIZ_3730	Baseline51 window 7	FALSE	Pass	Pass				B, 12	PAssWRes-ntW-_2.fsa	18.6644	11363	85288	7302	1141	1131	17.8082	1155	19.863	6	0.5787
Analyzed	PAssWRes-ntW-_2	Sample	GS500LIZ_3730	Baseline51 window 7	FALSE	Pass	Pass				B, 13	PAssWRes-ntW-_2.fsa	22.5171	956	7967	682	1186	1177	21.7466	1197	23.4589	8	0.6998
Analyzed	PAssWRes-ntW-_2	Sample	GS500LIZ_3730	Baseline51 window 7	FALSE	Pass	Pass				B, 14	PAssWRes-ntW-_2.fsa	24.1438	254	1768	151	1205	1197	23.4589	1211	24.6575	7	0.6148
Analyzed	PAssWRes-ntW-_2	Sample	GS500LIZ_3730	Baseline51 window 7	FALSE	Pass	Pass				B, 15	PAssWRes-ntW-_2.fsa	25.5137	883	7639	654	1221	1211	24.6575	1228	26.113	8	0.7326
Analyzed	PAssWRes-ntW-_2	Sample	GS500LIZ_3730	Baseline51 window 7	FALSE	Pass	Pass				B, 16	PAssWRes-ntW-_2.fsa	26.8836	126	505	43	1237	1232	26.4555	1243	27.3973	3	0.3309
Analyzed	PAssWRes-ntW-_2	Sample	GS500LIZ_3730	Baseline51 window 7	FALSE	Pass	Pass				B, 17	PAssWRes-ntW-_2.fsa	28.0822	113	555	47	1251	1245	27.5685	1256	28.5103	5	0.437
Analyzed	PAssWRes-ntW-_2	Sample	GS500LIZ_3730	Baseline51 window 7	FALSE	Pass	Pass				B, 18	PAssWRes-ntW-_2.fsa	30.8219	312	3867	331	1283	1268	29.5377	1293	31.6781	11	0.9957
Analyzed	PAssWRes-ntW-_2	Sample	GS500LIZ_3730	Baseline51 window 7	FALSE	Pass	Pass				B, 19	PAssWRes-ntW-_2.fsa	37.8425	194	1433	122	1365	1353	36.8151	1374	38.613	6	0.5707
Analyzed	PAssWRes-ntW-_2	Sample	GS500LIZ_3730	Baseline51 window 7	FALSE	Pass	Pass				B, 20	PAssWRes-ntW-_2.fsa	46.0616	106	682	58	1461	1455	45.548	1468	46.661	5	0.5114
Analyzed	PAssWRes-ntW-_2	Sample	GS500LIZ_3730	Baseline51 window 7	FALSE	Pass	Pass				B, 21	PAssWRes-ntW-_2.fsa	120.879	288	1836	157	2324	2311	119.767	2330	121.393	5	0.4956
Analyzed	PAssWRes-ntW-_2	Sample	GS500LIZ_3730	Baseline51 window 7	FALSE	Pass	Pass				B, 22	PAssWRes-ntW-_2.fsa	127.847	133	965	83	2405	2399	127.329	2415	128.712	6	0.5886
Analyzed	PAssWRes-ntW-_2	Sample	GS500LIZ_3730	Baseline51 window 7	FALSE	Pass	Pass				B, 23	PAssWRes-ntW-_2.fsa	140.341	137	888	84	2547	2538	139.48	2551	140.724	6	0.6331
Analyzed	PAssWRes-ntW-_2	Sample	GS500LIZ_3730	Baseline51 window 7	FALSE	Pass	Pass				B, 24	PAssWRes-ntW-_2.fsa	141.488	282	1754	167	2559	2551	140.724	2566	142.155	5	0.5485
Analyzed	PAssWRes-ntW-_2	Sample	GS500LIZ_3730	Baseline51 window 7	FALSE	Pass	Pass				B, 25	PAssWRes-ntW-_2.fsa	160.085	146	994	84	2765	2759	159.576	2772	160.679	6	0.5486
Analyzed	PAssWRes-ntW-_2	Sample	GS500LIZ_3730	Baseline51 window 7	FALSE	Pass	Pass				B, 26	PAssWRes-ntW-_2.fsa	170.456	165	1148	96	2888	2880	169.785	2900	171.461	6	0.545
Analyzed	PAssWRes-ntW-_2	Sample	GS500LIZ_3730	Baseline51 window 7	FALSE	Pass	Pass				B, 27	PAssWRes-ntW-_2.fsa	173.3	249	1637	136	2922	2914	172.631	2929	173.884	6	0.5126
Analyzed	PAssWRes-ntW-_2	Sample	GS500LIZ_3730	Baseline51 window 7	FALSE	Pass	Pass				B, 28	PAssWRes-ntW-_2.fsa	189.096	242	1666	136	3113	3104	188.358	3122	189.833	6	0.5359
Analyzed	PAssWRes-ntW-_2	Sample	GS500LIZ_3730	Baseline51 window 7	FALSE	Pass	Pass				B, 29	PAssWRes-ntW-_2.fsa	201.051	178	1128	91	3260	3250	200.243	3268	201.697	6	0.5278
Analyzed	PAssWRes-ntW-_2	Sample	GS500LIZ_3730	Baseline51 window 7	FALSE	Pass	Pass				B, 30	PAssWRes-ntW-_2.fsa	217.029	115	817	65	3458	3449	216.304	3468	217.835	5	0.4691
Analyzed	PAssWRes-ntW-_2	Sample	GS500LIZ_3730	Baseline51 window 7	FALSE	Pass	Pass				B, 31	PAssWRes-ntW-_2.fsa	238.666	125	918	73	3727	3718	237.944	3735	239.308	7	0.5717
Analyzed	PAssWRes-ntW-_2	Sample	GS500LIZ_3730	Baseline51 window 7	FALSE	Pass	Pass				B, 32	PAssWRes-ntW-_2.fsa	342.641	158	998	79	5021	5014	342.08	5027	343.122	6	0.4848
Analyzed	PAssWRes-ntW-_2	Sample	GS500LIZ_3730	Baseline51 window 7	FALSE	Pass	Pass				B, 33	PAssWRes-ntW-_2.fsa	343.843	219	1517	121	5036	5027	343.122	5042	344.323	6	0.5555
Analyzed	PAssWRes-ntW-_2	Sample	GS500LIZ_3730	Baseline51 window 7	FALSE	Pass	Pass				B, 34	PAssWRes-ntW-_2.fsa	351.669	319	2538	192	5135	5127	351.062	5144	352.352	7	0.5804
Analyzed	PAssWRes-ntW-_2	Sample	GS500LIZ_3730	Baseline51 window 7	FALSE	Pass	Pass				B, 35	PAssWRes-ntW-_2.fsa	353.718	244	1697	128	5162	5154	353.111	5164	353.87	5	0.3944
Analyzed	PAssWRes-ntW-_2	Sample	GS500LIZ_3730	Baseline51 window 7	FALSE	Pass	Pass				B, 36	PAssWRes-ntW-_2.fsa	354.553	1458	12748	967	5173	5164	353.87	5183	355.312	8	0.6218
Analyzed	PAssWRes-ntW-_2	Sample	GS500LIZ_3730	Baseline51 window 7	FALSE	Pass	Pass				B, 37	PAssWRes-ntW-_2.fsa	361.233	130	758	57	5261	5254	360.702	5266	361.613	5	0.4501
Analyzed	PAssWRes-ntW-_2	Sample	GS500LIZ_3730	Baseline51 window 7	FALSE	Pass	Pass				B, 38	PAssWRes-ntW-_2.fsa	362.221	209	1317	100	5274	5266	361.613	5280	362.676	6	0.4827
Analyzed	PAssWRes-ntW-_2	Sample	GS500LIZ_3730	Baseline51 window 7	FALSE	Pass	Pass				B, 39	PAssWRes-ntW-_2.fsa	366.855	131	585	44	5335	5330	366.475	5340	367.235	4	0.3316
Analyzed	PAssWRes-ntW-_2	Sample	GS500LIZ_3730	Baseline51 window 7	FALSE	Pass	Pass				B, 40	PAssWRes-ntW-_2.fsa	367.919	432	2028	154	5349	5340	367.235	5353	368.223	4	0.371
Analyzed	PAssWRes-ntW-_2	Sample	GS500LIZ_3730	Baseline51 window 7	FALSE	Pass	Pass				B, 41	PAssWRes-ntW-_2.fsa	369.819	15554	128191	9745	5374	5364	369.059	5384	370.579	7	0.6062
Analyzed	PAssWRes-ntW-_2	Sample	GS500LIZ_3730	Baseline51 window 7	FALSE	Pass	Pass				B, 42	PAssWRes-ntW-_2.fsa	370.731	123	339	25	5386	5384	370.579	5389	370.96	2	0.1553
Analyzed	PAssWRes-ntW-_2	Sample	GS500LIZ_3730	Baseline51 window 7	FALSE	Pass	Pass				B, 43	PAssWRes-ntW-_2.fsa	373.926	104	825	62	5428	5417	373.089	5438	374.686	8	0.6438
Analyzed	PAssWRes-ntW-_2	Sample	GS500LIZ_3730	Baseline51 window 7	FALSE	Pass	Pass				B, 44	PAssWRes-ntW-_2.fsa	376.589	1218	10975	835	5463	5447	375.371	5477	377.654	8	0.6499
Analyzed	PAssWRes-ntW-_2	Sample	GS500LIZ_3730	Baseline51 window 7	FALSE	Pass	Pass				G, 1	PAssWRes-ntW-_2.fsa	11.387	226	3682	315	1056	1040	10.0171	1076	13.0993	18	1.5632
Analyzed	PAssWRes-ntW-_2	Sample	GS500LIZ_3730	Baseline51 window 7	FALSE	Pass	Pass				G, 2	PAssWRes-ntW-_2.fsa	18.8356	142	1151	98	1143	1132	17.8938	1160	20.2911	5	0.4488
Analyzed	PAssWRes-ntW-_2	Sample	GS500LIZ_3730	Baseline51 window 7	FALSE	Pass	Pass				G, 3	PAssWRes-ntW-_2.fsa	26.113	554	3643	311	1228	1212	24.7432	1239	27.0548	5	0.4375
Analyzed	PAssWRes-ntW-_2	Sample	GS500LIZ_3730	Baseline51 window 7	FALSE	Pass	Pass				G, 4	PAssWRes-ntW-_2.fsa	370.123	143	1103	83	5378	5367	369.287	5386	370.731	6	0.4865
Analyzed	PAssWRes-ntW-_2	Sample	GS500LIZ_3730	Baseline51 window 7	FALSE	Pass	Pass				Y, 1	PAssWRes-ntW-_2.fsa	26.798	250	1668	142	1236	1229	26.1986	1247	27.7397	7	0.6317
Analyzed	PAssWRes-ntW-_2	Sample	GS500LIZ_3730	Baseline51 window 7	FALSE	Pass	Pass				R, 1	PAssWRes-ntW-_2.fsa		117	981	0	475	465	-1	486	-1	4	0
Analyzed	PAssWRes-ntW-_2	Sample	GS500LIZ_3730	Baseline51 window 7	FALSE	Pass	Pass				R, 2	PAssWRes-ntW-_2.fsa	11.387	234	3087	264	1056	1040	10.0171	1074	12.9281	10	0.9356
Analyzed	PAssWRes-ntW-_2	Sample	GS500LIZ_3730	Baseline51 window 7	FALSE	Pass	Pass				R, 3	PAssWRes-ntW-_2.fsa	26.113	15242	123198	10547	1228	1217	25.1712	1237	26.8836	7	0.677
Analyzed	PAssWRes-ntW-_2	Sample	GS500LIZ_3730	Baseline51 window 7	FALSE	Pass	Pass				R, 4	PAssWRes-ntW-_2.fsa	27.5685	534	4130	353	1245	1237	26.8836	1255	28.4247	7	0.6355
Analyzed	PAssWRes-ntW-_2	Sample	GS500LIZ_3730	Baseline51 window 7	FALSE	Pass	Pass				R, 5	PAssWRes-ntW-_2.fsa	34.589	121	1796	153	1327	1312	33.3048	1341	35.7877	16	1.3773
Analyzed	PAssWRes-ntW-_2	Sample	GS500LIZ_3730	Baseline51 window 7	FALSE	Pass	Pass				O, 1	PAssWRes-ntW-_2.fsa	3.5959	175	1151	98	965	956	2.8253	968	3.8527	7	0.6179
Analyzed	PAssWRes-ntW-_2	Sample	GS500LIZ_3730	Baseline51 window 7	FALSE	Pass	Pass				O, 2	PAssWRes-ntW-_2.fsa	4.5377	322	2881	246	976	968	3.8527	990	5.7363	8	0.7302
Analyzed	PAssWRes-ntW-_2	Sample	GS500LIZ_3730	Baseline51 window 7	FALSE	Pass	Pass				O, 3	PAssWRes-ntW-_2.fsa	6.5068	304	1896	162	999	990	5.7363	1008	7.2774	6	0.5592
Analyzed	PAssWRes-ntW-_2	Sample	GS500LIZ_3730	Baseline51 window 7	FALSE	Pass	Pass				O, 4	PAssWRes-ntW-_2.fsa	9.5034	971	12025	1029	1034	1022	8.476	1048	10.7021	12	1.0699
Analyzed	PAssWRes-ntW-_2	Sample	GS500LIZ_3730	Baseline51 window 7	FALSE	Pass	Pass				O, 5	PAssWRes-ntW-_2.fsa	13.1849	184	825	70	1077	1068	12.4144	1083	13.6986	4	0.4143
Analyzed	PAssWRes-ntW-_2	Sample	GS500LIZ_3730	Baseline51 window 7	FALSE	Pass	Pass				O, 6	PAssWRes-ntW-_2.fsa	14.4692	3039	19865	1700	1092	1083	13.6986	1102	15.3253	6	0.5515
Analyzed	PAssWRes-ntW-_2	Sample	GS500LIZ_3730	Baseline51 window 7	FALSE	Pass	Pass				O, 7	PAssWRes-ntW-_2.fsa	16.4384	11958	91245	7812	1115	1102	15.3253	1125	17.2945	7	0.6168
Analyzed	PAssWRes-ntW-_2	Sample	GS500LIZ_3730	Baseline51 window 7	FALSE	Pass	Pass				O, 8	PAssWRes-ntW-_2.fsa	18.2363	646	5046	432	1136	1125	17.2945	1151	19.5205	6	0.5817
Analyzed	PAssWRes-ntW-_2	Sample	GS500LIZ_3730	Baseline51 window 7	FALSE	Pass	Pass				O, 9	PAssWRes-ntW-_2.fsa	21.1473	519	2947	252	1170	1160	20.2911	1176	21.661	5	0.4995
Analyzed	PAssWRes-ntW-_2	Sample	GS500LIZ_3730	Baseline51 window 7	FALSE	Pass	Pass				O, 10	PAssWRes-ntW-_2.fsa	22.0034	123	503	43	1180	1176	21.661	1188	22.6884	4	0.3887
Analyzed	PAssWRes-ntW-_2	Sample	GS500LIZ_3730	Baseline51 window 7	FALSE	Pass	Pass				O, 11	PAssWRes-ntW-_2.fsa	24.0582	3480	37164	3181	1204	1188	22.6884	1210	24.5719	12	1.0946
Analyzed	PAssWRes-ntW-_2	Sample	GS500LIZ_3730	Baseline51 window 7	FALSE	Pass	Pass				O, 12	PAssWRes-ntW-_2.fsa	25.5137	20886	236371	20237	1221	1210	24.5719	1227	26.0274	5	0.4281
Analyzed	PAssWRes-ntW-_2	Sample	GS500LIZ_3730	Baseline51 window 7	FALSE	Pass	Pass				O, 13	PAssWRes-ntW-_2.fsa	27.8253	4493	27390	2345	1248	1240	27.1404	1255	28.4247	6	0.545
Analyzed	PAssWRes-ntW-_2	Sample	GS500LIZ_3730	Baseline51 window 7	FALSE	Pass	Pass				O, 14	PAssWRes-ntW-_2.fsa	28.8527	249	636	54	1260	1255	28.4247	1265	29.2808	2	0.2217
Analyzed	PAssWRes-ntW-_2	Sample	GS500LIZ_3730	Baseline51 window 7	FALSE	Pass	Pass				O, 15	PAssWRes-ntW-_2.fsa	30.7363	1649	10884	931	1282	1273	29.9658	1291	31.5068	6	0.5948
Analyzed	PAssWRes-ntW-_2	Sample	GS500LIZ_3730	Baseline51 window 7	FALSE	Pass	Pass				O, 16	PAssWRes-ntW-_2.fsa	33.5616	5227	55826	4779	1315	1297	32.0205	1330	34.8459	9	0.8526
Analyzed	PAssWRes-ntW-_2	Sample	GS500LIZ_3730	Baseline51 window 7	FALSE	Pass	Pass				O, 17	PAssWRes-ntW-_2.fsa	37.2432	6763	45047	3856	1358	1348	36.387	1367	38.0137	6	0.5449
Analyzed	PAssWRes-ntW-_2	Sample	GS500LIZ_3730	Baseline51 window 7	FALSE	Pass	Pass				O, 18	PAssWRes-ntW-_2.fsa	50	8050	53726	4547	1507	1497	49.1438	1516	50.7522	6	0.5194
Analyzed	PAssWRes-ntW-_2	Sample	GS500LIZ_3730	Baseline51 window 7	FALSE	Pass	Pass				O, 19	PAssWRes-ntW-_2.fsa	75	9898	63871	5662	1799	1789	74.123	1808	75.8076	5	0.5286
Analyzed	PAssWRes-ntW-_2	Sample	GS500LIZ_3730	Baseline51 window 7	FALSE	Pass	Pass				O, 20	PAssWRes-ntW-_2.fsa	100	11298	72360	6226	2077	2068	99.1885	2092	101.254	5	0.5081
Analyzed	PAssWRes-ntW-_2	Sample	GS500LIZ_3730	Baseline51 window 7	FALSE	Pass	Pass				O, 21	PAssWRes-ntW-_2.fsa	139	12652	85421	7936	2533	2524	138.21	2549	140.533	6	0.5719
Analyzed	PAssWRes-ntW-_2	Sample	GS500LIZ_3730	Baseline51 window 7	FALSE	Pass	Pass				O, 22	PAssWRes-ntW-_2.fsa	141.965	119	617	58	2564	2555	141.106	2571	142.631	4	0.4598
Analyzed	PAssWRes-ntW-_2	Sample	GS500LIZ_3730	Baseline51 window 7	FALSE	Pass	Pass				O, 23	PAssWRes-ntW-_2.fsa	150	12962	90318	8222	2649	2638	148.967	2664	151.334	6	0.5867
Analyzed	PAssWRes-ntW-_2	Sample	GS500LIZ_3730	Baseline51 window 7	FALSE	Pass	Pass				O, 24	PAssWRes-ntW-_2.fsa	152.747	139	717	63	2680	2672	152.042	2688	153.45	5	0.4553
Analyzed	PAssWRes-ntW-_2	Sample	GS500LIZ_3730	Baseline51 window 7	FALSE	Pass	Pass				O, 25	PAssWRes-ntW-_2.fsa	160	12867	86645	7351	2764	2754	159.151	2780	161.357	6	0.5208
Analyzed	PAssWRes-ntW-_2	Sample	GS500LIZ_3730	Baseline51 window 7	FALSE	Pass	Pass				O, 26	PAssWRes-ntW-_2.fsa	162.711	116	641	54	2796	2788	162.034	2804	163.387	5	0.4279
Analyzed	PAssWRes-ntW-_2	Sample	GS500LIZ_3730	Baseline51 window 7	FALSE	Pass	Pass				O, 27	PAssWRes-ntW-_2.fsa	200	12409	90207	7292	3247	3237	199.191	3261	201.131	6	0.5424
Analyzed	PAssWRes-ntW-_2	Sample	GS500LIZ_3730	Baseline51 window 7	FALSE	Pass	Pass				O, 28	PAssWRes-ntW-_2.fsa	202.909	125	814	65	3283	3274	202.182	3293	203.717	6	0.5423
Analyzed	PAssWRes-ntW-_2	Sample	GS500LIZ_3730	Baseline51 window 7	FALSE	Pass	Pass				O, 29	PAssWRes-ntW-_2.fsa	247.25	11824	90720	7272	3834	3823	246.368	3848	248.372	7	0.5731
Analyzed	PAssWRes-ntW-_2	Sample	GS500LIZ_3730	Baseline51 window 7	FALSE	Pass	Pass				O, 30	PAssWRes-ntW-_2.fsa	250.536	122	832	66	3875	3864	249.654	3882	251.097	6	0.5395
Analyzed	PAssWRes-ntW-_2	Sample	GS500LIZ_3730	Baseline51 window 7	FALSE	Pass	Pass				O, 31	PAssWRes-ntW-_2.fsa	300	12557	104701	8457	4495	4483	299.046	4508	301.066	7	0.6263
Analyzed	PAssWRes-ntW-_2	Sample	GS500LIZ_3730	Baseline51 window 7	FALSE	Pass	Pass				O, 32	PAssWRes-ntW-_2.fsa	303.932	145	1159	94	4543	4527	302.623	4555	304.914	6	0.5651
Analyzed	PAssWRes-ntW-_2	Sample	GS500LIZ_3730	Baseline51 window 7	FALSE	Pass	Pass				O, 33	PAssWRes-ntW-_2.fsa	336.781	145	1217	97	4948	4937	335.897	4957	337.505	9	0.7305
Analyzed	PAssWRes-ntW-_2	Sample	GS500LIZ_3730	Baseline51 window 7	FALSE	Pass	Pass				O, 34	PAssWRes-ntW-_2.fsa	339.673	13561	119131	9562	4984	4971	338.629	4999	340.877	8	0.6534
Analyzed	PAssWRes-ntW-_2	Sample	GS500LIZ_3730	Baseline51 window 7	FALSE	Pass	Pass				O, 35	PAssWRes-ntW-_2.fsa	343.763	171	1606	128	5035	5022	342.721	5048	344.804	9	0.7421
Analyzed	PAssWRes-ntW-_2	Sample	GS500LIZ_3730	Baseline51 window 7	FALSE	Pass	Pass				O, 36	PAssWRes-ntW-_2.fsa	346.804	107	765	61	5073	5065	346.164	5084	347.683	7	0.6047
Analyzed	PAssWRes-ntW-_2	Sample	GS500LIZ_3730	Baseline51 window 7	FALSE	Pass	Pass				O, 37	PAssWRes-ntW-_2.fsa	350	13934	126262	9850	5113	5099	348.882	5125	350.91	8	0.6621
Analyzed	PAssWRes-ntW-_2	Sample	GS500LIZ_3730	Baseline51 window 7	FALSE	Pass	Pass				O, 38	PAssWRes-ntW-_2.fsa	354.021	156	1494	113	5166	5153	353.035	5182	355.236	8	0.6116
Analyzed	PAssWRes-ntW-_2	Sample	GS500LIZ_3730	Baseline51 window 7	FALSE	Pass	Pass				O, 39	PAssWRes-ntW-_2.fsa	396.409	120	963	73	5723	5715	395.798	5735	397.325	9	0.7288
Analyzed	PAssWRes-ntW-_2	Sample	GS500LIZ_3730	Baseline51 window 7	FALSE	Pass	Pass				O, 40	PAssWRes-ntW-_2.fsa	400	14631	145651	11453	5770	5752	398.624	5784	401.141	9	0.7177
Analyzed	PAssWRes-ntW-_2	Sample	GS500LIZ_3730	Baseline51 window 7	FALSE	Pass	Pass				O, 41	PAssWRes-ntW-_2.fsa	405.055	164	1625	132	5832	5818	403.913	5842	405.87	9	0.7968
Analyzed	PAssWRes-ntW-_2	Sample	GS500LIZ_3730	Baseline51 window 7	FALSE	Pass	Pass				O, 42	PAssWRes-ntW-_2.fsa	445.615	123	1090	90	6326	6317	444.871	6337	446.524	8	0.7307
Analyzed	PAssWRes-ntW-_2	Sample	GS500LIZ_3730	Baseline51 window 7	FALSE	Pass	Pass				O, 43	PAssWRes-ntW-_2.fsa	450	15284	161361	12695	6379	6363	448.675	6394	451.114	9	0.7754
Analyzed	PAssWRes-ntW-_2	Sample	GS500LIZ_3730	Baseline51 window 7	FALSE	Pass	Pass				O, 44	PAssWRes-ntW-_2.fsa	455.082	178	1775	133	6447	6434	454.104	6462	456.213	9	0.7026
Analyzed	PAssWRes-ntW-_2	Sample	GS500LIZ_3730	Baseline51 window 7	FALSE	Pass	Pass				O, 45	PAssWRes-ntW-_2.fsa	485.206	140	1367	113	6828	6818	484.374	6838	486.041	9	0.8299
Analyzed	PAssWRes-ntW-_2	Sample	GS500LIZ_3730	Baseline51 window 7	FALSE	Pass	Pass				O, 46	PAssWRes-ntW-_2.fsa	490	15594	171672	15157	6885	6868	488.561	6900	491.387	10	0.9079
Analyzed	PAssWRes-ntW-_2	Sample	GS500LIZ_3730	Baseline51 window 7	FALSE	Pass	Pass				O, 47	PAssWRes-ntW-_2.fsa	494.106	116	845	80	6929	6922	493.445	6939	495.056	8	0.7696
Analyzed	PAssWRes-ntW-_2	Sample	GS500LIZ_3730	Baseline51 window 7	FALSE	Pass	Pass				O, 48	PAssWRes-ntW-_2.fsa	500	15484	167214	16173	6990	6973	498.334	7005	501.429	10	0.972
Analyzed	PAssWRes-ntW-_2	Sample	GS500LIZ_3730	Baseline51 window 7	FALSE	Pass	Pass				O, 49	PAssWRes-ntW-_2.fsa	507.238	178	2000	190	7066	7050	505.714	7081	508.667	10	1.0203
Analyzed	PAssWRes-ntW-_3	Sample	GS500LIZ_3730	Baseline51 window 7	FALSE	Pass	Pass				B, 1	PAssWRes-ntW-_3.fsa		371	2584	0	793	785	-1	802	-1	6	0
Analyzed	PAssWRes-ntW-_3	Sample	GS500LIZ_3730	Baseline51 window 7	FALSE	Pass	Pass				B, 2	PAssWRes-ntW-_3.fsa		109	784	0	826	818	-1	833	-1	6	0
Analyzed	PAssWRes-ntW-_3	Sample	GS500LIZ_3730	Baseline51 window 7	FALSE	Pass	Pass				B, 3	PAssWRes-ntW-_3.fsa		142	1013	0	849	842	-1	853	-1	6	0
Analyzed	PAssWRes-ntW-_3	Sample	GS500LIZ_3730	Baseline51 window 7	FALSE	Pass	Pass				B, 4	PAssWRes-ntW-_3.fsa		257	2316	0	862	853	-1	870	-1	8	0
Analyzed	PAssWRes-ntW-_3	Sample	GS500LIZ_3730	Baseline51 window 7	FALSE	Pass	Pass				B, 5	PAssWRes-ntW-_3.fsa		116	1243	70	886	870	-1	897	0.5282	10	0.6163
Analyzed	PAssWRes-ntW-_3	Sample	GS500LIZ_3730	Baseline51 window 7	FALSE	Pass	Pass				B, 6	PAssWRes-ntW-_3.fsa	3.5211	250	1432	126	931	926	3.081	937	4.0493	5	0.5011
Analyzed	PAssWRes-ntW-_3	Sample	GS500LIZ_3730	Baseline51 window 7	FALSE	Pass	Pass				B, 7	PAssWRes-ntW-_3.fsa	4.5775	141	1092	96	943	937	4.0493	954	5.5458	6	0.5783
Analyzed	PAssWRes-ntW-_3	Sample	GS500LIZ_3730	Baseline51 window 7	FALSE	Pass	Pass				B, 8	PAssWRes-ntW-_3.fsa	6.25	251	1453	127	962	954	5.5458	969	6.8662	5	0.507
Analyzed	PAssWRes-ntW-_3	Sample	GS500LIZ_3730	Baseline51 window 7	FALSE	Pass	Pass				B, 9	PAssWRes-ntW-_3.fsa	7.7465	1015	7330	645	979	969	6.8662	988	8.5387	6	0.6081
Analyzed	PAssWRes-ntW-_3	Sample	GS500LIZ_3730	Baseline51 window 7	FALSE	Pass	Pass				B, 10	PAssWRes-ntW-_3.fsa	13.3803	892	8512	749	1043	1032	12.412	1049	13.9085	9	0.8596
Analyzed	PAssWRes-ntW-_3	Sample	GS500LIZ_3730	Baseline51 window 7	FALSE	Pass	Pass				B, 11	PAssWRes-ntW-_3.fsa	14.4366	245	1383	121	1055	1049	13.9085	1060	14.8768	5	0.4761
Analyzed	PAssWRes-ntW-_3	Sample	GS500LIZ_3730	Baseline51 window 7	FALSE	Pass	Pass				B, 12	PAssWRes-ntW-_3.fsa	15.581	422	2205	194	1068	1060	14.8768	1070	15.757	5	0.4698
Analyzed	PAssWRes-ntW-_3	Sample	GS500LIZ_3730	Baseline51 window 7	FALSE	Pass	Pass				B, 13	PAssWRes-ntW-_3.fsa	16.5493	7683	51948	4572	1079	1070	15.757	1087	17.2535	6	0.5627
Analyzed	PAssWRes-ntW-_3	Sample	GS500LIZ_3730	Baseline51 window 7	FALSE	Pass	Pass				B, 14	PAssWRes-ntW-_3.fsa	18.1338	12380	92677	8158	1097	1087	17.2535	1112	19.4542	6	0.5791
Analyzed	PAssWRes-ntW-_3	Sample	GS500LIZ_3730	Baseline51 window 7	FALSE	Pass	Pass				B, 15	PAssWRes-ntW-_3.fsa	22.007	1016	8110	713	1141	1133	21.3028	1151	22.8873	7	0.6881
Analyzed	PAssWRes-ntW-_3	Sample	GS500LIZ_3730	Baseline51 window 7	FALSE	Pass	Pass				B, 16	PAssWRes-ntW-_3.fsa	23.7676	291	2227	196	1161	1151	22.8873	1165	24.1197	7	0.6275
Analyzed	PAssWRes-ntW-_3	Sample	GS500LIZ_3730	Baseline51 window 7	FALSE	Pass	Pass				B, 17	PAssWRes-ntW-_3.fsa	25	967	8474	745	1175	1165	24.1197	1182	25.6162	8	0.7775
Analyzed	PAssWRes-ntW-_3	Sample	GS500LIZ_3730	Baseline51 window 7	FALSE	Pass	Pass				B, 18	PAssWRes-ntW-_3.fsa	26.4085	191	1096	96	1191	1185	25.8803	1199	27.1127	5	0.489
Analyzed	PAssWRes-ntW-_3	Sample	GS500LIZ_3730	Baseline51 window 7	FALSE	Pass	Pass				B, 19	PAssWRes-ntW-_3.fsa	27.6409	148	688	60	1205	1199	27.1127	1211	28.169	4	0.4325
Analyzed	PAssWRes-ntW-_3	Sample	GS500LIZ_3730	Baseline51 window 7	FALSE	Pass	Pass				B, 20	PAssWRes-ntW-_3.fsa	30.3697	458	4883	429	1236	1225	29.4014	1248	31.4261	10	0.9558
Analyzed	PAssWRes-ntW-_3	Sample	GS500LIZ_3730	Baseline51 window 7	FALSE	Pass	Pass				B, 21	PAssWRes-ntW-_3.fsa	37.588	195	1317	115	1318	1307	36.6197	1323	38.0282	5	0.5157
Analyzed	PAssWRes-ntW-_3	Sample	GS500LIZ_3730	Baseline51 window 7	FALSE	Pass	Pass				B, 22	PAssWRes-ntW-_3.fsa	42.2535	431	5876	517	1371	1356	40.9331	1387	43.662	13	1.2281
Analyzed	PAssWRes-ntW-_3	Sample	GS500LIZ_3730	Baseline51 window 7	FALSE	Pass	Pass				B, 23	PAssWRes-ntW-_3.fsa	45.8627	127	796	70	1412	1405	45.2465	1420	46.5669	6	0.5842
Analyzed	PAssWRes-ntW-_3	Sample	GS500LIZ_3730	Baseline51 window 7	FALSE	Pass	Pass				B, 24	PAssWRes-ntW-_3.fsa	76.5462	208	1338	121	1760	1753	75.9095	1769	77.3647	6	0.5663
Analyzed	PAssWRes-ntW-_3	Sample	GS500LIZ_3730	Baseline51 window 7	FALSE	Pass	Pass				B, 25	PAssWRes-ntW-_3.fsa	107.928	112	680	58	2111	2104	107.328	2116	108.356	5	0.4548
Analyzed	PAssWRes-ntW-_3	Sample	GS500LIZ_3730	Baseline51 window 7	FALSE	Pass	Pass				B, 26	PAssWRes-ntW-_3.fsa	120.453	468	3114	271	2256	2248	119.756	2267	121.412	6	0.5632
Analyzed	PAssWRes-ntW-_3	Sample	GS500LIZ_3730	Baseline51 window 7	FALSE	Pass	Pass				B, 27	PAssWRes-ntW-_3.fsa	150.36	201	980	89	2584	2578	149.81	2590	150.899	4	0.4411
Analyzed	PAssWRes-ntW-_3	Sample	GS500LIZ_3730	Baseline51 window 7	FALSE	Pass	Pass				B, 28	PAssWRes-ntW-_3.fsa	159.744	263	1528	130	2691	2683	159.059	2697	160.258	5	0.4841
Analyzed	PAssWRes-ntW-_3	Sample	GS500LIZ_3730	Baseline51 window 7	FALSE	Pass	Pass				B, 29	PAssWRes-ntW-_3.fsa	161.976	243	1476	126	2717	2710	161.375	2725	162.662	5	0.4909
Analyzed	PAssWRes-ntW-_3	Sample	GS500LIZ_3730	Baseline51 window 7	FALSE	Pass	Pass				B, 30	PAssWRes-ntW-_3.fsa	172.984	309	2106	178	2846	2834	171.965	2856	173.832	6	0.5499
Analyzed	PAssWRes-ntW-_3	Sample	GS500LIZ_3730	Baseline51 window 7	FALSE	Pass	Pass				B, 31	PAssWRes-ntW-_3.fsa	190.052	191	1310	109	3049	3038	189.135	3061	191.052	6	0.5277
Analyzed	PAssWRes-ntW-_3	Sample	GS500LIZ_3730	Baseline51 window 7	FALSE	Pass	Pass				B, 32	PAssWRes-ntW-_3.fsa	201.726	164	1379	113	3190	3174	200.411	3200	202.548	6	0.5304
Analyzed	PAssWRes-ntW-_3	Sample	GS500LIZ_3730	Baseline51 window 7	FALSE	Pass	Pass				B, 33	PAssWRes-ntW-_3.fsa	215.109	104	812	66	3353	3345	214.452	3364	216.011	6	0.5637
Analyzed	PAssWRes-ntW-_3	Sample	GS500LIZ_3730	Baseline51 window 7	FALSE	Pass	Pass				B, 34	PAssWRes-ntW-_3.fsa	227.068	138	975	79	3499	3489	226.25	3509	227.886	6	0.5233
Analyzed	PAssWRes-ntW-_3	Sample	GS500LIZ_3730	Baseline51 window 7	FALSE	Pass	Pass				B, 35	PAssWRes-ntW-_3.fsa	342.929	188	1106	90	4917	4909	342.277	4923	343.418	5	0.4692
Analyzed	PAssWRes-ntW-_3	Sample	GS500LIZ_3730	Baseline51 window 7	FALSE	Pass	Pass				B, 36	PAssWRes-ntW-_3.fsa	343.906	142	804	65	4929	4923	343.418	4935	344.394	6	0.4917
Analyzed	PAssWRes-ntW-_3	Sample	GS500LIZ_3730	Baseline51 window 7	FALSE	Pass	Pass				B, 37	PAssWRes-ntW-_3.fsa	351.93	289	2269	175	5029	5021	351.312	5038	352.625	7	0.6003
Analyzed	PAssWRes-ntW-_3	Sample	GS500LIZ_3730	Baseline51 window 7	FALSE	Pass	Pass				B, 38	PAssWRes-ntW-_3.fsa	353.782	409	3103	239	5053	5045	353.165	5057	354.091	6	0.5344
Analyzed	PAssWRes-ntW-_3	Sample	GS500LIZ_3730	Baseline51 window 7	FALSE	Pass	Pass				B, 39	PAssWRes-ntW-_3.fsa	354.786	1485	13163	1016	5066	5057	354.091	5075	355.481	7	0.6005
Analyzed	PAssWRes-ntW-_3	Sample	GS500LIZ_3730	Baseline51 window 7	FALSE	Pass	Pass				B, 40	PAssWRes-ntW-_3.fsa	357.642	153	1056	81	5103	5096	357.102	5110	358.183	6	0.5144
Analyzed	PAssWRes-ntW-_3	Sample	GS500LIZ_3730	Baseline51 window 7	FALSE	Pass	Pass				B, 41	PAssWRes-ntW-_3.fsa	364.282	108	525	40	5189	5184	363.896	5196	364.822	5	0.3899
Analyzed	PAssWRes-ntW-_3	Sample	GS500LIZ_3730	Baseline51 window 7	FALSE	Pass	Pass				B, 42	PAssWRes-ntW-_3.fsa	365.44	100	540	41	5204	5196	364.822	5210	365.903	5	0.441
Analyzed	PAssWRes-ntW-_3	Sample	GS500LIZ_3730	Baseline51 window 7	FALSE	Pass	Pass				B, 43	PAssWRes-ntW-_3.fsa	367.216	101	338	26	5227	5221	366.753	5230	367.448	3	0.2664
Analyzed	PAssWRes-ntW-_3	Sample	GS500LIZ_3730	Baseline51 window 7	FALSE	Pass	Pass				B, 44	PAssWRes-ntW-_3.fsa	368.143	300	1136	87	5239	5233	367.679	5244	368.529	3	0.2698
Analyzed	PAssWRes-ntW-_3	Sample	GS500LIZ_3730	Baseline51 window 7	FALSE	Pass	Pass				B, 45	PAssWRes-ntW-_3.fsa	369.224	275	776	59	5253	5248	368.838	5255	369.378	2	0.2109
Analyzed	PAssWRes-ntW-_3	Sample	GS500LIZ_3730	Baseline51 window 7	FALSE	Pass	Pass				B, 46	PAssWRes-ntW-_3.fsa	370.074	16077	128818	9949	5264	5255	369.378	5274	370.846	7	0.6013
Analyzed	PAssWRes-ntW-_3	Sample	GS500LIZ_3730	Baseline51 window 7	FALSE	Pass	Pass				B, 47	PAssWRes-ntW-_3.fsa	371.078	216	723	55	5277	5274	370.846	5280	371.309	2	0.1848
Analyzed	PAssWRes-ntW-_3	Sample	GS500LIZ_3730	Baseline51 window 7	FALSE	Pass	Pass				B, 48	PAssWRes-ntW-_3.fsa	376.872	1276	11786	910	5352	5334	375.481	5365	377.876	8	0.6691
Analyzed	PAssWRes-ntW-_3	Sample	GS500LIZ_3730	Baseline51 window 7	FALSE	Pass	Pass				G, 1	PAssWRes-ntW-_3.fsa	12.2359	168	1365	120	1030	1020	11.3556	1041	13.2042	8	0.7888
Analyzed	PAssWRes-ntW-_3	Sample	GS500LIZ_3730	Baseline51 window 7	FALSE	Pass	Pass				G, 2	PAssWRes-ntW-_3.fsa	14.5247	453	7609	669	1056	1044	13.4683	1076	16.2852	19	1.6726
Analyzed	PAssWRes-ntW-_3	Sample	GS500LIZ_3730	Baseline51 window 7	FALSE	Pass	Pass				G, 3	PAssWRes-ntW-_3.fsa	25.7042	969	6873	605	1183	1169	24.4718	1192	26.4965	6	0.5538
Analyzed	PAssWRes-ntW-_3	Sample	GS500LIZ_3730	Baseline51 window 7	FALSE	Pass	Pass				G, 4	PAssWRes-ntW-_3.fsa	370.382	108	904	69	5268	5260	369.765	5278	371.155	6	0.479
Analyzed	PAssWRes-ntW-_3	Sample	GS500LIZ_3730	Baseline51 window 7	FALSE	Pass	Pass				Y, 1	PAssWRes-ntW-_3.fsa	14.7007	273	3414	300	1058	1039	13.0282	1072	15.9331	10	0.8838
Analyzed	PAssWRes-ntW-_3	Sample	GS500LIZ_3730	Baseline51 window 7	FALSE	Pass	Pass				Y, 2	PAssWRes-ntW-_3.fsa	26.6725	269	1618	142	1194	1185	25.8803	1202	27.3768	6	0.5973
Analyzed	PAssWRes-ntW-_3	Sample	GS500LIZ_3730	Baseline51 window 7	FALSE	Pass	Pass				Y, 3	PAssWRes-ntW-_3.fsa	370.228	135	783	60	5266	5249	368.915	5272	370.692	2	0.1566
Analyzed	PAssWRes-ntW-_3	Sample	GS500LIZ_3730	Baseline51 window 7	FALSE	Pass	Pass				R, 1	PAssWRes-ntW-_3.fsa		104	903	0	447	435	-1	459	-1	7	0
Analyzed	PAssWRes-ntW-_3	Sample	GS500LIZ_3730	Baseline51 window 7	FALSE	Pass	Pass				R, 2	PAssWRes-ntW-_3.fsa	14.5247	240	2897	255	1056	1041	13.2042	1075	16.1972	9	0.8248
Analyzed	PAssWRes-ntW-_3	Sample	GS500LIZ_3730	Baseline51 window 7	FALSE	Pass	Pass				R, 3	PAssWRes-ntW-_3.fsa	19.7183	103	606	53	1115	1103	18.662	1123	20.4225	4	0.4239
Analyzed	PAssWRes-ntW-_3	Sample	GS500LIZ_3730	Baseline51 window 7	FALSE	Pass	Pass				R, 4	PAssWRes-ntW-_3.fsa	25.7042	17679	147308	12967	1183	1172	24.7359	1192	26.4965	8	0.7351
Analyzed	PAssWRes-ntW-_3	Sample	GS500LIZ_3730	Baseline51 window 7	FALSE	Pass	Pass				R, 5	PAssWRes-ntW-_3.fsa	27.2007	558	3903	343	1200	1192	26.4965	1208	27.9049	6	0.5803
Analyzed	PAssWRes-ntW-_3	Sample	GS500LIZ_3730	Baseline51 window 7	FALSE	Pass	Pass				R, 6	PAssWRes-ntW-_3.fsa	38.5563	229	3359	295	1329	1310	36.8838	1342	39.7007	18	1.6521
Analyzed	PAssWRes-ntW-_3	Sample	GS500LIZ_3730	Baseline51 window 7	FALSE	Pass	Pass				R, 7	PAssWRes-ntW-_3.fsa	339.995	100	517	42	4881	4874	339.424	4891	340.811	4	0.3707
Analyzed	PAssWRes-ntW-_3	Sample	GS500LIZ_3730	Baseline51 window 7	FALSE	Pass	Pass				R, 8	PAssWRes-ntW-_3.fsa	400.659	112	1192	95	5659	5640	399.148	5665	401.153	12	0.9945
Analyzed	PAssWRes-ntW-_3	Sample	GS500LIZ_3730	Baseline51 window 7	FALSE	Pass	Pass				R, 9	PAssWRes-ntW-_3.fsa	489.829	109	999	88	6756	6746	488.976	6765	490.651	12	1.0999
Analyzed	PAssWRes-ntW-_3	Sample	GS500LIZ_3730	Baseline51 window 7	FALSE	Pass	Pass				O, 1	PAssWRes-ntW-_3.fsa	3.081	253	1698	149	926	918	2.3768	930	3.4331	7	0.6434
Analyzed	PAssWRes-ntW-_3	Sample	GS500LIZ_3730	Baseline51 window 7	FALSE	Pass	Pass				O, 2	PAssWRes-ntW-_3.fsa	4.0493	367	3390	298	937	930	3.4331	950	5.1937	8	0.7675
Analyzed	PAssWRes-ntW-_3	Sample	GS500LIZ_3730	Baseline51 window 7	FALSE	Pass	Pass				O, 3	PAssWRes-ntW-_3.fsa	6.0739	315	2041	179	960	950	5.1937	969	6.8662	6	0.5621
Analyzed	PAssWRes-ntW-_3	Sample	GS500LIZ_3730	Baseline51 window 7	FALSE	Pass	Pass				O, 4	PAssWRes-ntW-_3.fsa	9.419	1832	13483	1186	998	988	8.5387	1007	10.2113	7	0.6251
Analyzed	PAssWRes-ntW-_3	Sample	GS500LIZ_3730	Baseline51 window 7	FALSE	Pass	Pass				O, 5	PAssWRes-ntW-_3.fsa	12.6761	209	778	68	1035	1027	11.9718	1040	13.1162	3	0.326
Analyzed	PAssWRes-ntW-_3	Sample	GS500LIZ_3730	Baseline51 window 7	FALSE	Pass	Pass				O, 6	PAssWRes-ntW-_3.fsa	13.9965	3941	27325	2405	1050	1040	13.1162	1061	14.9648	6	0.5811
Analyzed	PAssWRes-ntW-_3	Sample	GS500LIZ_3730	Baseline51 window 7	FALSE	Pass	Pass				O, 7	PAssWRes-ntW-_3.fsa	15.9331	13396	98548	8675	1072	1061	14.9648	1082	16.8134	7	0.6212
Analyzed	PAssWRes-ntW-_3	Sample	GS500LIZ_3730	Baseline51 window 7	FALSE	Pass	Pass				O, 8	PAssWRes-ntW-_3.fsa	17.6937	656	3654	321	1092	1082	16.8134	1100	18.3979	5	0.4915
Analyzed	PAssWRes-ntW-_3	Sample	GS500LIZ_3730	Baseline51 window 7	FALSE	Pass	Pass				O, 9	PAssWRes-ntW-_3.fsa	19.8063	1108	5187	456	1116	1108	19.1021	1123	20.4225	4	0.3853
Analyzed	PAssWRes-ntW-_3	Sample	GS500LIZ_3730	Baseline51 window 7	FALSE	Pass	Pass				O, 10	PAssWRes-ntW-_3.fsa	21.6549	309	936	82	1137	1131	21.1268	1145	22.3592	2	0.2628
Analyzed	PAssWRes-ntW-_3	Sample	GS500LIZ_3730	Baseline51 window 7	FALSE	Pass	Pass				O, 11	PAssWRes-ntW-_3.fsa	23.5915	5205	54731	4817	1159	1145	22.3592	1167	24.2958	11	0.9965
Analyzed	PAssWRes-ntW-_3	Sample	GS500LIZ_3730	Baseline51 window 7	FALSE	Pass	Pass				O, 12	PAssWRes-ntW-_3.fsa	25.088	16919	172465	15181	1176	1167	24.2958	1183	25.7042	4	0.3521
Analyzed	PAssWRes-ntW-_3	Sample	GS500LIZ_3730	Baseline51 window 7	FALSE	Pass	Pass				O, 13	PAssWRes-ntW-_3.fsa	27.2887	1294	4974	437	1201	1195	26.7606	1207	27.8169	3	0.3401
Analyzed	PAssWRes-ntW-_3	Sample	GS500LIZ_3730	Baseline51 window 7	FALSE	Pass	Pass				O, 14	PAssWRes-ntW-_3.fsa	28.4331	1022	3638	320	1214	1207	27.8169	1221	29.0493	3	0.3221
Analyzed	PAssWRes-ntW-_3	Sample	GS500LIZ_3730	Baseline51 window 7	FALSE	Pass	Pass				O, 15	PAssWRes-ntW-_3.fsa	30.3697	1683	9191	809	1236	1227	29.5775	1243	30.9859	5	0.4756
Analyzed	PAssWRes-ntW-_3	Sample	GS500LIZ_3730	Baseline51 window 7	FALSE	Pass	Pass				O, 16	PAssWRes-ntW-_3.fsa	33.2746	6122	63455	5585	1269	1256	32.1303	1284	34.5951	9	0.8667
Analyzed	PAssWRes-ntW-_3	Sample	GS500LIZ_3730	Baseline51 window 7	FALSE	Pass	Pass				O, 17	PAssWRes-ntW-_3.fsa	36.8838	8050	53616	4719	1310	1300	36.0035	1320	37.7641	6	0.5524
Analyzed	PAssWRes-ntW-_3	Sample	GS500LIZ_3730	Baseline51 window 7	FALSE	Pass	Pass				O, 18	PAssWRes-ntW-_3.fsa	50	9555	63557	5553	1459	1449	49.1197	1468	50.7799	6	0.5371
Analyzed	PAssWRes-ntW-_3	Sample	GS500LIZ_3730	Baseline51 window 7	FALSE	Pass	Pass				O, 19	PAssWRes-ntW-_3.fsa	75	11478	74882	6753	1743	1734	74.1952	1752	75.8186	6	0.5454
Analyzed	PAssWRes-ntW-_3	Sample	GS500LIZ_3730	Baseline51 window 7	FALSE	Pass	Pass				O, 20	PAssWRes-ntW-_3.fsa	99.0002	144	682	61	2007	2000	98.364	2009	99.182	5	0.4544
Analyzed	PAssWRes-ntW-_3	Sample	GS500LIZ_3730	Baseline51 window 7	FALSE	Pass	Pass				O, 21	PAssWRes-ntW-_3.fsa	100	13280	84857	7387	2018	2009	99.182	2034	101.359	5	0.5091
Analyzed	PAssWRes-ntW-_3	Sample	GS500LIZ_3730	Baseline51 window 7	FALSE	Pass	Pass				O, 22	PAssWRes-ntW-_3.fsa	139	14886	99926	9421	2466	2456	138.105	2480	140.368	6	0.5788
Analyzed	PAssWRes-ntW-_3	Sample	GS500LIZ_3730	Baseline51 window 7	FALSE	Pass	Pass				O, 23	PAssWRes-ntW-_3.fsa	142.7	102	493	47	2504	2496	141.924	2511	143.378	4	0.4301
Analyzed	PAssWRes-ntW-_3	Sample	GS500LIZ_3730	Baseline51 window 7	FALSE	Pass	Pass				O, 24	PAssWRes-ntW-_3.fsa	150	15070	100563	9266	2580	2570	149.047	2594	151.258	6	0.5575
Analyzed	PAssWRes-ntW-_3	Sample	GS500LIZ_3730	Baseline51 window 7	FALSE	Pass	Pass				O, 25	PAssWRes-ntW-_3.fsa	159.059	170	850	73	2683	2675	158.371	2685	159.23	5	0.4297
Analyzed	PAssWRes-ntW-_3	Sample	GS500LIZ_3730	Baseline51 window 7	FALSE	Pass	Pass				O, 26	PAssWRes-ntW-_3.fsa	160	14942	98149	8418	2694	2685	159.23	2704	160.86	6	0.5255
Analyzed	PAssWRes-ntW-_3	Sample	GS500LIZ_3730	Baseline51 window 7	FALSE	Pass	Pass				O, 27	PAssWRes-ntW-_3.fsa	200	14424	100072	8239	3169	3159	199.175	3183	201.151	6	0.5223
Analyzed	PAssWRes-ntW-_3	Sample	GS500LIZ_3730	Baseline51 window 7	FALSE	Pass	Pass				O, 28	PAssWRes-ntW-_3.fsa	247.488	13347	100037	8156	3749	3738	246.591	3760	248.384	6	0.5626
Analyzed	PAssWRes-ntW-_3	Sample	GS500LIZ_3730	Baseline51 window 7	FALSE	Pass	Pass				O, 29	PAssWRes-ntW-_3.fsa	300	13829	114923	9427	4396	4384	299.03	4407	300.917	7	0.6342
Analyzed	PAssWRes-ntW-_3	Sample	GS500LIZ_3730	Baseline51 window 7	FALSE	Pass	Pass				O, 30	PAssWRes-ntW-_3.fsa	335.34	120	1069	87	4824	4812	334.359	4835	336.239	8	0.677
Analyzed	PAssWRes-ntW-_3	Sample	GS500LIZ_3730	Baseline51 window 7	FALSE	Pass	Pass				O, 31	PAssWRes-ntW-_3.fsa	339.832	15165	128705	10499	4879	4859	338.2	4893	340.974	7	0.6302
Analyzed	PAssWRes-ntW-_3	Sample	GS500LIZ_3730	Baseline51 window 7	FALSE	Pass	Pass				O, 32	PAssWRes-ntW-_3.fsa	350	15306	133678	10593	5004	4991	348.945	5016	350.926	8	0.6468
Analyzed	PAssWRes-ntW-_3	Sample	GS500LIZ_3730	Baseline51 window 7	FALSE	Pass	Pass				O, 33	PAssWRes-ntW-_3.fsa	400	16548	163920	13067	5651	5636	398.838	5664	401.07	9	0.7678
Analyzed	PAssWRes-ntW-_3	Sample	GS500LIZ_3730	Baseline51 window 7	FALSE	Pass	Pass				O, 34	PAssWRes-ntW-_3.fsa	450	17063	173874	13755	6255	6238	448.584	6271	451.195	9	0.761
Analyzed	PAssWRes-ntW-_3	Sample	GS500LIZ_3730	Baseline51 window 7	FALSE	Pass	Pass				O, 35	PAssWRes-ntW-_3.fsa	477.48	105	1278	104	6608	6595	476.421	6627	479.034	10	0.8392
Analyzed	PAssWRes-ntW-_3	Sample	GS500LIZ_3730	Baseline51 window 7	FALSE	Pass	Pass				O, 36	PAssWRes-ntW-_3.fsa	482.252	197	2427	201	6666	6653	481.175	6684	483.75	13	1.1057
Analyzed	PAssWRes-ntW-_3	Sample	GS500LIZ_3730	Baseline51 window 7	FALSE	Pass	Pass				O, 37	PAssWRes-ntW-_3.fsa	490	17238	183625	16316	6758	6741	488.551	6772	491.306	9	0.8881
Analyzed	PAssWRes-ntW-_3	Sample	GS500LIZ_3730	Baseline51 window 7	FALSE	Pass	Pass				O, 38	PAssWRes-ntW-_3.fsa	500	17209	194972	19039	6862	6846	498.415	6877	501.442	10	1.0569
Analyzed	PAssWRes-ntW-_4	Sample	GS500LIZ_3730	Baseline51 window 7	FALSE	Pass	Pass				B, 1	PAssWRes-ntW-_4.fsa		331	2180	0	729	721	-1	738	-1	6	0
Analyzed	PAssWRes-ntW-_4	Sample	GS500LIZ_3730	Baseline51 window 7	FALSE	Pass	Pass				B, 2	PAssWRes-ntW-_4.fsa		104	776	0	761	749	-1	768	-1	6	0
Analyzed	PAssWRes-ntW-_4	Sample	GS500LIZ_3730	Baseline51 window 7	FALSE	Pass	Pass				B, 3	PAssWRes-ntW-_4.fsa		114	755	0	784	777	-1	787	-1	6	0
Analyzed	PAssWRes-ntW-_4	Sample	GS500LIZ_3730	Baseline51 window 7	FALSE	Pass	Pass				B, 4	PAssWRes-ntW-_4.fsa		240	2075	0	794	787	-1	803	-1	7	0
Analyzed	PAssWRes-ntW-_4	Sample	GS500LIZ_3730	Baseline51 window 7	FALSE	Pass	Pass				B, 5	PAssWRes-ntW-_4.fsa	3.442	230	1359	123	866	861	2.9891	872	3.9855	5	0.4918
Analyzed	PAssWRes-ntW-_4	Sample	GS500LIZ_3730	Baseline51 window 7	FALSE	Pass	Pass				B, 6	PAssWRes-ntW-_4.fsa	4.4384	139	855	77	877	872	3.9855	883	4.9819	5	0.4726
Analyzed	PAssWRes-ntW-_4	Sample	GS500LIZ_3730	Baseline51 window 7	FALSE	Pass	Pass				B, 7	PAssWRes-ntW-_4.fsa	6.0688	228	1245	112	895	888	5.4348	901	6.6123	5	0.4783
Analyzed	PAssWRes-ntW-_4	Sample	GS500LIZ_3730	Baseline51 window 7	FALSE	Pass	Pass				B, 8	PAssWRes-ntW-_4.fsa	7.5181	980	6586	596	911	901	6.6123	919	8.2427	6	0.5695
Analyzed	PAssWRes-ntW-_4	Sample	GS500LIZ_3730	Baseline51 window 7	FALSE	Pass	Pass				B, 9	PAssWRes-ntW-_4.fsa	13.3152	1372	16802	1521	975	962	12.1377	990	14.6739	11	1.0378
Analyzed	PAssWRes-ntW-_4	Sample	GS500LIZ_3730	Baseline51 window 7	FALSE	Pass	Pass				B, 10	PAssWRes-ntW-_4.fsa	15.3986	118	431	39	998	994	15.0362	1000	15.5797	2	0.2593
Analyzed	PAssWRes-ntW-_4	Sample	GS500LIZ_3730	Baseline51 window 7	FALSE	Pass	Pass				B, 11	PAssWRes-ntW-_4.fsa	16.3044	7459	45783	4147	1008	1000	15.5797	1016	17.029	5	0.5318
Analyzed	PAssWRes-ntW-_4	Sample	GS500LIZ_3730	Baseline51 window 7	FALSE	Pass	Pass				B, 12	PAssWRes-ntW-_4.fsa	17.9348	11658	86191	7807	1026	1016	17.029	1041	19.2935	6	0.5765
Analyzed	PAssWRes-ntW-_4	Sample	GS500LIZ_3730	Baseline51 window 7	FALSE	Pass	Pass				B, 13	PAssWRes-ntW-_4.fsa	20.5616	980	9125	826	1055	1047	19.837	1060	21.0145	7	0.6958
Analyzed	PAssWRes-ntW-_4	Sample	GS500LIZ_3730	Baseline51 window 7	FALSE	Pass	Pass				B, 14	PAssWRes-ntW-_4.fsa	21.7391	2008	19169	1736	1068	1060	21.0145	1076	22.4638	9	0.86
Analyzed	PAssWRes-ntW-_4	Sample	GS500LIZ_3730	Baseline51 window 7	FALSE	Pass	Pass				B, 15	PAssWRes-ntW-_4.fsa	23.0073	205	951	86	1082	1076	22.4638	1088	23.5507	4	0.3856
Analyzed	PAssWRes-ntW-_4	Sample	GS500LIZ_3730	Baseline51 window 7	FALSE	Pass	Pass				B, 16	PAssWRes-ntW-_4.fsa	25.0906	971	7281	659	1105	1094	24.0942	1111	25.6341	7	0.7034
Analyzed	PAssWRes-ntW-_4	Sample	GS500LIZ_3730	Baseline51 window 7	FALSE	Pass	Pass				B, 17	PAssWRes-ntW-_4.fsa	26.4493	272	1717	155	1120	1114	25.9058	1128	27.1739	5	0.4799
Analyzed	PAssWRes-ntW-_4	Sample	GS500LIZ_3730	Baseline51 window 7	FALSE	Pass	Pass				B, 18	PAssWRes-ntW-_4.fsa	27.6268	193	1163	105	1133	1128	27.1739	1141	28.3515	5	0.5103
Analyzed	PAssWRes-ntW-_4	Sample	GS500LIZ_3730	Baseline51 window 7	FALSE	Pass	Pass				B, 19	PAssWRes-ntW-_4.fsa	30.2536	456	3942	357	1162	1152	29.3478	1172	31.1594	9	0.8378
Analyzed	PAssWRes-ntW-_4	Sample	GS500LIZ_3730	Baseline51 window 7	FALSE	Pass	Pass				B, 20	PAssWRes-ntW-_4.fsa	37.4094	243	1694	153	1241	1230	36.413	1246	37.8623	6	0.5532
Analyzed	PAssWRes-ntW-_4	Sample	GS500LIZ_3730	Baseline51 window 7	FALSE	Pass	Pass				B, 21	PAssWRes-ntW-_4.fsa	42.2101	473	6074	550	1294	1280	40.942	1310	43.6594	12	1.1237
Analyzed	PAssWRes-ntW-_4	Sample	GS500LIZ_3730	Baseline51 window 7	FALSE	Pass	Pass				B, 22	PAssWRes-ntW-_4.fsa	45.6522	106	525	47	1332	1326	45.1087	1337	46.1051	4	0.4111
Analyzed	PAssWRes-ntW-_4	Sample	GS500LIZ_3730	Baseline51 window 7	FALSE	Pass	Pass				B, 23	PAssWRes-ntW-_4.fsa	59.6945	125	862	77	1488	1477	58.702	1493	60.1461	5	0.4905
Analyzed	PAssWRes-ntW-_4	Sample	GS500LIZ_3730	Baseline51 window 7	FALSE	Pass	Pass				B, 24	PAssWRes-ntW-_4.fsa	90.7643	251	1285	119	1825	1818	90.1113	1832	91.4173	4	0.4426
Analyzed	PAssWRes-ntW-_4	Sample	GS500LIZ_3730	Baseline51 window 7	FALSE	Pass	Pass				B, 25	PAssWRes-ntW-_4.fsa	94.589	186	1053	98	1866	1857	93.7494	1871	95.0554	5	0.4886
Analyzed	PAssWRes-ntW-_4	Sample	GS500LIZ_3730	Baseline51 window 7	FALSE	Pass	Pass				B, 26	PAssWRes-ntW-_4.fsa	135.405	243	1318	121	2319	2311	134.67	2326	136.048	5	0.461
Analyzed	PAssWRes-ntW-_4	Sample	GS500LIZ_3730	Baseline51 window 7	FALSE	Pass	Pass				B, 27	PAssWRes-ntW-_4.fsa	147.847	180	948	93	2447	2436	146.766	2453	148.436	4	0.4825
Analyzed	PAssWRes-ntW-_4	Sample	GS500LIZ_3730	Baseline51 window 7	FALSE	Pass	Pass				B, 28	PAssWRes-ntW-_4.fsa	173.09	289	1669	145	2730	2720	172.215	2739	173.876	5	0.4531
Analyzed	PAssWRes-ntW-_4	Sample	GS500LIZ_3730	Baseline51 window 7	FALSE	Pass	Pass				B, 29	PAssWRes-ntW-_4.fsa	186.657	169	948	82	2886	2880	186.138	2893	187.263	5	0.4611
Analyzed	PAssWRes-ntW-_4	Sample	GS500LIZ_3730	Baseline51 window 7	FALSE	Pass	Pass				B, 30	PAssWRes-ntW-_4.fsa	194.335	130	704	60	2975	2969	193.819	2983	195.023	5	0.4374
Analyzed	PAssWRes-ntW-_4	Sample	GS500LIZ_3730	Baseline51 window 7	FALSE	Pass	Pass				B, 31	PAssWRes-ntW-_4.fsa	201.189	308	1669	141	3055	3048	200.595	3063	201.868	5	0.4421
Analyzed	PAssWRes-ntW-_4	Sample	GS500LIZ_3730	Baseline51 window 7	FALSE	Pass	Pass				B, 32	PAssWRes-ntW-_4.fsa	204.5	107	545	46	3094	3088	203.99	3100	205.009	4	0.3996
Analyzed	PAssWRes-ntW-_4	Sample	GS500LIZ_3730	Baseline51 window 7	FALSE	Pass	Pass				B, 33	PAssWRes-ntW-_4.fsa	235.978	112	733	61	3466	3455	235.05	3476	236.822	5	0.4639
Analyzed	PAssWRes-ntW-_4	Sample	GS500LIZ_3730	Baseline51 window 7	FALSE	Pass	Pass				B, 34	PAssWRes-ntW-_4.fsa	253.923	152	963	81	3679	3672	253.334	3687	254.596	5	0.5035
Analyzed	PAssWRes-ntW-_4	Sample	GS500LIZ_3730	Baseline51 window 7	FALSE	Pass	Pass				B, 35	PAssWRes-ntW-_4.fsa	282.869	101	604	50	4024	4014	282.032	4032	283.538	6	0.5163
Analyzed	PAssWRes-ntW-_4	Sample	GS500LIZ_3730	Baseline51 window 7	FALSE	Pass	Pass				B, 36	PAssWRes-ntW-_4.fsa	343.031	223	1332	112	4735	4728	342.442	4741	343.536	5	0.4912
Analyzed	PAssWRes-ntW-_4	Sample	GS500LIZ_3730	Baseline51 window 7	FALSE	Pass	Pass				B, 37	PAssWRes-ntW-_4.fsa	344.04	146	800	67	4747	4741	343.536	4754	344.628	5	0.4312
Analyzed	PAssWRes-ntW-_4	Sample	GS500LIZ_3730	Baseline51 window 7	FALSE	Pass	Pass				B, 38	PAssWRes-ntW-_4.fsa	348.994	107	822	68	4806	4800	348.491	4818	350	6	0.5426
Analyzed	PAssWRes-ntW-_4	Sample	GS500LIZ_3730	Baseline51 window 7	FALSE	Pass	Pass				B, 39	PAssWRes-ntW-_4.fsa	352	539	3512	280	4843	4835	351.36	4851	352.64	6	0.5065
Analyzed	PAssWRes-ntW-_4	Sample	GS500LIZ_3730	Baseline51 window 7	FALSE	Pass	Pass				B, 40	PAssWRes-ntW-_4.fsa	354	371	2309	184	4868	4860	353.36	4871	354.24	6	0.4986
Analyzed	PAssWRes-ntW-_4	Sample	GS500LIZ_3730	Baseline51 window 7	FALSE	Pass	Pass				B, 41	PAssWRes-ntW-_4.fsa	354.88	1535	11068	885	4879	4871	354.24	4888	355.6	6	0.529
Analyzed	PAssWRes-ntW-_4	Sample	GS500LIZ_3730	Baseline51 window 7	FALSE	Pass	Pass				B, 42	PAssWRes-ntW-_4.fsa	357.68	294	2075	166	4914	4907	357.12	4923	358.4	6	0.5304
Analyzed	PAssWRes-ntW-_4	Sample	GS500LIZ_3730	Baseline51 window 7	FALSE	Pass	Pass				B, 43	PAssWRes-ntW-_4.fsa	362.562	196	1208	96	4975	4969	362.082	4981	363.042	6	0.4963
Analyzed	PAssWRes-ntW-_4	Sample	GS500LIZ_3730	Baseline51 window 7	FALSE	Pass	Pass				B, 44	PAssWRes-ntW-_4.fsa	363.522	139	770	61	4987	4981	363.042	4992	363.922	5	0.4444
Analyzed	PAssWRes-ntW-_4	Sample	GS500LIZ_3730	Baseline51 window 7	FALSE	Pass	Pass				B, 45	PAssWRes-ntW-_4.fsa	365.443	160	763	61	5011	5006	365.043	5016	365.844	5	0.4019
Analyzed	PAssWRes-ntW-_4	Sample	GS500LIZ_3730	Baseline51 window 7	FALSE	Pass	Pass				B, 46	PAssWRes-ntW-_4.fsa	366.324	118	514	41	5022	5016	365.844	5027	366.724	4	0.3886
Analyzed	PAssWRes-ntW-_4	Sample	GS500LIZ_3730	Baseline51 window 7	FALSE	Pass	Pass				B, 47	PAssWRes-ntW-_4.fsa	367.365	175	642	51	5035	5029	366.884	5040	367.765	3	0.3041
Analyzed	PAssWRes-ntW-_4	Sample	GS500LIZ_3730	Baseline51 window 7	FALSE	Pass	Pass				B, 48	PAssWRes-ntW-_4.fsa	368.245	914	4566	365	5046	5040	367.765	5052	368.726	4	0.3966
Analyzed	PAssWRes-ntW-_4	Sample	GS500LIZ_3730	Baseline51 window 7	FALSE	Pass	Pass				B, 49	PAssWRes-ntW-_4.fsa	369.366	670	2441	195	5060	5055	368.966	5062	369.526	3	0.2962
Analyzed	PAssWRes-ntW-_4	Sample	GS500LIZ_3730	Baseline51 window 7	FALSE	Pass	Pass				B, 50	PAssWRes-ntW-_4.fsa	370.247	21590	152279	12194	5071	5062	369.526	5080	370.968	6	0.5487
Analyzed	PAssWRes-ntW-_4	Sample	GS500LIZ_3730	Baseline51 window 7	FALSE	Pass	Pass				B, 51	PAssWRes-ntW-_4.fsa	371.288	732	2872	229	5084	5080	370.968	5087	371.528	3	0.2958
Analyzed	PAssWRes-ntW-_4	Sample	GS500LIZ_3730	Baseline51 window 7	FALSE	Pass	Pass				B, 52	PAssWRes-ntW-_4.fsa	377.056	1355	9612	770	5156	5146	376.254	5165	377.777	6	0.5538
Analyzed	PAssWRes-ntW-_4	Sample	GS500LIZ_3730	Baseline51 window 7	FALSE	Pass	Pass				G, 1	PAssWRes-ntW-_4.fsa	18.3877	231	1524	138	1031	1023	17.663	1040	19.2029	7	0.6424
Analyzed	PAssWRes-ntW-_4	Sample	GS500LIZ_3730	Baseline51 window 7	FALSE	Pass	Pass				G, 2	PAssWRes-ntW-_4.fsa	20.7428	552	9771	885	1057	1045	19.6558	1076	22.4638	19	1.7318
Analyzed	PAssWRes-ntW-_4	Sample	GS500LIZ_3730	Baseline51 window 7	FALSE	Pass	Pass				G, 3	PAssWRes-ntW-_4.fsa	25.7246	947	6319	572	1112	1099	24.5471	1121	26.5399	5	0.5248
Analyzed	PAssWRes-ntW-_4	Sample	GS500LIZ_3730	Baseline51 window 7	FALSE	Pass	Pass				G, 4	PAssWRes-ntW-_4.fsa	370.808	109	577	46	5078	5070	370.167	5084	371.288	6	0.4956
Analyzed	PAssWRes-ntW-_4	Sample	GS500LIZ_3730	Baseline51 window 7	FALSE	Pass	Pass				Y, 1	PAssWRes-ntW-_4.fsa	18.0254	196	899	81	1027	1015	16.9384	1033	18.5688	6	0.5913
Analyzed	PAssWRes-ntW-_4	Sample	GS500LIZ_3730	Baseline51 window 7	FALSE	Pass	Pass				Y, 2	PAssWRes-ntW-_4.fsa	20.9239	383	5888	533	1059	1040	19.2029	1072	22.1015	17	1.5581
Analyzed	PAssWRes-ntW-_4	Sample	GS500LIZ_3730	Baseline51 window 7	FALSE	Pass	Pass				Y, 3	PAssWRes-ntW-_4.fsa	26.4493	334	2155	195	1120	1113	25.8152	1131	27.4457	6	0.614
Analyzed	PAssWRes-ntW-_4	Sample	GS500LIZ_3730	Baseline51 window 7	FALSE	Pass	Pass				Y, 4	PAssWRes-ntW-_4.fsa	370.247	174	974	77	5071	5062	369.526	5078	370.808	7	0.6041
Analyzed	PAssWRes-ntW-_4	Sample	GS500LIZ_3730	Baseline51 window 7	FALSE	Pass	Pass				R, 1	PAssWRes-ntW-_4.fsa	20.6522	289	3524	319	1056	1040	19.2029	1075	22.3732	11	1.0616
Analyzed	PAssWRes-ntW-_4	Sample	GS500LIZ_3730	Baseline51 window 7	FALSE	Pass	Pass				R, 2	PAssWRes-ntW-_4.fsa	25.7246	17345	128709	11658	1112	1102	24.8188	1121	26.5399	7	0.6668
Analyzed	PAssWRes-ntW-_4	Sample	GS500LIZ_3730	Baseline51 window 7	FALSE	Pass	Pass				R, 3	PAssWRes-ntW-_4.fsa	27.2645	755	5412	490	1129	1121	26.5399	1137	27.9891	6	0.6178
Analyzed	PAssWRes-ntW-_4	Sample	GS500LIZ_3730	Baseline51 window 7	FALSE	Pass	Pass				R, 4	PAssWRes-ntW-_4.fsa	45.3804	368	5856	530	1329	1310	43.6594	1343	46.6486	19	1.7566
Analyzed	PAssWRes-ntW-_4	Sample	GS500LIZ_3730	Baseline51 window 7	FALSE	Pass	Pass				O, 1	PAssWRes-ntW-_4.fsa	3.1703	276	1706	154	863	854	2.3551	866	3.442	5	0.5327
Analyzed	PAssWRes-ntW-_4	Sample	GS500LIZ_3730	Baseline51 window 7	FALSE	Pass	Pass				O, 2	PAssWRes-ntW-_4.fsa	3.9855	370	3161	286	872	866	3.442	885	5.163	8	0.7338
Analyzed	PAssWRes-ntW-_4	Sample	GS500LIZ_3730	Baseline51 window 7	FALSE	Pass	Pass				O, 3	PAssWRes-ntW-_4.fsa	5.8877	284	1769	160	893	885	5.163	902	6.7029	6	0.559
Analyzed	PAssWRes-ntW-_4	Sample	GS500LIZ_3730	Baseline51 window 7	FALSE	Pass	Pass				O, 4	PAssWRes-ntW-_4.fsa	9.3297	1738	12242	1108	931	922	8.5145	941	10.2355	6	0.6111
Analyzed	PAssWRes-ntW-_4	Sample	GS500LIZ_3730	Baseline51 window 7	FALSE	Pass	Pass				O, 5	PAssWRes-ntW-_4.fsa	12.5	202	783	70	966	959	11.8659	971	12.9529	3	0.3536
Analyzed	PAssWRes-ntW-_4	Sample	GS500LIZ_3730	Baseline51 window 7	FALSE	Pass	Pass				O, 6	PAssWRes-ntW-_4.fsa	13.7681	3734	25006	2265	980	971	12.9529	991	14.7645	6	0.5863
Analyzed	PAssWRes-ntW-_4	Sample	GS500LIZ_3730	Baseline51 window 7	FALSE	Pass	Pass				O, 7	PAssWRes-ntW-_4.fsa	15.7609	12875	90881	8231	1002	991	14.7645	1012	16.6667	6	0.6077
Analyzed	PAssWRes-ntW-_4	Sample	GS500LIZ_3730	Baseline51 window 7	FALSE	Pass	Pass				O, 8	PAssWRes-ntW-_4.fsa	17.4819	821	5150	466	1021	1012	16.6667	1029	18.2065	6	0.5699
Analyzed	PAssWRes-ntW-_4	Sample	GS500LIZ_3730	Baseline51 window 7	FALSE	Pass	Pass				O, 9	PAssWRes-ntW-_4.fsa	21.3768	355	1481	134	1064	1056	20.6522	1072	22.1014	4	0.3668
Analyzed	PAssWRes-ntW-_4	Sample	GS500LIZ_3730	Baseline51 window 7	FALSE	Pass	Pass				O, 10	PAssWRes-ntW-_4.fsa	22.9167	2189	16650	1508	1081	1072	22.1014	1085	23.279	3	0.31
Analyzed	PAssWRes-ntW-_4	Sample	GS500LIZ_3730	Baseline51 window 7	FALSE	Pass	Pass				O, 11	PAssWRes-ntW-_4.fsa	23.6413	2045	14386	1303	1089	1085	23.279	1097	24.3659	5	0.4965
Analyzed	PAssWRes-ntW-_4	Sample	GS500LIZ_3730	Baseline51 window 7	FALSE	Pass	Pass				O, 12	PAssWRes-ntW-_4.fsa	25.0906	17653	173572	15722	1105	1097	24.3659	1111	25.6341	4	0.3623
Analyzed	PAssWRes-ntW-_4	Sample	GS500LIZ_3730	Baseline51 window 7	FALSE	Pass	Pass				O, 13	PAssWRes-ntW-_4.fsa	27.3551	4775	23613	2138	1130	1123	26.721	1136	27.8986	5	0.4584
Analyzed	PAssWRes-ntW-_4	Sample	GS500LIZ_3730	Baseline51 window 7	FALSE	Pass	Pass				O, 14	PAssWRes-ntW-_4.fsa	28.2609	294	650	58	1140	1136	27.8986	1146	28.8043	2	0.2262
Analyzed	PAssWRes-ntW-_4	Sample	GS500LIZ_3730	Baseline51 window 7	FALSE	Pass	Pass				O, 15	PAssWRes-ntW-_4.fsa	29.529	2028	10148	919	1154	1146	28.8043	1160	30.0725	4	0.4214
Analyzed	PAssWRes-ntW-_4	Sample	GS500LIZ_3730	Baseline51 window 7	FALSE	Pass	Pass				O, 16	PAssWRes-ntW-_4.fsa	30.3442	662	2197	199	1163	1160	30.0725	1169	30.8877	3	0.2909
Analyzed	PAssWRes-ntW-_4	Sample	GS500LIZ_3730	Baseline51 window 7	FALSE	Pass	Pass				O, 17	PAssWRes-ntW-_4.fsa	32.1558	519	2843	257	1183	1175	31.4312	1185	32.337	5	0.4971
Analyzed	PAssWRes-ntW-_4	Sample	GS500LIZ_3730	Baseline51 window 7	FALSE	Pass	Pass				O, 18	PAssWRes-ntW-_4.fsa	33.2428	6071	55033	4984	1195	1185	32.337	1208	34.4203	8	0.7568
Analyzed	PAssWRes-ntW-_4	Sample	GS500LIZ_3730	Baseline51 window 7	FALSE	Pass	Pass				O, 19	PAssWRes-ntW-_4.fsa	35.5072	187	636	57	1220	1208	34.4203	1225	35.9601	3	0.3329
Analyzed	PAssWRes-ntW-_4	Sample	GS500LIZ_3730	Baseline51 window 7	FALSE	Pass	Pass				O, 20	PAssWRes-ntW-_4.fsa	36.8659	7571	46334	4196	1235	1225	35.9601	1243	37.5906	5	0.5299
Analyzed	PAssWRes-ntW-_4	Sample	GS500LIZ_3730	Baseline51 window 7	FALSE	Pass	Pass				O, 21	PAssWRes-ntW-_4.fsa	41.4855	121	929	84	1286	1270	40.0362	1295	42.3007	5	0.5417
Analyzed	PAssWRes-ntW-_4	Sample	GS500LIZ_3730	Baseline51 window 7	FALSE	Pass	Pass				O, 22	PAssWRes-ntW-_4.fsa	50	9496	57540	5176	1380	1371	49.1848	1388	50.7143	5	0.4954
Analyzed	PAssWRes-ntW-_4	Sample	GS500LIZ_3730	Baseline51 window 7	FALSE	Pass	Pass				O, 23	PAssWRes-ntW-_4.fsa	75	11503	65073	6019	1656	1647	74.173	1663	75.653	5	0.4697
Analyzed	PAssWRes-ntW-_4	Sample	GS500LIZ_3730	Baseline51 window 7	FALSE	Pass	Pass				O, 24	PAssWRes-ntW-_4.fsa	100	13221	74221	6725	1924	1915	99.1603	1932	100.701	5	0.4627
Analyzed	PAssWRes-ntW-_4	Sample	GS500LIZ_3730	Baseline51 window 7	FALSE	Pass	Pass				O, 25	PAssWRes-ntW-_4.fsa	139	14444	83522	8081	2358	2350	138.261	2367	139.906	5	0.5096
Analyzed	PAssWRes-ntW-_4	Sample	GS500LIZ_3730	Baseline51 window 7	FALSE	Pass	Pass				O, 26	PAssWRes-ntW-_4.fsa	150	15000	85763	8134	2469	2460	149.121	2477	150.733	5	0.4931
Analyzed	PAssWRes-ntW-_4	Sample	GS500LIZ_3730	Baseline51 window 7	FALSE	Pass	Pass				O, 27	PAssWRes-ntW-_4.fsa	160	14806	84437	7400	2581	2572	159.217	2590	160.794	5	0.4512
Analyzed	PAssWRes-ntW-_4	Sample	GS500LIZ_3730	Baseline51 window 7	FALSE	Pass	Pass				O, 28	PAssWRes-ntW-_4.fsa	163.263	100	833	73	2618	2596	161.324	2624	163.791	11	1.025
Analyzed	PAssWRes-ntW-_4	Sample	GS500LIZ_3730	Baseline51 window 7	FALSE	Pass	Pass				O, 29	PAssWRes-ntW-_4.fsa	200	13870	82415	7029	3041	3032	199.229	3050	200.764	5	0.4642
Analyzed	PAssWRes-ntW-_4	Sample	GS500LIZ_3730	Baseline51 window 7	FALSE	Pass	Pass				O, 30	PAssWRes-ntW-_4.fsa	246.769	136	774	65	3594	3587	246.179	3597	247.022	5	0.4362
Analyzed	PAssWRes-ntW-_4	Sample	GS500LIZ_3730	Baseline51 window 7	FALSE	Pass	Pass				O, 31	PAssWRes-ntW-_4.fsa	247.78	12655	80242	6756	3606	3597	247.022	3621	249.043	5	0.4864
Analyzed	PAssWRes-ntW-_4	Sample	GS500LIZ_3730	Baseline51 window 7	FALSE	Pass	Pass				O, 32	PAssWRes-ntW-_4.fsa	300	13657	94930	8047	4229	4219	299.166	4240	300.946	6	0.5443
Analyzed	PAssWRes-ntW-_4	Sample	GS500LIZ_3730	Baseline51 window 7	FALSE	Pass	Pass				O, 33	PAssWRes-ntW-_4.fsa	304.209	103	1189	102	4278	4267	303.265	4293	305.496	7	0.6226
Analyzed	PAssWRes-ntW-_4	Sample	GS500LIZ_3730	Baseline51 window 7	FALSE	Pass	Pass				O, 34	PAssWRes-ntW-_4.fsa	339.916	14861	111700	9410	4698	4687	338.989	4710	340.927	7	0.5906
Analyzed	PAssWRes-ntW-_4	Sample	GS500LIZ_3730	Baseline51 window 7	FALSE	Pass	Pass				O, 35	PAssWRes-ntW-_4.fsa	344.46	105	1410	118	4752	4735	343.031	4768	345.805	14	1.2383
Analyzed	PAssWRes-ntW-_4	Sample	GS500LIZ_3730	Baseline51 window 7	FALSE	Pass	Pass				O, 36	PAssWRes-ntW-_4.fsa	350	15614	117033	9577	4818	4807	349.078	4830	350.96	7	0.5751
Analyzed	PAssWRes-ntW-_4	Sample	GS500LIZ_3730	Baseline51 window 7	FALSE	Pass	Pass				O, 37	PAssWRes-ntW-_4.fsa	354.64	118	1519	121	4876	4857	353.12	4889	355.68	13	1.0482
Analyzed	PAssWRes-ntW-_4	Sample	GS500LIZ_3730	Baseline51 window 7	FALSE	Pass	Pass				O, 38	PAssWRes-ntW-_4.fsa	356.96	127	1066	85	4905	4894	356.08	4916	357.84	7	0.6301
Analyzed	PAssWRes-ntW-_4	Sample	GS500LIZ_3730	Baseline51 window 7	FALSE	Pass	Pass				O, 39	PAssWRes-ntW-_4.fsa	400	16660	134377	11134	5442	5431	399.116	5455	401.105	7	0.6239
Analyzed	PAssWRes-ntW-_4	Sample	GS500LIZ_3730	Baseline51 window 7	FALSE	Pass	Pass				O, 40	PAssWRes-ntW-_4.fsa	405.613	116	1213	103	5508	5499	404.848	5524	406.976	12	1.0606
Analyzed	PAssWRes-ntW-_4	Sample	GS500LIZ_3730	Baseline51 window 7	FALSE	Pass	Pass				O, 41	PAssWRes-ntW-_4.fsa	408.083	104	861	73	5537	5524	406.976	5546	408.849	8	0.7168
Analyzed	PAssWRes-ntW-_4	Sample	GS500LIZ_3730	Baseline51 window 7	FALSE	Pass	Pass				O, 42	PAssWRes-ntW-_4.fsa	450	17187	152753	12706	6026	6007	448.361	6037	450.856	8	0.6955
Analyzed	PAssWRes-ntW-_4	Sample	GS500LIZ_3730	Baseline51 window 7	FALSE	Pass	Pass				O, 43	PAssWRes-ntW-_4.fsa	455.803	140	1638	129	6100	6089	454.934	6114	456.913	13	1.0414
Analyzed	PAssWRes-ntW-_4	Sample	GS500LIZ_3730	Baseline51 window 7	FALSE	Pass	Pass				O, 44	PAssWRes-ntW-_4.fsa	457.708	101	866	68	6124	6114	456.913	6134	458.506	9	0.7372
Analyzed	PAssWRes-ntW-_4	Sample	GS500LIZ_3730	Baseline51 window 7	FALSE	Pass	Pass				O, 45	PAssWRes-ntW-_4.fsa	487.425	133	860	76	6479	6470	486.632	6490	488.399	6	0.5321
Analyzed	PAssWRes-ntW-_4	Sample	GS500LIZ_3730	Baseline51 window 7	FALSE	Pass	Pass				O, 46	PAssWRes-ntW-_4.fsa	490	17727	159471	14837	6508	6493	488.665	6523	491.456	8	0.7884
Analyzed	PAssWRes-ntW-_4	Sample	GS500LIZ_3730	Baseline51 window 7	FALSE	Pass	Pass				O, 47	PAssWRes-ntW-_4.fsa	500	17438	164349	16703	6608	6589	498.046	6622	501.4	8	0.8927
Analyzed	PAssWRes-ntW-_4	Sample	GS500LIZ_3730	Baseline51 window 7	FALSE	Pass	Pass				O, 48	PAssWRes-ntW-_4.fsa	508.7	141	1397	139	6695	6682	507.4	6704	509.6	10	1.0477

## Sheet: Results
Sample Name	Total editing eff	NHEJ eff	HDR eff	Normalized HDR eff	HDR:NHEJ ratio
PAssWRes-ntE-_1	100	94.5176	5.48239	5.48239	0.0580039
PAssWRes-ntE-_2	99.2296	93.3189	5.91068	5.95657	0.0633385
PAssWRes-ntE-_3	98.2589	90.8041	7.45487	7.58697	0.0820984
PAssWRes-ntE-_4	100	94.7176	5.28236	5.28236	0.0557696
PAssWRes-ntHW_1	100	94.3133	5.6867	5.6867	0.0602958
PAssWRes-ntHW_2	100	93.5331	6.46694	6.46694	0.0691406
PAssWRes-ntHW_3	98.6532	92.1657	6.48754	6.5761	0.07039
PAssWRes-ntHW_4	98.9958	93.3984	5.5974	5.65418	0.0599303
PAssWRes-ntW-_1	100	92.3653	7.63467	7.63467	0.0826573
PAssWRes-ntW-_2	100	93.2882	6.7118	6.7118	0.0719469
PAssWRes-ntW-_3	99.5298	92.3884	7.14143	7.17517	0.0772979
PAssWRes-ntW-_4	98.7562	93.8584	4.89776	4.95945	0.0521824
