# Supplementary material for: Dispensable players: N-WASP and WASP are not crucial for homology-directed DNA repair
Source: EMBO Rep. 2026 Apr 10;27(10):2798–822. doi: 10.1038/s44319-026-00771-y (PMC13219447; doi:10.1038/s44319-026-00771-y)
Supplement: Supplementary file 6 — Source data Fig. 7 [file 44319_2026_771_MOESM6_ESM.zip]

Archive with 105 entries (91 files):
- Figure 7/
- Figure 7/7B/
- Figure 7/7B/03112025_mClover-LMNA-U2OS-NWASP/
- Figure 7/7B/03112025_mClover-LMNA-U2OS-NWASP/NWASP-KO_NWKO_002.fcs
- Figure 7/7B/03112025_mClover-LMNA-U2OS-NWASP/ntgRNA_ntgRNA_002.fcs
- Figure 7/7B/03112025_mClover-LMNA-U2OS-NWASP/NWASP-KO_NWKO_001.fcs
- Figure 7/7B/03112025_mClover-LMNA-U2OS-NWASP/NWASP-KO_NWKO_003.fcs
- Figure 7/7B/03112025_mClover-LMNA-U2OS-NWASP/NWASP-KO_NWKO_005.fcs
- Figure 7/7B/03112025_mClover-LMNA-U2OS-NWASP/ntgRNA_ntgRNA_001.fcs
- Figure 7/7B/03112025_mClover-LMNA-U2OS-NWASP/ntgRNA_ntgRNA_005.fcs
- Figure 7/7B/03112025_mClover-LMNA-U2OS-NWASP/ntgRNA_ntgRNA_006.fcs
- Figure 7/7B/03112025_mClover-LMNA-U2OS-NWASP/ntgRNA_ntgRNA_004.fcs
- Figure 7/7B/03112025_mClover-LMNA-U2OS-NWASP/ntgRNA_ntgRNA_003.fcs
- Figure 7/7B/03112025_mClover-LMNA-U2OS-NWASP/NWASP-KO_NWKO_006.fcs
- Figure 7/7B/03112025_mClover-LMNA-U2OS-NWASP/NWASP-KO_NWKO_004.fcs
- Figure 7/7B/06112025_mClover-LMNA-HEK-NWASP/
- Figure 7/7B/06112025_mClover-LMNA-HEK-NWASP/NWASP-KO_NWKO_002.fcs
- Figure 7/7B/06112025_mClover-LMNA-HEK-NWASP/ntgRNA_ntgRNA_002.fcs
- Figure 7/7B/06112025_mClover-LMNA-HEK-NWASP/NWASP-KO_NWKO_001.fcs
- Figure 7/7B/06112025_mClover-LMNA-HEK-NWASP/NWASP-KO_NWKO_003.fcs
- Figure 7/7B/06112025_mClover-LMNA-HEK-NWASP/NWASP-KO_NWKO_005.fcs
- Figure 7/7B/06112025_mClover-LMNA-HEK-NWASP/ntgRNA_ntgRNA_001.fcs
- Figure 7/7B/06112025_mClover-LMNA-HEK-NWASP/ntgRNA_ntgRNA_004.fcs
- Figure 7/7B/06112025_mClover-LMNA-HEK-NWASP/ntgRNA_ntgRNA_003.fcs
- Figure 7/7B/06112025_mClover-LMNA-HEK-NWASP/NWASP-KO_NWKO_006.fcs
- Figure 7/7B/06112025_mClover-LMNA-HEK-NWASP/NWASP-KO_NWKO_004.fcs
- Figure 7/7C/
- Figure 7/7C/U2OS/
- Figure 7/7C/U2OS/U2OS-mix2-D10-Parpi_WASL-Ex1-F.ab1
- Figure 7/7C/U2OS/Ex1-ntg-F_WASL-Ex1-F.ab1
- Figure 7/7C/U2OS/U2OS-mix3-D0_WASL-Ex1-F.ab1
- Figure 7/7C/U2OS/U2OS-mix2-D10_WASL-Ex1-F.ab1
- Figure 7/7C/U2OS/U2OS-mix3-D10_WASL-Ex1-F.ab1
- Figure 7/7C/U2OS/ICE_Results_U2OS_ForwardPrimer.zip
- Figure 7/7C/U2OS/U2OS-mix1-D10_WASL-Ex1-F.ab1
- Figure 7/7C/U2OS/U2OS-mix2-D0_WASL-Ex1-F.ab1
- Figure 7/7C/U2OS/U2OS-mix1-D0_WASL-Ex1-F.ab1
- Figure 7/7C/U2OS/U2OS-mix1-D10-Parpi_WASL-Ex1-F.ab1
- Figure 7/7C/U2OS/U2OS-mix3-D10-Parpi_WASL-Ex1-F.ab1
- Figure 7/7C/HEK293T/
- Figure 7/7C/HEK293T/HEK_mix1_D0_WASL-Ex2-F.ab1
- Figure 7/7C/HEK293T/HEK_mix2_D10_DMSO_WASL-Ex2-F.ab1
- Figure 7/7C/HEK293T/HEK_mix3_D0_WASL-Ex2-F.ab1
- Figure 7/7C/HEK293T/HEK_mix3_D10_Pi_WASL-Ex2-F.ab1
- Figure 7/7C/HEK293T/HEK_mix2_D10_Pi_WASL-Ex2-F.ab1
- Figure 7/7C/HEK293T/HEK_mix3_D10_DMSO_WASL-Ex2-F.ab1
- Figure 7/7C/HEK293T/HEK_mix1_D10_Pi_WASL-Ex2-F.ab1
- Figure 7/7C/HEK293T/HEK_mix1_D10_DMSO_WASL-Ex2-F.ab1
- Figure 7/7C/HEK293T/ICE_Results_HEK293T.zip
- Figure 7/7C/HEK293T/HEK_mix2_D0_WASL-Ex2-F.ab1
- Figure 7/7A/
- Figure 7/7A/U2OS/
- Figure 7/7A/U2OS/TSPAN12/
- Figure 7/7A/U2OS/TSPAN12/U_TSP_KO---_NWKO-_3.fsa
- Figure 7/7A/U2OS/TSPAN12/U_TSP_KO---_ntg--_1.fsa
- Figure 7/7A/U2OS/TSPAN12/U_TSP_KO---_NWKO-_2.fsa
- Figure 7/7A/U2OS/TSPAN12/U_TSP_KO---_NWKO-_4.fsa
- Figure 7/7A/U2OS/TSPAN12/TSPAN12_WT.fsa
- Figure 7/7A/U2OS/TSPAN12/U_TSP_KO---_ntg--_5.fsa
- Figure 7/7A/U2OS/TSPAN12/U2OS_ntg-NWKO_TSPAN12.xlsx
- Figure 7/7A/U2OS/TSPAN12/U_TSP_KO---_NWKO-_5.fsa
- Figure 7/7A/U2OS/TSPAN12/U_TSP_KO---_ntg--_2.fsa
- Figure 7/7A/U2OS/TSPAN12/U_TSP_KO---_ntg--_4.fsa
- Figure 7/7A/U2OS/TSPAN12/U_TSP_KO---_ntg--_3.fsa
- Figure 7/7A/U2OS/TSPAN12/U_TSP_KO---_NWKO-_1.fsa
- Figure 7/7A/U2OS/PAX2/
- Figure 7/7A/U2OS/PAX2/U_PAX_KO---_ntg--_3.fsa
- Figure 7/7A/U2OS/PAX2/U_PAX_KO---_NWKO-_5.fsa
- Figure 7/7A/U2OS/PAX2/U_PAX_KO---_NWKO-_2.fsa
- Figure 7/7A/U2OS/PAX2/U2OS_ntg-NWKO_PAX2.xlsx
- Figure 7/7A/U2OS/PAX2/U_PAX_KO---_ntg--_5.fsa
- Figure 7/7A/U2OS/PAX2/U_PAX_KO---_ntg--_4.fsa
- Figure 7/7A/U2OS/PAX2/U_PAX_KO---_NWKO-_3.fsa
- Figure 7/7A/U2OS/PAX2/U_PAX_KO---_ntg--_2.fsa
- Figure 7/7A/U2OS/PAX2/U_PAX_KO---_NWKO-_1.fsa
- Figure 7/7A/U2OS/PAX2/PAX2_WT.fsa
- Figure 7/7A/U2OS/PAX2/U_PAX_KO---_NWKO-_4.fsa
- Figure 7/7A/U2OS/PAX2/U_PAX_KO---_ntg--_1.fsa
- Figure 7/7A/HEK293T/
- Figure 7/7A/HEK293T/TSPAN12/
- Figure 7/7A/HEK293T/TSPAN12/H_TSP_KO---_NWKO-_4.fsa
- Figure 7/7A/HEK293T/TSPAN12/H_TSP_KO---_NWKO-_1.fsa
- Figure 7/7A/HEK293T/TSPAN12/TSPAN12_WT.fsa
- Figure 7/7A/HEK293T/TSPAN12/H_TSP_KO---_ntg--_3.fsa
- Figure 7/7A/HEK293T/TSPAN12/H_TSP_KO---_NWKO-_2.fsa
- Figure 7/7A/HEK293T/TSPAN12/H_TSP_KO---_NWKO-_3.fsa
- Figure 7/7A/HEK293T/TSPAN12/HEK293_ntg-NWKO_TSPAN12.xlsx
- Figure 7/7A/HEK293T/TSPAN12/H_TSP_KO---_ntg--_5.fsa
- Figure 7/7A/HEK293T/TSPAN12/H_TSP_KO---_ntg--_1.fsa
- Figure 7/7A/HEK293T/TSPAN12/H_TSP_KO---_ntg--_2.fsa
- Figure 7/7A/HEK293T/TSPAN12/H_TSP_KO---_NWKO-_5.fsa
- Figure 7/7A/HEK293T/TSPAN12/H_TSP_KO---_ntg--_4.fsa
- Figure 7/7A/HEK293T/PAX2/
- Figure 7/7A/HEK293T/PAX2/HEK293_ntg-NWKO_PAX2.xlsx
- Figure 7/7A/HEK293T/PAX2/H_PAX_KO---_ntg--_3.fsa
- Figure 7/7A/HEK293T/PAX2/H_PAX_KO---_NWKO-_2.fsa
- Figure 7/7A/HEK293T/PAX2/H_PAX_KO---_ntg--_4.fsa
- Figure 7/7A/HEK293T/PAX2/H_PAX_KO---_ntg--_2.fsa
- Figure 7/7A/HEK293T/PAX2/PAX2_WT.fsa
- Figure 7/7A/HEK293T/PAX2/H_PAX_KO---_ntg--_5.fsa
- Figure 7/7A/HEK293T/PAX2/H_PAX_KO---_NWKO-_3.fsa
- Figure 7/7A/HEK293T/PAX2/H_PAX_KO---_NWKO-_1.fsa
- Figure 7/7A/HEK293T/PAX2/H_PAX_KO---_NWKO-_5.fsa
- Figure 7/7A/HEK293T/PAX2/H_PAX_KO---_ntg--_1.fsa
- Figure 7/7A/HEK293T/PAX2/H_PAX_KO---_NWKO-_4.fsa
