# Supplementary material for: Dispensable players: N-WASP and WASP are not crucial for homology-directed DNA repair
Source: EMBO Rep. 2026 Apr 10;27(10):2798–822. doi: 10.1038/s44319-026-00771-y (PMC13219447; doi:10.1038/s44319-026-00771-y)
Supplement: Supplementary file 6 — Source data Fig. 7 [file 44319_2026_771_MOESM6_ESM.zip › Figure 7/7A/U2OS/TSPAN12/U2OS_ntg-NWKO_TSPAN12.xlsx]

## Sheet: PeakCall
Status	Sample Name	Sample Type	Size Standard	Analysis Method	SQI	Offscale	Quality	UD1	UD2	UD3	Dye/Sample Peak	Sample File Name	Size	Height	Area in Point	Area in BP	Data Point	Begin Point	Begin BP	End Point	End BP	Width in Point	Width in BP	User Comments	User Edit
Analyzed	U_TSP_KO---_ntg--_1	Sample	GS500LIZ_3730	Han131124	FALSE	Pass	Pass				B, 1	U_TSP_KO---_ntg--_1.fsa	68.6114	150	802	73	1596	1591	68.1516	1600	68.9796	4	0.4487
Analyzed	U_TSP_KO---_ntg--_1	Sample	GS500LIZ_3730	Han131124	FALSE	Pass	Pass				B, 2	U_TSP_KO---_ntg--_1.fsa	69.5324	144	782	72	1606	1600	68.9796	1610	69.9013	4	0.4317
Analyzed	U_TSP_KO---_ntg--_1	Sample	GS500LIZ_3730	Han131124	FALSE	Pass	Pass				B, 3	U_TSP_KO---_ntg--_1.fsa	70.3627	108	608	56	1615	1610	69.9013	1620	70.8246	5	0.4806
Analyzed	U_TSP_KO---_ntg--_1	Sample	GS500LIZ_3730	Han131124	FALSE	Pass	Pass				B, 4	U_TSP_KO---_ntg--_1.fsa	77.3821	344	1738	165	1690	1683	76.7151	1696	77.9539	4	0.4583
Analyzed	U_TSP_KO---_ntg--_1	Sample	GS500LIZ_3730	Han131124	FALSE	Pass	Pass				B, 5	U_TSP_KO---_ntg--_1.fsa	79.4788	112	561	53	1712	1707	79.0023	1716	79.8601	4	0.4253
Analyzed	U_TSP_KO---_ntg--_1	Sample	GS500LIZ_3730	Han131124	FALSE	Pass	Pass				B, 6	U_TSP_KO---_ntg--_1.fsa	80.3367	233	1216	115	1721	1716	79.8601	1728	81.004	4	0.4729
Analyzed	U_TSP_KO---_ntg--_1	Sample	GS500LIZ_3730	Han131124	FALSE	Pass	Pass				B, 7	U_TSP_KO---_ntg--_1.fsa	81.4807	146	720	68	1733	1728	81.004	1740	82.148	4	0.4652
Analyzed	U_TSP_KO---_ntg--_1	Sample	GS500LIZ_3730	Han131124	FALSE	Pass	Pass				B, 8	U_TSP_KO---_ntg--_1.fsa	86.7258	125	620	59	1788	1782	86.1534	1795	87.3936	4	0.4459
Analyzed	U_TSP_KO---_ntg--_1	Sample	GS500LIZ_3730	Han131124	FALSE	Pass	Pass				B, 9	U_TSP_KO---_ntg--_1.fsa	92.1656	249	2812	268	1845	1838	91.4973	1851	92.7385	11	1.1289
Analyzed	U_TSP_KO---_ntg--_1	Sample	GS500LIZ_3730	Han131124	FALSE	Pass	Pass				B, 10	U_TSP_KO---_ntg--_1.fsa	92.9295	133	882	84	1853	1851	92.7385	1859	93.5024	3	0.3056
Analyzed	U_TSP_KO---_ntg--_1	Sample	GS500LIZ_3730	Han131124	FALSE	Pass	Pass				B, 11	U_TSP_KO---_ntg--_1.fsa	101.937	307	1598	140	1949	1943	101.409	1954	102.378	4	0.4176
Analyzed	U_TSP_KO---_ntg--_1	Sample	GS500LIZ_3730	Han131124	FALSE	Pass	Pass				B, 12	U_TSP_KO---_ntg--_1.fsa	406.366	149	1069	92	5502	5492	405.505	5507	406.796	6	0.5783
Analyzed	U_TSP_KO---_ntg--_1	Sample	GS500LIZ_3730	Han131124	FALSE	Pass	Pass				B, 13	U_TSP_KO---_ntg--_1.fsa	407.399	247	1891	162	5514	5507	406.796	5520	407.915	7	0.6601
Analyzed	U_TSP_KO---_ntg--_1	Sample	GS500LIZ_3730	Han131124	FALSE	Pass	Pass				B, 14	U_TSP_KO---_ntg--_1.fsa	408.604	375	2291	197	5528	5520	407.915	5534	409.121	5	0.5119
Analyzed	U_TSP_KO---_ntg--_1	Sample	GS500LIZ_3730	Han131124	FALSE	Pass	Pass				B, 15	U_TSP_KO---_ntg--_1.fsa	410.586	214	1155	99	5551	5544	409.983	5555	410.93	5	0.473
Analyzed	U_TSP_KO---_ntg--_1	Sample	GS500LIZ_3730	Han131124	FALSE	Pass	Pass				B, 16	U_TSP_KO---_ntg--_1.fsa	411.62	101	414	35	5563	5557	411.103	5566	411.878	3	0.3438
Analyzed	U_TSP_KO---_ntg--_1	Sample	GS500LIZ_3730	Han131124	FALSE	Pass	Pass				B, 17	U_TSP_KO---_ntg--_1.fsa	412.568	460	2751	237	5574	5566	411.878	5580	413.085	5	0.513
Analyzed	U_TSP_KO---_ntg--_1	Sample	GS500LIZ_3730	Han131124	FALSE	Pass	Pass				B, 18	U_TSP_KO---_ntg--_1.fsa	413.775	117	468	40	5588	5582	413.258	5590	413.948	4	0.3483
Analyzed	U_TSP_KO---_ntg--_1	Sample	GS500LIZ_3730	Han131124	FALSE	Pass	Pass				B, 19	U_TSP_KO---_ntg--_1.fsa	414.724	837	4855	418	5599	5593	414.206	5603	415.069	5	0.4787
Analyzed	U_TSP_KO---_ntg--_1	Sample	GS500LIZ_3730	Han131124	FALSE	Pass	Pass				B, 20	U_TSP_KO---_ntg--_1.fsa	415.845	6452	48336	4170	5612	5603	415.069	5617	416.277	7	0.6085
Analyzed	U_TSP_KO---_ntg--_1	Sample	GS500LIZ_3730	Han131124	FALSE	Pass	Pass				B, 21	U_TSP_KO---_ntg--_1.fsa	416.795	5218	39184	3381	5623	5617	416.277	5630	417.399	6	0.5913
Analyzed	U_TSP_KO---_ntg--_1	Sample	GS500LIZ_3730	Han131124	FALSE	Pass	Pass				B, 22	U_TSP_KO---_ntg--_1.fsa	417.916	1357	8964	773	5636	5630	417.399	5641	418.348	6	0.5513
Analyzed	U_TSP_KO---_ntg--_1	Sample	GS500LIZ_3730	Han131124	FALSE	Pass	Pass				B, 23	U_TSP_KO---_ntg--_1.fsa	418.866	293	1224	105	5647	5643	418.521	5652	419.298	4	0.3559
Analyzed	U_TSP_KO---_ntg--_1	Sample	GS500LIZ_3730	Han131124	FALSE	Pass	Pass				B, 24	U_TSP_KO---_ntg--_1.fsa	425.088	1087	8788	760	5719	5709	424.223	5730	426.04	7	0.6478
Analyzed	U_TSP_KO---_ntg--_1	Sample	GS500LIZ_3730	Han131124	FALSE	Pass	Pass				G, 1	U_TSP_KO---_ntg--_1.fsa	415.845	320	2360	203	5612	5603	415.069	5618	416.363	7	0.6611
Analyzed	U_TSP_KO---_ntg--_1	Sample	GS500LIZ_3730	Han131124	FALSE	Pass	Pass				G, 2	U_TSP_KO---_ntg--_1.fsa	416.881	245	2119	182	5624	5618	416.363	5632	417.571	7	0.622
Analyzed	U_TSP_KO---_ntg--_1	Sample	GS500LIZ_3730	Han131124	FALSE	Pass	Pass				G, 3	U_TSP_KO---_ntg--_1.fsa	418.089	75	556	47	5638	5632	417.571	5644	418.607	6	0.5865
Analyzed	U_TSP_KO---_ntg--_1	Sample	GS500LIZ_3730	Han131124	FALSE	Pass	Pass				G, 4	U_TSP_KO---_ntg--_1.fsa	425.088	62	717	62	5719	5699	423.359	5737	426.645	11	0.9639
Analyzed	U_TSP_KO---_ntg--_1	Sample	GS500LIZ_3730	Han131124	FALSE	Pass	Pass				Y, 1	U_TSP_KO---_ntg--_1.fsa	68.1516	51	166	15	1591	1584	67.5084	1597	68.7034	3	0.3064
Analyzed	U_TSP_KO---_ntg--_1	Sample	GS500LIZ_3730	Han131124	FALSE	Pass	Pass				Y, 2	U_TSP_KO---_ntg--_1.fsa	333.315	51	193	16	4607	4600	332.719	4613	333.825	5	0.4259
Analyzed	U_TSP_KO---_ntg--_1	Sample	GS500LIZ_3730	Han131124	FALSE	Pass	Pass				Y, 3	U_TSP_KO---_ntg--_1.fsa	415.759	214	1128	97	5611	5603	415.069	5616	416.19	4	0.3913
Analyzed	U_TSP_KO---_ntg--_1	Sample	GS500LIZ_3730	Han131124	FALSE	Pass	Pass				Y, 4	U_TSP_KO---_ntg--_1.fsa	416.967	178	1090	94	5625	5616	416.19	5629	417.312	5	0.5103
Analyzed	U_TSP_KO---_ntg--_1	Sample	GS500LIZ_3730	Han131124	FALSE	Pass	Pass				Y, 5	U_TSP_KO---_ntg--_1.fsa	417.83	61	300	25	5635	5629	417.312	5641	418.348	3	0.3183
Analyzed	U_TSP_KO---_ntg--_1	Sample	GS500LIZ_3730	Han131124	FALSE	Pass	Pass				Y, 6	U_TSP_KO---_ntg--_1.fsa	576.061	50	218	22	7341	7332	575.152	7350	576.97	3	0.3323
Analyzed	U_TSP_KO---_ntg--_1	Sample	GS500LIZ_3730	Han131124	FALSE	Pass	Pass				R, 1	U_TSP_KO---_ntg--_1.fsa	67.1413	50	332	30	1580	1567	65.9499	1583	67.4166	9	0.8709
Analyzed	U_TSP_KO---_ntg--_1	Sample	GS500LIZ_3730	Han131124	FALSE	Pass	Pass				R, 2	U_TSP_KO---_ntg--_1.fsa	240.448	53	316	26	3511	3504	239.856	3520	241.209	12	1.0564
Analyzed	U_TSP_KO---_ntg--_1	Sample	GS500LIZ_3730	Han131124	FALSE	Pass	Pass				R, 3	U_TSP_KO---_ntg--_1.fsa	384.74	50	325	26	5238	5231	384.178	5244	385.221	5	0.4044
Analyzed	U_TSP_KO---_ntg--_1	Sample	GS500LIZ_3730	Han131124	FALSE	Pass	Pass				R, 4	U_TSP_KO---_ntg--_1.fsa	416.104	64	289	24	5615	5608	415.5	5620	416.536	2	0.2176
Analyzed	U_TSP_KO---_ntg--_1	Sample	GS500LIZ_3730	Han131124	FALSE	Pass	Pass				R, 5	U_TSP_KO---_ntg--_1.fsa	596.667	53	305	30	7545	7538	595.96	7554	597.576	9	0.9815
Analyzed	U_TSP_KO---_ntg--_1	Sample	GS500LIZ_3730	Han131124	FALSE	Pass	Pass				O, 1	U_TSP_KO---_ntg--_1.fsa	5.3636	86	688	62	899	890	4.5455	909	6.2727	7	0.7192
Analyzed	U_TSP_KO---_ntg--_1	Sample	GS500LIZ_3730	Han131124	FALSE	Pass	Pass				O, 2	U_TSP_KO---_ntg--_1.fsa	7.0909	78	459	41	918	909	6.2727	926	7.8182	6	0.5807
Analyzed	U_TSP_KO---_ntg--_1	Sample	GS500LIZ_3730	Han131124	FALSE	Pass	Pass				O, 3	U_TSP_KO---_ntg--_1.fsa	10.1818	397	2884	262	952	936	8.7273	961	11	6	0.5971
Analyzed	U_TSP_KO---_ntg--_1	Sample	GS500LIZ_3730	Han131124	FALSE	Pass	Pass				O, 4	U_TSP_KO---_ntg--_1.fsa	14.7273	830	5926	538	1002	993	13.9091	1014	15.8182	6	0.5846
Analyzed	U_TSP_KO---_ntg--_1	Sample	GS500LIZ_3730	Han131124	FALSE	Pass	Pass				O, 5	U_TSP_KO---_ntg--_1.fsa	16.8182	2449	17663	1605	1025	1014	15.8182	1033	17.5455	6	0.6114
Analyzed	U_TSP_KO---_ntg--_1	Sample	GS500LIZ_3730	Han131124	FALSE	Pass	Pass				O, 6	U_TSP_KO---_ntg--_1.fsa	18.5455	211	1589	144	1044	1033	17.5455	1052	19.2727	7	0.6669
Analyzed	U_TSP_KO---_ntg--_1	Sample	GS500LIZ_3730	Han131124	FALSE	Pass	Pass				O, 7	U_TSP_KO---_ntg--_1.fsa	23.3636	1281	13426	1220	1097	1088	22.5455	1109	24.4545	11	1.0311
Analyzed	U_TSP_KO---_ntg--_1	Sample	GS500LIZ_3730	Han131124	FALSE	Pass	Pass				O, 8	U_TSP_KO---_ntg--_1.fsa	26	31150	316721	28792	1126	1109	24.4545	1137	27	9	0.8348
Analyzed	U_TSP_KO---_ntg--_1	Sample	GS500LIZ_3730	Han131124	FALSE	Pass	Pass				O, 9	U_TSP_KO---_ntg--_1.fsa	27.7273	1315	12120	1101	1145	1137	27	1153	28.4545	8	0.7818
Analyzed	U_TSP_KO---_ntg--_1	Sample	GS500LIZ_3730	Han131124	FALSE	Pass	Pass				O, 10	U_TSP_KO---_ntg--_1.fsa	28.8182	167	503	45	1157	1153	28.4545	1163	29.3636	3	0.2871
Analyzed	U_TSP_KO---_ntg--_1	Sample	GS500LIZ_3730	Han131124	FALSE	Pass	Pass				O, 11	U_TSP_KO---_ntg--_1.fsa	30.9091	522	3879	352	1180	1171	30.0909	1190	31.8182	8	0.7328
Analyzed	U_TSP_KO---_ntg--_1	Sample	GS500LIZ_3730	Han131124	FALSE	Pass	Pass				O, 12	U_TSP_KO---_ntg--_1.fsa	33.6364	1078	9664	878	1210	1198	32.5455	1223	34.8182	8	0.7518
Analyzed	U_TSP_KO---_ntg--_1	Sample	GS500LIZ_3730	Han131124	FALSE	Pass	Pass				O, 13	U_TSP_KO---_ntg--_1.fsa	37.2727	1230	7338	667	1250	1241	36.4545	1258	38	5	0.5109
Analyzed	U_TSP_KO---_ntg--_1	Sample	GS500LIZ_3730	Han131124	FALSE	Pass	Pass				O, 14	U_TSP_KO---_ntg--_1.fsa	50	1380	8684	780	1390	1381	49.1818	1398	50.7102	5	0.508
Analyzed	U_TSP_KO---_ntg--_1	Sample	GS500LIZ_3730	Han131124	FALSE	Pass	Pass				O, 15	U_TSP_KO---_ntg--_1.fsa	50.8879	71	398	35	1400	1398	50.7102	1409	51.6883	3	0.2668
Analyzed	U_TSP_KO---_ntg--_1	Sample	GS500LIZ_3730	Han131124	FALSE	Pass	Pass				O, 16	U_TSP_KO---_ntg--_1.fsa	75	1574	9009	847	1665	1656	74.1622	1672	75.6669	5	0.4743
Analyzed	U_TSP_KO---_ntg--_1	Sample	GS500LIZ_3730	Han131124	FALSE	Pass	Pass				O, 17	U_TSP_KO---_ntg--_1.fsa	100	1705	9717	896	1927	1918	99.1396	1934	100.616	4	0.4609
Analyzed	U_TSP_KO---_ntg--_1	Sample	GS500LIZ_3730	Han131124	FALSE	Pass	Pass				O, 18	U_TSP_KO---_ntg--_1.fsa	139	1907	10927	1072	2358	2349	138.16	2366	139.828	4	0.4851
Analyzed	U_TSP_KO---_ntg--_1	Sample	GS500LIZ_3730	Han131124	FALSE	Pass	Pass				O, 19	U_TSP_KO---_ntg--_1.fsa	150	1925	11040	1070	2466	2458	149.197	2474	150.749	5	0.4886
Analyzed	U_TSP_KO---_ntg--_1	Sample	GS500LIZ_3730	Han131124	FALSE	Pass	Pass				O, 20	U_TSP_KO---_ntg--_1.fsa	159.028	67	406	36	2565	2558	158.406	2568	159.294	4	0.3935
Analyzed	U_TSP_KO---_ntg--_1	Sample	GS500LIZ_3730	Han131124	FALSE	Pass	Pass				O, 21	U_TSP_KO---_ntg--_1.fsa	160	2015	11439	1015	2576	2568	159.294	2585	160.802	5	0.4498
Analyzed	U_TSP_KO---_ntg--_1	Sample	GS500LIZ_3730	Han131124	FALSE	Pass	Pass				O, 22	U_TSP_KO---_ntg--_1.fsa	198.973	78	536	45	3022	3007	197.688	3025	199.23	4	0.406
Analyzed	U_TSP_KO---_ntg--_1	Sample	GS500LIZ_3730	Han131124	FALSE	Pass	Pass				O, 23	U_TSP_KO---_ntg--_1.fsa	200	2157	13069	1115	3034	3025	199.23	3042	200.681	5	0.4659
Analyzed	U_TSP_KO---_ntg--_1	Sample	GS500LIZ_3730	Han131124	FALSE	Pass	Pass				O, 24	U_TSP_KO---_ntg--_1.fsa	246.277	84	566	47	3580	3571	245.517	3583	246.53	6	0.5235
Analyzed	U_TSP_KO---_ntg--_1	Sample	GS500LIZ_3730	Han131124	FALSE	Pass	Pass				O, 25	U_TSP_KO---_ntg--_1.fsa	247.29	2289	14885	1256	3592	3583	246.53	3619	249.569	5	0.483
Analyzed	U_TSP_KO---_ntg--_1	Sample	GS500LIZ_3730	Han131124	FALSE	Pass	Pass				O, 26	U_TSP_KO---_ntg--_1.fsa	298.995	60	577	48	4207	4193	297.823	4210	299.247	8	0.7258
Analyzed	U_TSP_KO---_ntg--_1	Sample	GS500LIZ_3730	Han131124	FALSE	Pass	Pass				O, 27	U_TSP_KO---_ntg--_1.fsa	300	2223	15368	1311	4219	4210	299.247	4230	300.953	6	0.5344
Analyzed	U_TSP_KO---_ntg--_1	Sample	GS500LIZ_3730	Han131124	FALSE	Pass	Pass				O, 28	U_TSP_KO---_ntg--_1.fsa	338.752	52	536	45	4671	4655	337.394	4673	338.922	4	0.3394
Analyzed	U_TSP_KO---_ntg--_1	Sample	GS500LIZ_3730	Han131124	FALSE	Pass	Pass				O, 29	U_TSP_KO---_ntg--_1.fsa	339.77	2144	15308	1297	4683	4673	338.922	4703	341.465	6	0.5407
Analyzed	U_TSP_KO---_ntg--_1	Sample	GS500LIZ_3730	Han131124	FALSE	Pass	Pass				O, 30	U_TSP_KO---_ntg--_1.fsa	350	2139	15690	1276	4804	4794	349.157	4825	351.679	6	0.5308
Analyzed	U_TSP_KO---_ntg--_1	Sample	GS500LIZ_3730	Han131124	FALSE	Pass	Pass				O, 31	U_TSP_KO---_ntg--_1.fsa	400	2195	17057	1431	5428	5417	399.115	5447	401.634	7	0.599
Analyzed	U_TSP_KO---_ntg--_1	Sample	GS500LIZ_3730	Han131124	FALSE	Pass	Pass				O, 32	U_TSP_KO---_ntg--_1.fsa	450	2262	19069	1554	6006	5994	448.955	6023	451.319	7	0.6296
Analyzed	U_TSP_KO---_ntg--_1	Sample	GS500LIZ_3730	Han131124	FALSE	Pass	Pass				O, 33	U_TSP_KO---_ntg--_1.fsa	490	2292	21121	1980	6489	6469	488.221	6511	492.159	8	0.7743
Analyzed	U_TSP_KO---_ntg--_1	Sample	GS500LIZ_3730	Han131124	FALSE	Pass	Pass				O, 34	U_TSP_KO---_ntg--_1.fsa	500	2332	22196	2273	6588	6569	498.023	6609	502.121	8	0.8842
Analyzed	U_TSP_KO---_ntg--_2	Sample	GS500LIZ_3730	Han131124	FALSE	Pass	Pass				B, 1	U_TSP_KO---_ntg--_2.fsa	77.3937	151	754	72	1683	1676	76.7235	1690	78.0639	4	0.4648
Analyzed	U_TSP_KO---_ntg--_2	Sample	GS500LIZ_3730	Han131124	FALSE	Pass	Pass				B, 2	U_TSP_KO---_ntg--_2.fsa	92.4292	165	1777	170	1840	1836	92.0459	1851	93.483	5	0.4973
Analyzed	U_TSP_KO---_ntg--_2	Sample	GS500LIZ_3730	Han131124	FALSE	Pass	Pass				B, 3	U_TSP_KO---_ntg--_2.fsa	102.033	121	648	57	1942	1935	101.414	1947	102.475	4	0.4408
Analyzed	U_TSP_KO---_ntg--_2	Sample	GS500LIZ_3730	Han131124	FALSE	Pass	Pass				B, 4	U_TSP_KO---_ntg--_2.fsa	408.592	327	2271	197	5502	5494	407.897	5511	409.374	6	0.583
Analyzed	U_TSP_KO---_ntg--_2	Sample	GS500LIZ_3730	Han131124	FALSE	Pass	Pass				B, 5	U_TSP_KO---_ntg--_2.fsa	412.59	125	756	65	5548	5542	412.069	5554	413.112	6	0.5223
Analyzed	U_TSP_KO---_ntg--_2	Sample	GS500LIZ_3730	Han131124	FALSE	Pass	Pass				B, 6	U_TSP_KO---_ntg--_2.fsa	414.765	495	2836	246	5573	5567	414.243	5577	415.113	5	0.4846
Analyzed	U_TSP_KO---_ntg--_2	Sample	GS500LIZ_3730	Han131124	FALSE	Pass	Pass				B, 7	U_TSP_KO---_ntg--_2.fsa	415.809	3164	24543	2135	5585	5577	415.113	5591	416.331	6	0.6091
Analyzed	U_TSP_KO---_ntg--_2	Sample	GS500LIZ_3730	Han131124	FALSE	Pass	Pass				B, 8	U_TSP_KO---_ntg--_2.fsa	416.854	2529	19653	1710	5597	5591	416.331	5604	417.463	7	0.6168
Analyzed	U_TSP_KO---_ntg--_2	Sample	GS500LIZ_3730	Han131124	FALSE	Pass	Pass				B, 9	U_TSP_KO---_ntg--_2.fsa	417.899	797	5324	463	5609	5604	417.463	5616	418.508	6	0.5611
Analyzed	U_TSP_KO---_ntg--_2	Sample	GS500LIZ_3730	Han131124	FALSE	Pass	Pass				B, 10	U_TSP_KO---_ntg--_2.fsa	425.045	466	3567	311	5691	5682	424.26	5701	425.918	7	0.6674
Analyzed	U_TSP_KO---_ntg--_2	Sample	GS500LIZ_3730	Han131124	FALSE	Pass	Pass				G, 1	U_TSP_KO---_ntg--_2.fsa	415.896	183	1342	116	5586	5578	415.2	5592	416.418	6	0.5545
Analyzed	U_TSP_KO---_ntg--_2	Sample	GS500LIZ_3730	Han131124	FALSE	Pass	Pass				G, 2	U_TSP_KO---_ntg--_2.fsa	416.941	145	1156	100	5598	5592	416.418	5605	417.55	7	0.631
Analyzed	U_TSP_KO---_ntg--_2	Sample	GS500LIZ_3730	Han131124	FALSE	Pass	Pass				G, 3	U_TSP_KO---_ntg--_2.fsa	417.899	52	387	33	5609	5605	417.55	5618	418.682	8	0.7775
Analyzed	U_TSP_KO---_ntg--_2	Sample	GS500LIZ_3730	Han131124	FALSE	Pass	Pass				Y, 1	U_TSP_KO---_ntg--_2.fsa	307.471	55	230	19	4288	4286	307.297	4297	308.251	4	0.4083
Analyzed	U_TSP_KO---_ntg--_2	Sample	GS500LIZ_3730	Han131124	FALSE	Pass	Pass				Y, 2	U_TSP_KO---_ntg--_2.fsa	377.413	63	283	22	5124	5117	376.848	5130	377.898	8	0.6463
Analyzed	U_TSP_KO---_ntg--_2	Sample	GS500LIZ_3730	Han131124	FALSE	Pass	Pass				Y, 3	U_TSP_KO---_ntg--_2.fsa	391.082	51	216	17	5293	5286	390.515	5299	391.568	5	0.4281
Analyzed	U_TSP_KO---_ntg--_2	Sample	GS500LIZ_3730	Han131124	FALSE	Pass	Pass				Y, 4	U_TSP_KO---_ntg--_2.fsa	415.635	99	598	52	5583	5576	415.026	5590	416.244	4	0.3481
Analyzed	U_TSP_KO---_ntg--_2	Sample	GS500LIZ_3730	Han131124	FALSE	Pass	Pass				Y, 5	U_TSP_KO---_ntg--_2.fsa	416.767	99	480	41	5596	5590	416.244	5603	417.376	5	0.4705
Analyzed	U_TSP_KO---_ntg--_2	Sample	GS500LIZ_3730	Han131124	FALSE	Pass	Pass				Y, 6	U_TSP_KO---_ntg--_2.fsa	464.173	51	344	28	6154	6143	463.276	6160	464.663	9	0.7865
Analyzed	U_TSP_KO---_ntg--_2	Sample	GS500LIZ_3730	Han131124	FALSE	Pass	Pass				Y, 7	U_TSP_KO---_ntg--_2.fsa	492.201	52	284	28	6477	6466	491.096	6483	492.808	8	0.8901
Analyzed	U_TSP_KO---_ntg--_2	Sample	GS500LIZ_3730	Han131124	FALSE	Pass	Pass				R, 1	U_TSP_KO---_ntg--_2.fsa	98.4662	52	243	23	1903	1896	97.7953	1909	99.0414	2	0.2269
Analyzed	U_TSP_KO---_ntg--_2	Sample	GS500LIZ_3730	Han131124	FALSE	Pass	Pass				R, 2	U_TSP_KO---_ntg--_2.fsa	237.83	51	201	17	3466	3460	237.321	3471	238.255	3	0.3243
Analyzed	U_TSP_KO---_ntg--_2	Sample	GS500LIZ_3730	Han131124	FALSE	Pass	Pass				R, 3	U_TSP_KO---_ntg--_2.fsa	250.639	50	220	18	3617	3610	250.046	3621	250.978	3	0.2822
Analyzed	U_TSP_KO---_ntg--_2	Sample	GS500LIZ_3730	Han131124	FALSE	Pass	Pass				R, 4	U_TSP_KO---_ntg--_2.fsa	279.967	52	241	20	3964	3956	279.293	3970	280.473	7	0.6095
Analyzed	U_TSP_KO---_ntg--_2	Sample	GS500LIZ_3730	Han131124	FALSE	Pass	Pass				R, 5	U_TSP_KO---_ntg--_2.fsa	281.232	50	178	15	3979	3970	280.473	3983	281.569	9	0.8155
Analyzed	U_TSP_KO---_ntg--_2	Sample	GS500LIZ_3730	Han131124	FALSE	Pass	Pass				R, 6	U_TSP_KO---_ntg--_2.fsa	495.161	53	392	40	6506	6502	494.749	6523	496.928	7	0.7533
Analyzed	U_TSP_KO---_ntg--_2	Sample	GS500LIZ_3730	Han131124	FALSE	Pass	Pass				R, 7	U_TSP_KO---_ntg--_2.fsa	597.32	58	219	22	7496	7489	596.598	7505	598.247	9	1.0077
Analyzed	U_TSP_KO---_ntg--_2	Sample	GS500LIZ_3730	Han131124	FALSE	Pass	Pass				O, 1	U_TSP_KO---_ntg--_2.fsa	5.0366	106	931	85	894	886	4.304	905	6.044	7	0.6774
Analyzed	U_TSP_KO---_ntg--_2	Sample	GS500LIZ_3730	Han131124	FALSE	Pass	Pass				O, 2	U_TSP_KO---_ntg--_2.fsa	6.9597	106	598	54	915	905	6.044	923	7.6923	6	0.5939
Analyzed	U_TSP_KO---_ntg--_2	Sample	GS500LIZ_3730	Han131124	FALSE	Pass	Pass				O, 3	U_TSP_KO---_ntg--_2.fsa	9.9817	480	3330	304	948	938	9.0659	957	10.8059	6	0.5992
Analyzed	U_TSP_KO---_ntg--_2	Sample	GS500LIZ_3730	Han131124	FALSE	Pass	Pass				O, 4	U_TSP_KO---_ntg--_2.fsa	13.1868	64	233	21	983	976	12.5458	989	13.7363	4	0.3717
Analyzed	U_TSP_KO---_ntg--_2	Sample	GS500LIZ_3730	Han131124	FALSE	Pass	Pass				O, 5	U_TSP_KO---_ntg--_2.fsa	14.5604	965	6304	577	998	989	13.7363	1010	15.6593	6	0.5558
Analyzed	U_TSP_KO---_ntg--_2	Sample	GS500LIZ_3730	Han131124	FALSE	Pass	Pass				O, 6	U_TSP_KO---_ntg--_2.fsa	16.5751	2926	20560	1882	1020	1010	15.6593	1029	17.3993	6	0.6003
Analyzed	U_TSP_KO---_ntg--_2	Sample	GS500LIZ_3730	Han131124	FALSE	Pass	Pass				O, 7	U_TSP_KO---_ntg--_2.fsa	18.315	185	1183	108	1039	1029	17.3993	1047	19.0476	6	0.5507
Analyzed	U_TSP_KO---_ntg--_2	Sample	GS500LIZ_3730	Han131124	FALSE	Pass	Pass				O, 8	U_TSP_KO---_ntg--_2.fsa	23.1685	1631	17856	1635	1092	1083	22.3443	1104	24.2674	11	1.0568
Analyzed	U_TSP_KO---_ntg--_2	Sample	GS500LIZ_3730	Han131124	FALSE	Pass	Pass				O, 9	U_TSP_KO---_ntg--_2.fsa	25.8242	31018	342065	31324	1121	1104	24.2674	1133	26.9231	9	0.8971
Analyzed	U_TSP_KO---_ntg--_2	Sample	GS500LIZ_3730	Han131124	FALSE	Pass	Pass				O, 10	U_TSP_KO---_ntg--_2.fsa	27.5641	1746	19104	1749	1140	1133	26.9231	1149	28.3883	7	0.7152
Analyzed	U_TSP_KO---_ntg--_2	Sample	GS500LIZ_3730	Han131124	FALSE	Pass	Pass				O, 11	U_TSP_KO---_ntg--_2.fsa	28.7546	187	588	53	1153	1149	28.3883	1159	29.304	3	0.2864
Analyzed	U_TSP_KO---_ntg--_2	Sample	GS500LIZ_3730	Han131124	FALSE	Pass	Pass				O, 12	U_TSP_KO---_ntg--_2.fsa	30.6777	358	2114	193	1174	1165	29.8535	1181	31.3187	5	0.4886
Analyzed	U_TSP_KO---_ntg--_2	Sample	GS500LIZ_3730	Han131124	FALSE	Pass	Pass				O, 13	U_TSP_KO---_ntg--_2.fsa	31.5018	62	292	26	1183	1181	31.3187	1190	32.1429	4	0.4186
Analyzed	U_TSP_KO---_ntg--_2	Sample	GS500LIZ_3730	Han131124	FALSE	Pass	Pass				O, 14	U_TSP_KO---_ntg--_2.fsa	33.5165	1325	11907	1090	1205	1190	32.1429	1218	34.707	8	0.7716
Analyzed	U_TSP_KO---_ntg--_2	Sample	GS500LIZ_3730	Han131124	FALSE	Pass	Pass				O, 15	U_TSP_KO---_ntg--_2.fsa	37.1795	1489	8543	782	1245	1236	36.3553	1253	37.9121	5	0.5008
Analyzed	U_TSP_KO---_ntg--_2	Sample	GS500LIZ_3730	Han131124	FALSE	Pass	Pass				O, 16	U_TSP_KO---_ntg--_2.fsa	50	1680	10329	936	1385	1376	49.1758	1393	50.7166	5	0.496
Analyzed	U_TSP_KO---_ntg--_2	Sample	GS500LIZ_3730	Han131124	FALSE	Pass	Pass				O, 17	U_TSP_KO---_ntg--_2.fsa	50.8959	93	552	49	1395	1393	50.7166	1404	51.7035	3	0.2751
Analyzed	U_TSP_KO---_ntg--_2	Sample	GS500LIZ_3730	Han131124	FALSE	Pass	Pass				O, 18	U_TSP_KO---_ntg--_2.fsa	75	1935	10849	1027	1658	1650	74.2511	1666	75.766	5	0.4778
Analyzed	U_TSP_KO---_ntg--_2	Sample	GS500LIZ_3730	Han131124	FALSE	Pass	Pass				O, 19	U_TSP_KO---_ntg--_2.fsa	100	2072	11301	1040	1919	1911	99.2331	1927	100.707	4	0.4509
Analyzed	U_TSP_KO---_ntg--_2	Sample	GS500LIZ_3730	Han131124	FALSE	Pass	Pass				O, 20	U_TSP_KO---_ntg--_2.fsa	139	2356	13095	1285	2349	2340	138.159	2357	139.828	4	0.4789
Analyzed	U_TSP_KO---_ntg--_2	Sample	GS500LIZ_3730	Han131124	FALSE	Pass	Pass				O, 21	U_TSP_KO---_ntg--_2.fsa	148.896	51	331	33	2446	2439	148.191	2449	149.197	5	0.503
Analyzed	U_TSP_KO---_ntg--_2	Sample	GS500LIZ_3730	Han131124	FALSE	Pass	Pass				O, 22	U_TSP_KO---_ntg--_2.fsa	150	2378	13436	1302	2457	2449	149.197	2465	150.749	5	0.487
Analyzed	U_TSP_KO---_ntg--_2	Sample	GS500LIZ_3730	Han131124	FALSE	Pass	Pass				O, 23	U_TSP_KO---_ntg--_2.fsa	159.028	53	293	26	2556	2549	158.406	2558	159.205	5	0.4489
Analyzed	U_TSP_KO---_ntg--_2	Sample	GS500LIZ_3730	Han131124	FALSE	Pass	Pass				O, 24	U_TSP_KO---_ntg--_2.fsa	160	2393	13798	1226	2567	2558	159.205	2575	160.716	5	0.4585
Analyzed	U_TSP_KO---_ntg--_2	Sample	GS500LIZ_3730	Han131124	FALSE	Pass	Pass				O, 25	U_TSP_KO---_ntg--_2.fsa	199.137	66	450	38	3012	3002	198.273	3014	199.309	5	0.432
Analyzed	U_TSP_KO---_ntg--_2	Sample	GS500LIZ_3730	Han131124	FALSE	Pass	Pass				O, 26	U_TSP_KO---_ntg--_2.fsa	200	2669	15671	1345	3022	3014	199.309	3031	200.769	5	0.4451
Analyzed	U_TSP_KO---_ntg--_2	Sample	GS500LIZ_3730	Han131124	FALSE	Pass	Pass				O, 27	U_TSP_KO---_ntg--_2.fsa	247.333	2749	17778	1507	3578	3569	246.57	3587	248.096	5	0.5008
Analyzed	U_TSP_KO---_ntg--_2	Sample	GS500LIZ_3730	Han131124	FALSE	Pass	Pass				O, 28	U_TSP_KO---_ntg--_2.fsa	248.435	97	682	57	3591	3587	248.096	3604	249.537	4	0.339
Analyzed	U_TSP_KO---_ntg--_2	Sample	GS500LIZ_3730	Han131124	FALSE	Pass	Pass				O, 29	U_TSP_KO---_ntg--_2.fsa	298.991	61	474	39	4190	4180	298.151	4193	299.244	5	0.4436
Analyzed	U_TSP_KO---_ntg--_2	Sample	GS500LIZ_3730	Han131124	FALSE	Pass	Pass				O, 30	U_TSP_KO---_ntg--_2.fsa	300	2744	18351	1570	4202	4193	299.244	4212	300.87	6	0.518
Analyzed	U_TSP_KO---_ntg--_2	Sample	GS500LIZ_3730	Han131124	FALSE	Pass	Pass				O, 31	U_TSP_KO---_ntg--_2.fsa	338.772	58	405	34	4652	4642	337.919	4654	338.942	4	0.3413
Analyzed	U_TSP_KO---_ntg--_2	Sample	GS500LIZ_3730	Han131124	FALSE	Pass	Pass				O, 32	U_TSP_KO---_ntg--_2.fsa	339.795	2601	18473	1574	4664	4654	338.942	4675	340.733	6	0.5481
Analyzed	U_TSP_KO---_ntg--_2	Sample	GS500LIZ_3730	Han131124	FALSE	Pass	Pass				O, 33	U_TSP_KO---_ntg--_2.fsa	340.903	57	489	41	4677	4675	340.733	4694	342.351	3	0.2556
Analyzed	U_TSP_KO---_ntg--_2	Sample	GS500LIZ_3730	Han131124	FALSE	Pass	Pass				O, 34	U_TSP_KO---_ntg--_2.fsa	350	2606	18539	1530	4784	4774	349.152	4795	350.885	6	0.5306
Analyzed	U_TSP_KO---_ntg--_2	Sample	GS500LIZ_3730	Han131124	FALSE	Pass	Pass				O, 35	U_TSP_KO---_ntg--_2.fsa	400	2644	20713	1765	5403	5393	399.189	5430	402.342	7	0.6153
Analyzed	U_TSP_KO---_ntg--_2	Sample	GS500LIZ_3730	Han131124	FALSE	Pass	Pass				O, 36	U_TSP_KO---_ntg--_2.fsa	450	2731	23193	1883	5976	5964	448.945	6001	451.95	7	0.6031
Analyzed	U_TSP_KO---_ntg--_2	Sample	GS500LIZ_3730	Han131124	FALSE	Pass	Pass				O, 37	U_TSP_KO---_ntg--_2.fsa	490	2850	26283	2506	6455	6430	487.748	6482	492.706	8	0.7744
Analyzed	U_TSP_KO---_ntg--_2	Sample	GS500LIZ_3730	Han131124	FALSE	Pass	Pass				O, 38	U_TSP_KO---_ntg--_2.fsa	500	2827	26586	2777	6552	6529	497.558	6581	502.99	8	0.8827
Analyzed	U_TSP_KO---_ntg--_3	Sample	GS500LIZ_3730	Han131124	FALSE	Pass	Pass				B, 1	U_TSP_KO---_ntg--_3.fsa	69.6047	104	501	46	1611	1606	69.1422	1614	69.8824	4	0.4154
Analyzed	U_TSP_KO---_ntg--_3	Sample	GS500LIZ_3730	Han131124	FALSE	Pass	Pass				B, 2	U_TSP_KO---_ntg--_3.fsa	77.3928	234	1155	110	1694	1687	76.7228	1701	78.0628	4	0.4527
Analyzed	U_TSP_KO---_ntg--_3	Sample	GS500LIZ_3730	Han131124	FALSE	Pass	Pass				B, 3	U_TSP_KO---_ntg--_3.fsa	80.3601	130	594	56	1725	1720	79.8814	1731	80.9344	4	0.3947
Analyzed	U_TSP_KO---_ntg--_3	Sample	GS500LIZ_3730	Han131124	FALSE	Pass	Pass				B, 4	U_TSP_KO---_ntg--_3.fsa	92.3309	223	3254	311	1850	1842	91.5644	1866	93.8641	11	1.0947
Analyzed	U_TSP_KO---_ntg--_3	Sample	GS500LIZ_3730	Han131124	FALSE	Pass	Pass				B, 5	U_TSP_KO---_ntg--_3.fsa	102.028	187	1053	92	1953	1947	101.499	1959	102.558	5	0.4528
Analyzed	U_TSP_KO---_ntg--_3	Sample	GS500LIZ_3730	Han131124	FALSE	Pass	Pass				B, 6	U_TSP_KO---_ntg--_3.fsa	406.611	220	1592	138	5492	5482	405.74	5494	406.785	4	0.351
Analyzed	U_TSP_KO---_ntg--_3	Sample	GS500LIZ_3730	Han131124	FALSE	Pass	Pass				B, 7	U_TSP_KO---_ntg--_3.fsa	407.394	297	2624	228	5501	5496	406.959	5508	408.004	8	0.7388
Analyzed	U_TSP_KO---_ntg--_3	Sample	GS500LIZ_3730	Han131124	FALSE	Pass	Pass				B, 8	U_TSP_KO---_ntg--_3.fsa	408.614	362	2760	240	5515	5508	408.004	5523	409.311	7	0.643
Analyzed	U_TSP_KO---_ntg--_3	Sample	GS500LIZ_3730	Han131124	FALSE	Pass	Pass				B, 9	U_TSP_KO---_ntg--_3.fsa	411.664	107	521	45	5550	5543	411.054	5553	411.925	5	0.4501
Analyzed	U_TSP_KO---_ntg--_3	Sample	GS500LIZ_3730	Han131124	FALSE	Pass	Pass				B, 10	U_TSP_KO---_ntg--_3.fsa	412.623	191	1026	89	5561	5555	412.1	5566	413.059	5	0.4671
Analyzed	U_TSP_KO---_ntg--_3	Sample	GS500LIZ_3730	Han131124	FALSE	Pass	Pass				B, 11	U_TSP_KO---_ntg--_3.fsa	413.757	129	508	44	5574	5569	413.321	5577	414.019	3	0.3425
Analyzed	U_TSP_KO---_ntg--_3	Sample	GS500LIZ_3730	Han131124	FALSE	Pass	Pass				B, 12	U_TSP_KO---_ntg--_3.fsa	414.804	560	3334	290	5586	5580	414.281	5590	415.153	5	0.4785
Analyzed	U_TSP_KO---_ntg--_3	Sample	GS500LIZ_3730	Han131124	FALSE	Pass	Pass				B, 13	U_TSP_KO---_ntg--_3.fsa	415.851	5022	36669	3200	5598	5590	415.153	5603	416.288	6	0.5994
Analyzed	U_TSP_KO---_ntg--_3	Sample	GS500LIZ_3730	Han131124	FALSE	Pass	Pass				B, 14	U_TSP_KO---_ntg--_3.fsa	416.812	4776	37927	3311	5609	5603	416.288	5617	417.511	7	0.6122
Analyzed	U_TSP_KO---_ntg--_3	Sample	GS500LIZ_3730	Han131124	FALSE	Pass	Pass				B, 15	U_TSP_KO---_ntg--_3.fsa	417.947	1408	9172	801	5622	5617	417.511	5628	418.471	6	0.5471
Analyzed	U_TSP_KO---_ntg--_3	Sample	GS500LIZ_3730	Han131124	FALSE	Pass	Pass				B, 16	U_TSP_KO---_ntg--_3.fsa	418.908	163	615	53	5633	5630	418.646	5638	419.345	3	0.3369
Analyzed	U_TSP_KO---_ntg--_3	Sample	GS500LIZ_3730	Han131124	FALSE	Pass	Pass				B, 17	U_TSP_KO---_ntg--_3.fsa	425.118	810	6365	557	5704	5692	424.068	5714	425.994	7	0.6195
Analyzed	U_TSP_KO---_ntg--_3	Sample	GS500LIZ_3730	Han131124	FALSE	Pass	Pass				G, 1	U_TSP_KO---_ntg--_3.fsa	416.201	108	691	60	5602	5592	415.328	5606	416.55	7	0.6261
Analyzed	U_TSP_KO---_ntg--_3	Sample	GS500LIZ_3730	Han131124	FALSE	Pass	Pass				G, 2	U_TSP_KO---_ntg--_3.fsa	417.161	128	817	71	5613	5606	416.55	5619	417.685	6	0.5735
Analyzed	U_TSP_KO---_ntg--_3	Sample	GS500LIZ_3730	Han131124	FALSE	Pass	Pass				G, 3	U_TSP_KO---_ntg--_3.fsa	417.947	51	348	30	5622	5619	417.685	5631	418.734	8	0.7808
Analyzed	U_TSP_KO---_ntg--_3	Sample	GS500LIZ_3730	Han131124	FALSE	Pass	Pass				Y, 1	U_TSP_KO---_ntg--_3.fsa	92.0434	57	183	17	1847	1840	91.3727	1853	92.6183	4	0.4469
Analyzed	U_TSP_KO---_ntg--_3	Sample	GS500LIZ_3730	Han131124	FALSE	Pass	Pass				Y, 2	U_TSP_KO---_ntg--_3.fsa	232.733	51	151	12	3420	3416	232.394	3425	233.157	2	0.246
Analyzed	U_TSP_KO---_ntg--_3	Sample	GS500LIZ_3730	Han131124	FALSE	Pass	Pass				Y, 3	U_TSP_KO---_ntg--_3.fsa	376.885	52	265	21	5131	5124	376.319	5140	377.613	8	0.6545
Analyzed	U_TSP_KO---_ntg--_3	Sample	GS500LIZ_3730	Han131124	FALSE	Pass	Pass				Y, 4	U_TSP_KO---_ntg--_3.fsa	408.439	56	269	23	5513	5506	407.83	5519	408.962	2	0.175
Analyzed	U_TSP_KO---_ntg--_3	Sample	GS500LIZ_3730	Han131124	FALSE	Pass	Pass				Y, 5	U_TSP_KO---_ntg--_3.fsa	520.412	51	227	23	6758	6753	519.897	6763	520.928	4	0.4879
Analyzed	U_TSP_KO---_ntg--_3	Sample	GS500LIZ_3730	Han131124	FALSE	Pass	Pass				Y, 6	U_TSP_KO---_ntg--_3.fsa	598.247	57	310	31	7513	7503	597.216	7519	598.866	4	0.4183
Analyzed	U_TSP_KO---_ntg--_3	Sample	GS500LIZ_3730	Han131124	FALSE	Pass	Pass				R, 1	U_TSP_KO---_ntg--_3.fsa	352.418	52	151	12	4828	4821	351.854	4833	352.821	4	0.3449
Analyzed	U_TSP_KO---_ntg--_3	Sample	GS500LIZ_3730	Han131124	FALSE	Pass	Pass				R, 2	U_TSP_KO---_ntg--_3.fsa	354.031	52	323	26	4848	4841	353.466	4853	354.434	2	0.1835
Analyzed	U_TSP_KO---_ntg--_3	Sample	GS500LIZ_3730	Han131124	FALSE	Pass	Pass				R, 3	U_TSP_KO---_ntg--_3.fsa	464.447	51	167	13	6167	6164	464.2	6173	464.941	3	0.2964
Analyzed	U_TSP_KO---_ntg--_3	Sample	GS500LIZ_3730	Han131124	FALSE	Pass	Pass				O, 1	U_TSP_KO---_ntg--_3.fsa	5.1095	111	862	78	903	894	4.2883	914	6.1131	7	0.71
Analyzed	U_TSP_KO---_ntg--_3	Sample	GS500LIZ_3730	Han131124	FALSE	Pass	Pass				O, 2	U_TSP_KO---_ntg--_3.fsa	6.8431	105	593	54	922	914	6.1131	931	7.6642	5	0.5306
Analyzed	U_TSP_KO---_ntg--_3	Sample	GS500LIZ_3730	Han131124	FALSE	Pass	Pass				O, 3	U_TSP_KO---_ntg--_3.fsa	10.0365	439	3602	328	957	931	7.6642	965	10.7664	7	0.6752
Analyzed	U_TSP_KO---_ntg--_3	Sample	GS500LIZ_3730	Han131124	FALSE	Pass	Pass				O, 4	U_TSP_KO---_ntg--_3.fsa	13.2299	70	307	28	992	984	12.5	998	13.7774	4	0.4225
Analyzed	U_TSP_KO---_ntg--_3	Sample	GS500LIZ_3730	Han131124	FALSE	Pass	Pass				O, 5	U_TSP_KO---_ntg--_3.fsa	14.5985	968	6043	551	1007	998	13.7774	1018	15.6022	5	0.5349
Analyzed	U_TSP_KO---_ntg--_3	Sample	GS500LIZ_3730	Han131124	FALSE	Pass	Pass				O, 6	U_TSP_KO---_ntg--_3.fsa	16.6058	2992	20349	1856	1029	1018	15.6022	1038	17.427	6	0.5822
Analyzed	U_TSP_KO---_ntg--_3	Sample	GS500LIZ_3730	Han131124	FALSE	Pass	Pass				O, 7	U_TSP_KO---_ntg--_3.fsa	19.0693	406	3279	299	1056	1038	17.427	1063	19.708	6	0.5495
Analyzed	U_TSP_KO---_ntg--_3	Sample	GS500LIZ_3730	Han131124	FALSE	Pass	Pass				O, 8	U_TSP_KO---_ntg--_3.fsa	23.0839	1407	15323	1398	1100	1092	22.354	1114	24.3613	11	1.0466
Analyzed	U_TSP_KO---_ntg--_3	Sample	GS500LIZ_3730	Han131124	FALSE	Pass	Pass				O, 9	U_TSP_KO---_ntg--_3.fsa	25.8212	30683	344110	31396	1130	1114	24.3613	1142	26.9161	10	0.9258
Analyzed	U_TSP_KO---_ntg--_3	Sample	GS500LIZ_3730	Han131124	FALSE	Pass	Pass				O, 10	U_TSP_KO---_ntg--_3.fsa	27.5547	1449	12815	1169	1149	1142	26.9161	1157	28.2847	8	0.784
Analyzed	U_TSP_KO---_ntg--_3	Sample	GS500LIZ_3730	Han131124	FALSE	Pass	Pass				O, 11	U_TSP_KO---_ntg--_3.fsa	28.7409	138	354	32	1162	1157	28.2847	1167	29.1971	2	0.2354
Analyzed	U_TSP_KO---_ntg--_3	Sample	GS500LIZ_3730	Han131124	FALSE	Pass	Pass				O, 12	U_TSP_KO---_ntg--_3.fsa	30.6569	605	3540	322	1183	1174	29.8358	1191	31.3869	5	0.5356
Analyzed	U_TSP_KO---_ntg--_3	Sample	GS500LIZ_3730	Han131124	FALSE	Pass	Pass				O, 13	U_TSP_KO---_ntg--_3.fsa	33.4854	1355	12026	1097	1214	1203	32.4818	1228	34.7628	8	0.7451
Analyzed	U_TSP_KO---_ntg--_3	Sample	GS500LIZ_3730	Han131124	FALSE	Pass	Pass				O, 14	U_TSP_KO---_ntg--_3.fsa	37.2263	1522	8960	817	1255	1245	36.3139	1263	37.9562	5	0.5105
Analyzed	U_TSP_KO---_ntg--_3	Sample	GS500LIZ_3730	Han131124	FALSE	Pass	Pass				O, 15	U_TSP_KO---_ntg--_3.fsa	50	1727	10607	957	1395	1386	49.1788	1403	50.7127	5	0.4966
Analyzed	U_TSP_KO---_ntg--_3	Sample	GS500LIZ_3730	Han131124	FALSE	Pass	Pass				O, 16	U_TSP_KO---_ntg--_3.fsa	75	1933	11456	1082	1669	1660	74.1591	1677	75.7657	5	0.5046
Analyzed	U_TSP_KO---_ntg--_3	Sample	GS500LIZ_3730	Han131124	FALSE	Pass	Pass				O, 17	U_TSP_KO---_ntg--_3.fsa	98.945	52	315	30	1919	1911	98.1779	1921	99.1368	4	0.3836
Analyzed	U_TSP_KO---_ntg--_3	Sample	GS500LIZ_3730	Han131124	FALSE	Pass	Pass				O, 18	U_TSP_KO---_ntg--_3.fsa	100	2140	12119	1117	1930	1921	99.1368	1938	100.705	5	0.4657
Analyzed	U_TSP_KO---_ntg--_3	Sample	GS500LIZ_3730	Han131124	FALSE	Pass	Pass				O, 19	U_TSP_KO---_ntg--_3.fsa	137.974	56	324	30	2350	2342	137.229	2352	138.16	4	0.4383
Analyzed	U_TSP_KO---_ntg--_3	Sample	GS500LIZ_3730	Han131124	FALSE	Pass	Pass				O, 20	U_TSP_KO---_ntg--_3.fsa	139	2341	13358	1310	2361	2352	138.16	2369	139.828	5	0.4971
Analyzed	U_TSP_KO---_ntg--_3	Sample	GS500LIZ_3730	Han131124	FALSE	Pass	Pass				O, 21	U_TSP_KO---_ntg--_3.fsa	148.895	56	380	38	2458	2450	148.09	2461	149.197	5	0.5199
Analyzed	U_TSP_KO---_ntg--_3	Sample	GS500LIZ_3730	Han131124	FALSE	Pass	Pass				O, 22	U_TSP_KO---_ntg--_3.fsa	150	2465	13774	1333	2469	2461	149.197	2478	150.842	4	0.4811
Analyzed	U_TSP_KO---_ntg--_3	Sample	GS500LIZ_3730	Han131124	FALSE	Pass	Pass				O, 23	U_TSP_KO---_ntg--_3.fsa	159.028	60	432	38	2568	2557	158.049	2570	159.205	5	0.4634
Analyzed	U_TSP_KO---_ntg--_3	Sample	GS500LIZ_3730	Han131124	FALSE	Pass	Pass				O, 24	U_TSP_KO---_ntg--_3.fsa	160	2472	14196	1261	2579	2570	159.205	2587	160.715	5	0.4507
Analyzed	U_TSP_KO---_ntg--_3	Sample	GS500LIZ_3730	Han131124	FALSE	Pass	Pass				O, 25	U_TSP_KO---_ntg--_3.fsa	199.139	67	484	41	3025	3016	198.364	3027	199.311	5	0.436
Analyzed	U_TSP_KO---_ntg--_3	Sample	GS500LIZ_3730	Han131124	FALSE	Pass	Pass				O, 26	U_TSP_KO---_ntg--_3.fsa	200	2679	16150	1380	3035	3027	199.311	3051	201.364	5	0.4473
Analyzed	U_TSP_KO---_ntg--_3	Sample	GS500LIZ_3730	Han131124	FALSE	Pass	Pass				O, 27	U_TSP_KO---_ntg--_3.fsa	247.221	2803	18538	1568	3591	3582	246.459	3613	249.082	5	0.4982
Analyzed	U_TSP_KO---_ntg--_3	Sample	GS500LIZ_3730	Han131124	FALSE	Pass	Pass				O, 28	U_TSP_KO---_ntg--_3.fsa	298.992	67	442	37	4205	4195	298.152	4207	299.16	4	0.3904
Analyzed	U_TSP_KO---_ntg--_3	Sample	GS500LIZ_3730	Han131124	FALSE	Pass	Pass				O, 29	U_TSP_KO---_ntg--_3.fsa	300	2847	19366	1666	4217	4207	299.16	4237	301.742	6	0.5255
Analyzed	U_TSP_KO---_ntg--_3	Sample	GS500LIZ_3730	Han131124	FALSE	Pass	Pass				O, 30	U_TSP_KO---_ntg--_3.fsa	339.773	2668	19384	1655	4678	4668	338.919	4700	341.652	6	0.5514
Analyzed	U_TSP_KO---_ntg--_3	Sample	GS500LIZ_3730	Han131124	FALSE	Pass	Pass				O, 31	U_TSP_KO---_ntg--_3.fsa	348.98	71	492	41	4786	4776	348.129	4788	349.15	4	0.3403
Analyzed	U_TSP_KO---_ntg--_3	Sample	GS500LIZ_3730	Han131124	FALSE	Pass	Pass				O, 32	U_TSP_KO---_ntg--_3.fsa	350	2688	20099	1643	4798	4788	349.15	4826	352.257	6	0.5482
Analyzed	U_TSP_KO---_ntg--_3	Sample	GS500LIZ_3730	Han131124	FALSE	Pass	Pass				O, 33	U_TSP_KO---_ntg--_3.fsa	400	2735	21327	1811	5416	5405	399.106	5436	401.738	7	0.5963
Analyzed	U_TSP_KO---_ntg--_3	Sample	GS500LIZ_3730	Han131124	FALSE	Pass	Pass				O, 34	U_TSP_KO---_ntg--_3.fsa	415.851	58	376	32	5598	5590	415.153	5604	416.375	6	0.5432
Analyzed	U_TSP_KO---_ntg--_3	Sample	GS500LIZ_3730	Han131124	FALSE	Pass	Pass				O, 35	U_TSP_KO---_ntg--_3.fsa	450	2806	23909	1983	5987	5966	448.146	6013	452.044	7	0.6261
Analyzed	U_TSP_KO---_ntg--_3	Sample	GS500LIZ_3730	Han131124	FALSE	Pass	Pass				O, 36	U_TSP_KO---_ntg--_3.fsa	490	2922	26717	2542	6463	6442	488.099	6483	492.001	8	0.7964
Analyzed	U_TSP_KO---_ntg--_3	Sample	GS500LIZ_3730	Han131124	FALSE	Pass	Pass				O, 37	U_TSP_KO---_ntg--_3.fsa	500	2932	27062	2831	6560	6539	497.771	6581	502.165	8	0.8807
Analyzed	U_TSP_KO---_ntg--_4	Sample	GS500LIZ_3730	Han131124	FALSE	Pass	Pass				B, 1	U_TSP_KO---_ntg--_4.fsa	68.6581	144	771	70	1631	1627	68.2929	1636	69.1151	5	0.489
Analyzed	U_TSP_KO---_ntg--_4	Sample	GS500LIZ_3730	Han131124	FALSE	Pass	Pass				B, 2	U_TSP_KO---_ntg--_4.fsa	69.664	148	792	72	1642	1636	69.1151	1646	70.0302	4	0.415
Analyzed	U_TSP_KO---_ntg--_4	Sample	GS500LIZ_3730	Han131124	FALSE	Pass	Pass				B, 3	U_TSP_KO---_ntg--_4.fsa	70.3967	114	585	53	1650	1646	70.0302	1655	70.8552	4	0.4075
Analyzed	U_TSP_KO---_ntg--_4	Sample	GS500LIZ_3730	Han131124	FALSE	Pass	Pass				B, 4	U_TSP_KO---_ntg--_4.fsa	77.4595	303	1613	152	1726	1718	76.7027	1733	78.1218	4	0.4724
Analyzed	U_TSP_KO---_ntg--_4	Sample	GS500LIZ_3730	Han131124	FALSE	Pass	Pass				B, 5	U_TSP_KO---_ntg--_4.fsa	79.6356	107	513	48	1749	1743	79.0679	1752	79.9195	4	0.464
Analyzed	U_TSP_KO---_ntg--_4	Sample	GS500LIZ_3730	Han131124	FALSE	Pass	Pass				B, 6	U_TSP_KO---_ntg--_4.fsa	80.4872	194	1058	100	1758	1752	79.9195	1764	81.0549	4	0.464
Analyzed	U_TSP_KO---_ntg--_4	Sample	GS500LIZ_3730	Han131124	FALSE	Pass	Pass				B, 7	U_TSP_KO---_ntg--_4.fsa	81.6227	107	488	46	1770	1764	81.0549	1776	82.1905	4	0.4346
Analyzed	U_TSP_KO---_ntg--_4	Sample	GS500LIZ_3730	Han131124	FALSE	Pass	Pass				B, 8	U_TSP_KO---_ntg--_4.fsa	91.5639	153	1273	120	1875	1864	90.5219	1877	91.7534	4	0.4452
Analyzed	U_TSP_KO---_ntg--_4	Sample	GS500LIZ_3730	Han131124	FALSE	Pass	Pass				B, 9	U_TSP_KO---_ntg--_4.fsa	92.3218	198	2434	230	1883	1877	91.7534	1897	93.6483	10	0.9504
Analyzed	U_TSP_KO---_ntg--_4	Sample	GS500LIZ_3730	Han131124	FALSE	Pass	Pass				B, 10	U_TSP_KO---_ntg--_4.fsa	102.102	182	956	83	1988	1981	101.489	1992	102.453	4	0.4153
Analyzed	U_TSP_KO---_ntg--_4	Sample	GS500LIZ_3730	Han131124	FALSE	Pass	Pass				B, 11	U_TSP_KO---_ntg--_4.fsa	134.956	104	560	51	2355	2349	134.406	2361	135.506	5	0.4843
Analyzed	U_TSP_KO---_ntg--_4	Sample	GS500LIZ_3730	Han131124	FALSE	Pass	Pass				B, 12	U_TSP_KO---_ntg--_4.fsa	228.332	119	1036	87	3416	3406	227.49	3423	228.921	8	0.7168
Analyzed	U_TSP_KO---_ntg--_4	Sample	GS500LIZ_3730	Han131124	FALSE	Pass	Pass				B, 13	U_TSP_KO---_ntg--_4.fsa	270.733	113	771	64	3921	3913	270.063	3927	271.235	6	0.5143
Analyzed	U_TSP_KO---_ntg--_4	Sample	GS500LIZ_3730	Han131124	FALSE	Pass	Pass				B, 14	U_TSP_KO---_ntg--_4.fsa	289.308	136	852	71	4143	4135	288.639	4150	289.892	5	0.4906
Analyzed	U_TSP_KO---_ntg--_4	Sample	GS500LIZ_3730	Han131124	FALSE	Pass	Pass				B, 15	U_TSP_KO---_ntg--_4.fsa	384.023	114	891	71	5280	5272	383.378	5287	384.586	7	0.5823
Analyzed	U_TSP_KO---_ntg--_4	Sample	GS500LIZ_3730	Han131124	FALSE	Pass	Pass				B, 16	U_TSP_KO---_ntg--_4.fsa	408.576	229	1599	138	5577	5570	407.969	5585	409.27	6	0.582
Analyzed	U_TSP_KO---_ntg--_4	Sample	GS500LIZ_3730	Han131124	FALSE	Pass	Pass				B, 17	U_TSP_KO---_ntg--_4.fsa	412.569	163	1028	89	5623	5617	412.048	5629	413.09	6	0.5534
Analyzed	U_TSP_KO---_ntg--_4	Sample	GS500LIZ_3730	Han131124	FALSE	Pass	Pass				B, 18	U_TSP_KO---_ntg--_4.fsa	414.828	341	1946	169	5649	5642	414.22	5652	415.089	5	0.4757
Analyzed	U_TSP_KO---_ntg--_4	Sample	GS500LIZ_3730	Han131124	FALSE	Pass	Pass				B, 19	U_TSP_KO---_ntg--_4.fsa	415.871	3246	25943	2255	5661	5652	415.089	5666	416.306	7	0.6546
Analyzed	U_TSP_KO---_ntg--_4	Sample	GS500LIZ_3730	Han131124	FALSE	Pass	Pass				B, 20	U_TSP_KO---_ntg--_4.fsa	416.828	2974	25334	2203	5672	5666	416.306	5680	417.524	7	0.6644
Analyzed	U_TSP_KO---_ntg--_4	Sample	GS500LIZ_3730	Han131124	FALSE	Pass	Pass				B, 21	U_TSP_KO---_ntg--_4.fsa	417.959	972	6120	532	5685	5680	417.524	5691	418.481	5	0.5209
Analyzed	U_TSP_KO---_ntg--_4	Sample	GS500LIZ_3730	Han131124	FALSE	Pass	Pass				B, 22	U_TSP_KO---_ntg--_4.fsa	419.003	107	386	33	5697	5693	418.655	5701	419.352	3	0.3439
Analyzed	U_TSP_KO---_ntg--_4	Sample	GS500LIZ_3730	Han131124	FALSE	Pass	Pass				B, 23	U_TSP_KO---_ntg--_4.fsa	425.104	597	4841	422	5767	5758	424.319	5778	426.064	7	0.6643
Analyzed	U_TSP_KO---_ntg--_4	Sample	GS500LIZ_3730	Han131124	FALSE	Pass	Pass				G, 1	U_TSP_KO---_ntg--_4.fsa	415.958	131	869	75	5662	5653	415.176	5668	416.48	6	0.5421
Analyzed	U_TSP_KO---_ntg--_4	Sample	GS500LIZ_3730	Han131124	FALSE	Pass	Pass				G, 2	U_TSP_KO---_ntg--_4.fsa	417.089	98	942	81	5675	5668	416.48	5682	417.698	8	0.7681
Analyzed	U_TSP_KO---_ntg--_4	Sample	GS500LIZ_3730	Han131124	FALSE	Pass	Pass				Y, 1	U_TSP_KO---_ntg--_4.fsa	124.322	60	159	14	2238	2231	123.691	2243	124.773	3	0.3336
Analyzed	U_TSP_KO---_ntg--_4	Sample	GS500LIZ_3730	Han131124	FALSE	Pass	Pass				Y, 2	U_TSP_KO---_ntg--_4.fsa	348.31	56	474	40	4836	4829	347.719	4856	350	5	0.4673
Analyzed	U_TSP_KO---_ntg--_4	Sample	GS500LIZ_3730	Han131124	FALSE	Pass	Pass				Y, 3	U_TSP_KO---_ntg--_4.fsa	402.423	52	148	12	5506	5504	402.25	5512	402.943	6	0.5787
Analyzed	U_TSP_KO---_ntg--_4	Sample	GS500LIZ_3730	Han131124	FALSE	Pass	Pass				Y, 4	U_TSP_KO---_ntg--_4.fsa	527.01	60	172	17	6887	6881	526.392	6892	527.526	3	0.3314
Analyzed	U_TSP_KO---_ntg--_4	Sample	GS500LIZ_3730	Han131124	FALSE	Pass	Pass				R, 1	U_TSP_KO---_ntg--_4.fsa	213.588	54	116	9	3241	3238	213.335	3244	213.841	2	0.1911
Analyzed	U_TSP_KO---_ntg--_4	Sample	GS500LIZ_3730	Han131124	FALSE	Pass	Pass				R, 2	U_TSP_KO---_ntg--_4.fsa	265.873	50	255	21	3863	3856	265.287	3869	266.376	4	0.3578
Analyzed	U_TSP_KO---_ntg--_4	Sample	GS500LIZ_3730	Han131124	FALSE	Pass	Pass				R, 3	U_TSP_KO---_ntg--_4.fsa	402.337	57	239	20	5505	5496	401.558	5510	402.769	3	0.2626
Analyzed	U_TSP_KO---_ntg--_4	Sample	GS500LIZ_3730	Han131124	FALSE	Pass	Pass				R, 4	U_TSP_KO---_ntg--_4.fsa	416.132	51	140	12	5664	5659	415.697	5670	416.654	3	0.2976
Analyzed	U_TSP_KO---_ntg--_4	Sample	GS500LIZ_3730	Han131124	FALSE	Pass	Pass				R, 5	U_TSP_KO---_ntg--_4.fsa	533.196	56	270	27	6947	6940	532.474	6951	533.608	6	0.6544
Analyzed	U_TSP_KO---_ntg--_4	Sample	GS500LIZ_3730	Han131124	FALSE	Pass	Pass				O, 1	U_TSP_KO---_ntg--_4.fsa	4.2419	50	331	29	916	903	3.0686	919	4.5126	5	0.4813
Analyzed	U_TSP_KO---_ntg--_4	Sample	GS500LIZ_3730	Han131124	FALSE	Pass	Pass				O, 2	U_TSP_KO---_ntg--_4.fsa	5.3249	104	904	81	928	919	4.5126	938	6.2274	7	0.7056
Analyzed	U_TSP_KO---_ntg--_4	Sample	GS500LIZ_3730	Han131124	FALSE	Pass	Pass				O, 3	U_TSP_KO---_ntg--_4.fsa	7.2202	94	635	57	949	938	6.2274	956	7.852	6	0.6039
Analyzed	U_TSP_KO---_ntg--_4	Sample	GS500LIZ_3730	Han131124	FALSE	Pass	Pass				O, 4	U_TSP_KO---_ntg--_4.fsa	10.1083	360	3383	305	981	968	8.935	991	11.0108	9	0.8323
Analyzed	U_TSP_KO---_ntg--_4	Sample	GS500LIZ_3730	Han131124	FALSE	Pass	Pass				O, 5	U_TSP_KO---_ntg--_4.fsa	13.4477	78	349	31	1018	1010	12.7256	1023	13.8989	4	0.4116
Analyzed	U_TSP_KO---_ntg--_4	Sample	GS500LIZ_3730	Han131124	FALSE	Pass	Pass				O, 6	U_TSP_KO---_ntg--_4.fsa	14.7112	1038	7391	667	1032	1023	13.8989	1044	15.7942	6	0.5808
Analyzed	U_TSP_KO---_ntg--_4	Sample	GS500LIZ_3730	Han131124	FALSE	Pass	Pass				O, 7	U_TSP_KO---_ntg--_4.fsa	16.787	3027	21829	1970	1055	1044	15.7942	1064	17.5993	6	0.6248
Analyzed	U_TSP_KO---_ntg--_4	Sample	GS500LIZ_3730	Han131124	FALSE	Pass	Pass				O, 8	U_TSP_KO---_ntg--_4.fsa	18.5921	207	1136	102	1075	1064	17.5993	1082	19.2238	6	0.5818
Analyzed	U_TSP_KO---_ntg--_4	Sample	GS500LIZ_3730	Han131124	FALSE	Pass	Pass				O, 9	U_TSP_KO---_ntg--_4.fsa	22.1119	67	234	21	1114	1107	21.4801	1118	22.4729	3	0.3408
Analyzed	U_TSP_KO---_ntg--_4	Sample	GS500LIZ_3730	Han131124	FALSE	Pass	Pass				O, 10	U_TSP_KO---_ntg--_4.fsa	23.2852	2096	23780	2146	1127	1118	22.4729	1140	24.4585	12	1.114
Analyzed	U_TSP_KO---_ntg--_4	Sample	GS500LIZ_3730	Han131124	FALSE	Pass	Pass				O, 11	U_TSP_KO---_ntg--_4.fsa	25.9928	30910	355071	32046	1157	1140	24.4585	1170	27.1661	10	0.9429
Analyzed	U_TSP_KO---_ntg--_4	Sample	GS500LIZ_3730	Han131124	FALSE	Pass	Pass				O, 12	U_TSP_KO---_ntg--_4.fsa	27.7978	1695	15424	1392	1177	1170	27.1661	1187	28.7004	9	0.8366
Analyzed	U_TSP_KO---_ntg--_4	Sample	GS500LIZ_3730	Han131124	FALSE	Pass	Pass				O, 13	U_TSP_KO---_ntg--_4.fsa	30.8664	325	1604	144	1211	1202	30.0542	1217	31.4079	5	0.4606
Analyzed	U_TSP_KO---_ntg--_4	Sample	GS500LIZ_3730	Han131124	FALSE	Pass	Pass				O, 14	U_TSP_KO---_ntg--_4.fsa	33.6643	1384	12812	1156	1242	1230	32.5812	1255	34.8375	8	0.7853
Analyzed	U_TSP_KO---_ntg--_4	Sample	GS500LIZ_3730	Han131124	FALSE	Pass	Pass				O, 15	U_TSP_KO---_ntg--_4.fsa	37.3646	1522	9005	812	1283	1274	36.5523	1291	38.0866	5	0.5126
Analyzed	U_TSP_KO---_ntg--_4	Sample	GS500LIZ_3730	Han131124	FALSE	Pass	Pass				O, 16	U_TSP_KO---_ntg--_4.fsa	50	1754	10443	932	1423	1414	49.1877	1431	50.7052	5	0.4801
Analyzed	U_TSP_KO---_ntg--_4	Sample	GS500LIZ_3730	Han131124	FALSE	Pass	Pass				O, 17	U_TSP_KO---_ntg--_4.fsa	50.9698	79	459	40	1434	1431	50.7052	1442	51.6764	3	0.268
Analyzed	U_TSP_KO---_ntg--_4	Sample	GS500LIZ_3730	Han131124	FALSE	Pass	Pass				O, 18	U_TSP_KO---_ntg--_4.fsa	75	1914	11464	1072	1700	1692	74.2607	1709	75.8513	5	0.5024
Analyzed	U_TSP_KO---_ntg--_4	Sample	GS500LIZ_3730	Han131124	FALSE	Pass	Pass				O, 19	U_TSP_KO---_ntg--_4.fsa	100	2157	12009	1097	1964	1955	99.1464	1972	100.7	5	0.4593
Analyzed	U_TSP_KO---_ntg--_4	Sample	GS500LIZ_3730	Han131124	FALSE	Pass	Pass				O, 20	U_TSP_KO---_ntg--_4.fsa	139	2362	13652	1316	2399	2390	138.171	2407	139.81	5	0.4987
Analyzed	U_TSP_KO---_ntg--_4	Sample	GS500LIZ_3730	Han131124	FALSE	Pass	Pass				O, 21	U_TSP_KO---_ntg--_4.fsa	150	2475	14113	1355	2509	2500	149.11	2518	150.839	5	0.4895
Analyzed	U_TSP_KO---_ntg--_4	Sample	GS500LIZ_3730	Han131124	FALSE	Pass	Pass				O, 22	U_TSP_KO---_ntg--_4.fsa	160	2487	14421	1278	2619	2610	159.202	2647	162.484	5	0.4546
Analyzed	U_TSP_KO---_ntg--_4	Sample	GS500LIZ_3730	Han131124	FALSE	Pass	Pass				O, 23	U_TSP_KO---_ntg--_4.fsa	200	2677	16300	1379	3080	3071	199.237	3089	200.76	5	0.4583
Analyzed	U_TSP_KO---_ntg--_4	Sample	GS500LIZ_3730	Han131124	FALSE	Pass	Pass				O, 24	U_TSP_KO---_ntg--_4.fsa	246.157	60	311	26	3628	3621	245.569	3630	246.325	4	0.336
Analyzed	U_TSP_KO---_ntg--_4	Sample	GS500LIZ_3730	Han131124	FALSE	Pass	Pass				O, 25	U_TSP_KO---_ntg--_4.fsa	247.081	2783	18347	1540	3639	3630	246.325	3660	248.845	5	0.4966
Analyzed	U_TSP_KO---_ntg--_4	Sample	GS500LIZ_3730	Han131124	FALSE	Pass	Pass				O, 26	U_TSP_KO---_ntg--_4.fsa	298.998	66	412	34	4259	4247	297.996	4261	299.165	3	0.2733
Analyzed	U_TSP_KO---_ntg--_4	Sample	GS500LIZ_3730	Han131124	FALSE	Pass	Pass				O, 27	U_TSP_KO---_ntg--_4.fsa	300	2772	19435	1653	4271	4261	299.165	4282	300.952	6	0.5435
Analyzed	U_TSP_KO---_ntg--_4	Sample	GS500LIZ_3730	Han131124	FALSE	Pass	Pass				O, 28	U_TSP_KO---_ntg--_4.fsa	339.757	2665	19954	1692	4735	4725	338.908	4759	341.792	6	0.5687
Analyzed	U_TSP_KO---_ntg--_4	Sample	GS500LIZ_3730	Han131124	FALSE	Pass	Pass				O, 29	U_TSP_KO---_ntg--_4.fsa	350	2611	20009	1630	4856	4846	349.155	4876	351.6	7	0.5705
Analyzed	U_TSP_KO---_ntg--_4	Sample	GS500LIZ_3730	Han131124	FALSE	Pass	Pass				O, 30	U_TSP_KO---_ntg--_4.fsa	400	2715	22022	1862	5478	5466	399.03	5501	401.99	7	0.623
Analyzed	U_TSP_KO---_ntg--_4	Sample	GS500LIZ_3730	Han131124	FALSE	Pass	Pass				O, 31	U_TSP_KO---_ntg--_4.fsa	450	2718	24122	2016	6051	6024	447.622	6074	451.802	8	0.6702
Analyzed	U_TSP_KO---_ntg--_4	Sample	GS500LIZ_3730	Han131124	FALSE	Pass	Pass				O, 32	U_TSP_KO---_ntg--_4.fsa	490	2896	26597	2527	6528	6505	487.921	6549	492.101	8	0.7864
Analyzed	U_TSP_KO---_ntg--_4	Sample	GS500LIZ_3730	Han131124	FALSE	Pass	Pass				O, 33	U_TSP_KO---_ntg--_4.fsa	500	2858	26669	2789	6625	6601	497.454	6648	502.371	8	0.8633
Analyzed	U_TSP_KO---_ntg--_5	Sample	GS500LIZ_3730	Han131124	FALSE	Pass	Pass				B, 1	U_TSP_KO---_ntg--_5.fsa	69.6489	161	902	81	1671	1666	69.1988	1675	70.0093	5	0.4824
Analyzed	U_TSP_KO---_ntg--_5	Sample	GS500LIZ_3730	Han131124	FALSE	Pass	Pass				B, 2	U_TSP_KO---_ntg--_5.fsa	77.4442	329	1772	166	1756	1748	76.692	1762	78.0085	5	0.4804
Analyzed	U_TSP_KO---_ntg--_5	Sample	GS500LIZ_3730	Han131124	FALSE	Pass	Pass				B, 3	U_TSP_KO---_ntg--_5.fsa	79.6077	100	589	55	1779	1772	78.9491	1783	79.9841	5	0.5356
Analyzed	U_TSP_KO---_ntg--_5	Sample	GS500LIZ_3730	Han131124	FALSE	Pass	Pass				B, 4	U_TSP_KO---_ntg--_5.fsa	80.4547	129	701	65	1788	1783	79.9841	1794	81.0194	4	0.4686
Analyzed	U_TSP_KO---_ntg--_5	Sample	GS500LIZ_3730	Han131124	FALSE	Pass	Pass				B, 5	U_TSP_KO---_ntg--_5.fsa	82.7142	102	494	46	1812	1806	82.1492	1817	83.1851	4	0.4199
Analyzed	U_TSP_KO---_ntg--_5	Sample	GS500LIZ_3730	Han131124	FALSE	Pass	Pass				B, 6	U_TSP_KO---_ntg--_5.fsa	91.5796	110	732	69	1906	1904	91.3906	1909	91.863	4	0.4605
Analyzed	U_TSP_KO---_ntg--_5	Sample	GS500LIZ_3730	Han131124	FALSE	Pass	Pass				B, 7	U_TSP_KO---_ntg--_5.fsa	92.5243	152	1572	148	1916	1909	91.863	1922	93.0913	9	0.9085
Analyzed	U_TSP_KO---_ntg--_5	Sample	GS500LIZ_3730	Han131124	FALSE	Pass	Pass				B, 8	U_TSP_KO---_ntg--_5.fsa	102.255	142	748	64	2021	2013	101.561	2025	102.603	5	0.4374
Analyzed	U_TSP_KO---_ntg--_5	Sample	GS500LIZ_3730	Han131124	FALSE	Pass	Pass				B, 9	U_TSP_KO---_ntg--_5.fsa	134.012	111	531	47	2380	2374	133.47	2385	134.464	4	0.4202
Analyzed	U_TSP_KO---_ntg--_5	Sample	GS500LIZ_3730	Han131124	FALSE	Pass	Pass				B, 10	U_TSP_KO---_ntg--_5.fsa	135.097	127	582	52	2392	2387	134.644	2397	135.549	4	0.4266
Analyzed	U_TSP_KO---_ntg--_5	Sample	GS500LIZ_3730	Han131124	FALSE	Pass	Pass				B, 11	U_TSP_KO---_ntg--_5.fsa	232.448	105	673	56	3511	3503	231.782	3516	232.864	5	0.4913
Analyzed	U_TSP_KO---_ntg--_5	Sample	GS500LIZ_3730	Han131124	FALSE	Pass	Pass				B, 12	U_TSP_KO---_ntg--_5.fsa	259.722	138	915	75	3839	3831	259.058	3847	260.386	6	0.5408
Analyzed	U_TSP_KO---_ntg--_5	Sample	GS500LIZ_3730	Han131124	FALSE	Pass	Pass				B, 13	U_TSP_KO---_ntg--_5.fsa	406.542	126	1086	93	5618	5608	405.68	5623	406.973	8	0.7459
Analyzed	U_TSP_KO---_ntg--_5	Sample	GS500LIZ_3730	Han131124	FALSE	Pass	Pass				B, 14	U_TSP_KO---_ntg--_5.fsa	407.317	107	746	64	5627	5623	406.973	5633	407.835	6	0.5783
Analyzed	U_TSP_KO---_ntg--_5	Sample	GS500LIZ_3730	Han131124	FALSE	Pass	Pass				B, 15	U_TSP_KO---_ntg--_5.fsa	408.524	247	1633	140	5641	5633	407.835	5648	409.128	6	0.5601
Analyzed	U_TSP_KO---_ntg--_5	Sample	GS500LIZ_3730	Han131124	FALSE	Pass	Pass				B, 16	U_TSP_KO---_ntg--_5.fsa	411.545	125	692	59	5676	5671	411.113	5682	412.062	5	0.4766
Analyzed	U_TSP_KO---_ntg--_5	Sample	GS500LIZ_3730	Han131124	FALSE	Pass	Pass				B, 17	U_TSP_KO---_ntg--_5.fsa	412.581	132	755	65	5688	5682	412.062	5694	413.099	5	0.5067
Analyzed	U_TSP_KO---_ntg--_5	Sample	GS500LIZ_3730	Han131124	FALSE	Pass	Pass				B, 18	U_TSP_KO---_ntg--_5.fsa	414.741	308	1667	144	5713	5708	414.309	5717	415.087	5	0.4385
Analyzed	U_TSP_KO---_ntg--_5	Sample	GS500LIZ_3730	Han131124	FALSE	Pass	Pass				B, 19	U_TSP_KO---_ntg--_5.fsa	415.865	3204	25915	2240	5726	5717	415.087	5731	416.297	7	0.6703
Analyzed	U_TSP_KO---_ntg--_5	Sample	GS500LIZ_3730	Han131124	FALSE	Pass	Pass				B, 20	U_TSP_KO---_ntg--_5.fsa	416.816	2890	24354	2106	5737	5731	416.297	5744	417.422	7	0.6797
Analyzed	U_TSP_KO---_ntg--_5	Sample	GS500LIZ_3730	Han131124	FALSE	Pass	Pass				B, 21	U_TSP_KO---_ntg--_5.fsa	417.941	808	5993	518	5750	5744	417.422	5756	418.46	7	0.6101
Analyzed	U_TSP_KO---_ntg--_5	Sample	GS500LIZ_3730	Han131124	FALSE	Pass	Pass				B, 22	U_TSP_KO---_ntg--_5.fsa	425.134	562	4847	420	5833	5822	424.18	5846	426.263	7	0.6907
Analyzed	U_TSP_KO---_ntg--_5	Sample	GS500LIZ_3730	Han131124	FALSE	Pass	Pass				G, 1	U_TSP_KO---_ntg--_5.fsa	416.038	91	717	62	5728	5719	415.259	5733	416.47	7	0.6793
Analyzed	U_TSP_KO---_ntg--_5	Sample	GS500LIZ_3730	Han131124	FALSE	Pass	Pass				G, 2	U_TSP_KO---_ntg--_5.fsa	416.903	104	792	68	5738	5733	416.47	5746	417.595	10	0.9084
Analyzed	U_TSP_KO---_ntg--_5	Sample	GS500LIZ_3730	Han131124	FALSE	Pass	Pass				G, 3	U_TSP_KO---_ntg--_5.fsa	418.114	51	362	31	5752	5746	417.595	5758	418.633	7	0.6751
Analyzed	U_TSP_KO---_ntg--_5	Sample	GS500LIZ_3730	Han131124	FALSE	Pass	Pass				Y, 1	U_TSP_KO---_ntg--_5.fsa	62.2471	50	338	29	1588	1577	61.277	1594	62.7773	4	0.3668
Analyzed	U_TSP_KO---_ntg--_5	Sample	GS500LIZ_3730	Han131124	FALSE	Pass	Pass				Y, 2	U_TSP_KO---_ntg--_5.fsa	146.062	53	199	19	2506	2500	145.469	2512	146.654	3	0.362
Analyzed	U_TSP_KO---_ntg--_5	Sample	GS500LIZ_3730	Han131124	FALSE	Pass	Pass				Y, 3	U_TSP_KO---_ntg--_5.fsa	220.866	51	233	19	3372	3365	220.283	3378	221.367	2	0.1893
Analyzed	U_TSP_KO---_ntg--_5	Sample	GS500LIZ_3730	Han131124	FALSE	Pass	Pass				Y, 4	U_TSP_KO---_ntg--_5.fsa	323.452	54	375	31	4600	4594	322.943	4611	324.385	7	0.6112
Analyzed	U_TSP_KO---_ntg--_5	Sample	GS500LIZ_3730	Han131124	FALSE	Pass	Pass				Y, 5	U_TSP_KO---_ntg--_5.fsa	396.71	51	310	24	5501	5494	396.148	5507	397.191	6	0.5113
Analyzed	U_TSP_KO---_ntg--_5	Sample	GS500LIZ_3730	Han131124	FALSE	Pass	Pass				Y, 6	U_TSP_KO---_ntg--_5.fsa	585.979	58	278	28	7528	7517	584.845	7534	586.598	2	0.2944
Analyzed	U_TSP_KO---_ntg--_5	Sample	GS500LIZ_3730	Han131124	FALSE	Pass	Pass				R, 1	U_TSP_KO---_ntg--_5.fsa	138.272	54	313	28	2427	2420	137.636	2433	138.818	10	0.9259
Analyzed	U_TSP_KO---_ntg--_5	Sample	GS500LIZ_3730	Han131124	FALSE	Pass	Pass				R, 2	U_TSP_KO---_ntg--_5.fsa	169.905	50	368	32	2769	2762	169.295	2775	170.427	3	0.3318
Analyzed	U_TSP_KO---_ntg--_5	Sample	GS500LIZ_3730	Han131124	FALSE	Pass	Pass				R, 3	U_TSP_KO---_ntg--_5.fsa	265.865	53	221	18	3913	3903	265.035	3919	266.363	6	0.5795
Analyzed	U_TSP_KO---_ntg--_5	Sample	GS500LIZ_3730	Han131124	FALSE	Pass	Pass				O, 1	U_TSP_KO---_ntg--_5.fsa	5.8304	86	713	62	947	939	5.1237	958	6.8021	7	0.6625
Analyzed	U_TSP_KO---_ntg--_5	Sample	GS500LIZ_3730	Han131124	FALSE	Pass	Pass				O, 2	U_TSP_KO---_ntg--_5.fsa	7.6855	93	599	52	968	958	6.8021	977	8.4806	5	0.5226
Analyzed	U_TSP_KO---_ntg--_5	Sample	GS500LIZ_3730	Han131124	FALSE	Pass	Pass				O, 3	U_TSP_KO---_ntg--_5.fsa	10.159	267	3411	301	996	986	9.2756	1013	11.6608	14	1.2449
Analyzed	U_TSP_KO---_ntg--_5	Sample	GS500LIZ_3730	Han131124	FALSE	Pass	Pass				O, 4	U_TSP_KO---_ntg--_5.fsa	13.9576	109	484	42	1039	1032	13.3392	1046	14.576	4	0.3827
Analyzed	U_TSP_KO---_ntg--_5	Sample	GS500LIZ_3730	Han131124	FALSE	Pass	Pass				O, 5	U_TSP_KO---_ntg--_5.fsa	15.371	917	5976	527	1055	1046	14.576	1067	16.4311	6	0.557
Analyzed	U_TSP_KO---_ntg--_5	Sample	GS500LIZ_3730	Han131124	FALSE	Pass	Pass				O, 6	U_TSP_KO---_ntg--_5.fsa	17.3145	2758	19334	1707	1077	1067	16.4311	1086	18.1095	6	0.5938
Analyzed	U_TSP_KO---_ntg--_5	Sample	GS500LIZ_3730	Han131124	FALSE	Pass	Pass				O, 7	U_TSP_KO---_ntg--_5.fsa	18.9929	119	672	59	1096	1086	18.1095	1105	19.788	6	0.5391
Analyzed	U_TSP_KO---_ntg--_5	Sample	GS500LIZ_3730	Han131124	FALSE	Pass	Pass				O, 8	U_TSP_KO---_ntg--_5.fsa	22.4382	102	438	38	1135	1128	21.8198	1142	23.0565	4	0.394
Analyzed	U_TSP_KO---_ntg--_5	Sample	GS500LIZ_3730	Han131124	FALSE	Pass	Pass				O, 9	U_TSP_KO---_ntg--_5.fsa	24.2933	1517	17699	1563	1156	1142	23.0565	1164	25	12	1.0691
Analyzed	U_TSP_KO---_ntg--_5	Sample	GS500LIZ_3730	Han131124	FALSE	Pass	Pass				O, 10	U_TSP_KO---_ntg--_5.fsa	26.4134	31057	349725	30894	1180	1164	25	1193	27.5618	10	0.8957
Analyzed	U_TSP_KO---_ntg--_5	Sample	GS500LIZ_3730	Han131124	FALSE	Pass	Pass				O, 11	U_TSP_KO---_ntg--_5.fsa	28.1802	1619	14623	1291	1200	1193	27.5618	1209	28.9753	8	0.7868
Analyzed	U_TSP_KO---_ntg--_5	Sample	GS500LIZ_3730	Han131124	FALSE	Pass	Pass				O, 12	U_TSP_KO---_ntg--_5.fsa	29.417	134	409	36	1214	1209	28.9753	1219	29.8587	3	0.2811
Analyzed	U_TSP_KO---_ntg--_5	Sample	GS500LIZ_3730	Han131124	FALSE	Pass	Pass				O, 13	U_TSP_KO---_ntg--_5.fsa	31.2721	330	1706	150	1235	1226	30.477	1242	31.8905	5	0.4904
Analyzed	U_TSP_KO---_ntg--_5	Sample	GS500LIZ_3730	Han131124	FALSE	Pass	Pass				O, 14	U_TSP_KO---_ntg--_5.fsa	34.0989	1256	12256	1082	1267	1254	32.9505	1280	35.2473	9	0.8038
Analyzed	U_TSP_KO---_ntg--_5	Sample	GS500LIZ_3730	Han131124	FALSE	Pass	Pass				O, 15	U_TSP_KO---_ntg--_5.fsa	37.7208	1404	8922	788	1308	1299	36.9258	1317	38.5159	6	0.5378
Analyzed	U_TSP_KO---_ntg--_5	Sample	GS500LIZ_3730	Han131124	FALSE	Pass	Pass				O, 16	U_TSP_KO---_ntg--_5.fsa	50	1559	10066	875	1447	1438	49.2049	1455	50.6841	5	0.5114
Analyzed	U_TSP_KO---_ntg--_5	Sample	GS500LIZ_3730	Han131124	FALSE	Pass	Pass				O, 17	U_TSP_KO---_ntg--_5.fsa	50.8554	69	475	40	1457	1455	50.6841	1467	51.7127	4	0.3429
Analyzed	U_TSP_KO---_ntg--_5	Sample	GS500LIZ_3730	Han131124	FALSE	Pass	Pass				O, 18	U_TSP_KO---_ntg--_5.fsa	75	1772	10955	1012	1730	1720	74.0877	1738	75.7519	5	0.5077
Analyzed	U_TSP_KO---_ntg--_5	Sample	GS500LIZ_3730	Han131124	FALSE	Pass	Pass				O, 19	U_TSP_KO---_ntg--_5.fsa	100	1956	11573	1052	1995	1986	99.1472	2003	100.693	5	0.4864
Analyzed	U_TSP_KO---_ntg--_5	Sample	GS500LIZ_3730	Han131124	FALSE	Pass	Pass				O, 20	U_TSP_KO---_ntg--_5.fsa	139	2173	12964	1242	2435	2427	138.272	2444	139.901	5	0.514
Analyzed	U_TSP_KO---_ntg--_5	Sample	GS500LIZ_3730	Han131124	FALSE	Pass	Pass				O, 21	U_TSP_KO---_ntg--_5.fsa	150	2231	13349	1277	2546	2537	149.116	2555	150.839	5	0.5081
Analyzed	U_TSP_KO---_ntg--_5	Sample	GS500LIZ_3730	Han131124	FALSE	Pass	Pass				O, 22	U_TSP_KO---_ntg--_5.fsa	160	2232	13741	1212	2656	2648	159.29	2683	162.379	5	0.477
Analyzed	U_TSP_KO---_ntg--_5	Sample	GS500LIZ_3730	Han131124	FALSE	Pass	Pass				O, 23	U_TSP_KO---_ntg--_5.fsa	200	2416	15219	1271	3122	3114	199.332	3136	201.17	5	0.4678
Analyzed	U_TSP_KO---_ntg--_5	Sample	GS500LIZ_3730	Han131124	FALSE	Pass	Pass				O, 24	U_TSP_KO---_ntg--_5.fsa	246.926	2533	17444	1450	3685	3675	246.094	3715	249.42	6	0.5025
Analyzed	U_TSP_KO---_ntg--_5	Sample	GS500LIZ_3730	Han131124	FALSE	Pass	Pass				O, 25	U_TSP_KO---_ntg--_5.fsa	300	2488	18256	1550	4325	4315	299.173	4354	302.486	6	0.5526
Analyzed	U_TSP_KO---_ntg--_5	Sample	GS500LIZ_3730	Han131124	FALSE	Pass	Pass				O, 26	U_TSP_KO---_ntg--_5.fsa	339.672	2380	18432	1551	4792	4781	338.746	4813	341.439	6	0.58
Analyzed	U_TSP_KO---_ntg--_5	Sample	GS500LIZ_3730	Han131124	FALSE	Pass	Pass				O, 27	U_TSP_KO---_ntg--_5.fsa	350	2376	18561	1501	4915	4904	349.078	4935	351.586	7	0.5745
Analyzed	U_TSP_KO---_ntg--_5	Sample	GS500LIZ_3730	Han131124	FALSE	Pass	Pass				O, 28	U_TSP_KO---_ntg--_5.fsa	400	2464	21421	1794	5542	5530	399.037	5561	401.634	8	0.6766
Analyzed	U_TSP_KO---_ntg--_5	Sample	GS500LIZ_3730	Han131124	FALSE	Pass	Pass				O, 29	U_TSP_KO---_ntg--_5.fsa	450	2493	22872	1902	6118	6090	447.545	6142	451.869	8	0.6844
Analyzed	U_TSP_KO---_ntg--_5	Sample	GS500LIZ_3730	Han131124	FALSE	Pass	Pass				O, 30	U_TSP_KO---_ntg--_5.fsa	490	2621	24997	2369	6597	6572	487.746	6619	492.201	8	0.8342
Analyzed	U_TSP_KO---_ntg--_5	Sample	GS500LIZ_3730	Han131124	FALSE	Pass	Pass				O, 31	U_TSP_KO---_ntg--_5.fsa	500	2657	25400	2655	6694	6669	497.348	6721	502.784	8	0.8959
Analyzed	U_TSP_KO---_NWKO-_1	Sample	GS500LIZ_3730	Han131124	FALSE	Pass	Pass				B, 1	U_TSP_KO---_NWKO-_1.fsa	77.4451	179	952	89	1758	1752	76.8807	1765	78.1037	5	0.4775
Analyzed	U_TSP_KO---_NWKO-_1	Sample	GS500LIZ_3730	Han131124	FALSE	Pass	Pass				B, 2	U_TSP_KO---_NWKO-_1.fsa	80.4564	105	595	56	1790	1784	79.8916	1796	81.0213	4	0.4613
Analyzed	U_TSP_KO---_NWKO-_1	Sample	GS500LIZ_3730	Han131124	FALSE	Pass	Pass				B, 3	U_TSP_KO---_NWKO-_1.fsa	92.5266	191	1681	158	1918	1916	92.3377	1930	93.6605	1	0.0945
Analyzed	U_TSP_KO---_NWKO-_1	Sample	GS500LIZ_3730	Han131124	FALSE	Pass	Pass				B, 4	U_TSP_KO---_NWKO-_1.fsa	102.166	151	837	72	2022	2016	101.646	2028	102.687	5	0.4623
Analyzed	U_TSP_KO---_NWKO-_1	Sample	GS500LIZ_3730	Han131124	FALSE	Pass	Pass				B, 5	U_TSP_KO---_NWKO-_1.fsa	407.305	115	744	64	5626	5621	406.875	5632	407.822	6	0.5516
Analyzed	U_TSP_KO---_NWKO-_1	Sample	GS500LIZ_3730	Han131124	FALSE	Pass	Pass				B, 6	U_TSP_KO---_NWKO-_1.fsa	408.597	269	1873	161	5641	5632	407.822	5649	409.286	7	0.6057
Analyzed	U_TSP_KO---_NWKO-_1	Sample	GS500LIZ_3730	Han131124	FALSE	Pass	Pass				B, 7	U_TSP_KO---_NWKO-_1.fsa	410.491	199	1438	123	5663	5654	409.716	5671	411.181	7	0.6372
Analyzed	U_TSP_KO---_NWKO-_1	Sample	GS500LIZ_3730	Han131124	FALSE	Pass	Pass				B, 8	U_TSP_KO---_NWKO-_1.fsa	414.803	370	2213	190	5713	5707	414.285	5716	415.062	5	0.5154
Analyzed	U_TSP_KO---_NWKO-_1	Sample	GS500LIZ_3730	Han131124	FALSE	Pass	Pass				B, 9	U_TSP_KO---_NWKO-_1.fsa	415.839	3653	30970	2673	5725	5716	415.062	5731	416.356	7	0.6861
Analyzed	U_TSP_KO---_NWKO-_1	Sample	GS500LIZ_3730	Han131124	FALSE	Pass	Pass				B, 10	U_TSP_KO---_NWKO-_1.fsa	416.875	2919	24672	2130	5737	5731	416.356	5744	417.479	8	0.7096
Analyzed	U_TSP_KO---_NWKO-_1	Sample	GS500LIZ_3730	Han131124	FALSE	Pass	Pass				B, 11	U_TSP_KO---_NWKO-_1.fsa	417.911	878	6700	578	5749	5744	417.479	5756	418.516	7	0.6849
Analyzed	U_TSP_KO---_NWKO-_1	Sample	GS500LIZ_3730	Han131124	FALSE	Pass	Pass				B, 12	U_TSP_KO---_NWKO-_1.fsa	425.092	656	5667	490	5832	5820	424.053	5841	425.872	7	0.6911
Analyzed	U_TSP_KO---_NWKO-_1	Sample	GS500LIZ_3730	Han131124	FALSE	Pass	Pass				G, 1	U_TSP_KO---_NWKO-_1.fsa	415.925	115	852	73	5726	5717	415.148	5733	416.529	5	0.4415
Analyzed	U_TSP_KO---_NWKO-_1	Sample	GS500LIZ_3730	Han131124	FALSE	Pass	Pass				G, 2	U_TSP_KO---_NWKO-_1.fsa	417.047	82	785	67	5739	5733	416.529	5748	417.825	8	0.745
Analyzed	U_TSP_KO---_NWKO-_1	Sample	GS500LIZ_3730	Han131124	FALSE	Pass	Pass				Y, 1	U_TSP_KO---_NWKO-_1.fsa	208.204	50	205	17	3220	3215	207.786	3226	208.706	2	0.2438
Analyzed	U_TSP_KO---_NWKO-_1	Sample	GS500LIZ_3730	Han131124	FALSE	Pass	Pass				Y, 2	U_TSP_KO---_NWKO-_1.fsa	232.101	50	225	18	3506	3500	231.6	3512	232.601	11	0.9956
Analyzed	U_TSP_KO---_NWKO-_1	Sample	GS500LIZ_3730	Han131124	FALSE	Pass	Pass				Y, 3	U_TSP_KO---_NWKO-_1.fsa	306.512	55	239	20	4399	4392	305.913	4405	307.025	7	0.6305
Analyzed	U_TSP_KO---_NWKO-_1	Sample	GS500LIZ_3730	Han131124	FALSE	Pass	Pass				Y, 4	U_TSP_KO---_NWKO-_1.fsa	356.34	51	297	23	4993	4987	355.865	5003	357.133	2	0.2038
Analyzed	U_TSP_KO---_NWKO-_1	Sample	GS500LIZ_3730	Han131124	FALSE	Pass	Pass				Y, 5	U_TSP_KO---_NWKO-_1.fsa	390.957	51	204	16	5428	5419	390.238	5434	391.437	4	0.3614
Analyzed	U_TSP_KO---_NWKO-_1	Sample	GS500LIZ_3730	Han131124	FALSE	Pass	Pass				Y, 6	U_TSP_KO---_NWKO-_1.fsa	416.702	73	296	25	5735	5729	416.184	5743	417.393	4	0.3673
Analyzed	U_TSP_KO---_NWKO-_1	Sample	GS500LIZ_3730	Han131124	FALSE	Pass	Pass				Y, 7	U_TSP_KO---_NWKO-_1.fsa	423.273	52	241	20	5811	5804	422.667	5817	423.793	6	0.5369
Analyzed	U_TSP_KO---_NWKO-_1	Sample	GS500LIZ_3730	Han131124	FALSE	Pass	Pass				Y, 8	U_TSP_KO---_NWKO-_1.fsa	459.232	54	232	18	6235	6225	458.432	6241	459.713	3	0.2608
Analyzed	U_TSP_KO---_NWKO-_1	Sample	GS500LIZ_3730	Han131124	FALSE	Pass	Pass				R, 1	U_TSP_KO---_NWKO-_1.fsa	141.125	50	250	25	2457	2450	140.418	2461	141.528	7	0.7786
Analyzed	U_TSP_KO---_NWKO-_1	Sample	GS500LIZ_3730	Han131124	FALSE	Pass	Pass				R, 2	U_TSP_KO---_NWKO-_1.fsa	287.904	56	345	28	4177	4170	287.324	4182	288.318	2	0.2353
Analyzed	U_TSP_KO---_NWKO-_1	Sample	GS500LIZ_3730	Han131124	FALSE	Pass	Pass				R, 3	U_TSP_KO---_NWKO-_1.fsa	289.147	58	228	18	4192	4187	288.733	4197	289.562	3	0.2751
Analyzed	U_TSP_KO---_NWKO-_1	Sample	GS500LIZ_3730	Han131124	FALSE	Pass	Pass				R, 4	U_TSP_KO---_NWKO-_1.fsa	298.924	51	311	25	4310	4299	298.013	4314	299.255	8	0.693
Analyzed	U_TSP_KO---_NWKO-_1	Sample	GS500LIZ_3730	Han131124	FALSE	Pass	Pass				R, 5	U_TSP_KO---_NWKO-_1.fsa	337.658	56	184	15	4766	4762	337.321	4771	338.079	7	0.6515
Analyzed	U_TSP_KO---_NWKO-_1	Sample	GS500LIZ_3730	Han131124	FALSE	Pass	Pass				R, 6	U_TSP_KO---_NWKO-_1.fsa	359.116	56	170	13	5028	5026	358.958	5034	359.592	4	0.3572
Analyzed	U_TSP_KO---_NWKO-_1	Sample	GS500LIZ_3730	Han131124	FALSE	Pass	Pass				R, 7	U_TSP_KO---_NWKO-_1.fsa	416.184	63	324	27	5729	5722	415.579	5737	416.875	9	0.7997
Analyzed	U_TSP_KO---_NWKO-_1	Sample	GS500LIZ_3730	Han131124	FALSE	Pass	Pass				R, 8	U_TSP_KO---_NWKO-_1.fsa	417.22	52	246	21	5741	5737	416.875	5748	417.825	4	0.3581
Analyzed	U_TSP_KO---_NWKO-_1	Sample	GS500LIZ_3730	Han131124	FALSE	Pass	Pass				R, 9	U_TSP_KO---_NWKO-_1.fsa	517.245	57	181	18	6865	6862	516.939	6871	517.857	3	0.3968
Analyzed	U_TSP_KO---_NWKO-_1	Sample	GS500LIZ_3730	Han131124	FALSE	Pass	Pass				R, 10	U_TSP_KO---_NWKO-_1.fsa	582.755	52	181	18	7507	7500	582.041	7511	583.163	4	0.492
Analyzed	U_TSP_KO---_NWKO-_1	Sample	GS500LIZ_3730	Han131124	FALSE	Pass	Pass				O, 1	U_TSP_KO---_NWKO-_1.fsa	5.6738	77	730	64	950	942	4.9645	963	6.8262	9	0.863
Analyzed	U_TSP_KO---_NWKO-_1	Sample	GS500LIZ_3730	Han131124	FALSE	Pass	Pass				O, 2	U_TSP_KO---_NWKO-_1.fsa	7.6241	88	598	53	972	963	6.8262	980	8.3333	7	0.6256
Analyzed	U_TSP_KO---_NWKO-_1	Sample	GS500LIZ_3730	Han131124	FALSE	Pass	Pass				O, 3	U_TSP_KO---_NWKO-_1.fsa	10.1064	262	2024	179	1000	990	9.2199	1004	10.461	8	0.7511
Analyzed	U_TSP_KO---_NWKO-_1	Sample	GS500LIZ_3730	Han131124	FALSE	Pass	Pass				O, 4	U_TSP_KO---_NWKO-_1.fsa	10.8156	229	1481	131	1008	1004	10.461	1016	11.5248	6	0.5493
Analyzed	U_TSP_KO---_NWKO-_1	Sample	GS500LIZ_3730	Han131124	FALSE	Pass	Pass				O, 5	U_TSP_KO---_NWKO-_1.fsa	13.9184	107	550	48	1043	1034	13.1206	1049	14.4504	5	0.4549
Analyzed	U_TSP_KO---_NWKO-_1	Sample	GS500LIZ_3730	Han131124	FALSE	Pass	Pass				O, 6	U_TSP_KO---_NWKO-_1.fsa	15.2482	894	6204	549	1058	1049	14.4504	1070	16.3121	6	0.5755
Analyzed	U_TSP_KO---_NWKO-_1	Sample	GS500LIZ_3730	Han131124	FALSE	Pass	Pass				O, 7	U_TSP_KO---_NWKO-_1.fsa	17.1986	2751	19635	1740	1080	1070	16.3121	1090	18.0851	6	0.6062
Analyzed	U_TSP_KO---_NWKO-_1	Sample	GS500LIZ_3730	Han131124	FALSE	Pass	Pass				O, 8	U_TSP_KO---_NWKO-_1.fsa	18.9716	145	745	66	1100	1090	18.0851	1108	19.6809	4	0.4124
Analyzed	U_TSP_KO---_NWKO-_1	Sample	GS500LIZ_3730	Han131124	FALSE	Pass	Pass				O, 9	U_TSP_KO---_NWKO-_1.fsa	21.2766	110	449	39	1126	1119	20.656	1135	22.0745	3	0.3444
Analyzed	U_TSP_KO---_NWKO-_1	Sample	GS500LIZ_3730	Han131124	FALSE	Pass	Pass				O, 10	U_TSP_KO---_NWKO-_1.fsa	22.695	75	241	21	1142	1135	22.0745	1146	23.0496	3	0.2986
Analyzed	U_TSP_KO---_NWKO-_1	Sample	GS500LIZ_3730	Han131124	FALSE	Pass	Pass				O, 11	U_TSP_KO---_NWKO-_1.fsa	23.7589	1548	17311	1534	1154	1146	23.0496	1167	24.9113	11	1.0299
Analyzed	U_TSP_KO---_NWKO-_1	Sample	GS500LIZ_3730	Han131124	FALSE	Pass	Pass				O, 12	U_TSP_KO---_NWKO-_1.fsa	26.4184	31114	357256	31671	1184	1167	24.9113	1196	27.4823	10	0.9215
Analyzed	U_TSP_KO---_NWKO-_1	Sample	GS500LIZ_3730	Han131124	FALSE	Pass	Pass				O, 13	U_TSP_KO---_NWKO-_1.fsa	28.1915	1635	16601	1471	1204	1196	27.4823	1212	28.9007	10	0.8951
Analyzed	U_TSP_KO---_NWKO-_1	Sample	GS500LIZ_3730	Han131124	FALSE	Pass	Pass				O, 14	U_TSP_KO---_NWKO-_1.fsa	29.2553	154	451	39	1216	1212	28.9007	1222	29.7872	2	0.2566
Analyzed	U_TSP_KO---_NWKO-_1	Sample	GS500LIZ_3730	Han131124	FALSE	Pass	Pass				O, 15	U_TSP_KO---_NWKO-_1.fsa	31.2057	313	1826	161	1238	1229	30.4078	1245	31.8262	5	0.5297
Analyzed	U_TSP_KO---_NWKO-_1	Sample	GS500LIZ_3730	Han131124	FALSE	Pass	Pass				O, 16	U_TSP_KO---_NWKO-_1.fsa	34.0426	1285	12655	1121	1270	1256	32.8014	1284	35.2837	9	0.8238
Analyzed	U_TSP_KO---_NWKO-_1	Sample	GS500LIZ_3730	Han131124	FALSE	Pass	Pass				O, 17	U_TSP_KO---_NWKO-_1.fsa	37.6773	1364	8656	767	1311	1302	36.8794	1320	38.4752	6	0.5405
Analyzed	U_TSP_KO---_NWKO-_1	Sample	GS500LIZ_3730	Han131124	FALSE	Pass	Pass				O, 18	U_TSP_KO---_NWKO-_1.fsa	50	1575	10113	883	1450	1441	49.2021	1458	50.6878	5	0.5062
Analyzed	U_TSP_KO---_NWKO-_1	Sample	GS500LIZ_3730	Han131124	FALSE	Pass	Pass				O, 19	U_TSP_KO---_NWKO-_1.fsa	50.946	76	501	43	1461	1458	50.6878	1471	51.808	5	0.4801
Analyzed	U_TSP_KO---_NWKO-_1	Sample	GS500LIZ_3730	Han131124	FALSE	Pass	Pass				O, 20	U_TSP_KO---_NWKO-_1.fsa	75	1804	10862	1006	1732	1723	74.1774	1740	75.7522	5	0.5044
Analyzed	U_TSP_KO---_NWKO-_1	Sample	GS500LIZ_3730	Han131124	FALSE	Pass	Pass				O, 21	U_TSP_KO---_NWKO-_1.fsa	100	1903	11451	1040	1997	1988	99.1476	2005	100.693	5	0.4847
Analyzed	U_TSP_KO---_NWKO-_1	Sample	GS500LIZ_3730	Han131124	FALSE	Pass	Pass				O, 22	U_TSP_KO---_NWKO-_1.fsa	139	2118	13015	1285	2436	2427	138.176	2464	141.831	5	0.5371
Analyzed	U_TSP_KO---_NWKO-_1	Sample	GS500LIZ_3730	Han131124	FALSE	Pass	Pass				O, 23	U_TSP_KO---_NWKO-_1.fsa	150	2137	13625	1292	2546	2537	149.111	2561	151.387	5	0.544
Analyzed	U_TSP_KO---_NWKO-_1	Sample	GS500LIZ_3730	Han131124	FALSE	Pass	Pass				O, 24	U_TSP_KO---_NWKO-_1.fsa	159.035	50	304	26	2646	2636	158.154	2648	159.211	4	0.3623
Analyzed	U_TSP_KO---_NWKO-_1	Sample	GS500LIZ_3730	Han131124	FALSE	Pass	Pass				O, 25	U_TSP_KO---_NWKO-_1.fsa	160	2128	13366	1174	2657	2648	159.211	2681	162.111	5	0.4744
Analyzed	U_TSP_KO---_NWKO-_1	Sample	GS500LIZ_3730	Han131124	FALSE	Pass	Pass				O, 26	U_TSP_KO---_NWKO-_1.fsa	199.075	55	318	26	3111	3102	198.317	3113	199.243	4	0.3367
Analyzed	U_TSP_KO---_NWKO-_1	Sample	GS500LIZ_3730	Han131124	FALSE	Pass	Pass				O, 27	U_TSP_KO---_NWKO-_1.fsa	200	2393	15337	1285	3122	3113	199.243	3152	202.512	5	0.4689
Analyzed	U_TSP_KO---_NWKO-_1	Sample	GS500LIZ_3730	Han131124	FALSE	Pass	Pass				O, 28	U_TSP_KO---_NWKO-_1.fsa	246.856	2520	17124	1426	3683	3673	246.023	3693	247.688	6	0.5114
Analyzed	U_TSP_KO---_NWKO-_1	Sample	GS500LIZ_3730	Han131124	FALSE	Pass	Pass				O, 29	U_TSP_KO---_NWKO-_1.fsa	300	2463	18142	1538	4323	4313	299.172	4344	301.801	6	0.563
Analyzed	U_TSP_KO---_NWKO-_1	Sample	GS500LIZ_3730	Han131124	FALSE	Pass	Pass				O, 30	U_TSP_KO---_NWKO-_1.fsa	339.678	2382	18500	1555	4790	4779	338.752	4820	342.2	6	0.5778
Analyzed	U_TSP_KO---_NWKO-_1	Sample	GS500LIZ_3730	Han131124	FALSE	Pass	Pass				O, 31	U_TSP_KO---_NWKO-_1.fsa	350	2405	18568	1500	4913	4902	349.079	4933	351.584	6	0.5522
Analyzed	U_TSP_KO---_NWKO-_1	Sample	GS500LIZ_3730	Han131124	FALSE	Pass	Pass				O, 32	U_TSP_KO---_NWKO-_1.fsa	400	2443	21322	1784	5541	5529	399.038	5561	401.717	8	0.6779
Analyzed	U_TSP_KO---_NWKO-_1	Sample	GS500LIZ_3730	Han131124	FALSE	Pass	Pass				O, 33	U_TSP_KO---_NWKO-_1.fsa	450	2505	22950	1892	6118	6094	447.899	6145	452.106	8	0.6843
Analyzed	U_TSP_KO---_NWKO-_1	Sample	GS500LIZ_3730	Han131124	FALSE	Pass	Pass				O, 34	U_TSP_KO---_NWKO-_1.fsa	490	2585	25247	2392	6598	6572	487.669	6627	492.882	8	0.8335
Analyzed	U_TSP_KO---_NWKO-_1	Sample	GS500LIZ_3730	Han131124	FALSE	Pass	Pass				O, 35	U_TSP_KO---_NWKO-_1.fsa	500	2613	25410	2625	6696	6672	497.481	6727	503.163	8	0.9247
Analyzed	U_TSP_KO---_NWKO-_2	Sample	GS500LIZ_3730	Han131124	FALSE	Pass	Pass				B, 1	U_TSP_KO---_NWKO-_2.fsa	77.4364	144	854	80	1770	1764	76.874	1777	78.0925	5	0.5458
Analyzed	U_TSP_KO---_NWKO-_2	Sample	GS500LIZ_3730	Han131124	FALSE	Pass	Pass				B, 2	U_TSP_KO---_NWKO-_2.fsa	92.2734	181	3101	291	1928	1920	91.5207	1944	93.7794	15	1.4246
Analyzed	U_TSP_KO---_NWKO-_2	Sample	GS500LIZ_3730	Han131124	FALSE	Pass	Pass				B, 3	U_TSP_KO---_NWKO-_2.fsa	102.247	137	772	66	2036	2029	101.642	2041	102.68	5	0.4692
Analyzed	U_TSP_KO---_NWKO-_2	Sample	GS500LIZ_3730	Han131124	FALSE	Pass	Pass				B, 4	U_TSP_KO---_NWKO-_2.fsa	407.519	122	1030	88	5660	5654	407.005	5665	407.946	9	0.7845
Analyzed	U_TSP_KO---_NWKO-_2	Sample	GS500LIZ_3730	Han131124	FALSE	Pass	Pass				B, 5	U_TSP_KO---_NWKO-_2.fsa	408.631	148	1166	99	5673	5665	407.946	5679	409.144	7	0.6141
Analyzed	U_TSP_KO---_NWKO-_2	Sample	GS500LIZ_3730	Han131124	FALSE	Pass	Pass				B, 6	U_TSP_KO---_NWKO-_2.fsa	414.798	382	2541	217	5745	5739	414.283	5749	415.141	6	0.5901
Analyzed	U_TSP_KO---_NWKO-_2	Sample	GS500LIZ_3730	Han131124	FALSE	Pass	Pass				B, 7	U_TSP_KO---_NWKO-_2.fsa	415.912	2479	21923	1880	5758	5749	415.141	5763	416.341	8	0.7134
Analyzed	U_TSP_KO---_NWKO-_2	Sample	GS500LIZ_3730	Han131124	FALSE	Pass	Pass				B, 8	U_TSP_KO---_NWKO-_2.fsa	416.856	2129	19436	1667	5769	5763	416.341	5776	417.457	10	0.8737
Analyzed	U_TSP_KO---_NWKO-_2	Sample	GS500LIZ_3730	Han131124	FALSE	Pass	Pass				B, 9	U_TSP_KO---_NWKO-_2.fsa	417.886	710	5520	473	5781	5776	417.457	5789	418.572	8	0.6905
Analyzed	U_TSP_KO---_NWKO-_2	Sample	GS500LIZ_3730	Han131124	FALSE	Pass	Pass				B, 10	U_TSP_KO---_NWKO-_2.fsa	425.104	510	4430	381	5865	5855	424.244	5878	426.223	8	0.7098
Analyzed	U_TSP_KO---_NWKO-_2	Sample	GS500LIZ_3730	Han131124	FALSE	Pass	Pass				G, 1	U_TSP_KO---_NWKO-_2.fsa	416.084	81	672	57	5760	5750	415.226	5765	416.513	9	0.8087
Analyzed	U_TSP_KO---_NWKO-_2	Sample	GS500LIZ_3730	Han131124	FALSE	Pass	Pass				G, 2	U_TSP_KO---_NWKO-_2.fsa	416.942	91	709	60	5770	5765	416.513	5779	417.714	7	0.6848
Analyzed	U_TSP_KO---_NWKO-_2	Sample	GS500LIZ_3730	Han131124	FALSE	Pass	Pass				Y, 1	U_TSP_KO---_NWKO-_2.fsa	69.0278	55	307	27	1678	1667	68.041	1684	69.5671	10	0.9126
Analyzed	U_TSP_KO---_NWKO-_2	Sample	GS500LIZ_3730	Han131124	FALSE	Pass	Pass				Y, 2	U_TSP_KO---_NWKO-_2.fsa	94.2502	50	260	24	1949	1943	93.6853	1955	94.8153	5	0.5112
Analyzed	U_TSP_KO---_NWKO-_2	Sample	GS500LIZ_3730	Han131124	FALSE	Pass	Pass				Y, 3	U_TSP_KO---_NWKO-_2.fsa	144.782	51	191	18	2509	2502	144.088	2515	145.375	2	0.2424
Analyzed	U_TSP_KO---_NWKO-_2	Sample	GS500LIZ_3730	Han131124	FALSE	Pass	Pass				Y, 4	U_TSP_KO---_NWKO-_2.fsa	181.405	54	223	19	2920	2914	180.892	2926	181.918	9	0.7803
Analyzed	U_TSP_KO---_NWKO-_2	Sample	GS500LIZ_3730	Han131124	FALSE	Pass	Pass				Y, 5	U_TSP_KO---_NWKO-_2.fsa	213.161	51	200	16	3298	3291	212.578	3304	213.66	2	0.2034
Analyzed	U_TSP_KO---_NWKO-_2	Sample	GS500LIZ_3730	Han131124	FALSE	Pass	Pass				Y, 6	U_TSP_KO---_NWKO-_2.fsa	243.397	59	198	16	3662	3659	243.149	3671	244.143	2	0.2248
Analyzed	U_TSP_KO---_NWKO-_2	Sample	GS500LIZ_3730	Han131124	FALSE	Pass	Pass				Y, 7	U_TSP_KO---_NWKO-_2.fsa	266.249	51	194	16	3938	3931	265.67	3942	266.58	8	0.6918
Analyzed	U_TSP_KO---_NWKO-_2	Sample	GS500LIZ_3730	Han131124	FALSE	Pass	Pass				Y, 8	U_TSP_KO---_NWKO-_2.fsa	285.575	51	213	17	4172	4166	285.08	4178	286.07	5	0.46
Analyzed	U_TSP_KO---_NWKO-_2	Sample	GS500LIZ_3730	Han131124	FALSE	Pass	Pass				Y, 9	U_TSP_KO---_NWKO-_2.fsa	348.084	53	214	17	4917	4911	347.584	4923	348.584	7	0.6237
Analyzed	U_TSP_KO---_NWKO-_2	Sample	GS500LIZ_3730	Han131124	FALSE	Pass	Pass				Y, 10	U_TSP_KO---_NWKO-_2.fsa	381.74	50	154	12	5342	5337	381.344	5348	382.216	2	0.2131
Analyzed	U_TSP_KO---_NWKO-_2	Sample	GS500LIZ_3730	Han131124	FALSE	Pass	Pass				Y, 11	U_TSP_KO---_NWKO-_2.fsa	432.341	57	223	19	5949	5944	431.91	5955	432.859	5	0.4544
Analyzed	U_TSP_KO---_NWKO-_2	Sample	GS500LIZ_3730	Han131124	FALSE	Pass	Pass				Y, 12	U_TSP_KO---_NWKO-_2.fsa	534.848	54	231	23	7082	7076	534.242	7088	535.455	4	0.4673
Analyzed	U_TSP_KO---_NWKO-_2	Sample	GS500LIZ_3730	Han131124	FALSE	Pass	Pass				Y, 13	U_TSP_KO---_NWKO-_2.fsa	579.495	51	416	42	7524	7514	578.485	7532	580.303	9	0.9432
Analyzed	U_TSP_KO---_NWKO-_2	Sample	GS500LIZ_3730	Han131124	FALSE	Pass	Pass				R, 1	U_TSP_KO---_NWKO-_2.fsa	103.459	51	209	18	2050	2043	102.853	2055	103.893	2	0.1987
Analyzed	U_TSP_KO---_NWKO-_2	Sample	GS500LIZ_3730	Han131124	FALSE	Pass	Pass				R, 2	U_TSP_KO---_NWKO-_2.fsa	245.221	55	272	22	3684	3677	244.641	3689	245.636	2	0.1905
Analyzed	U_TSP_KO---_NWKO-_2	Sample	GS500LIZ_3730	Han131124	FALSE	Pass	Pass				R, 3	U_TSP_KO---_NWKO-_2.fsa	357.17	51	215	16	5031	5024	356.618	5036	357.564	2	0.199
Analyzed	U_TSP_KO---_NWKO-_2	Sample	GS500LIZ_3730	Han131124	FALSE	Pass	Pass				R, 4	U_TSP_KO---_NWKO-_2.fsa	398.09	52	255	20	5548	5542	397.613	5554	398.568	3	0.3082
Analyzed	U_TSP_KO---_NWKO-_2	Sample	GS500LIZ_3730	Han131124	FALSE	Pass	Pass				R, 5	U_TSP_KO---_NWKO-_2.fsa	417.457	55	258	22	5776	5769	416.856	5783	418.057	2	0.1908
Analyzed	U_TSP_KO---_NWKO-_2	Sample	GS500LIZ_3730	Han131124	FALSE	Pass	Pass				R, 6	U_TSP_KO---_NWKO-_2.fsa	544.444	53	262	26	7177	7171	543.838	7186	545.354	5	0.5785
Analyzed	U_TSP_KO---_NWKO-_2	Sample	GS500LIZ_3730	Han131124	FALSE	Pass	Pass				O, 1	U_TSP_KO---_NWKO-_2.fsa	5.742	113	976	86	960	952	5.0353	973	6.8905	7	0.63
Analyzed	U_TSP_KO---_NWKO-_2	Sample	GS500LIZ_3730	Han131124	FALSE	Pass	Pass				O, 2	U_TSP_KO---_NWKO-_2.fsa	7.6855	107	645	56	982	973	6.8905	990	8.3922	5	0.5167
Analyzed	U_TSP_KO---_NWKO-_2	Sample	GS500LIZ_3730	Han131124	FALSE	Pass	Pass				O, 3	U_TSP_KO---_NWKO-_2.fsa	10.159	301	3746	330	1010	1000	9.2756	1026	11.5724	13	1.2098
Analyzed	U_TSP_KO---_NWKO-_2	Sample	GS500LIZ_3730	Han131124	FALSE	Pass	Pass				O, 4	U_TSP_KO---_NWKO-_2.fsa	13.9576	102	476	42	1053	1045	13.2509	1059	14.4876	4	0.4007
Analyzed	U_TSP_KO---_NWKO-_2	Sample	GS500LIZ_3730	Han131124	FALSE	Pass	Pass				O, 5	U_TSP_KO---_NWKO-_2.fsa	15.2827	1000	6573	580	1068	1059	14.4876	1080	16.3428	6	0.5542
Analyzed	U_TSP_KO---_NWKO-_2	Sample	GS500LIZ_3730	Han131124	FALSE	Pass	Pass				O, 6	U_TSP_KO---_NWKO-_2.fsa	17.2261	3167	23421	2068	1090	1080	16.3428	1100	18.1095	7	0.6247
Analyzed	U_TSP_KO---_NWKO-_2	Sample	GS500LIZ_3730	Han131124	FALSE	Pass	Pass				O, 7	U_TSP_KO---_NWKO-_2.fsa	19.0813	129	624	55	1111	1100	18.1095	1119	19.788	4	0.3915
Analyzed	U_TSP_KO---_NWKO-_2	Sample	GS500LIZ_3730	Han131124	FALSE	Pass	Pass				O, 8	U_TSP_KO---_NWKO-_2.fsa	23.8516	1656	18116	1600	1165	1156	23.0565	1177	24.9117	11	1.0141
Analyzed	U_TSP_KO---_NWKO-_2	Sample	GS500LIZ_3730	Han131124	FALSE	Pass	Pass				O, 9	U_TSP_KO---_NWKO-_2.fsa	26.4134	30776	369883	32675	1194	1177	24.9117	1207	27.5618	10	0.9565
Analyzed	U_TSP_KO---_NWKO-_2	Sample	GS500LIZ_3730	Han131124	FALSE	Pass	Pass				O, 10	U_TSP_KO---_NWKO-_2.fsa	28.1802	1753	15408	1361	1214	1207	27.5618	1222	28.8869	8	0.7527
Analyzed	U_TSP_KO---_NWKO-_2	Sample	GS500LIZ_3730	Han131124	FALSE	Pass	Pass				O, 11	U_TSP_KO---_NWKO-_2.fsa	29.2403	113	371	32	1226	1222	28.8869	1233	29.8587	3	0.3151
Analyzed	U_TSP_KO---_NWKO-_2	Sample	GS500LIZ_3730	Han131124	FALSE	Pass	Pass				O, 12	U_TSP_KO---_NWKO-_2.fsa	31.1837	336	1902	168	1248	1240	30.477	1256	31.8905	5	0.508
Analyzed	U_TSP_KO---_NWKO-_2	Sample	GS500LIZ_3730	Han131124	FALSE	Pass	Pass				O, 13	U_TSP_KO---_NWKO-_2.fsa	34.0106	1479	14433	1274	1280	1267	32.8622	1294	35.2473	9	0.8333
Analyzed	U_TSP_KO---_NWKO-_2	Sample	GS500LIZ_3730	Han131124	FALSE	Pass	Pass				O, 14	U_TSP_KO---_NWKO-_2.fsa	37.7208	1590	10132	895	1322	1312	36.8375	1330	38.4276	6	0.5351
Analyzed	U_TSP_KO---_NWKO-_2	Sample	GS500LIZ_3730	Han131124	FALSE	Pass	Pass				O, 15	U_TSP_KO---_NWKO-_2.fsa	48.8516	57	413	36	1448	1438	47.9682	1452	49.2049	5	0.4649
Analyzed	U_TSP_KO---_NWKO-_2	Sample	GS500LIZ_3730	Han131124	FALSE	Pass	Pass				O, 16	U_TSP_KO---_NWKO-_2.fsa	50	1800	11804	1027	1461	1452	49.2049	1469	50.6854	5	0.5157
Analyzed	U_TSP_KO---_NWKO-_2	Sample	GS500LIZ_3730	Han131124	FALSE	Pass	Pass				O, 17	U_TSP_KO---_NWKO-_2.fsa	50.9428	80	566	48	1472	1469	50.6854	1485	52.0599	4	0.3436
Analyzed	U_TSP_KO---_NWKO-_2	Sample	GS500LIZ_3730	Han131124	FALSE	Pass	Pass				O, 18	U_TSP_KO---_NWKO-_2.fsa	75	2013	12574	1161	1744	1735	74.1804	1753	75.8432	5	0.5118
Analyzed	U_TSP_KO---_NWKO-_2	Sample	GS500LIZ_3730	Han131124	FALSE	Pass	Pass				O, 19	U_TSP_KO---_NWKO-_2.fsa	100	2182	13314	1202	2010	2001	99.1509	2019	100.777	5	0.4936
Analyzed	U_TSP_KO---_NWKO-_2	Sample	GS500LIZ_3730	Han131124	FALSE	Pass	Pass				O, 20	U_TSP_KO---_NWKO-_2.fsa	139	2433	15350	1484	2451	2442	138.182	2466	140.503	5	0.5396
Analyzed	U_TSP_KO---_NWKO-_2	Sample	GS500LIZ_3730	Han131124	FALSE	Pass	Pass				O, 21	U_TSP_KO---_NWKO-_2.fsa	150	2526	16039	1502	2562	2553	149.118	2587	152.302	5	0.523
Analyzed	U_TSP_KO---_NWKO-_2	Sample	GS500LIZ_3730	Han131124	FALSE	Pass	Pass				O, 22	U_TSP_KO---_NWKO-_2.fsa	159.034	57	480	42	2662	2643	157.352	2664	159.21	5	0.4627
Analyzed	U_TSP_KO---_NWKO-_2	Sample	GS500LIZ_3730	Han131124	FALSE	Pass	Pass				O, 23	U_TSP_KO---_NWKO-_2.fsa	160	2512	15759	1383	2673	2664	159.21	2682	160.79	5	0.4938
Analyzed	U_TSP_KO---_NWKO-_2	Sample	GS500LIZ_3730	Han131124	FALSE	Pass	Pass				O, 24	U_TSP_KO---_NWKO-_2.fsa	200	2732	18809	1569	3140	3130	199.164	3163	201.917	6	0.5181
Analyzed	U_TSP_KO---_NWKO-_2	Sample	GS500LIZ_3730	Han131124	FALSE	Pass	Pass				O, 25	U_TSP_KO---_NWKO-_2.fsa	246.796	2867	20761	1720	3703	3693	245.967	3725	248.619	6	0.54
Analyzed	U_TSP_KO---_NWKO-_2	Sample	GS500LIZ_3730	Han131124	FALSE	Pass	Pass				O, 26	U_TSP_KO---_NWKO-_2.fsa	300	2859	21864	1844	4347	4336	299.094	4369	301.878	6	0.5842
Analyzed	U_TSP_KO---_NWKO-_2	Sample	GS500LIZ_3730	Han131124	FALSE	Pass	Pass				O, 27	U_TSP_KO---_NWKO-_2.fsa	339.649	2734	22492	1882	4816	4804	338.644	4837	341.406	7	0.6225
Analyzed	U_TSP_KO---_NWKO-_2	Sample	GS500LIZ_3730	Han131124	FALSE	Pass	Pass				O, 28	U_TSP_KO---_NWKO-_2.fsa	350	2700	21815	1768	4940	4918	348.167	4961	351.654	7	0.5707
Analyzed	U_TSP_KO---_NWKO-_2	Sample	GS500LIZ_3730	Han131124	FALSE	Pass	Pass				O, 29	U_TSP_KO---_NWKO-_2.fsa	400	2780	24448	2037	5572	5559	398.966	5596	402.049	7	0.6642
Analyzed	U_TSP_KO---_NWKO-_2	Sample	GS500LIZ_3730	Han131124	FALSE	Pass	Pass				O, 30	U_TSP_KO---_NWKO-_2.fsa	450	2809	27032	2232	6153	6125	447.569	6175	451.698	8	0.7142
Analyzed	U_TSP_KO---_NWKO-_2	Sample	GS500LIZ_3730	Han131124	FALSE	Pass	Pass				O, 31	U_TSP_KO---_NWKO-_2.fsa	490	2969	31066	2893	6638	6611	487.606	6662	492.356	9	0.8839
Analyzed	U_TSP_KO---_NWKO-_2	Sample	GS500LIZ_3730	Han131124	FALSE	Pass	Pass				O, 32	U_TSP_KO---_NWKO-_2.fsa	500	2891	31108	3188	6737	6707	496.89	6761	502.424	9	0.9848
Analyzed	U_TSP_KO---_NWKO-_3	Sample	GS500LIZ_3730	Han131124	FALSE	Pass	Pass				Y, 1	U_TSP_KO---_NWKO-_3.fsa	298.392	55	167	13	4439	4433	297.91	4445	298.875	2	0.2144
Analyzed	U_TSP_KO---_NWKO-_3	Sample	GS500LIZ_3730	Han131124	FALSE	Pass	Pass				Y, 2	U_TSP_KO---_NWKO-_3.fsa	397.603	55	199	15	5686	5679	397.062	5690	397.912	2	0.1887
Analyzed	U_TSP_KO---_NWKO-_3	Sample	GS500LIZ_3730	Han131124	FALSE	Pass	Pass				Y, 3	U_TSP_KO---_NWKO-_3.fsa	565.346	53	145	14	7575	7572	565.049	7581	565.941	2	0.2387
Analyzed	U_TSP_KO---_NWKO-_3	Sample	GS500LIZ_3730	Han131124	FALSE	Pass	Pass				R, 1	U_TSP_KO---_NWKO-_3.fsa	165.416	50	332	28	2808	2797	164.473	2814	165.929	9	0.7912
Analyzed	U_TSP_KO---_NWKO-_3	Sample	GS500LIZ_3730	Han131124	FALSE	Pass	Pass				R, 2	U_TSP_KO---_NWKO-_3.fsa	227.237	57	207	16	3558	3551	226.668	3563	227.642	2	0.2134
Analyzed	U_TSP_KO---_NWKO-_3	Sample	GS500LIZ_3730	Han131124	FALSE	Pass	Pass				R, 3	U_TSP_KO---_NWKO-_3.fsa	364.186	52	316	24	5252	5246	363.725	5257	364.57	4	0.307
Analyzed	U_TSP_KO---_NWKO-_3	Sample	GS500LIZ_3730	Han131124	FALSE	Pass	Pass				R, 4	U_TSP_KO---_NWKO-_3.fsa	369.33	54	292	22	5319	5312	368.793	5325	369.791	3	0.2384
Analyzed	U_TSP_KO---_NWKO-_3	Sample	GS500LIZ_3730	Han131124	FALSE	Pass	Pass				R, 5	U_TSP_KO---_NWKO-_3.fsa	399.072	57	336	26	5705	5698	398.531	5719	400.166	2	0.1719
Analyzed	U_TSP_KO---_NWKO-_3	Sample	GS500LIZ_3730	Han131124	FALSE	Pass	Pass				R, 6	U_TSP_KO---_NWKO-_3.fsa	407.654	51	324	26	5809	5803	407.155	5816	408.237	2	0.1995
Analyzed	U_TSP_KO---_NWKO-_3	Sample	GS500LIZ_3730	Han131124	FALSE	Pass	Pass				R, 7	U_TSP_KO---_NWKO-_3.fsa	448.733	53	172	14	6299	6293	448.226	6303	449.071	2	0.1967
Analyzed	U_TSP_KO---_NWKO-_3	Sample	GS500LIZ_3730	Han131124	FALSE	Pass	Pass				R, 8	U_TSP_KO---_NWKO-_3.fsa	489.134	58	251	21	6804	6797	488.529	6810	489.653	3	0.2985
Analyzed	U_TSP_KO---_NWKO-_3	Sample	GS500LIZ_3730	Han131124	FALSE	Pass	Pass				R, 9	U_TSP_KO---_NWKO-_3.fsa	492.987	50	193	18	6845	6841	492.597	6851	493.573	7	0.7654
Analyzed	U_TSP_KO---_NWKO-_3	Sample	GS500LIZ_3730	Han131124	FALSE	Pass	Pass				R, 10	U_TSP_KO---_NWKO-_3.fsa	509.703	56	226	22	7013	7008	509.208	7019	510.297	6	0.6534
Analyzed	U_TSP_KO---_NWKO-_3	Sample	GS500LIZ_3730	Han131124	FALSE	Pass	Pass				R, 11	U_TSP_KO---_NWKO-_3.fsa	572.475	52	249	24	7647	7640	571.782	7653	573.069	7	0.7673
Analyzed	U_TSP_KO---_NWKO-_3	Sample	GS500LIZ_3730	Han131124	FALSE	Pass	Pass				O, 1	U_TSP_KO---_NWKO-_3.fsa	10.2891	53	427	36	1036	1024	9.2687	1043	10.8844	7	0.6555
Analyzed	U_TSP_KO---_NWKO-_3	Sample	GS500LIZ_3730	Han131124	FALSE	Pass	Pass				O, 2	U_TSP_KO---_NWKO-_3.fsa	15.9014	132	1013	86	1102	1093	15.1361	1114	16.9218	6	0.5184
Analyzed	U_TSP_KO---_NWKO-_3	Sample	GS500LIZ_3730	Han131124	FALSE	Pass	Pass				O, 3	U_TSP_KO---_NWKO-_3.fsa	17.8571	597	4878	414	1125	1114	16.9218	1137	18.8776	7	0.6273
Analyzed	U_TSP_KO---_NWKO-_3	Sample	GS500LIZ_3730	Han131124	FALSE	Pass	Pass				O, 4	U_TSP_KO---_NWKO-_3.fsa	19.4728	76	334	28	1144	1137	18.8776	1150	19.983	4	0.3567
Analyzed	U_TSP_KO---_NWKO-_3	Sample	GS500LIZ_3730	Han131124	FALSE	Pass	Pass				O, 5	U_TSP_KO---_NWKO-_3.fsa	22.7891	103	570	48	1183	1176	22.1939	1191	23.4694	6	0.527
Analyzed	U_TSP_KO---_NWKO-_3	Sample	GS500LIZ_3730	Han131124	FALSE	Pass	Pass				O, 6	U_TSP_KO---_NWKO-_3.fsa	24.3197	336	4168	354	1201	1191	23.4694	1214	25.4252	13	1.1272
Analyzed	U_TSP_KO---_NWKO-_3	Sample	GS500LIZ_3730	Han131124	FALSE	Pass	Pass				O, 7	U_TSP_KO---_NWKO-_3.fsa	27.1259	10538	89369	7599	1234	1214	25.4252	1244	27.9762	7	0.6471
Analyzed	U_TSP_KO---_NWKO-_3	Sample	GS500LIZ_3730	Han131124	FALSE	Pass	Pass				O, 8	U_TSP_KO---_NWKO-_3.fsa	28.5714	254	2426	206	1251	1244	27.9762	1260	29.3367	8	0.7581
Analyzed	U_TSP_KO---_NWKO-_3	Sample	GS500LIZ_3730	Han131124	FALSE	Pass	Pass				O, 9	U_TSP_KO---_NWKO-_3.fsa	31.7177	64	371	31	1288	1278	30.8673	1295	32.3129	6	0.5464
Analyzed	U_TSP_KO---_NWKO-_3	Sample	GS500LIZ_3730	Han131124	FALSE	Pass	Pass				O, 10	U_TSP_KO---_NWKO-_3.fsa	34.3537	207	2148	182	1319	1307	33.3333	1333	35.5442	10	0.855
Analyzed	U_TSP_KO---_NWKO-_3	Sample	GS500LIZ_3730	Han131124	FALSE	Pass	Pass				O, 11	U_TSP_KO---_NWKO-_3.fsa	38.0952	238	1749	148	1363	1345	36.5646	1373	38.9456	6	0.55
Analyzed	U_TSP_KO---_NWKO-_3	Sample	GS500LIZ_3730	Han131124	FALSE	Pass	Pass				O, 12	U_TSP_KO---_NWKO-_3.fsa	50	270	1956	163	1503	1493	49.1497	1513	50.8169	6	0.5425
Analyzed	U_TSP_KO---_NWKO-_3	Sample	GS500LIZ_3730	Han131124	FALSE	Pass	Pass				O, 13	U_TSP_KO---_NWKO-_3.fsa	75	288	2016	181	1797	1787	74.1149	1806	75.8246	6	0.5708
Analyzed	U_TSP_KO---_NWKO-_3	Sample	GS500LIZ_3730	Han131124	FALSE	Pass	Pass				O, 14	U_TSP_KO---_NWKO-_3.fsa	100	315	2178	191	2068	2058	99.0703	2084	101.355	6	0.5323
Analyzed	U_TSP_KO---_NWKO-_3	Sample	GS500LIZ_3730	Han131124	FALSE	Pass	Pass				O, 15	U_TSP_KO---_NWKO-_3.fsa	139	355	2541	239	2519	2509	138.114	2537	140.75	6	0.5957
Analyzed	U_TSP_KO---_NWKO-_3	Sample	GS500LIZ_3730	Han131124	FALSE	Pass	Pass				O, 16	U_TSP_KO---_NWKO-_3.fsa	150	352	2436	226	2633	2623	149.042	2650	151.551	6	0.5604
Analyzed	U_TSP_KO---_NWKO-_3	Sample	GS500LIZ_3730	Han131124	FALSE	Pass	Pass				O, 17	U_TSP_KO---_NWKO-_3.fsa	160	369	2636	228	2745	2735	159.127	2756	160.949	6	0.5556
Analyzed	U_TSP_KO---_NWKO-_3	Sample	GS500LIZ_3730	Han131124	FALSE	Pass	Pass				O, 18	U_TSP_KO---_NWKO-_3.fsa	200	397	2851	232	3223	3212	199.107	3250	202.199	6	0.4981
Analyzed	U_TSP_KO---_NWKO-_3	Sample	GS500LIZ_3730	Han131124	FALSE	Pass	Pass				O, 19	U_TSP_KO---_NWKO-_3.fsa	246.606	418	3196	258	3797	3787	245.797	3812	247.82	6	0.5492
Analyzed	U_TSP_KO---_NWKO-_3	Sample	GS500LIZ_3730	Han131124	FALSE	Pass	Pass				O, 20	U_TSP_KO---_NWKO-_3.fsa	300	436	3457	284	4459	4448	299.116	4476	301.417	6	0.5671
Analyzed	U_TSP_KO---_NWKO-_3	Sample	GS500LIZ_3730	Han131124	FALSE	Pass	Pass				O, 21	U_TSP_KO---_NWKO-_3.fsa	339.586	426	3498	285	4939	4921	338.117	4952	340.647	7	0.5872
Analyzed	U_TSP_KO---_NWKO-_3	Sample	GS500LIZ_3730	Han131124	FALSE	Pass	Pass				O, 22	U_TSP_KO---_NWKO-_3.fsa	350	419	3756	293	5067	5054	348.945	5095	352.146	7	0.6189
Analyzed	U_TSP_KO---_NWKO-_3	Sample	GS500LIZ_3730	Han131124	FALSE	Pass	Pass				O, 23	U_TSP_KO---_NWKO-_3.fsa	400	427	3867	311	5717	5704	398.995	5733	401.33	8	0.6576
Analyzed	U_TSP_KO---_NWKO-_3	Sample	GS500LIZ_3730	Han131124	FALSE	Pass	Pass				O, 24	U_TSP_KO---_NWKO-_3.fsa	450	439	4265	344	6314	6291	448.058	6327	450.969	8	0.6816
Analyzed	U_TSP_KO---_NWKO-_3	Sample	GS500LIZ_3730	Han131124	FALSE	Pass	Pass				O, 25	U_TSP_KO---_NWKO-_3.fsa	490	462	4980	454	6814	6795	488.357	6834	491.919	10	0.9158
Analyzed	U_TSP_KO---_NWKO-_3	Sample	GS500LIZ_3730	Han131124	FALSE	Pass	Pass				O, 26	U_TSP_KO---_NWKO-_3.fsa	500	462	4820	485	6915	6894	497.856	6931	501.584	9	0.9512
Analyzed	U_TSP_KO---_NWKO-_4	Sample	GS500LIZ_3730	Han131124	FALSE	Pass	Pass				B, 1	U_TSP_KO---_NWKO-_4.fsa	68.5971	128	741	68	1594	1589	68.136	1599	69.0586	5	0.4634
Analyzed	U_TSP_KO---_NWKO-_4	Sample	GS500LIZ_3730	Han131124	FALSE	Pass	Pass				B, 2	U_TSP_KO---_NWKO-_4.fsa	69.5205	172	852	78	1604	1599	69.0586	1608	69.8903	4	0.4194
Analyzed	U_TSP_KO---_NWKO-_4	Sample	GS500LIZ_3730	Han131124	FALSE	Pass	Pass				B, 3	U_TSP_KO---_NWKO-_4.fsa	77.384	327	1666	158	1688	1680	76.6211	1694	77.9562	4	0.4497
Analyzed	U_TSP_KO---_NWKO-_4	Sample	GS500LIZ_3730	Han131124	FALSE	Pass	Pass				B, 4	U_TSP_KO---_NWKO-_4.fsa	79.4821	102	526	50	1710	1705	79.0052	1714	79.8635	4	0.4343
Analyzed	U_TSP_KO---_NWKO-_4	Sample	GS500LIZ_3730	Han131124	FALSE	Pass	Pass				B, 5	U_TSP_KO---_NWKO-_4.fsa	80.3404	136	734	70	1719	1714	79.8635	1725	80.9126	4	0.4575
Analyzed	U_TSP_KO---_NWKO-_4	Sample	GS500LIZ_3730	Han131124	FALSE	Pass	Pass				B, 6	U_TSP_KO---_NWKO-_4.fsa	91.4069	116	912	87	1835	1824	90.3571	1837	91.5978	5	0.4931
Analyzed	U_TSP_KO---_NWKO-_4	Sample	GS500LIZ_3730	Han131124	FALSE	Pass	Pass				B, 7	U_TSP_KO---_NWKO-_4.fsa	92.3613	186	1927	183	1845	1837	91.5978	1850	92.8386	10	1.041
Analyzed	U_TSP_KO---_NWKO-_4	Sample	GS500LIZ_3730	Han131124	FALSE	Pass	Pass				B, 8	U_TSP_KO---_NWKO-_4.fsa	102.032	155	795	70	1948	1941	101.413	1952	102.386	4	0.3977
Analyzed	U_TSP_KO---_NWKO-_4	Sample	GS500LIZ_3730	Han131124	FALSE	Pass	Pass				B, 9	U_TSP_KO---_NWKO-_4.fsa	133.808	108	518	47	2300	2295	133.346	2307	134.455	4	0.4548
Analyzed	U_TSP_KO---_NWKO-_4	Sample	GS500LIZ_3730	Han131124	FALSE	Pass	Pass				B, 10	U_TSP_KO---_NWKO-_4.fsa	135.01	127	608	56	2313	2307	134.455	2318	135.472	4	0.432
Analyzed	U_TSP_KO---_NWKO-_4	Sample	GS500LIZ_3730	Han131124	FALSE	Pass	Pass				B, 11	U_TSP_KO---_NWKO-_4.fsa	406.455	139	1251	107	5504	5497	405.852	5510	406.972	10	0.8766
Analyzed	U_TSP_KO---_NWKO-_4	Sample	GS500LIZ_3730	Han131124	FALSE	Pass	Pass				B, 12	U_TSP_KO---_NWKO-_4.fsa	407.488	211	1888	162	5516	5510	406.972	5522	408.005	8	0.7016
Analyzed	U_TSP_KO---_NWKO-_4	Sample	GS500LIZ_3730	Han131124	FALSE	Pass	Pass				B, 13	U_TSP_KO---_NWKO-_4.fsa	408.522	328	2272	195	5528	5522	408.005	5537	409.298	6	0.5531
Analyzed	U_TSP_KO---_NWKO-_4	Sample	GS500LIZ_3730	Han131124	FALSE	Pass	Pass				B, 14	U_TSP_KO---_NWKO-_4.fsa	410.504	100	511	44	5551	5545	409.987	5557	411.022	5	0.4414
Analyzed	U_TSP_KO---_NWKO-_4	Sample	GS500LIZ_3730	Han131124	FALSE	Pass	Pass				B, 15	U_TSP_KO---_NWKO-_4.fsa	412.573	132	721	62	5575	5568	411.97	5580	413.005	5	0.4787
Analyzed	U_TSP_KO---_NWKO-_4	Sample	GS500LIZ_3730	Han131124	FALSE	Pass	Pass				B, 16	U_TSP_KO---_NWKO-_4.fsa	413.695	145	618	53	5588	5583	413.263	5592	414.04	4	0.3517
Analyzed	U_TSP_KO---_NWKO-_4	Sample	GS500LIZ_3730	Han131124	FALSE	Pass	Pass				B, 17	U_TSP_KO---_NWKO-_4.fsa	414.73	405	2294	197	5600	5594	414.212	5604	415.075	5	0.4662
Analyzed	U_TSP_KO---_NWKO-_4	Sample	GS500LIZ_3730	Han131124	FALSE	Pass	Pass				B, 18	U_TSP_KO---_NWKO-_4.fsa	415.765	3792	28420	2452	5612	5604	415.075	5618	416.283	7	0.6191
Analyzed	U_TSP_KO---_NWKO-_4	Sample	GS500LIZ_3730	Han131124	FALSE	Pass	Pass				B, 19	U_TSP_KO---_NWKO-_4.fsa	416.801	3018	23459	2024	5624	5618	416.283	5631	417.405	7	0.6122
Analyzed	U_TSP_KO---_NWKO-_4	Sample	GS500LIZ_3730	Han131124	FALSE	Pass	Pass				B, 20	U_TSP_KO---_NWKO-_4.fsa	417.923	1054	7028	606	5637	5631	417.405	5644	418.527	6	0.5527
Analyzed	U_TSP_KO---_NWKO-_4	Sample	GS500LIZ_3730	Han131124	FALSE	Pass	Pass				B, 21	U_TSP_KO---_NWKO-_4.fsa	418.959	224	871	75	5649	5644	418.527	5653	419.305	3	0.3403
Analyzed	U_TSP_KO---_NWKO-_4	Sample	GS500LIZ_3730	Han131124	FALSE	Pass	Pass				B, 22	U_TSP_KO---_NWKO-_4.fsa	425.095	572	4778	413	5720	5709	424.144	5732	426.133	7	0.6791
Analyzed	U_TSP_KO---_NWKO-_4	Sample	GS500LIZ_3730	Han131124	FALSE	Pass	Pass				G, 1	U_TSP_KO---_NWKO-_4.fsa	415.938	173	1305	112	5614	5604	415.075	5619	416.369	7	0.6284
Analyzed	U_TSP_KO---_NWKO-_4	Sample	GS500LIZ_3730	Han131124	FALSE	Pass	Pass				G, 2	U_TSP_KO---_NWKO-_4.fsa	416.887	186	1305	112	5625	5619	416.369	5632	417.491	6	0.58
Analyzed	U_TSP_KO---_NWKO-_4	Sample	GS500LIZ_3730	Han131124	FALSE	Pass	Pass				G, 3	U_TSP_KO---_NWKO-_4.fsa	417.75	60	418	36	5635	5632	417.491	5644	418.527	6	0.5283
Analyzed	U_TSP_KO---_NWKO-_4	Sample	GS500LIZ_3730	Han131124	FALSE	Pass	Pass				Y, 1	U_TSP_KO---_NWKO-_4.fsa	192.013	51	322	27	2940	2927	190.891	2946	192.53	9	0.8343
Analyzed	U_TSP_KO---_NWKO-_4	Sample	GS500LIZ_3730	Han131124	FALSE	Pass	Pass				Y, 2	U_TSP_KO---_NWKO-_4.fsa	219.021	52	207	17	3257	3250	218.428	3263	219.53	2	0.2376
Analyzed	U_TSP_KO---_NWKO-_4	Sample	GS500LIZ_3730	Han131124	FALSE	Pass	Pass				Y, 3	U_TSP_KO---_NWKO-_4.fsa	270.08	52	207	17	3862	3855	269.491	3865	270.332	4	0.3796
Analyzed	U_TSP_KO---_NWKO-_4	Sample	GS500LIZ_3730	Han131124	FALSE	Pass	Pass				Y, 4	U_TSP_KO---_NWKO-_4.fsa	346.714	52	266	22	4766	4759	346.123	4771	347.135	6	0.5084
Analyzed	U_TSP_KO---_NWKO-_4	Sample	GS500LIZ_3730	Han131124	FALSE	Pass	Pass				Y, 5	U_TSP_KO---_NWKO-_4.fsa	415.765	148	848	73	5612	5602	414.902	5618	416.283	4	0.3643
Analyzed	U_TSP_KO---_NWKO-_4	Sample	GS500LIZ_3730	Han131124	FALSE	Pass	Pass				Y, 6	U_TSP_KO---_NWKO-_4.fsa	416.801	107	519	44	5624	5618	416.283	5630	417.319	6	0.5711
Analyzed	U_TSP_KO---_NWKO-_4	Sample	GS500LIZ_3730	Han131124	FALSE	Pass	Pass				R, 1	U_TSP_KO---_NWKO-_4.fsa	71.3719	51	248	23	1624	1620	71.0012	1632	72.1142	6	0.6029
Analyzed	U_TSP_KO---_NWKO-_4	Sample	GS500LIZ_3730	Han131124	FALSE	Pass	Pass				R, 2	U_TSP_KO---_NWKO-_4.fsa	245.831	51	304	25	3574	3565	245.071	3580	246.337	4	0.4123
Analyzed	U_TSP_KO---_NWKO-_4	Sample	GS500LIZ_3730	Han131124	FALSE	Pass	Pass				R, 3	U_TSP_KO---_NWKO-_4.fsa	279.399	50	281	23	3973	3968	278.979	3982	280.154	9	0.792
Analyzed	U_TSP_KO---_NWKO-_4	Sample	GS500LIZ_3730	Han131124	FALSE	Pass	Pass				R, 4	U_TSP_KO---_NWKO-_4.fsa	346.039	50	155	13	4758	4756	345.87	4764	346.545	2	0.2045
Analyzed	U_TSP_KO---_NWKO-_4	Sample	GS500LIZ_3730	Han131124	FALSE	Pass	Pass				R, 5	U_TSP_KO---_NWKO-_4.fsa	383.131	51	202	16	5219	5214	382.73	5225	383.612	5	0.4602
Analyzed	U_TSP_KO---_NWKO-_4	Sample	GS500LIZ_3730	Han131124	FALSE	Pass	Pass				R, 6	U_TSP_KO---_NWKO-_4.fsa	416.542	51	319	27	5621	5611	415.679	5626	416.973	6	0.5377
Analyzed	U_TSP_KO---_NWKO-_4	Sample	GS500LIZ_3730	Han131124	FALSE	Pass	Pass				R, 7	U_TSP_KO---_NWKO-_4.fsa	422.501	52	179	15	5690	5683	421.896	5694	422.847	6	0.552
Analyzed	U_TSP_KO---_NWKO-_4	Sample	GS500LIZ_3730	Han131124	FALSE	Pass	Pass				R, 8	U_TSP_KO---_NWKO-_4.fsa	507.576	52	250	25	6665	6658	506.869	6671	508.182	3	0.4018
Analyzed	U_TSP_KO---_NWKO-_4	Sample	GS500LIZ_3730	Han131124	FALSE	Pass	Pass				R, 9	U_TSP_KO---_NWKO-_4.fsa	540	52	127	12	6986	6980	539.394	6991	540.505	3	0.3581
Analyzed	U_TSP_KO---_NWKO-_4	Sample	GS500LIZ_3730	Han131124	FALSE	Pass	Pass				O, 1	U_TSP_KO---_NWKO-_4.fsa	5.0182	93	728	66	896	888	4.2883	907	6.0219	6	0.5574
Analyzed	U_TSP_KO---_NWKO-_4	Sample	GS500LIZ_3730	Han131124	FALSE	Pass	Pass				O, 2	U_TSP_KO---_NWKO-_4.fsa	6.6606	76	454	41	914	907	6.0219	924	7.573	6	0.5779
Analyzed	U_TSP_KO---_NWKO-_4	Sample	GS500LIZ_3730	Han131124	FALSE	Pass	Pass				O, 3	U_TSP_KO---_NWKO-_4.fsa	9.9453	398	2904	264	950	930	8.1204	959	10.7664	6	0.6128
Analyzed	U_TSP_KO---_NWKO-_4	Sample	GS500LIZ_3730	Han131124	FALSE	Pass	Pass				O, 4	U_TSP_KO---_NWKO-_4.fsa	14.5073	825	5752	524	1000	991	13.6861	1012	15.6022	6	0.5692
Analyzed	U_TSP_KO---_NWKO-_4	Sample	GS500LIZ_3730	Han131124	FALSE	Pass	Pass				O, 5	U_TSP_KO---_NWKO-_4.fsa	16.5146	2525	17539	1600	1022	1012	15.6022	1031	17.3358	6	0.5982
Analyzed	U_TSP_KO---_NWKO-_4	Sample	GS500LIZ_3730	Han131124	FALSE	Pass	Pass				O, 6	U_TSP_KO---_NWKO-_4.fsa	18.2482	199	1442	131	1041	1031	17.3358	1050	19.0693	7	0.6513
Analyzed	U_TSP_KO---_NWKO-_4	Sample	GS500LIZ_3730	Han131124	FALSE	Pass	Pass				O, 7	U_TSP_KO---_NWKO-_4.fsa	23.0839	1503	15590	1422	1094	1085	22.2628	1107	24.2701	11	1.0661
Analyzed	U_TSP_KO---_NWKO-_4	Sample	GS500LIZ_3730	Han131124	FALSE	Pass	Pass				O, 8	U_TSP_KO---_NWKO-_4.fsa	25.9124	31264	326268	29768	1125	1107	24.2701	1136	26.9161	9	0.8456
Analyzed	U_TSP_KO---_NWKO-_4	Sample	GS500LIZ_3730	Han131124	FALSE	Pass	Pass				O, 9	U_TSP_KO---_NWKO-_4.fsa	27.5547	1516	14704	1341	1143	1136	26.9161	1152	28.3759	9	0.8334
Analyzed	U_TSP_KO---_NWKO-_4	Sample	GS500LIZ_3730	Han131124	FALSE	Pass	Pass				O, 10	U_TSP_KO---_NWKO-_4.fsa	28.7409	150	435	39	1156	1152	28.3759	1161	29.1971	2	0.2549
Analyzed	U_TSP_KO---_NWKO-_4	Sample	GS500LIZ_3730	Han131124	FALSE	Pass	Pass				O, 11	U_TSP_KO---_NWKO-_4.fsa	29.6533	50	144	13	1166	1161	29.1971	1170	30.0182	3	0.2897
Analyzed	U_TSP_KO---_NWKO-_4	Sample	GS500LIZ_3730	Han131124	FALSE	Pass	Pass				O, 12	U_TSP_KO---_NWKO-_4.fsa	30.7482	261	1904	173	1178	1170	30.0182	1188	31.6606	8	0.7343
Analyzed	U_TSP_KO---_NWKO-_4	Sample	GS500LIZ_3730	Han131124	FALSE	Pass	Pass				O, 13	U_TSP_KO---_NWKO-_4.fsa	33.4854	1086	9806	894	1208	1188	31.6606	1221	34.6715	8	0.7718
Analyzed	U_TSP_KO---_NWKO-_4	Sample	GS500LIZ_3730	Han131124	FALSE	Pass	Pass				O, 14	U_TSP_KO---_NWKO-_4.fsa	37.135	1228	7280	664	1248	1239	36.3139	1257	37.9562	5	0.5154
Analyzed	U_TSP_KO---_NWKO-_4	Sample	GS500LIZ_3730	Han131124	FALSE	Pass	Pass				O, 15	U_TSP_KO---_NWKO-_4.fsa	50	1369	8513	769	1389	1379	49.0876	1397	50.7141	5	0.5042
Analyzed	U_TSP_KO---_NWKO-_4	Sample	GS500LIZ_3730	Han131124	FALSE	Pass	Pass				O, 16	U_TSP_KO---_NWKO-_4.fsa	75	1599	9300	876	1663	1654	74.1607	1671	75.7629	5	0.4878
Analyzed	U_TSP_KO---_NWKO-_4	Sample	GS500LIZ_3730	Han131124	FALSE	Pass	Pass				O, 17	U_TSP_KO---_NWKO-_4.fsa	75.9536	73	386	36	1673	1671	75.7629	1691	77.6701	2	0.1907
Analyzed	U_TSP_KO---_NWKO-_4	Sample	GS500LIZ_3730	Han131124	FALSE	Pass	Pass				O, 18	U_TSP_KO---_NWKO-_4.fsa	100	1735	10165	936	1925	1916	99.1403	1933	100.706	5	0.4822
Analyzed	U_TSP_KO---_NWKO-_4	Sample	GS500LIZ_3730	Han131124	FALSE	Pass	Pass				O, 19	U_TSP_KO---_NWKO-_4.fsa	139	1944	11141	1085	2356	2347	138.163	2364	139.819	5	0.4963
Analyzed	U_TSP_KO---_NWKO-_4	Sample	GS500LIZ_3730	Han131124	FALSE	Pass	Pass				O, 20	U_TSP_KO---_NWKO-_4.fsa	150	1981	11354	1079	2465	2457	149.203	2484	151.77	5	0.4777
Analyzed	U_TSP_KO---_NWKO-_4	Sample	GS500LIZ_3730	Han131124	FALSE	Pass	Pass				O, 21	U_TSP_KO---_NWKO-_4.fsa	159.115	62	359	31	2565	2556	158.314	2567	159.292	4	0.3556
Analyzed	U_TSP_KO---_NWKO-_4	Sample	GS500LIZ_3730	Han131124	FALSE	Pass	Pass				O, 22	U_TSP_KO---_NWKO-_4.fsa	160	2043	11738	1044	2575	2567	159.292	2602	162.405	5	0.4477
Analyzed	U_TSP_KO---_NWKO-_4	Sample	GS500LIZ_3730	Han131124	FALSE	Pass	Pass				O, 23	U_TSP_KO---_NWKO-_4.fsa	200	2228	13306	1133	3033	3024	199.23	3051	201.531	5	0.4443
Analyzed	U_TSP_KO---_NWKO-_4	Sample	GS500LIZ_3730	Han131124	FALSE	Pass	Pass				O, 24	U_TSP_KO---_NWKO-_4.fsa	247.265	2294	14793	1247	3591	3582	246.506	3603	248.277	5	0.4886
Analyzed	U_TSP_KO---_NWKO-_4	Sample	GS500LIZ_3730	Han131124	FALSE	Pass	Pass				O, 25	U_TSP_KO---_NWKO-_4.fsa	299.08	56	506	42	4208	4191	297.659	4210	299.248	5	0.4181
Analyzed	U_TSP_KO---_NWKO-_4	Sample	GS500LIZ_3730	Han131124	FALSE	Pass	Pass				O, 26	U_TSP_KO---_NWKO-_4.fsa	300	2267	15950	1358	4219	4210	299.248	4230	300.951	6	0.555
Analyzed	U_TSP_KO---_NWKO-_4	Sample	GS500LIZ_3730	Han131124	FALSE	Pass	Pass				O, 27	U_TSP_KO---_NWKO-_4.fsa	339.785	2161	15401	1303	4684	4674	338.938	4705	341.562	6	0.5404
Analyzed	U_TSP_KO---_NWKO-_4	Sample	GS500LIZ_3730	Han131124	FALSE	Pass	Pass				O, 28	U_TSP_KO---_NWKO-_4.fsa	348.737	77	597	50	4790	4778	347.725	4795	349.158	5	0.4213
Analyzed	U_TSP_KO---_NWKO-_4	Sample	GS500LIZ_3730	Han131124	FALSE	Pass	Pass				O, 29	U_TSP_KO---_NWKO-_4.fsa	350	2089	15440	1255	4805	4795	349.158	4826	351.678	6	0.5331
Analyzed	U_TSP_KO---_NWKO-_4	Sample	GS500LIZ_3730	Han131124	FALSE	Pass	Pass				O, 30	U_TSP_KO---_NWKO-_4.fsa	400	2186	17466	1467	5429	5418	399.115	5449	401.721	7	0.6139
Analyzed	U_TSP_KO---_NWKO-_4	Sample	GS500LIZ_3730	Han131124	FALSE	Pass	Pass				O, 31	U_TSP_KO---_NWKO-_4.fsa	450	2269	19922	1614	6007	5995	448.955	6027	451.549	7	0.6445
Analyzed	U_TSP_KO---_NWKO-_4	Sample	GS500LIZ_3730	Han131124	FALSE	Pass	Pass				O, 32	U_TSP_KO---_NWKO-_4.fsa	490	2334	21594	2009	6491	6470	488.135	6509	491.764	8	0.7857
Analyzed	U_TSP_KO---_NWKO-_4	Sample	GS500LIZ_3730	Han131124	FALSE	Pass	Pass				O, 33	U_TSP_KO---_NWKO-_4.fsa	500	2344	22201	2277	6590	6568	497.713	6609	501.919	8	0.8804
Analyzed	U_TSP_KO---_NWKO-_5	Sample	GS500LIZ_3730	Han131124	FALSE	Pass	Pass				B, 1	U_TSP_KO---_NWKO-_5.fsa	68.661	154	900	83	1590	1584	68.1045	1594	69.0322	4	0.4583
Analyzed	U_TSP_KO---_NWKO-_5	Sample	GS500LIZ_3730	Han131124	FALSE	Pass	Pass				B, 2	U_TSP_KO---_NWKO-_5.fsa	69.6823	208	1088	101	1601	1594	69.0322	1604	69.9611	4	0.4351
Analyzed	U_TSP_KO---_NWKO-_5	Sample	GS500LIZ_3730	Han131124	FALSE	Pass	Pass				B, 3	U_TSP_KO---_NWKO-_5.fsa	70.3331	110	625	58	1608	1604	69.9611	1615	70.9845	4	0.4503
Analyzed	U_TSP_KO---_NWKO-_5	Sample	GS500LIZ_3730	Han131124	FALSE	Pass	Pass				B, 4	U_TSP_KO---_NWKO-_5.fsa	77.4813	380	1971	188	1684	1677	76.8133	1689	77.9585	4	0.4625
Analyzed	U_TSP_KO---_NWKO-_5	Sample	GS500LIZ_3730	Han131124	FALSE	Pass	Pass				B, 5	U_TSP_KO---_NWKO-_5.fsa	79.5807	116	591	56	1706	1700	79.0082	1710	79.9624	4	0.4633
Analyzed	U_TSP_KO---_NWKO-_5	Sample	GS500LIZ_3730	Han131124	FALSE	Pass	Pass				B, 6	U_TSP_KO---_NWKO-_5.fsa	80.4395	143	765	72	1715	1710	79.9624	1721	81.0121	5	0.4821
Analyzed	U_TSP_KO---_NWKO-_5	Sample	GS500LIZ_3730	Han131124	FALSE	Pass	Pass				B, 7	U_TSP_KO---_NWKO-_5.fsa	91.3167	120	793	75	1829	1821	90.5534	1831	91.5076	4	0.4089
Analyzed	U_TSP_KO---_NWKO-_5	Sample	GS500LIZ_3730	Han131124	FALSE	Pass	Pass				B, 8	U_TSP_KO---_NWKO-_5.fsa	92.3663	212	2203	210	1840	1831	91.5076	1844	92.7479	13	1.3222
Analyzed	U_TSP_KO---_NWKO-_5	Sample	GS500LIZ_3730	Han131124	FALSE	Pass	Pass				B, 9	U_TSP_KO---_NWKO-_5.fsa	92.9388	114	761	72	1846	1844	92.7479	1856	93.8929	1	0.0954
Analyzed	U_TSP_KO---_NWKO-_5	Sample	GS500LIZ_3730	Han131124	FALSE	Pass	Pass				B, 10	U_TSP_KO---_NWKO-_5.fsa	101.953	162	851	75	1942	1936	101.42	1947	102.398	4	0.4243
Analyzed	U_TSP_KO---_NWKO-_5	Sample	GS500LIZ_3730	Han131124	FALSE	Pass	Pass				B, 11	U_TSP_KO---_NWKO-_5.fsa	129.534	114	571	52	2247	2241	128.982	2253	130.087	4	0.4168
Analyzed	U_TSP_KO---_NWKO-_5	Sample	GS500LIZ_3730	Han131124	FALSE	Pass	Pass				B, 12	U_TSP_KO---_NWKO-_5.fsa	133.879	140	615	57	2294	2288	133.323	2300	134.436	3	0.3646
Analyzed	U_TSP_KO---_NWKO-_5	Sample	GS500LIZ_3730	Han131124	FALSE	Pass	Pass				B, 13	U_TSP_KO---_NWKO-_5.fsa	134.993	137	675	62	2306	2300	134.436	2310	135.365	4	0.4337
Analyzed	U_TSP_KO---_NWKO-_5	Sample	GS500LIZ_3730	Han131124	FALSE	Pass	Pass				B, 14	U_TSP_KO---_NWKO-_5.fsa	136.016	113	542	50	2317	2310	135.365	2323	136.574	4	0.4318
Analyzed	U_TSP_KO---_NWKO-_5	Sample	GS500LIZ_3730	Han131124	FALSE	Pass	Pass				B, 15	U_TSP_KO---_NWKO-_5.fsa	154.564	131	869	80	2507	2495	153.457	2511	154.931	5	0.4846
Analyzed	U_TSP_KO---_NWKO-_5	Sample	GS500LIZ_3730	Han131124	FALSE	Pass	Pass				B, 16	U_TSP_KO---_NWKO-_5.fsa	216.105	100	570	48	3212	3205	215.509	3217	216.53	5	0.4422
Analyzed	U_TSP_KO---_NWKO-_5	Sample	GS500LIZ_3730	Han131124	FALSE	Pass	Pass				B, 17	U_TSP_KO---_NWKO-_5.fsa	218.997	118	735	62	3246	3240	218.487	3254	219.678	5	0.4618
Analyzed	U_TSP_KO---_NWKO-_5	Sample	GS500LIZ_3730	Han131124	FALSE	Pass	Pass				B, 18	U_TSP_KO---_NWKO-_5.fsa	278.483	125	770	64	3949	3943	277.978	3955	278.988	6	0.5169
Analyzed	U_TSP_KO---_NWKO-_5	Sample	GS500LIZ_3730	Han131124	FALSE	Pass	Pass				B, 19	U_TSP_KO---_NWKO-_5.fsa	407.354	143	882	76	5493	5488	406.921	5500	407.961	6	0.5388
Analyzed	U_TSP_KO---_NWKO-_5	Sample	GS500LIZ_3730	Han131124	FALSE	Pass	Pass				B, 20	U_TSP_KO---_NWKO-_5.fsa	408.653	290	1841	159	5508	5500	407.961	5513	409.087	6	0.5408
Analyzed	U_TSP_KO---_NWKO-_5	Sample	GS500LIZ_3730	Han131124	FALSE	Pass	Pass				B, 21	U_TSP_KO---_NWKO-_5.fsa	410.473	101	529	45	5529	5524	410.039	5535	410.993	5	0.4448
Analyzed	U_TSP_KO---_NWKO-_5	Sample	GS500LIZ_3730	Han131124	FALSE	Pass	Pass				B, 22	U_TSP_KO---_NWKO-_5.fsa	414.807	448	2660	230	5579	5573	414.286	5583	415.154	5	0.4734
Analyzed	U_TSP_KO---_NWKO-_5	Sample	GS500LIZ_3730	Han131124	FALSE	Pass	Pass				B, 23	U_TSP_KO---_NWKO-_5.fsa	415.848	3622	26239	2276	5591	5583	415.154	5596	416.281	6	0.5978
Analyzed	U_TSP_KO---_NWKO-_5	Sample	GS500LIZ_3730	Han131124	FALSE	Pass	Pass				B, 24	U_TSP_KO---_NWKO-_5.fsa	416.889	3484	27845	2416	5603	5596	416.281	5610	417.496	7	0.6245
Analyzed	U_TSP_KO---_NWKO-_5	Sample	GS500LIZ_3730	Han131124	FALSE	Pass	Pass				B, 25	U_TSP_KO---_NWKO-_5.fsa	418.017	856	5926	514	5616	5610	417.496	5621	418.451	6	0.6064
Analyzed	U_TSP_KO---_NWKO-_5	Sample	GS500LIZ_3730	Han131124	FALSE	Pass	Pass				B, 26	U_TSP_KO---_NWKO-_5.fsa	425.14	612	4730	411	5698	5689	424.357	5708	426.009	7	0.6277
Analyzed	U_TSP_KO---_NWKO-_5	Sample	GS500LIZ_3730	Han131124	FALSE	Pass	Pass				G, 1	U_TSP_KO---_NWKO-_5.fsa	415.848	183	1500	130	5591	5582	415.067	5597	416.368	8	0.7209
Analyzed	U_TSP_KO---_NWKO-_5	Sample	GS500LIZ_3730	Han131124	FALSE	Pass	Pass				G, 2	U_TSP_KO---_NWKO-_5.fsa	417.062	217	1737	150	5605	5597	416.368	5611	417.583	7	0.6607
Analyzed	U_TSP_KO---_NWKO-_5	Sample	GS500LIZ_3730	Han131124	FALSE	Pass	Pass				G, 3	U_TSP_KO---_NWKO-_5.fsa	417.93	72	445	38	5615	5611	417.583	5624	418.711	9	0.8028
Analyzed	U_TSP_KO---_NWKO-_5	Sample	GS500LIZ_3730	Han131124	FALSE	Pass	Pass				Y, 1	U_TSP_KO---_NWKO-_5.fsa	69.6823	50	238	22	1601	1595	69.125	1607	70.2401	2	0.1954
Analyzed	U_TSP_KO---_NWKO-_5	Sample	GS500LIZ_3730	Han131124	FALSE	Pass	Pass				Y, 2	U_TSP_KO---_NWKO-_5.fsa	122.566	50	184	16	2171	2165	122.019	2176	123.023	4	0.4511
Analyzed	U_TSP_KO---_NWKO-_5	Sample	GS500LIZ_3730	Han131124	FALSE	Pass	Pass				Y, 3	U_TSP_KO---_NWKO-_5.fsa	337.257	52	149	12	4638	4633	336.831	4644	337.769	8	0.7244
Analyzed	U_TSP_KO---_NWKO-_5	Sample	GS500LIZ_3730	Han131124	FALSE	Pass	Pass				Y, 4	U_TSP_KO---_NWKO-_5.fsa	416.021	95	490	42	5593	5582	415.067	5597	416.368	5	0.4998
Analyzed	U_TSP_KO---_NWKO-_5	Sample	GS500LIZ_3730	Han131124	FALSE	Pass	Pass				Y, 5	U_TSP_KO---_NWKO-_5.fsa	416.976	78	394	34	5604	5597	416.368	5609	417.409	6	0.6008
Analyzed	U_TSP_KO---_NWKO-_5	Sample	GS500LIZ_3730	Han131124	FALSE	Pass	Pass				Y, 6	U_TSP_KO---_NWKO-_5.fsa	425.053	58	329	28	5697	5690	424.444	5703	425.575	6	0.6028
Analyzed	U_TSP_KO---_NWKO-_5	Sample	GS500LIZ_3730	Han131124	FALSE	Pass	Pass				R, 1	U_TSP_KO---_NWKO-_5.fsa	150.565	53	218	20	2464	2457	149.9	2469	151.035	2	0.1893
Analyzed	U_TSP_KO---_NWKO-_5	Sample	GS500LIZ_3730	Han131124	FALSE	Pass	Pass				R, 2	U_TSP_KO---_NWKO-_5.fsa	167.954	53	199	17	2656	2649	167.331	2661	168.398	3	0.3137
Analyzed	U_TSP_KO---_NWKO-_5	Sample	GS500LIZ_3730	Han131124	FALSE	Pass	Pass				R, 3	U_TSP_KO---_NWKO-_5.fsa	197.511	50	254	21	2994	2991	197.253	3006	198.542	2	0.1864
Analyzed	U_TSP_KO---_NWKO-_5	Sample	GS500LIZ_3730	Han131124	FALSE	Pass	Pass				R, 4	U_TSP_KO---_NWKO-_5.fsa	318.762	53	205	17	4422	4412	317.901	4425	319.02	3	0.266
Analyzed	U_TSP_KO---_NWKO-_5	Sample	GS500LIZ_3730	Han131124	FALSE	Pass	Pass				R, 5	U_TSP_KO---_NWKO-_5.fsa	399.676	54	194	15	5404	5398	399.19	5410	400.173	2	0.2067
Analyzed	U_TSP_KO---_NWKO-_5	Sample	GS500LIZ_3730	Han131124	FALSE	Pass	Pass				R, 6	U_TSP_KO---_NWKO-_5.fsa	400.778	52	295	25	5417	5410	400.173	5424	401.384	4	0.4067
Analyzed	U_TSP_KO---_NWKO-_5	Sample	GS500LIZ_3730	Han131124	FALSE	Pass	Pass				R, 7	U_TSP_KO---_NWKO-_5.fsa	402.421	56	231	19	5436	5429	401.816	5441	402.854	4	0.3817
Analyzed	U_TSP_KO---_NWKO-_5	Sample	GS500LIZ_3730	Han131124	FALSE	Pass	Pass				R, 8	U_TSP_KO---_NWKO-_5.fsa	425.401	51	231	20	5701	5695	424.879	5707	425.922	2	0.2057
Analyzed	U_TSP_KO---_NWKO-_5	Sample	GS500LIZ_3730	Han131124	FALSE	Pass	Pass				O, 1	U_TSP_KO---_NWKO-_5.fsa	4.9632	125	1045	96	896	887	4.136	906	5.8824	6	0.6404
Analyzed	U_TSP_KO---_NWKO-_5	Sample	GS500LIZ_3730	Han131124	FALSE	Pass	Pass				O, 2	U_TSP_KO---_NWKO-_5.fsa	6.7096	91	625	57	915	906	5.8824	924	7.5368	6	0.622
Analyzed	U_TSP_KO---_NWKO-_5	Sample	GS500LIZ_3730	Han131124	FALSE	Pass	Pass				O, 3	U_TSP_KO---_NWKO-_5.fsa	9.8346	532	3472	319	949	940	9.0074	958	10.6618	6	0.5776
Analyzed	U_TSP_KO---_NWKO-_5	Sample	GS500LIZ_3730	Han131124	FALSE	Pass	Pass				O, 4	U_TSP_KO---_NWKO-_5.fsa	12.9596	65	276	25	983	977	12.4081	989	13.511	4	0.3934
Analyzed	U_TSP_KO---_NWKO-_5	Sample	GS500LIZ_3730	Han131124	FALSE	Pass	Pass				O, 5	U_TSP_KO---_NWKO-_5.fsa	14.3382	1022	7011	644	998	989	13.511	1010	15.4412	6	0.5645
Analyzed	U_TSP_KO---_NWKO-_5	Sample	GS500LIZ_3730	Han131124	FALSE	Pass	Pass				O, 6	U_TSP_KO---_NWKO-_5.fsa	16.3603	3189	21950	2017	1020	1010	15.4412	1029	17.1875	6	0.5973
Analyzed	U_TSP_KO---_NWKO-_5	Sample	GS500LIZ_3730	Han131124	FALSE	Pass	Pass				O, 7	U_TSP_KO---_NWKO-_5.fsa	18.1985	218	1492	137	1040	1029	17.1875	1048	18.9338	7	0.6639
Analyzed	U_TSP_KO---_NWKO-_5	Sample	GS500LIZ_3730	Han131124	FALSE	Pass	Pass				O, 8	U_TSP_KO---_NWKO-_5.fsa	22.9779	1848	19598	1801	1092	1083	22.1507	1105	24.1728	11	1.0694
Analyzed	U_TSP_KO---_NWKO-_5	Sample	GS500LIZ_3730	Han131124	FALSE	Pass	Pass				O, 9	U_TSP_KO---_NWKO-_5.fsa	25.7353	30992	349160	32091	1122	1105	24.1728	1134	26.8382	10	0.9275
Analyzed	U_TSP_KO---_NWKO-_5	Sample	GS500LIZ_3730	Han131124	FALSE	Pass	Pass				O, 10	U_TSP_KO---_NWKO-_5.fsa	27.4816	2023	19156	1760	1141	1134	26.8382	1150	28.3088	10	0.9509
Analyzed	U_TSP_KO---_NWKO-_5	Sample	GS500LIZ_3730	Han131124	FALSE	Pass	Pass				O, 11	U_TSP_KO---_NWKO-_5.fsa	28.6765	233	793	72	1154	1150	28.3088	1160	29.2279	3	0.3115
Analyzed	U_TSP_KO---_NWKO-_5	Sample	GS500LIZ_3730	Han131124	FALSE	Pass	Pass				O, 12	U_TSP_KO---_NWKO-_5.fsa	30.5147	345	1940	178	1174	1166	29.7794	1183	31.3419	5	0.5154
Analyzed	U_TSP_KO---_NWKO-_5	Sample	GS500LIZ_3730	Han131124	FALSE	Pass	Pass				O, 13	U_TSP_KO---_NWKO-_5.fsa	33.4559	1426	12710	1168	1206	1189	31.8934	1219	34.6507	8	0.7532
Analyzed	U_TSP_KO---_NWKO-_5	Sample	GS500LIZ_3730	Han131124	FALSE	Pass	Pass				O, 14	U_TSP_KO---_NWKO-_5.fsa	37.1324	1545	9190	844	1246	1236	36.2132	1254	37.8676	5	0.5194
Analyzed	U_TSP_KO---_NWKO-_5	Sample	GS500LIZ_3730	Han131124	FALSE	Pass	Pass				O, 15	U_TSP_KO---_NWKO-_5.fsa	50	1815	10870	990	1386	1377	49.1728	1394	50.7219	5	0.4847
Analyzed	U_TSP_KO---_NWKO-_5	Sample	GS500LIZ_3730	Han131124	FALSE	Pass	Pass				O, 16	U_TSP_KO---_NWKO-_5.fsa	50.9025	80	411	37	1396	1394	50.7219	1404	51.6254	3	0.2711
Analyzed	U_TSP_KO---_NWKO-_5	Sample	GS500LIZ_3730	Han131124	FALSE	Pass	Pass				O, 17	U_TSP_KO---_NWKO-_5.fsa	75	2013	11448	1082	1658	1650	74.2511	1666	75.7635	5	0.4786
Analyzed	U_TSP_KO---_NWKO-_5	Sample	GS500LIZ_3730	Han131124	FALSE	Pass	Pass				O, 18	U_TSP_KO---_NWKO-_5.fsa	100	2200	12061	1110	1920	1912	99.2366	1928	100.71	4	0.4511
Analyzed	U_TSP_KO---_NWKO-_5	Sample	GS500LIZ_3730	Han131124	FALSE	Pass	Pass				O, 19	U_TSP_KO---_NWKO-_5.fsa	138.066	56	366	34	2339	2329	137.133	2341	138.253	5	0.5177
Analyzed	U_TSP_KO---_NWKO-_5	Sample	GS500LIZ_3730	Han131124	FALSE	Pass	Pass				O, 20	U_TSP_KO---_NWKO-_5.fsa	139	2467	13688	1342	2349	2341	138.253	2358	139.92	4	0.4818
Analyzed	U_TSP_KO---_NWKO-_5	Sample	GS500LIZ_3730	Han131124	FALSE	Pass	Pass				O, 21	U_TSP_KO---_NWKO-_5.fsa	150	2529	14126	1371	2458	2449	149.102	2466	150.753	4	0.4818
Analyzed	U_TSP_KO---_NWKO-_5	Sample	GS500LIZ_3730	Han131124	FALSE	Pass	Pass				O, 22	U_TSP_KO---_NWKO-_5.fsa	160	2521	14516	1300	2567	2559	159.285	2576	160.808	5	0.4518
Analyzed	U_TSP_KO---_NWKO-_5	Sample	GS500LIZ_3730	Han131124	FALSE	Pass	Pass				O, 23	U_TSP_KO---_NWKO-_5.fsa	199.056	63	481	41	3012	3002	198.198	3015	199.314	5	0.4292
Analyzed	U_TSP_KO---_NWKO-_5	Sample	GS500LIZ_3730	Han131124	FALSE	Pass	Pass				O, 24	U_TSP_KO---_NWKO-_5.fsa	200	2867	16703	1428	3023	3015	199.314	3032	200.768	5	0.446
Analyzed	U_TSP_KO---_NWKO-_5	Sample	GS500LIZ_3730	Han131124	FALSE	Pass	Pass				O, 25	U_TSP_KO---_NWKO-_5.fsa	246.403	70	471	39	3569	3556	245.302	3571	246.572	4	0.3386
Analyzed	U_TSP_KO---_NWKO-_5	Sample	GS500LIZ_3730	Han131124	FALSE	Pass	Pass				O, 26	U_TSP_KO---_NWKO-_5.fsa	247.419	2915	18812	1592	3581	3571	246.572	3589	248.096	5	0.4953
Analyzed	U_TSP_KO---_NWKO-_5	Sample	GS500LIZ_3730	Han131124	FALSE	Pass	Pass				O, 27	U_TSP_KO---_NWKO-_5.fsa	248.265	97	553	46	3591	3589	248.096	3607	249.619	3	0.2538
Analyzed	U_TSP_KO---_NWKO-_5	Sample	GS500LIZ_3730	Han131124	FALSE	Pass	Pass				O, 28	U_TSP_KO---_NWKO-_5.fsa	298.993	65	508	42	4193	4175	297.482	4195	299.161	4	0.3357
Analyzed	U_TSP_KO---_NWKO-_5	Sample	GS500LIZ_3730	Han131124	FALSE	Pass	Pass				O, 29	U_TSP_KO---_NWKO-_5.fsa	300	2897	19531	1666	4205	4195	299.161	4214	300.782	6	0.5201
Analyzed	U_TSP_KO---_NWKO-_5	Sample	GS500LIZ_3730	Han131124	FALSE	Pass	Pass				O, 30	U_TSP_KO---_NWKO-_5.fsa	300.955	72	492	42	4216	4214	300.782	4230	302.171	5	0.4341
Analyzed	U_TSP_KO---_NWKO-_5	Sample	GS500LIZ_3730	Han131124	FALSE	Pass	Pass				O, 31	U_TSP_KO---_NWKO-_5.fsa	339.813	2770	19530	1662	4668	4658	338.961	4678	340.663	6	0.5485
Analyzed	U_TSP_KO---_NWKO-_5	Sample	GS500LIZ_3730	Han131124	FALSE	Pass	Pass				O, 32	U_TSP_KO---_NWKO-_5.fsa	340.834	54	377	32	4680	4678	340.663	4692	341.854	4	0.3402
Analyzed	U_TSP_KO---_NWKO-_5	Sample	GS500LIZ_3730	Han131124	FALSE	Pass	Pass				O, 33	U_TSP_KO---_NWKO-_5.fsa	350	2760	19780	1632	4788	4778	349.153	4798	350.804	6	0.5361
Analyzed	U_TSP_KO---_NWKO-_5	Sample	GS500LIZ_3730	Han131124	FALSE	Pass	Pass				O, 34	U_TSP_KO---_NWKO-_5.fsa	350.965	63	385	30	4800	4798	350.804	4811	351.849	4	0.3217
Analyzed	U_TSP_KO---_NWKO-_5	Sample	GS500LIZ_3730	Han131124	FALSE	Pass	Pass				O, 35	U_TSP_KO---_NWKO-_5.fsa	400	2795	21823	1827	5408	5397	399.109	5419	400.951	7	0.5995
Analyzed	U_TSP_KO---_NWKO-_5	Sample	GS500LIZ_3730	Han131124	FALSE	Pass	Pass				O, 36	U_TSP_KO---_NWKO-_5.fsa	450	2828	24047	1993	5983	5963	448.25	6001	451.4	7	0.6372
Analyzed	U_TSP_KO---_NWKO-_5	Sample	GS500LIZ_3730	Han131124	FALSE	Pass	Pass				O, 37	U_TSP_KO---_NWKO-_5.fsa	490	2974	26958	2534	6464	6443	488.12	6483	491.88	8	0.7715
Analyzed	U_TSP_KO---_NWKO-_5	Sample	GS500LIZ_3730	Han131124	FALSE	Pass	Pass				O, 38	U_TSP_KO---_NWKO-_5.fsa	500	2953	27476	2846	6562	6542	497.897	6582	502.041	8	0.8819

## Sheet: U2OS_ntg-NWKO_TSPAN12
Sample File Name	Total Editing Eff	NHEJ Eff	HDR Eff	Normalized HDR Eff	HDR:NHEJ ratio
U_TSP_KO---_ntg--_1.fsa	67.7206	60.4811	7.23948	10.6902	0.119698
U_TSP_KO---_ntg--_2.fsa	66.6616	60.6107	6.05089	9.07703	0.0998321
U_TSP_KO---_ntg--_3.fsa	63.218	57.0452	6.17284	9.76437	0.10821
U_TSP_KO---_ntg--_4.fsa	62.2989	55.0947	7.20419	11.5639	0.13076
U_TSP_KO---_ntg--_5.fsa	64.0202	56.8594	7.1608	11.1852	0.125939
U_TSP_KO---_NWKO-_1.fsa	66.7838	59.1542	7.62955	11.4243	0.128977
U_TSP_KO---_NWKO-_2.fsa	65.3213	57.4171	7.90422	12.1005	0.137663
U_TSP_KO---_NWKO-_4.fsa	68.3461	61.899	6.44709	9.43299	0.104155
U_TSP_KO---_NWKO-_5.fsa	60.5885	53.8937	6.69479	11.0496	0.124222
