# Supplementary material for: Dispensable players: N-WASP and WASP are not crucial for homology-directed DNA repair
Source: EMBO Rep. 2026 Apr 10;27(10):2798–822. doi: 10.1038/s44319-026-00771-y (PMC13219447; doi:10.1038/s44319-026-00771-y)
Supplement: Supplementary file 6 — Source data Fig. 7 [file 44319_2026_771_MOESM6_ESM.zip › Figure 7/7A/U2OS/PAX2/U2OS_ntg-NWKO_PAX2.xlsx]

## Sheet: Sheet1
Status	Sample Name	Sample Type	Size Standard	Analysis Method	SQI	Offscale	Quality	UD1	UD2	UD3	Dye/Sample Peak	Sample File Name	Size	Height	Area in Point	Area in BP	Data Point	Begin Point	Begin BP	End Point	End BP	Width in Point	Width in BP	User Comments	User Edit
Analyzed	U_PAX_KO---_ntg--_2	Sample	GS500LIZ_3730	Han131124	FALSE	Pass	Pass				B, 1	U_PAX_KO---_ntg--_2.fsa	468.174	2642	23664	1969	6158	6139	466.594	6162	468.508	9	0.7726
Analyzed	U_PAX_KO---_ntg--_2	Sample	GS500LIZ_3730	Han131124	FALSE	Pass	Pass				B, 2	U_PAX_KO---_ntg--_2.fsa	469.01	2762	27434	2300	6168	6162	468.508	6189	470.772	9	0.8011
Analyzed	U_PAX_KO---_ntg--_2	Sample	GS500LIZ_3730	Han131124	FALSE	Pass	Pass				B, 3	U_PAX_KO---_ntg--_2.fsa	475.96	230	2122	182	6250	6237	474.846	6260	476.82	8	0.73
Analyzed	U_PAX_KO---_ntg--_2	Sample	GS500LIZ_3730	Han131124	FALSE	Pass	Pass				G, 1	U_PAX_KO---_ntg--_2.fsa	397.551	59	855	69	5332	5325	396.98	5349	398.939	14	1.1915
Analyzed	U_PAX_KO---_ntg--_2	Sample	GS500LIZ_3730	Han131124	FALSE	Pass	Pass				G, 2	U_PAX_KO---_ntg--_2.fsa	468.258	161	1276	106	6159	6149	467.425	6163	468.592	7	0.6519
Analyzed	U_PAX_KO---_ntg--_2	Sample	GS500LIZ_3730	Han131124	FALSE	Pass	Pass				G, 3	U_PAX_KO---_ntg--_2.fsa	469.177	170	1433	120	6170	6163	468.592	6184	470.352	10	0.859
Analyzed	U_PAX_KO---_ntg--_2	Sample	GS500LIZ_3730	Han131124	FALSE	Pass	Pass				Y, 1	U_PAX_KO---_ntg--_2.fsa	64.8699	51	282	25	1526	1521	64.41	1533	65.5144	5	0.54
Analyzed	U_PAX_KO---_ntg--_2	Sample	GS500LIZ_3730	Han131124	FALSE	Pass	Pass				Y, 2	U_PAX_KO---_ntg--_2.fsa	87.8711	51	168	16	1769	1764	87.3903	1774	88.3518	6	0.5878
Analyzed	U_PAX_KO---_ntg--_2	Sample	GS500LIZ_3730	Han131124	FALSE	Pass	Pass				Y, 3	U_PAX_KO---_ntg--_2.fsa	110.059	54	345	31	2007	1997	109.156	2012	110.51	12	1.1177
Analyzed	U_PAX_KO---_ntg--_2	Sample	GS500LIZ_3730	Han131124	FALSE	Pass	Pass				Y, 4	U_PAX_KO---_ntg--_2.fsa	159.277	50	190	17	2531	2524	158.642	2536	159.729	2	0.2377
Analyzed	U_PAX_KO---_ntg--_2	Sample	GS500LIZ_3730	Han131124	FALSE	Pass	Pass				Y, 5	U_PAX_KO---_ntg--_2.fsa	164.774	55	352	31	2592	2587	164.324	2604	165.85	5	0.5155
Analyzed	U_PAX_KO---_ntg--_2	Sample	GS500LIZ_3730	Han131124	FALSE	Pass	Pass				Y, 6	U_PAX_KO---_ntg--_2.fsa	189.009	54	203	17	2866	2863	188.748	2875	189.793	2	0.2065
Analyzed	U_PAX_KO---_ntg--_2	Sample	GS500LIZ_3730	Han131124	FALSE	Pass	Pass				Y, 7	U_PAX_KO---_ntg--_2.fsa	295.437	56	134	11	4114	4109	295.014	4119	295.859	2	0.2091
Analyzed	U_PAX_KO---_ntg--_2	Sample	GS500LIZ_3730	Han131124	FALSE	Pass	Pass				Y, 8	U_PAX_KO---_ntg--_2.fsa	330.545	53	70	6	4520	4517	330.286	4523	330.803	2	0.2095
Analyzed	U_PAX_KO---_ntg--_2	Sample	GS500LIZ_3730	Han131124	FALSE	Pass	Pass				Y, 9	U_PAX_KO---_ntg--_2.fsa	337.68	50	133	11	4603	4600	337.422	4606	337.937	2	0.1816
Analyzed	U_PAX_KO---_ntg--_2	Sample	GS500LIZ_3730	Han131124	FALSE	Pass	Pass				Y, 10	U_PAX_KO---_ntg--_2.fsa	361.272	52	304	24	4886	4880	360.785	4892	361.759	2	0.1721
Analyzed	U_PAX_KO---_ntg--_2	Sample	GS500LIZ_3730	Han131124	FALSE	Pass	Pass				Y, 11	U_PAX_KO---_ntg--_2.fsa	430.565	50	416	36	5712	5706	430.039	5724	431.618	3	0.329
Analyzed	U_PAX_KO---_ntg--_2	Sample	GS500LIZ_3730	Han131124	FALSE	Pass	Pass				Y, 12	U_PAX_KO---_ntg--_2.fsa	454.182	52	185	14	5986	5980	453.705	5991	454.579	10	0.7943
Analyzed	U_PAX_KO---_ntg--_2	Sample	GS500LIZ_3730	Han131124	FALSE	Pass	Pass				Y, 13	U_PAX_KO---_ntg--_2.fsa	462.397	51	203	16	6088	6081	461.825	6094	462.887	8	0.7132
Analyzed	U_PAX_KO---_ntg--_2	Sample	GS500LIZ_3730	Han131124	FALSE	Pass	Pass				Y, 14	U_PAX_KO---_ntg--_2.fsa	468.174	280	2223	185	6158	6147	467.258	6162	468.508	9	0.7773
Analyzed	U_PAX_KO---_ntg--_2	Sample	GS500LIZ_3730	Han131124	FALSE	Pass	Pass				Y, 15	U_PAX_KO---_ntg--_2.fsa	469.01	256	2284	191	6168	6162	468.508	6178	469.848	8	0.7417
Analyzed	U_PAX_KO---_ntg--_2	Sample	GS500LIZ_3730	Han131124	FALSE	Pass	Pass				Y, 16	U_PAX_KO---_ntg--_2.fsa	511.34	58	99	10	6616	6614	511.134	6620	511.753	2	0.2551
Analyzed	U_PAX_KO---_ntg--_2	Sample	GS500LIZ_3730	Han131124	FALSE	Pass	Pass				Y, 17	U_PAX_KO---_ntg--_2.fsa	531.237	53	300	30	6809	6802	530.515	6814	531.753	6	0.6195
Analyzed	U_PAX_KO---_ntg--_2	Sample	GS500LIZ_3730	Han131124	FALSE	Pass	Pass				Y, 18	U_PAX_KO---_ntg--_2.fsa	542.99	62	227	23	6923	6916	542.268	6928	543.505	3	0.3126
Analyzed	U_PAX_KO---_ntg--_2	Sample	GS500LIZ_3730	Han131124	FALSE	Pass	Pass				R, 1	U_PAX_KO---_ntg--_2.fsa	76.2477	52	250	23	1648	1642	75.6718	1654	76.8236	2	0.2432
Analyzed	U_PAX_KO---_ntg--_2	Sample	GS500LIZ_3730	Han131124	FALSE	Pass	Pass				R, 2	U_PAX_KO---_ntg--_2.fsa	111.776	58	255	23	2026	2019	111.143	2030	112.138	6	0.5829
Analyzed	U_PAX_KO---_ntg--_2	Sample	GS500LIZ_3730	Han131124	FALSE	Pass	Pass				R, 3	U_PAX_KO---_ntg--_2.fsa	170.857	56	327	29	2660	2654	170.322	2666	171.391	2	0.1782
Analyzed	U_PAX_KO---_ntg--_2	Sample	GS500LIZ_3730	Han131124	FALSE	Pass	Pass				R, 4	U_PAX_KO---_ntg--_2.fsa	228.581	50	231	19	3327	3321	228.069	3332	229.008	9	0.8495
Analyzed	U_PAX_KO---_ntg--_2	Sample	GS500LIZ_3730	Han131124	FALSE	Pass	Pass				R, 5	U_PAX_KO---_ntg--_2.fsa	247.252	58	287	24	3546	3540	246.742	3551	247.678	10	0.8514
Analyzed	U_PAX_KO---_ntg--_2	Sample	GS500LIZ_3730	Han131124	FALSE	Pass	Pass				R, 6	U_PAX_KO---_ntg--_2.fsa	315.852	56	147	12	4350	4343	315.244	4355	316.285	4	0.4171
Analyzed	U_PAX_KO---_ntg--_2	Sample	GS500LIZ_3730	Han131124	FALSE	Pass	Pass				R, 7	U_PAX_KO---_ntg--_2.fsa	350.243	57	528	43	4750	4737	349.147	4756	350.729	6	0.5402
Analyzed	U_PAX_KO---_ntg--_2	Sample	GS500LIZ_3730	Han131124	FALSE	Pass	Pass				R, 8	U_PAX_KO---_ntg--_2.fsa	350.973	58	170	13	4759	4756	350.729	4765	351.459	2	0.1746
Analyzed	U_PAX_KO---_ntg--_2	Sample	GS500LIZ_3730	Han131124	FALSE	Pass	Pass				R, 9	U_PAX_KO---_ntg--_2.fsa	386.873	50	220	17	5201	5193	386.222	5205	387.199	2	0.228
Analyzed	U_PAX_KO---_ntg--_2	Sample	GS500LIZ_3730	Han131124	FALSE	Pass	Pass				R, 10	U_PAX_KO---_ntg--_2.fsa	468.675	57	195	16	6164	6154	467.841	6169	469.093	5	0.484
Analyzed	U_PAX_KO---_ntg--_2	Sample	GS500LIZ_3730	Han131124	FALSE	Pass	Pass				R, 11	U_PAX_KO---_ntg--_2.fsa	470.52	55	228	19	6186	6180	470.015	6192	471.025	3	0.2711
Analyzed	U_PAX_KO---_ntg--_2	Sample	GS500LIZ_3730	Han131124	FALSE	Pass	Pass				R, 12	U_PAX_KO---_ntg--_2.fsa	489.818	50	308	28	6407	6400	489.183	6412	490.298	4	0.4317
Analyzed	U_PAX_KO---_ntg--_2	Sample	GS500LIZ_3730	Han131124	FALSE	Pass	Pass				R, 13	U_PAX_KO---_ntg--_2.fsa	571.546	50	114	11	7200	7194	570.928	7205	572.062	2	0.2454
Analyzed	U_PAX_KO---_ntg--_2	Sample	GS500LIZ_3730	Han131124	FALSE	Pass	Pass				O, 1	U_PAX_KO---_ntg--_2.fsa	5.2198	98	822	75	873	866	4.5788	885	6.3187	7	0.6999
Analyzed	U_PAX_KO---_ntg--_2	Sample	GS500LIZ_3730	Han131124	FALSE	Pass	Pass				O, 2	U_PAX_KO---_ntg--_2.fsa	6.9597	84	513	46	892	885	6.3187	901	7.7839	5	0.549
Analyzed	U_PAX_KO---_ntg--_2	Sample	GS500LIZ_3730	Han131124	FALSE	Pass	Pass				O, 3	U_PAX_KO---_ntg--_2.fsa	10.2564	389	2967	271	928	911	8.6996	936	10.989	7	0.6795
Analyzed	U_PAX_KO---_ntg--_2	Sample	GS500LIZ_3730	Han131124	FALSE	Pass	Pass				O, 4	U_PAX_KO---_ntg--_2.fsa	13.4615	55	211	19	963	956	12.8205	968	13.9194	3	0.3445
Analyzed	U_PAX_KO---_ntg--_2	Sample	GS500LIZ_3730	Han131124	FALSE	Pass	Pass				O, 5	U_PAX_KO---_ntg--_2.fsa	14.7436	865	5947	544	977	968	13.9194	989	15.8425	6	0.5534
Analyzed	U_PAX_KO---_ntg--_2	Sample	GS500LIZ_3730	Han131124	FALSE	Pass	Pass				O, 6	U_PAX_KO---_ntg--_2.fsa	16.7582	2629	17950	1643	999	989	15.8425	1008	17.5824	6	0.5833
Analyzed	U_PAX_KO---_ntg--_2	Sample	GS500LIZ_3730	Han131124	FALSE	Pass	Pass				O, 7	U_PAX_KO---_ntg--_2.fsa	18.4982	264	1782	163	1018	1008	17.5824	1025	19.1392	7	0.6467
Analyzed	U_PAX_KO---_ntg--_2	Sample	GS500LIZ_3730	Han131124	FALSE	Pass	Pass				O, 8	U_PAX_KO---_ntg--_2.fsa	23.2601	1352	14648	1341	1070	1062	22.5275	1083	24.4505	11	1.0687
Analyzed	U_PAX_KO---_ntg--_2	Sample	GS500LIZ_3730	Han131124	FALSE	Pass	Pass				O, 9	U_PAX_KO---_ntg--_2.fsa	26.0073	31252	321281	29421	1100	1083	24.4505	1112	27.1062	9	0.8333
Analyzed	U_PAX_KO---_ntg--_2	Sample	GS500LIZ_3730	Han131124	FALSE	Pass	Pass				O, 10	U_PAX_KO---_ntg--_2.fsa	27.8388	2220	25602	2344	1120	1112	27.1062	1136	29.304	11	1.019
Analyzed	U_PAX_KO---_ntg--_2	Sample	GS500LIZ_3730	Han131124	FALSE	Pass	Pass				O, 11	U_PAX_KO---_ntg--_2.fsa	30.7692	298	1397	127	1152	1145	30.1282	1159	31.4103	4	0.4174
Analyzed	U_PAX_KO---_ntg--_2	Sample	GS500LIZ_3730	Han131124	FALSE	Pass	Pass				O, 12	U_PAX_KO---_ntg--_2.fsa	33.6081	1172	10848	993	1183	1170	32.4176	1197	34.8901	8	0.7809
Analyzed	U_PAX_KO---_ntg--_2	Sample	GS500LIZ_3730	Han131124	FALSE	Pass	Pass				O, 13	U_PAX_KO---_ntg--_2.fsa	37.2711	1365	8120	743	1223	1214	36.4469	1231	38.0037	5	0.5185
Analyzed	U_PAX_KO---_ntg--_2	Sample	GS500LIZ_3730	Han131124	FALSE	Pass	Pass				O, 14	U_PAX_KO---_ntg--_2.fsa	50	1506	8842	800	1362	1353	49.1758	1370	50.7152	5	0.4794
Analyzed	U_PAX_KO---_ntg--_2	Sample	GS500LIZ_3730	Han131124	FALSE	Pass	Pass				O, 15	U_PAX_KO---_ntg--_2.fsa	50.8942	79	520	46	1372	1370	50.7152	1381	51.7004	3	0.2687
Analyzed	U_PAX_KO---_ntg--_2	Sample	GS500LIZ_3730	Han131124	FALSE	Pass	Pass				O, 16	U_PAX_KO---_ntg--_2.fsa	75	1646	9168	868	1635	1626	74.1559	1642	75.6718	5	0.4748
Analyzed	U_PAX_KO---_ntg--_2	Sample	GS500LIZ_3730	Han131124	FALSE	Pass	Pass				O, 17	U_PAX_KO---_ntg--_2.fsa	100	1802	9763	911	1895	1886	99.1326	1902	100.626	4	0.4537
Analyzed	U_PAX_KO---_ntg--_2	Sample	GS500LIZ_3730	Han131124	FALSE	Pass	Pass				O, 18	U_PAX_KO---_ntg--_2.fsa	139	1979	10897	1065	2322	2314	138.251	2330	139.816	4	0.4825
Analyzed	U_PAX_KO---_ntg--_2	Sample	GS500LIZ_3730	Han131124	FALSE	Pass	Pass				O, 19	U_PAX_KO---_ntg--_2.fsa	150	2077	11174	1091	2431	2422	149.101	2438	150.664	4	0.4674
Analyzed	U_PAX_KO---_ntg--_2	Sample	GS500LIZ_3730	Han131124	FALSE	Pass	Pass				O, 20	U_PAX_KO---_ntg--_2.fsa	160	2097	11633	1051	2539	2531	159.277	2547	160.722	4	0.448
Analyzed	U_PAX_KO---_ntg--_2	Sample	GS500LIZ_3730	Han131124	FALSE	Pass	Pass				O, 21	U_PAX_KO---_ntg--_2.fsa	200	2269	13117	1126	2993	2985	199.312	3001	200.686	5	0.4454
Analyzed	U_PAX_KO---_ntg--_2	Sample	GS500LIZ_3730	Han131124	FALSE	Pass	Pass				O, 22	U_PAX_KO---_ntg--_2.fsa	247.252	2346	14583	1241	3546	3537	246.486	3566	248.955	5	0.4605
Analyzed	U_PAX_KO---_ntg--_2	Sample	GS500LIZ_3730	Han131124	FALSE	Pass	Pass				O, 23	U_PAX_KO---_ntg--_2.fsa	300	2269	15035	1291	4168	4158	299.155	4177	300.787	5	0.5093
Analyzed	U_PAX_KO---_ntg--_2	Sample	GS500LIZ_3730	Han131124	FALSE	Pass	Pass				O, 24	U_PAX_KO---_ntg--_2.fsa	339.738	2110	15141	1297	4627	4617	338.881	4638	340.681	6	0.5527
Analyzed	U_PAX_KO---_ntg--_2	Sample	GS500LIZ_3730	Han131124	FALSE	Pass	Pass				O, 25	U_PAX_KO---_ntg--_2.fsa	350	2070	14835	1235	4747	4736	349.062	4757	350.811	6	0.5362
Analyzed	U_PAX_KO---_ntg--_2	Sample	GS500LIZ_3730	Han131124	FALSE	Pass	Pass				O, 26	U_PAX_KO---_ntg--_2.fsa	400	2160	17105	1460	5362	5351	399.102	5387	402.176	7	0.6076
Analyzed	U_PAX_KO---_ntg--_2	Sample	GS500LIZ_3730	Han131124	FALSE	Pass	Pass				O, 27	U_PAX_KO---_ntg--_2.fsa	450	2276	18979	1605	5933	5911	448.06	5946	451.02	7	0.6465
Analyzed	U_PAX_KO---_ntg--_2	Sample	GS500LIZ_3730	Han131124	FALSE	Pass	Pass				O, 28	U_PAX_KO---_ntg--_2.fsa	490	2398	21632	2069	6409	6389	488.189	6432	492.304	8	0.7853
Analyzed	U_PAX_KO---_ntg--_2	Sample	GS500LIZ_3730	Han131124	FALSE	Pass	Pass				O, 29	U_PAX_KO---_ntg--_2.fsa	500	2367	21839	2283	6506	6486	497.876	6529	502.371	8	0.8692
Analyzed	U_PAX_KO---_ntg--_3	Sample	GS500LIZ_3730	Han131124	FALSE	Pass	Pass				B, 1	U_PAX_KO---_ntg--_3.fsa	70.2528	111	617	57	1602	1595	69.6047	1604	70.4382	5	0.4853
Analyzed	U_PAX_KO---_ntg--_3	Sample	GS500LIZ_3730	Han131124	FALSE	Pass	Pass				B, 2	U_PAX_KO---_ntg--_3.fsa	91.4636	191	1493	143	1825	1816	90.6012	1829	91.847	7	0.6727
Analyzed	U_PAX_KO---_ntg--_3	Sample	GS500LIZ_3730	Han131124	FALSE	Pass	Pass				B, 3	U_PAX_KO---_ntg--_3.fsa	92.4221	173	2196	210	1835	1829	91.847	1844	93.2848	8	0.8536
Analyzed	U_PAX_KO---_ntg--_3	Sample	GS500LIZ_3730	Han131124	FALSE	Pass	Pass				B, 4	U_PAX_KO---_ntg--_3.fsa	103.559	102	617	54	1954	1946	102.846	1960	104.094	5	0.477
Analyzed	U_PAX_KO---_ntg--_3	Sample	GS500LIZ_3730	Han131124	FALSE	Pass	Pass				B, 5	U_PAX_KO---_ntg--_3.fsa	194.753	173	990	85	2956	2949	194.149	2963	195.357	5	0.4563
Analyzed	U_PAX_KO---_ntg--_3	Sample	GS500LIZ_3730	Han131124	FALSE	Pass	Pass				B, 6	U_PAX_KO---_ntg--_3.fsa	268.817	229	1464	123	3826	3819	268.224	3832	269.325	5	0.4697
Analyzed	U_PAX_KO---_ntg--_3	Sample	GS500LIZ_3730	Han131124	FALSE	Pass	Pass				B, 7	U_PAX_KO---_ntg--_3.fsa	442.76	118	878	77	5879	5871	442.055	5887	443.466	6	0.6009
Analyzed	U_PAX_KO---_ntg--_3	Sample	GS500LIZ_3730	Han131124	FALSE	Pass	Pass				B, 8	U_PAX_KO---_ntg--_3.fsa	451.815	136	815	64	5984	5977	451.262	5990	452.29	6	0.4987
Analyzed	U_PAX_KO---_ntg--_3	Sample	GS500LIZ_3730	Han131124	FALSE	Pass	Pass				B, 9	U_PAX_KO---_ntg--_3.fsa	453.481	103	771	61	6005	6001	453.163	6012	454.038	7	0.6062
Analyzed	U_PAX_KO---_ntg--_3	Sample	GS500LIZ_3730	Han131124	FALSE	Pass	Pass				B, 10	U_PAX_KO---_ntg--_3.fsa	454.597	348	2544	203	6019	6012	454.038	6029	455.396	6	0.5523
Analyzed	U_PAX_KO---_ntg--_3	Sample	GS500LIZ_3730	Han131124	FALSE	Pass	Pass				B, 11	U_PAX_KO---_ntg--_3.fsa	467.22	1310	9139	759	6174	6164	466.39	6176	467.387	3	0.2726
Analyzed	U_PAX_KO---_ntg--_3	Sample	GS500LIZ_3730	Han131124	FALSE	Pass	Pass				B, 12	U_PAX_KO---_ntg--_3.fsa	468.137	13177	114760	9569	6185	6176	467.387	6190	468.554	9	0.7573
Analyzed	U_PAX_KO---_ntg--_3	Sample	GS500LIZ_3730	Han131124	FALSE	Pass	Pass				B, 13	U_PAX_KO---_ntg--_3.fsa	469.14	14528	145967	12238	6197	6190	468.554	6214	470.566	9	0.8286
Analyzed	U_PAX_KO---_ntg--_3	Sample	GS500LIZ_3730	Han131124	FALSE	Pass	Pass				B, 14	U_PAX_KO---_ntg--_3.fsa	476.003	1475	13300	1141	6278	6267	475.061	6292	477.206	8	0.704
Analyzed	U_PAX_KO---_ntg--_3	Sample	GS500LIZ_3730	Han131124	FALSE	Pass	Pass				G, 1	U_PAX_KO---_ntg--_3.fsa	468.137	999	8368	696	6185	6167	466.639	6190	468.554	8	0.6887
Analyzed	U_PAX_KO---_ntg--_3	Sample	GS500LIZ_3730	Han131124	FALSE	Pass	Pass				G, 2	U_PAX_KO---_ntg--_3.fsa	469.14	1248	13366	1121	6197	6190	468.554	6222	471.24	10	0.8475
Analyzed	U_PAX_KO---_ntg--_3	Sample	GS500LIZ_3730	Han131124	FALSE	Pass	Pass				G, 3	U_PAX_KO---_ntg--_3.fsa	476.003	132	1162	99	6278	6267	475.061	6289	476.948	8	0.6863
Analyzed	U_PAX_KO---_ntg--_3	Sample	GS500LIZ_3730	Han131124	FALSE	Pass	Pass				Y, 1	U_PAX_KO---_ntg--_3.fsa	91.6553	52	506	48	1827	1818	90.7928	1836	92.518	4	0.4579
Analyzed	U_PAX_KO---_ntg--_3	Sample	GS500LIZ_3730	Han131124	FALSE	Pass	Pass				Y, 2	U_PAX_KO---_ntg--_3.fsa	204.187	50	340	29	3066	3053	203.076	3069	204.443	6	0.5792
Analyzed	U_PAX_KO---_ntg--_3	Sample	GS500LIZ_3730	Han131124	FALSE	Pass	Pass				Y, 3	U_PAX_KO---_ntg--_3.fsa	244.561	52	253	21	3540	3535	244.136	3546	245.071	4	0.3793
Analyzed	U_PAX_KO---_ntg--_3	Sample	GS500LIZ_3730	Han131124	FALSE	Pass	Pass				Y, 4	U_PAX_KO---_ntg--_3.fsa	268.901	58	267	22	3827	3817	268.055	3832	269.325	9	0.8156
Analyzed	U_PAX_KO---_ntg--_3	Sample	GS500LIZ_3730	Han131124	FALSE	Pass	Pass				Y, 5	U_PAX_KO---_ntg--_3.fsa	428.42	58	190	16	5716	5709	427.805	5721	428.858	7	0.6852
Analyzed	U_PAX_KO---_ntg--_3	Sample	GS500LIZ_3730	Han131124	FALSE	Pass	Pass				Y, 6	U_PAX_KO---_ntg--_3.fsa	468.22	1351	12103	1007	6186	6165	466.473	6190	468.554	9	0.7665
Analyzed	U_PAX_KO---_ntg--_3	Sample	GS500LIZ_3730	Han131124	FALSE	Pass	Pass				Y, 7	U_PAX_KO---_ntg--_3.fsa	469.056	1503	14945	1253	6196	6190	468.554	6216	470.735	9	0.8286
Analyzed	U_PAX_KO---_ntg--_3	Sample	GS500LIZ_3730	Han131124	FALSE	Pass	Pass				Y, 8	U_PAX_KO---_ntg--_3.fsa	476.089	173	1953	167	6279	6261	474.548	6294	477.379	10	0.9041
Analyzed	U_PAX_KO---_ntg--_3	Sample	GS500LIZ_3730	Han131124	FALSE	Pass	Pass				Y, 9	U_PAX_KO---_ntg--_3.fsa	583.469	51	176	17	7353	7347	582.857	7358	583.98	3	0.3189
Analyzed	U_PAX_KO---_ntg--_3	Sample	GS500LIZ_3730	Han131124	FALSE	Pass	Pass				R, 1	U_PAX_KO---_ntg--_3.fsa	67.6651	54	317	29	1574	1564	66.7441	1580	68.2185	11	1.0288
Analyzed	U_PAX_KO---_ntg--_3	Sample	GS500LIZ_3730	Han131124	FALSE	Pass	Pass				R, 2	U_PAX_KO---_ntg--_3.fsa	68.8649	65	227	20	1587	1580	68.2185	1592	69.3272	3	0.304
Analyzed	U_PAX_KO---_ntg--_3	Sample	GS500LIZ_3730	Han131124	FALSE	Pass	Pass				R, 3	U_PAX_KO---_ntg--_3.fsa	300.087	51	202	17	4196	4192	299.747	4201	300.524	2	0.1774
Analyzed	U_PAX_KO---_ntg--_3	Sample	GS500LIZ_3730	Han131124	FALSE	Pass	Pass				R, 4	U_PAX_KO---_ntg--_3.fsa	450	56	408	34	5961	5953	449.293	5967	450.473	7	0.6133
Analyzed	U_PAX_KO---_ntg--_3	Sample	GS500LIZ_3730	Han131124	FALSE	Pass	Pass				R, 5	U_PAX_KO---_ntg--_3.fsa	458.289	51	223	17	6065	6054	457.402	6069	458.613	5	0.4639
Analyzed	U_PAX_KO---_ntg--_3	Sample	GS500LIZ_3730	Han131124	FALSE	Pass	Pass				R, 6	U_PAX_KO---_ntg--_3.fsa	468.471	214	1063	88	6189	6182	467.887	6198	469.223	5	0.4534
Analyzed	U_PAX_KO---_ntg--_3	Sample	GS500LIZ_3730	Han131124	FALSE	Pass	Pass				R, 7	U_PAX_KO---_ntg--_3.fsa	478.415	55	179	15	6306	6299	477.81	6310	478.762	8	0.7082
Analyzed	U_PAX_KO---_ntg--_3	Sample	GS500LIZ_3730	Han131124	FALSE	Pass	Pass				R, 8	U_PAX_KO---_ntg--_3.fsa	530.204	50	216	22	6831	6824	529.49	6836	530.714	3	0.3406
Analyzed	U_PAX_KO---_ntg--_3	Sample	GS500LIZ_3730	Han131124	FALSE	Pass	Pass				O, 1	U_PAX_KO---_ntg--_3.fsa	5.2007	77	613	55	888	879	4.3796	898	6.1131	7	0.6438
Analyzed	U_PAX_KO---_ntg--_3	Sample	GS500LIZ_3730	Han131124	FALSE	Pass	Pass				O, 2	U_PAX_KO---_ntg--_3.fsa	6.9343	85	468	42	907	898	6.1131	916	7.7555	5	0.4942
Analyzed	U_PAX_KO---_ntg--_3	Sample	GS500LIZ_3730	Han131124	FALSE	Pass	Pass				O, 3	U_PAX_KO---_ntg--_3.fsa	9.9453	316	2815	256	940	927	8.7591	950	10.8577	8	0.7859
Analyzed	U_PAX_KO---_ntg--_3	Sample	GS500LIZ_3730	Han131124	FALSE	Pass	Pass				O, 4	U_PAX_KO---_ntg--_3.fsa	13.3212	103	540	49	977	970	12.6825	982	13.7774	5	0.4778
Analyzed	U_PAX_KO---_ntg--_3	Sample	GS500LIZ_3730	Han131124	FALSE	Pass	Pass				O, 5	U_PAX_KO---_ntg--_3.fsa	14.6898	872	7103	648	992	982	13.7774	1003	15.6934	6	0.6154
Analyzed	U_PAX_KO---_ntg--_3	Sample	GS500LIZ_3730	Han131124	FALSE	Pass	Pass				O, 6	U_PAX_KO---_ntg--_3.fsa	16.6971	2463	17736	1618	1014	1003	15.6934	1023	17.5182	6	0.5997
Analyzed	U_PAX_KO---_ntg--_3	Sample	GS500LIZ_3730	Han131124	FALSE	Pass	Pass				O, 7	U_PAX_KO---_ntg--_3.fsa	18.3394	309	2101	191	1032	1023	17.5182	1040	19.0693	7	0.6473
Analyzed	U_PAX_KO---_ntg--_3	Sample	GS500LIZ_3730	Han131124	FALSE	Pass	Pass				O, 8	U_PAX_KO---_ntg--_3.fsa	23.7226	1186	13222	1206	1091	1078	22.5365	1099	24.4526	12	1.1075
Analyzed	U_PAX_KO---_ntg--_3	Sample	GS500LIZ_3730	Han131124	FALSE	Pass	Pass				O, 9	U_PAX_KO---_ntg--_3.fsa	25.9124	31154	311823	28451	1115	1099	24.4526	1127	27.0073	8	0.8145
Analyzed	U_PAX_KO---_ntg--_3	Sample	GS500LIZ_3730	Han131124	FALSE	Pass	Pass				O, 10	U_PAX_KO---_ntg--_3.fsa	27.646	1270	11598	1058	1134	1127	27.0073	1143	28.4672	9	0.8871
Analyzed	U_PAX_KO---_ntg--_3	Sample	GS500LIZ_3730	Han131124	FALSE	Pass	Pass				O, 11	U_PAX_KO---_ntg--_3.fsa	28.8321	50	125	11	1147	1143	28.4672	1152	29.2883	2	0.2348
Analyzed	U_PAX_KO---_ntg--_3	Sample	GS500LIZ_3730	Han131124	FALSE	Pass	Pass				O, 12	U_PAX_KO---_ntg--_3.fsa	30.7482	303	1567	142	1168	1160	30.0182	1175	31.3869	5	0.4905
Analyzed	U_PAX_KO---_ntg--_3	Sample	GS500LIZ_3730	Han131124	FALSE	Pass	Pass				O, 13	U_PAX_KO---_ntg--_3.fsa	33.5766	1110	10076	919	1199	1187	32.4818	1213	34.854	8	0.773
Analyzed	U_PAX_KO---_ntg--_3	Sample	GS500LIZ_3730	Han131124	FALSE	Pass	Pass				O, 14	U_PAX_KO---_ntg--_3.fsa	37.2263	1204	6977	636	1239	1230	36.4051	1247	37.9562	5	0.5064
Analyzed	U_PAX_KO---_ntg--_3	Sample	GS500LIZ_3730	Han131124	FALSE	Pass	Pass				O, 15	U_PAX_KO---_ntg--_3.fsa	50	1408	8487	765	1379	1370	49.1788	1387	50.7127	5	0.478
Analyzed	U_PAX_KO---_ntg--_3	Sample	GS500LIZ_3730	Han131124	FALSE	Pass	Pass				O, 16	U_PAX_KO---_ntg--_3.fsa	50.891	72	368	32	1389	1387	50.7127	1398	51.6943	2	0.2052
Analyzed	U_PAX_KO---_ntg--_3	Sample	GS500LIZ_3730	Han131124	FALSE	Pass	Pass				O, 17	U_PAX_KO---_ntg--_3.fsa	75	1537	8921	842	1653	1644	74.1591	1661	75.765	5	0.484
Analyzed	U_PAX_KO---_ntg--_3	Sample	GS500LIZ_3730	Han131124	FALSE	Pass	Pass				O, 18	U_PAX_KO---_ntg--_3.fsa	100	1681	9435	873	1914	1905	99.1361	1922	100.711	4	0.463
Analyzed	U_PAX_KO---_ntg--_3	Sample	GS500LIZ_3730	Han131124	FALSE	Pass	Pass				O, 19	U_PAX_KO---_ntg--_3.fsa	139	1916	10706	1046	2343	2335	138.253	2351	139.818	4	0.4844
Analyzed	U_PAX_KO---_ntg--_3	Sample	GS500LIZ_3730	Han131124	FALSE	Pass	Pass				O, 20	U_PAX_KO---_ntg--_3.fsa	149.002	64	407	40	2442	2433	148.103	2444	149.202	5	0.4996
Analyzed	U_PAX_KO---_ntg--_3	Sample	GS500LIZ_3730	Han131124	FALSE	Pass	Pass				O, 21	U_PAX_KO---_ntg--_3.fsa	150	1987	11018	1067	2452	2444	149.202	2460	150.753	4	0.4814
Analyzed	U_PAX_KO---_ntg--_3	Sample	GS500LIZ_3730	Han131124	FALSE	Pass	Pass				O, 22	U_PAX_KO---_ntg--_3.fsa	159.105	54	360	32	2551	2541	158.206	2553	159.285	4	0.4254
Analyzed	U_PAX_KO---_ntg--_3	Sample	GS500LIZ_3730	Han131124	FALSE	Pass	Pass				O, 23	U_PAX_KO---_ntg--_3.fsa	160	1990	11242	1006	2561	2553	159.285	2569	160.718	5	0.4507
Analyzed	U_PAX_KO---_ntg--_3	Sample	GS500LIZ_3730	Han131124	FALSE	Pass	Pass				O, 24	U_PAX_KO---_ntg--_3.fsa	198.97	66	539	46	3005	2987	197.423	3008	199.228	4	0.3934
Analyzed	U_PAX_KO---_ntg--_3	Sample	GS500LIZ_3730	Han131124	FALSE	Pass	Pass				O, 25	U_PAX_KO---_ntg--_3.fsa	200	2210	13341	1141	3017	3008	199.228	3041	202.051	5	0.4503
Analyzed	U_PAX_KO---_ntg--_3	Sample	GS500LIZ_3730	Han131124	FALSE	Pass	Pass				O, 26	U_PAX_KO---_ntg--_3.fsa	247.279	2161	14083	1195	3572	3563	246.515	3595	249.232	5	0.4876
Analyzed	U_PAX_KO---_ntg--_3	Sample	GS500LIZ_3730	Han131124	FALSE	Pass	Pass				O, 27	U_PAX_KO---_ntg--_3.fsa	300	2094	14463	1249	4195	4186	299.241	4218	302.007	6	0.5234
Analyzed	U_PAX_KO---_ntg--_3	Sample	GS500LIZ_3730	Han131124	FALSE	Pass	Pass				O, 28	U_PAX_KO---_ntg--_3.fsa	339.755	2039	14568	1246	4655	4645	338.899	4673	341.295	6	0.5487
Analyzed	U_PAX_KO---_ntg--_3	Sample	GS500LIZ_3730	Han131124	FALSE	Pass	Pass				O, 29	U_PAX_KO---_ntg--_3.fsa	350	2007	14735	1214	4775	4764	349.063	4795	351.617	6	0.5357
Analyzed	U_PAX_KO---_ntg--_3	Sample	GS500LIZ_3730	Han131124	FALSE	Pass	Pass				O, 30	U_PAX_KO---_ntg--_3.fsa	400	2076	16142	1370	5391	5379	399.021	5409	401.569	6	0.5938
Analyzed	U_PAX_KO---_ntg--_3	Sample	GS500LIZ_3730	Han131124	FALSE	Pass	Pass				O, 31	U_PAX_KO---_ntg--_3.fsa	450	2245	18685	1569	5961	5940	448.144	5979	451.42	7	0.6166
Analyzed	U_PAX_KO---_ntg--_3	Sample	GS500LIZ_3730	Han131124	FALSE	Pass	Pass				O, 32	U_PAX_KO---_ntg--_3.fsa	468.721	71	241	20	6192	6183	467.97	6197	469.14	3	0.3045
Analyzed	U_PAX_KO---_ntg--_3	Sample	GS500LIZ_3730	Han131124	FALSE	Pass	Pass				O, 33	U_PAX_KO---_ntg--_3.fsa	490	2181	19890	1875	6437	6413	487.839	6458	492.083	8	0.7637
Analyzed	U_PAX_KO---_ntg--_3	Sample	GS500LIZ_3730	Han131124	FALSE	Pass	Pass				O, 34	U_PAX_KO---_ntg--_3.fsa	500	2167	20211	2089	6535	6508	497.173	6562	502.755	8	0.8535
Analyzed	U_PAX_KO---_ntg--_4	Sample	GS500LIZ_3730	Han131124	FALSE	Pass	Pass				B, 1	U_PAX_KO---_ntg--_4.fsa	92.4327	190	1804	174	1792	1790	92.2388	1806	93.7903	1	0.1455
Analyzed	U_PAX_KO---_ntg--_4	Sample	GS500LIZ_3730	Han131124	FALSE	Pass	Pass				B, 2	U_PAX_KO---_ntg--_4.fsa	194.804	113	582	51	2894	2888	194.275	2898	195.157	4	0.4034
Analyzed	U_PAX_KO---_ntg--_4	Sample	GS500LIZ_3730	Han131124	FALSE	Pass	Pass				B, 3	U_PAX_KO---_ntg--_4.fsa	268.992	107	778	67	3749	3743	268.474	3757	269.683	6	0.5924
Analyzed	U_PAX_KO---_ntg--_4	Sample	GS500LIZ_3730	Han131124	FALSE	Pass	Pass				B, 4	U_PAX_KO---_ntg--_4.fsa	454.872	169	1459	119	5897	5890	454.3	5905	455.527	7	0.6448
Analyzed	U_PAX_KO---_ntg--_4	Sample	GS500LIZ_3730	Han131124	FALSE	Pass	Pass				B, 5	U_PAX_KO---_ntg--_4.fsa	459.902	101	581	48	5958	5955	459.653	5961	460.151	4	0.3728
Analyzed	U_PAX_KO---_ntg--_4	Sample	GS500LIZ_3730	Han131124	FALSE	Pass	Pass				B, 6	U_PAX_KO---_ntg--_4.fsa	468.415	5752	54782	4673	6059	6039	466.71	6064	468.842	9	0.7726
Analyzed	U_PAX_KO---_ntg--_4	Sample	GS500LIZ_3730	Han131124	FALSE	Pass	Pass				B, 7	U_PAX_KO---_ntg--_4.fsa	469.356	6896	64844	5571	6070	6064	468.842	6088	470.904	9	0.8127
Analyzed	U_PAX_KO---_ntg--_4	Sample	GS500LIZ_3730	Han131124	FALSE	Pass	Pass				B, 8	U_PAX_KO---_ntg--_4.fsa	476.214	657	5539	486	6149	6139	475.336	6159	477.094	7	0.6728
Analyzed	U_PAX_KO---_ntg--_4	Sample	GS500LIZ_3730	Han131124	FALSE	Pass	Pass				B, 9	U_PAX_KO---_ntg--_4.fsa	477.976	154	1219	107	6169	6159	477.094	6175	478.507	7	0.6302
Analyzed	U_PAX_KO---_ntg--_4	Sample	GS500LIZ_3730	Han131124	FALSE	Pass	Pass				B, 10	U_PAX_KO---_ntg--_4.fsa	479.128	172	1447	128	6182	6175	478.507	6190	479.839	7	0.7086
Analyzed	U_PAX_KO---_ntg--_4	Sample	GS500LIZ_3730	Han131124	FALSE	Pass	Pass				G, 1	U_PAX_KO---_ntg--_4.fsa	468.415	492	4270	364	6059	6049	467.561	6064	468.842	8	0.7142
Analyzed	U_PAX_KO---_ntg--_4	Sample	GS500LIZ_3730	Han131124	FALSE	Pass	Pass				G, 2	U_PAX_KO---_ntg--_4.fsa	469.271	610	6068	521	6069	6064	468.842	6091	471.163	10	0.8757
Analyzed	U_PAX_KO---_ntg--_4	Sample	GS500LIZ_3730	Han131124	FALSE	Pass	Pass				G, 3	U_PAX_KO---_ntg--_4.fsa	476.038	96	1054	92	6147	6138	475.249	6168	477.888	9	0.7965
Analyzed	U_PAX_KO---_ntg--_4	Sample	GS500LIZ_3730	Han131124	FALSE	Pass	Pass				Y, 1	U_PAX_KO---_ntg--_4.fsa	67.9232	52	185	17	1537	1533	67.5481	1543	68.4863	2	0.2278
Analyzed	U_PAX_KO---_ntg--_4	Sample	GS500LIZ_3730	Han131124	FALSE	Pass	Pass				Y, 2	U_PAX_KO---_ntg--_4.fsa	91.4632	52	294	28	1782	1775	90.7846	1787	91.9479	3	0.2976
Analyzed	U_PAX_KO---_ntg--_4	Sample	GS500LIZ_3730	Han131124	FALSE	Pass	Pass				Y, 3	U_PAX_KO---_ntg--_4.fsa	98.7381	53	296	28	1857	1849	97.9617	1862	99.2234	3	0.3365
Analyzed	U_PAX_KO---_ntg--_4	Sample	GS500LIZ_3730	Han131124	FALSE	Pass	Pass				Y, 4	U_PAX_KO---_ntg--_4.fsa	103.347	57	263	23	1907	1901	102.803	1916	104.163	7	0.6592
Analyzed	U_PAX_KO---_ntg--_4	Sample	GS500LIZ_3730	Han131124	FALSE	Pass	Pass				Y, 5	U_PAX_KO---_ntg--_4.fsa	111.73	59	337	30	1999	1992	111.089	2005	112.28	2	0.2671
Analyzed	U_PAX_KO---_ntg--_4	Sample	GS500LIZ_3730	Han131124	FALSE	Pass	Pass				Y, 6	U_PAX_KO---_ntg--_4.fsa	139.418	50	196	20	2295	2290	138.905	2301	140.043	3	0.3164
Analyzed	U_PAX_KO---_ntg--_4	Sample	GS500LIZ_3730	Han131124	FALSE	Pass	Pass				Y, 7	U_PAX_KO---_ntg--_4.fsa	229.458	62	308	26	3292	3286	228.937	3298	229.978	2	0.2393
Analyzed	U_PAX_KO---_ntg--_4	Sample	GS500LIZ_3730	Han131124	FALSE	Pass	Pass				Y, 8	U_PAX_KO---_ntg--_4.fsa	246.87	54	248	21	3493	3489	246.524	3499	247.39	5	0.4569
Analyzed	U_PAX_KO---_ntg--_4	Sample	GS500LIZ_3730	Han131124	FALSE	Pass	Pass				Y, 9	U_PAX_KO---_ntg--_4.fsa	247.995	52	179	15	3506	3499	247.39	3510	248.341	6	0.5734
Analyzed	U_PAX_KO---_ntg--_4	Sample	GS500LIZ_3730	Han131124	FALSE	Pass	Pass				Y, 10	U_PAX_KO---_ntg--_4.fsa	287.008	52	238	20	3958	3952	286.491	3963	287.438	6	0.5266
Analyzed	U_PAX_KO---_ntg--_4	Sample	GS500LIZ_3730	Han131124	FALSE	Pass	Pass				Y, 11	U_PAX_KO---_ntg--_4.fsa	356.372	50	132	10	4754	4751	356.124	4760	356.869	2	0.2012
Analyzed	U_PAX_KO---_ntg--_4	Sample	GS500LIZ_3730	Han131124	FALSE	Pass	Pass				Y, 12	U_PAX_KO---_ntg--_4.fsa	362.833	53	169	14	4832	4830	362.667	4836	363.164	2	0.1657
Analyzed	U_PAX_KO---_ntg--_4	Sample	GS500LIZ_3730	Han131124	FALSE	Pass	Pass				Y, 13	U_PAX_KO---_ntg--_4.fsa	391.41	55	302	25	5176	5165	390.493	5182	391.91	3	0.3279
Analyzed	U_PAX_KO---_ntg--_4	Sample	GS500LIZ_3730	Han131124	FALSE	Pass	Pass				Y, 14	U_PAX_KO---_ntg--_4.fsa	403.561	57	240	21	5319	5313	403.027	5325	404.096	3	0.3157
Analyzed	U_PAX_KO---_ntg--_4	Sample	GS500LIZ_3730	Han131124	FALSE	Pass	Pass				Y, 15	U_PAX_KO---_ntg--_4.fsa	465.014	55	326	27	6019	6008	464.086	6028	465.776	2	0.2526
Analyzed	U_PAX_KO---_ntg--_4	Sample	GS500LIZ_3730	Han131124	FALSE	Pass	Pass				Y, 16	U_PAX_KO---_ntg--_4.fsa	468.5	626	5707	486	6060	6040	466.795	6063	468.757	9	0.7816
Analyzed	U_PAX_KO---_ntg--_4	Sample	GS500LIZ_3730	Han131124	FALSE	Pass	Pass				Y, 17	U_PAX_KO---_ntg--_4.fsa	469.442	758	7547	648	6071	6063	468.757	6088	470.904	9	0.8375
Analyzed	U_PAX_KO---_ntg--_4	Sample	GS500LIZ_3730	Han131124	FALSE	Pass	Pass				Y, 18	U_PAX_KO---_ntg--_4.fsa	476.126	100	965	84	6148	6137	475.161	6163	477.446	8	0.735
Analyzed	U_PAX_KO---_ntg--_4	Sample	GS500LIZ_3730	Han131124	FALSE	Pass	Pass				Y, 19	U_PAX_KO---_ntg--_4.fsa	515.417	53	149	15	6546	6540	514.792	6552	516.042	4	0.4644
Analyzed	U_PAX_KO---_ntg--_4	Sample	GS500LIZ_3730	Han131124	FALSE	Pass	Pass				Y, 20	U_PAX_KO---_ntg--_4.fsa	537.917	52	196	20	6762	6755	537.188	6766	538.333	3	0.32
Analyzed	U_PAX_KO---_ntg--_4	Sample	GS500LIZ_3730	Han131124	FALSE	Pass	Pass				R, 1	U_PAX_KO---_ntg--_4.fsa	135.198	54	222	21	2251	2244	134.535	2256	135.672	5	0.4995
Analyzed	U_PAX_KO---_ntg--_4	Sample	GS500LIZ_3730	Han131124	FALSE	Pass	Pass				R, 2	U_PAX_KO---_ntg--_4.fsa	149.696	56	271	27	2395	2388	148.986	2401	150.286	12	1.1998
Analyzed	U_PAX_KO---_ntg--_4	Sample	GS500LIZ_3730	Han131124	FALSE	Pass	Pass				R, 3	U_PAX_KO---_ntg--_4.fsa	180.856	51	258	23	2737	2730	180.23	2742	181.303	3	0.2767
Analyzed	U_PAX_KO---_ntg--_4	Sample	GS500LIZ_3730	Han131124	FALSE	Pass	Pass				R, 4	U_PAX_KO---_ntg--_4.fsa	200.435	50	301	26	2958	2947	199.473	2963	200.871	14	1.2356
Analyzed	U_PAX_KO---_ntg--_4	Sample	GS500LIZ_3730	Han131124	FALSE	Pass	Pass				R, 5	U_PAX_KO---_ntg--_4.fsa	245.313	68	311	26	3475	3468	244.707	3485	246.178	12	1.0393
Analyzed	U_PAX_KO---_ntg--_4	Sample	GS500LIZ_3730	Han131124	FALSE	Pass	Pass				R, 6	U_PAX_KO---_ntg--_4.fsa	247.303	55	420	36	3498	3491	246.697	3514	248.687	6	0.5508
Analyzed	U_PAX_KO---_ntg--_4	Sample	GS500LIZ_3730	Han131124	FALSE	Pass	Pass				R, 7	U_PAX_KO---_ntg--_4.fsa	332.261	56	265	23	4474	4463	331.296	4478	332.612	3	0.3358
Analyzed	U_PAX_KO---_ntg--_4	Sample	GS500LIZ_3730	Han131124	FALSE	Pass	Pass				R, 8	U_PAX_KO---_ntg--_4.fsa	349.652	54	236	20	4673	4666	349.042	4676	349.913	5	0.446
Analyzed	U_PAX_KO---_ntg--_4	Sample	GS500LIZ_3730	Han131124	FALSE	Pass	Pass				R, 9	U_PAX_KO---_ntg--_4.fsa	389.911	55	243	20	5158	5151	389.327	5161	390.16	9	0.7912
Analyzed	U_PAX_KO---_ntg--_4	Sample	GS500LIZ_3730	Han131124	FALSE	Pass	Pass				R, 10	U_PAX_KO---_ntg--_4.fsa	468.842	120	409	35	6064	6057	468.244	6070	469.356	3	0.2736
Analyzed	U_PAX_KO---_ntg--_4	Sample	GS500LIZ_3730	Han131124	FALSE	Pass	Pass				R, 11	U_PAX_KO---_ntg--_4.fsa	500.208	50	372	38	6400	6396	499.784	6411	501.354	4	0.5065
Analyzed	U_PAX_KO---_ntg--_4	Sample	GS500LIZ_3730	Han131124	FALSE	Pass	Pass				R, 12	U_PAX_KO---_ntg--_4.fsa	538.229	51	224	23	6765	6759	537.604	6770	538.75	7	0.8129
Analyzed	U_PAX_KO---_ntg--_4	Sample	GS500LIZ_3730	Han131124	FALSE	Pass	Pass				O, 1	U_PAX_KO---_ntg--_4.fsa	5.0186	63	510	47	859	850	4.1822	868	5.855	6	0.6232
Analyzed	U_PAX_KO---_ntg--_4	Sample	GS500LIZ_3730	Han131124	FALSE	Pass	Pass				O, 2	U_PAX_KO---_ntg--_4.fsa	6.7844	57	337	31	878	868	5.855	884	7.342	5	0.5133
Analyzed	U_PAX_KO---_ntg--_4	Sample	GS500LIZ_3730	Han131124	FALSE	Pass	Pass				O, 3	U_PAX_KO---_ntg--_4.fsa	9.9442	313	2123	197	912	902	9.0149	920	10.6877	6	0.5912
Analyzed	U_PAX_KO---_ntg--_4	Sample	GS500LIZ_3730	Han131124	FALSE	Pass	Pass				O, 4	U_PAX_KO---_ntg--_4.fsa	13.0112	65	429	39	945	938	12.3606	951	13.5688	6	0.5576
Analyzed	U_PAX_KO---_ntg--_4	Sample	GS500LIZ_3730	Han131124	FALSE	Pass	Pass				O, 5	U_PAX_KO---_ntg--_4.fsa	14.4981	687	5696	529	961	951	13.5688	972	15.5204	6	0.6329
Analyzed	U_PAX_KO---_ntg--_4	Sample	GS500LIZ_3730	Han131124	FALSE	Pass	Pass				O, 6	U_PAX_KO---_ntg--_4.fsa	16.5428	1908	13712	1274	983	972	15.5204	991	17.2862	6	0.6137
Analyzed	U_PAX_KO---_ntg--_4	Sample	GS500LIZ_3730	Han131124	FALSE	Pass	Pass				O, 7	U_PAX_KO---_ntg--_4.fsa	18.2156	277	1987	184	1001	991	17.2862	1008	18.8662	7	0.7424
Analyzed	U_PAX_KO---_ntg--_4	Sample	GS500LIZ_3730	Han131124	FALSE	Pass	Pass				O, 8	U_PAX_KO---_ntg--_4.fsa	21.8401	57	143	13	1040	1033	21.1896	1045	22.3048	2	0.2065
Analyzed	U_PAX_KO---_ntg--_4	Sample	GS500LIZ_3730	Han131124	FALSE	Pass	Pass				O, 9	U_PAX_KO---_ntg--_4.fsa	23.0483	1084	11520	1070	1053	1045	22.3048	1069	24.5353	11	1.08
Analyzed	U_PAX_KO---_ntg--_4	Sample	GS500LIZ_3730	Han131124	FALSE	Pass	Pass				O, 10	U_PAX_KO---_ntg--_4.fsa	25.8364	31272	265264	24652	1083	1069	24.5353	1093	26.7658	7	0.7139
Analyzed	U_PAX_KO---_ntg--_4	Sample	GS500LIZ_3730	Han131124	FALSE	Pass	Pass				O, 11	U_PAX_KO---_ntg--_4.fsa	27.6022	962	9500	882	1102	1093	26.7658	1108	28.1599	10	0.9548
Analyzed	U_PAX_KO---_ntg--_4	Sample	GS500LIZ_3730	Han131124	FALSE	Pass	Pass				O, 12	U_PAX_KO---_ntg--_4.fsa	28.7175	349	2404	223	1114	1108	28.1599	1127	29.9257	6	0.5897
Analyzed	U_PAX_KO---_ntg--_4	Sample	GS500LIZ_3730	Han131124	FALSE	Pass	Pass				O, 13	U_PAX_KO---_ntg--_4.fsa	30.5762	156	631	58	1134	1127	29.9257	1141	31.2268	4	0.3766
Analyzed	U_PAX_KO---_ntg--_4	Sample	GS500LIZ_3730	Han131124	FALSE	Pass	Pass				O, 14	U_PAX_KO---_ntg--_4.fsa	33.5502	830	6961	646	1166	1155	32.5279	1178	34.6654	7	0.7353
Analyzed	U_PAX_KO---_ntg--_4	Sample	GS500LIZ_3730	Han131124	FALSE	Pass	Pass				O, 15	U_PAX_KO---_ntg--_4.fsa	37.0818	1018	5741	533	1204	1195	36.2454	1212	37.8253	5	0.4985
Analyzed	U_PAX_KO---_ntg--_4	Sample	GS500LIZ_3730	Han131124	FALSE	Pass	Pass				O, 16	U_PAX_KO---_ntg--_4.fsa	50	1085	6497	598	1343	1334	49.1636	1351	50.7284	5	0.4928
Analyzed	U_PAX_KO---_ntg--_4	Sample	GS500LIZ_3730	Han131124	FALSE	Pass	Pass				O, 17	U_PAX_KO---_ntg--_4.fsa	75	1196	6688	639	1612	1603	74.1463	1619	75.6773	4	0.4718
Analyzed	U_PAX_KO---_ntg--_4	Sample	GS500LIZ_3730	Han131124	FALSE	Pass	Pass				O, 18	U_PAX_KO---_ntg--_4.fsa	100	1255	7034	662	1870	1861	99.1264	1877	100.632	5	0.4744
Analyzed	U_PAX_KO---_ntg--_4	Sample	GS500LIZ_3730	Han131124	FALSE	Pass	Pass				O, 19	U_PAX_KO---_ntg--_4.fsa	139	1443	8023	800	2291	2283	138.238	2299	139.835	4	0.4961
Analyzed	U_PAX_KO---_ntg--_4	Sample	GS500LIZ_3730	Han131124	FALSE	Pass	Pass				O, 20	U_PAX_KO---_ntg--_4.fsa	150	1529	8393	826	2398	2389	149.088	2406	150.761	4	0.4852
Analyzed	U_PAX_KO---_ntg--_4	Sample	GS500LIZ_3730	Han131124	FALSE	Pass	Pass				O, 21	U_PAX_KO---_ntg--_4.fsa	160	1548	8704	788	2506	2497	159.188	2514	160.729	5	0.4538
Analyzed	U_PAX_KO---_ntg--_4	Sample	GS500LIZ_3730	Han131124	FALSE	Pass	Pass				O, 22	U_PAX_KO---_ntg--_4.fsa	200	1699	9751	852	2953	2945	199.297	2962	200.784	5	0.445
Analyzed	U_PAX_KO---_ntg--_4	Sample	GS500LIZ_3730	Han131124	FALSE	Pass	Pass				O, 23	U_PAX_KO---_ntg--_4.fsa	247.476	1730	10871	940	3500	3491	246.697	3510	248.341	5	0.4837
Analyzed	U_PAX_KO---_ntg--_4	Sample	GS500LIZ_3730	Han131124	FALSE	Pass	Pass				O, 24	U_PAX_KO---_ntg--_4.fsa	300	1595	10869	958	4109	4100	299.226	4134	302.225	5	0.5285
Analyzed	U_PAX_KO---_ntg--_4	Sample	GS500LIZ_3730	Han131124	FALSE	Pass	Pass				O, 25	U_PAX_KO---_ntg--_4.fsa	339.881	1523	10643	930	4561	4551	339.006	4584	341.891	6	0.5418
Analyzed	U_PAX_KO---_ntg--_4	Sample	GS500LIZ_3730	Han131124	FALSE	Pass	Pass				O, 26	U_PAX_KO---_ntg--_4.fsa	350	1500	10720	902	4677	4667	349.129	4696	351.572	6	0.5406
Analyzed	U_PAX_KO---_ntg--_4	Sample	GS500LIZ_3730	Han131124	FALSE	Pass	Pass				O, 27	U_PAX_KO---_ntg--_4.fsa	400	1548	11700	1021	5279	5268	399.082	5303	402.136	6	0.5794
Analyzed	U_PAX_KO---_ntg--_4	Sample	GS500LIZ_3730	Han131124	FALSE	Pass	Pass				O, 28	U_PAX_KO---_ntg--_4.fsa	450	1632	13398	1138	5837	5816	448.104	5864	452.183	7	0.6225
Analyzed	U_PAX_KO---_ntg--_4	Sample	GS500LIZ_3730	Han131124	FALSE	Pass	Pass				O, 29	U_PAX_KO---_ntg--_4.fsa	490	1664	15181	1468	6302	6280	487.973	6324	492.23	8	0.7875
Analyzed	U_PAX_KO---_ntg--_4	Sample	GS500LIZ_3730	Han131124	FALSE	Pass	Pass				O, 30	U_PAX_KO---_ntg--_4.fsa	500	1690	15195	1608	6398	6379	497.964	6413	501.562	7	0.8341
Analyzed	U_PAX_KO---_ntg--_5	Sample	GS500LIZ_3730	Han131124	FALSE	Pass	Pass				B, 1	U_PAX_KO---_ntg--_5.fsa	92.5041	155	1482	144	1801	1799	92.3095	1816	93.9638	2	0.2407
Analyzed	U_PAX_KO---_ntg--_5	Sample	GS500LIZ_3730	Han131124	FALSE	Pass	Pass				B, 2	U_PAX_KO---_ntg--_5.fsa	169.062	140	803	72	2615	2605	168.159	2621	169.603	5	0.4665
Analyzed	U_PAX_KO---_ntg--_5	Sample	GS500LIZ_3730	Han131124	FALSE	Pass	Pass				B, 3	U_PAX_KO---_ntg--_5.fsa	454.857	181	1439	117	5906	5897	454.123	5913	455.428	7	0.6253
Analyzed	U_PAX_KO---_ntg--_5	Sample	GS500LIZ_3730	Han131124	FALSE	Pass	Pass				B, 4	U_PAX_KO---_ntg--_5.fsa	468.376	4544	41009	3502	6068	6059	467.608	6073	468.803	8	0.7425
Analyzed	U_PAX_KO---_ntg--_5	Sample	GS500LIZ_3730	Han131124	FALSE	Pass	Pass				B, 5	U_PAX_KO---_ntg--_5.fsa	469.317	5801	56393	4845	6079	6073	468.803	6098	470.951	9	0.8124
Analyzed	U_PAX_KO---_ntg--_5	Sample	GS500LIZ_3730	Han131124	FALSE	Pass	Pass				B, 6	U_PAX_KO---_ntg--_5.fsa	474.424	102	772	67	6138	6132	473.9	6144	474.948	7	0.6593
Analyzed	U_PAX_KO---_ntg--_5	Sample	GS500LIZ_3730	Han131124	FALSE	Pass	Pass				B, 7	U_PAX_KO---_ntg--_5.fsa	476.089	652	5806	510	6157	6147	475.211	6165	476.793	8	0.7146
Analyzed	U_PAX_KO---_ntg--_5	Sample	GS500LIZ_3730	Han131124	FALSE	Pass	Pass				G, 1	U_PAX_KO---_ntg--_5.fsa	468.376	437	3462	295	6068	6058	467.523	6072	468.718	7	0.6316
Analyzed	U_PAX_KO---_ntg--_5	Sample	GS500LIZ_3730	Han131124	FALSE	Pass	Pass				G, 2	U_PAX_KO---_ntg--_5.fsa	469.317	581	6258	537	6079	6072	468.718	6100	471.124	9	0.794
Analyzed	U_PAX_KO---_ntg--_5	Sample	GS500LIZ_3730	Han131124	FALSE	Pass	Pass				G, 3	U_PAX_KO---_ntg--_5.fsa	476.089	88	992	87	6157	6148	475.299	6168	477.058	10	0.9489
Analyzed	U_PAX_KO---_ntg--_5	Sample	GS500LIZ_3730	Han131124	FALSE	Pass	Pass				Y, 1	U_PAX_KO---_ntg--_5.fsa	92.9907	54	350	34	1806	1800	92.4068	1811	93.4772	5	0.5302
Analyzed	U_PAX_KO---_ntg--_5	Sample	GS500LIZ_3730	Han131124	FALSE	Pass	Pass				Y, 2	U_PAX_KO---_ntg--_5.fsa	125.824	56	288	26	2161	2156	125.359	2173	126.942	6	0.6062
Analyzed	U_PAX_KO---_ntg--_5	Sample	GS500LIZ_3730	Han131124	FALSE	Pass	Pass				Y, 3	U_PAX_KO---_ntg--_5.fsa	131.81	50	168	15	2225	2218	131.153	2229	132.186	4	0.4661
Analyzed	U_PAX_KO---_ntg--_5	Sample	GS500LIZ_3730	Han131124	FALSE	Pass	Pass				Y, 4	U_PAX_KO---_ntg--_5.fsa	145.167	52	328	33	2360	2353	144.442	2368	145.995	10	1.1048
Analyzed	U_PAX_KO---_ntg--_5	Sample	GS500LIZ_3730	Han131124	FALSE	Pass	Pass				Y, 5	U_PAX_KO---_ntg--_5.fsa	262.931	53	339	29	3689	3676	261.808	3695	263.449	12	1.0654
Analyzed	U_PAX_KO---_ntg--_5	Sample	GS500LIZ_3730	Han131124	FALSE	Pass	Pass				Y, 6	U_PAX_KO---_ntg--_5.fsa	371.285	66	235	19	4944	4938	370.787	4950	371.783	2	0.2308
Analyzed	U_PAX_KO---_ntg--_5	Sample	GS500LIZ_3730	Han131124	FALSE	Pass	Pass				Y, 7	U_PAX_KO---_ntg--_5.fsa	468.461	529	4477	381	6069	6048	466.672	6072	468.718	7	0.6518
Analyzed	U_PAX_KO---_ntg--_5	Sample	GS500LIZ_3730	Han131124	FALSE	Pass	Pass				Y, 8	U_PAX_KO---_ntg--_5.fsa	469.403	704	6627	568	6080	6072	468.718	6090	470.262	10	0.9405
Analyzed	U_PAX_KO---_ntg--_5	Sample	GS500LIZ_3730	Han131124	FALSE	Pass	Pass				Y, 9	U_PAX_KO---_ntg--_5.fsa	476.265	106	905	79	6159	6146	475.124	6170	477.234	9	0.8329
Analyzed	U_PAX_KO---_ntg--_5	Sample	GS500LIZ_3730	Han131124	FALSE	Pass	Pass				Y, 10	U_PAX_KO---_ntg--_5.fsa	589.474	54	177	18	7256	7249	588.737	7260	589.895	2	0.2424
Analyzed	U_PAX_KO---_ntg--_5	Sample	GS500LIZ_3730	Han131124	FALSE	Pass	Pass				R, 1	U_PAX_KO---_ntg--_5.fsa	61.1955	68	322	29	1474	1467	60.5468	1483	62.0306	6	0.5946
Analyzed	U_PAX_KO---_ntg--_5	Sample	GS500LIZ_3730	Han131124	FALSE	Pass	Pass				R, 2	U_PAX_KO---_ntg--_5.fsa	94.4505	50	218	21	1821	1816	93.9638	1829	95.2291	2	0.279
Analyzed	U_PAX_KO---_ntg--_5	Sample	GS500LIZ_3730	Han131124	FALSE	Pass	Pass				R, 3	U_PAX_KO---_ntg--_5.fsa	114.755	56	355	32	2041	2031	113.841	2045	115.121	5	0.4683
Analyzed	U_PAX_KO---_ntg--_5	Sample	GS500LIZ_3730	Han131124	FALSE	Pass	Pass				R, 4	U_PAX_KO---_ntg--_5.fsa	138.905	51	416	40	2300	2284	137.384	2305	139.422	6	0.6358
Analyzed	U_PAX_KO---_ntg--_5	Sample	GS500LIZ_3730	Han131124	FALSE	Pass	Pass				R, 5	U_PAX_KO---_ntg--_5.fsa	158.104	50	340	30	2494	2487	157.467	2502	158.829	5	0.4835
Analyzed	U_PAX_KO---_ntg--_5	Sample	GS500LIZ_3730	Han131124	FALSE	Pass	Pass				R, 6	U_PAX_KO---_ntg--_5.fsa	200	51	499	43	2963	2953	199.124	2973	200.87	5	0.5101
Analyzed	U_PAX_KO---_ntg--_5	Sample	GS500LIZ_3730	Han131124	FALSE	Pass	Pass				R, 7	U_PAX_KO---_ntg--_5.fsa	346.952	52	216	18	4652	4646	346.428	4662	347.823	4	0.4031
Analyzed	U_PAX_KO---_ntg--_5	Sample	GS500LIZ_3730	Han131124	FALSE	Pass	Pass				R, 8	U_PAX_KO---_ntg--_5.fsa	349.739	64	416	35	4684	4678	349.216	4702	351.24	3	0.2732
Analyzed	U_PAX_KO---_ntg--_5	Sample	GS500LIZ_3730	Han131124	FALSE	Pass	Pass				R, 9	U_PAX_KO---_ntg--_5.fsa	363.491	50	245	20	4850	4843	362.911	4856	363.988	8	0.7051
Analyzed	U_PAX_KO---_ntg--_5	Sample	GS500LIZ_3730	Han131124	FALSE	Pass	Pass				R, 10	U_PAX_KO---_ntg--_5.fsa	372.281	52	193	16	4956	4949	371.7	4958	372.447	3	0.2845
Analyzed	U_PAX_KO---_ntg--_5	Sample	GS500LIZ_3730	Han131124	FALSE	Pass	Pass				R, 11	U_PAX_KO---_ntg--_5.fsa	450	58	605	51	5846	5835	449.005	5862	451.288	3	0.2972
Analyzed	U_PAX_KO---_ntg--_5	Sample	GS500LIZ_3730	Han131124	FALSE	Pass	Pass				R, 12	U_PAX_KO---_ntg--_5.fsa	468.718	71	261	22	6072	6065	468.12	6080	469.403	3	0.333
Analyzed	U_PAX_KO---_ntg--_5	Sample	GS500LIZ_3730	Han131124	FALSE	Pass	Pass				R, 13	U_PAX_KO---_ntg--_5.fsa	500.211	52	369	39	6408	6397	499.02	6414	500.842	9	1.0574
Analyzed	U_PAX_KO---_ntg--_5	Sample	GS500LIZ_3730	Han131124	FALSE	Pass	Pass				R, 14	U_PAX_KO---_ntg--_5.fsa	585.684	50	258	27	7220	7214	585.053	7226	586.316	6	0.704
Analyzed	U_PAX_KO---_ntg--_5	Sample	GS500LIZ_3730	Han131124	FALSE	Pass	Pass				O, 1	U_PAX_KO---_ntg--_5.fsa	5.0186	77	611	56	868	859	4.1822	877	5.855	7	0.6697
Analyzed	U_PAX_KO---_ntg--_5	Sample	GS500LIZ_3730	Han131124	FALSE	Pass	Pass				O, 2	U_PAX_KO---_ntg--_5.fsa	6.7844	63	384	35	887	877	5.855	895	7.5279	6	0.5585
Analyzed	U_PAX_KO---_ntg--_5	Sample	GS500LIZ_3730	Han131124	FALSE	Pass	Pass				O, 3	U_PAX_KO---_ntg--_5.fsa	9.9442	368	2404	223	921	912	9.1078	930	10.7807	6	0.5787
Analyzed	U_PAX_KO---_ntg--_5	Sample	GS500LIZ_3730	Han131124	FALSE	Pass	Pass				O, 4	U_PAX_KO---_ntg--_5.fsa	13.1041	95	576	53	955	948	12.4535	960	13.5688	5	0.5288
Analyzed	U_PAX_KO---_ntg--_5	Sample	GS500LIZ_3730	Han131124	FALSE	Pass	Pass				O, 5	U_PAX_KO---_ntg--_5.fsa	14.4981	791	6437	598	970	960	13.5688	981	15.5204	6	0.6174
Analyzed	U_PAX_KO---_ntg--_5	Sample	GS500LIZ_3730	Han131124	FALSE	Pass	Pass				O, 6	U_PAX_KO---_ntg--_5.fsa	16.5428	2203	15683	1457	992	981	15.5204	1000	17.2862	6	0.6035
Analyzed	U_PAX_KO---_ntg--_5	Sample	GS500LIZ_3730	Han131124	FALSE	Pass	Pass				O, 7	U_PAX_KO---_ntg--_5.fsa	18.2156	295	2093	194	1010	1000	17.2862	1017	18.8662	7	0.7132
Analyzed	U_PAX_KO---_ntg--_5	Sample	GS500LIZ_3730	Han131124	FALSE	Pass	Pass				O, 8	U_PAX_KO---_ntg--_5.fsa	21.9331	50	172	15	1050	1042	21.1896	1054	22.3048	3	0.3126
Analyzed	U_PAX_KO---_ntg--_5	Sample	GS500LIZ_3730	Han131124	FALSE	Pass	Pass				O, 9	U_PAX_KO---_ntg--_5.fsa	23.0483	1216	12818	1191	1062	1054	22.3048	1075	24.2565	11	1.0532
Analyzed	U_PAX_KO---_ntg--_5	Sample	GS500LIZ_3730	Han131124	FALSE	Pass	Pass				O, 10	U_PAX_KO---_ntg--_5.fsa	25.7435	31402	288032	26768	1091	1075	24.2565	1102	26.7658	8	0.7616
Analyzed	U_PAX_KO---_ntg--_5	Sample	GS500LIZ_3730	Han131124	FALSE	Pass	Pass				O, 11	U_PAX_KO---_ntg--_5.fsa	27.5093	1850	19325	1796	1110	1102	26.7658	1118	28.2528	8	0.8155
Analyzed	U_PAX_KO---_ntg--_5	Sample	GS500LIZ_3730	Han131124	FALSE	Pass	Pass				O, 12	U_PAX_KO---_ntg--_5.fsa	28.6245	656	4112	382	1122	1118	28.2528	1129	29.2751	6	0.5938
Analyzed	U_PAX_KO---_ntg--_5	Sample	GS500LIZ_3730	Han131124	FALSE	Pass	Pass				O, 13	U_PAX_KO---_ntg--_5.fsa	30.5762	179	785	72	1143	1134	29.7398	1149	31.1338	4	0.434
Analyzed	U_PAX_KO---_ntg--_5	Sample	GS500LIZ_3730	Han131124	FALSE	Pass	Pass				O, 14	U_PAX_KO---_ntg--_5.fsa	33.4572	961	8991	835	1174	1162	32.342	1188	34.7584	8	0.8111
Analyzed	U_PAX_KO---_ntg--_5	Sample	GS500LIZ_3730	Han131124	FALSE	Pass	Pass				O, 15	U_PAX_KO---_ntg--_5.fsa	37.0818	1053	5788	537	1213	1204	36.2454	1220	37.7323	5	0.4948
Analyzed	U_PAX_KO---_ntg--_5	Sample	GS500LIZ_3730	Han131124	FALSE	Pass	Pass				O, 16	U_PAX_KO---_ntg--_5.fsa	50	1214	7303	671	1352	1343	49.1636	1360	50.727	5	0.4946
Analyzed	U_PAX_KO---_ntg--_5	Sample	GS500LIZ_3730	Han131124	FALSE	Pass	Pass				O, 17	U_PAX_KO---_ntg--_5.fsa	75	1338	7605	730	1621	1612	74.1447	1629	75.7776	5	0.4891
Analyzed	U_PAX_KO---_ntg--_5	Sample	GS500LIZ_3730	Han131124	FALSE	Pass	Pass				O, 18	U_PAX_KO---_ntg--_5.fsa	76.0693	52	224	21	1632	1629	75.7776	1637	76.5553	3	0.2916
Analyzed	U_PAX_KO---_ntg--_5	Sample	GS500LIZ_3730	Han131124	FALSE	Pass	Pass				O, 19	U_PAX_KO---_ntg--_5.fsa	100	1433	7976	746	1878	1870	99.2209	1886	100.717	4	0.466
Analyzed	U_PAX_KO---_ntg--_5	Sample	GS500LIZ_3730	Han131124	FALSE	Pass	Pass				O, 20	U_PAX_KO---_ntg--_5.fsa	139	1590	9089	908	2301	2292	138.144	2309	139.844	5	0.5025
Analyzed	U_PAX_KO---_ntg--_5	Sample	GS500LIZ_3730	Han131124	FALSE	Pass	Pass				O, 21	U_PAX_KO---_ntg--_5.fsa	150	1680	9333	920	2407	2399	149.182	2416	150.858	4	0.4882
Analyzed	U_PAX_KO---_ntg--_5	Sample	GS500LIZ_3730	Han131124	FALSE	Pass	Pass				O, 22	U_PAX_KO---_ntg--_5.fsa	160	1712	9624	870	2515	2507	159.28	2524	160.819	5	0.4544
Analyzed	U_PAX_KO---_ntg--_5	Sample	GS500LIZ_3730	Han131124	FALSE	Pass	Pass				O, 23	U_PAX_KO---_ntg--_5.fsa	200	1815	10997	958	2963	2954	199.211	2986	202.001	5	0.4606
Analyzed	U_PAX_KO---_ntg--_5	Sample	GS500LIZ_3730	Han131124	FALSE	Pass	Pass				O, 24	U_PAX_KO---_ntg--_5.fsa	246.504	56	304	26	3499	3490	245.725	3501	246.677	4	0.3461
Analyzed	U_PAX_KO---_ntg--_5	Sample	GS500LIZ_3730	Han131124	FALSE	Pass	Pass				O, 25	U_PAX_KO---_ntg--_5.fsa	247.456	1917	12031	1040	3510	3501	246.677	3519	248.235	5	0.4858
Analyzed	U_PAX_KO---_ntg--_5	Sample	GS500LIZ_3730	Han131124	FALSE	Pass	Pass				O, 26	U_PAX_KO---_ntg--_5.fsa	300	1783	12208	1068	4119	4109	299.139	4129	300.89	6	0.5305
Analyzed	U_PAX_KO---_ntg--_5	Sample	GS500LIZ_3730	Han131124	FALSE	Pass	Pass				O, 27	U_PAX_KO---_ntg--_5.fsa	339.793	1671	12439	1087	4570	4560	338.919	4589	341.454	6	0.5744
Analyzed	U_PAX_KO---_ntg--_5	Sample	GS500LIZ_3730	Han131124	FALSE	Pass	Pass				O, 28	U_PAX_KO---_ntg--_5.fsa	350	1680	12236	1030	4687	4676	349.042	4708	351.737	6	0.541
Analyzed	U_PAX_KO---_ntg--_5	Sample	GS500LIZ_3730	Han131124	FALSE	Pass	Pass				O, 29	U_PAX_KO---_ntg--_5.fsa	400	1729	13555	1181	5289	5278	399.081	5309	401.784	6	0.6058
Analyzed	U_PAX_KO---_ntg--_5	Sample	GS500LIZ_3730	Han131124	FALSE	Pass	Pass				O, 30	U_PAX_KO---_ntg--_5.fsa	450	1799	15957	1356	5846	5827	448.282	5869	451.853	7	0.6734
Analyzed	U_PAX_KO---_ntg--_5	Sample	GS500LIZ_3730	Han131124	FALSE	Pass	Pass				O, 31	U_PAX_KO---_ntg--_5.fsa	490	1894	17519	1707	6311	6285	487.596	6337	492.663	8	0.8112
Analyzed	U_PAX_KO---_ntg--_5	Sample	GS500LIZ_3730	Han131124	FALSE	Pass	Pass				O, 32	U_PAX_KO---_ntg--_5.fsa	500	1898	18101	1931	6406	6382	497.403	6431	502.632	8	0.8988
Analyzed	U_PAX_KO---_NWKO-_1	Sample	GS500LIZ_3730	Han131124	FALSE	Pass	Pass				B, 1	U_PAX_KO---_NWKO-_1.fsa	91.759	136	772	74	1796	1794	91.5651	1798	91.9528	3	0.3206
Analyzed	U_PAX_KO---_NWKO-_1	Sample	GS500LIZ_3730	Han131124	FALSE	Pass	Pass				B, 2	U_PAX_KO---_NWKO-_1.fsa	92.4374	153	1448	140	1803	1801	92.2436	1815	93.6006	1	0.0969
Analyzed	U_PAX_KO---_NWKO-_1	Sample	GS500LIZ_3730	Han131124	FALSE	Pass	Pass				B, 3	U_PAX_KO---_NWKO-_1.fsa	454.758	148	1036	84	5913	5905	454.108	5920	455.328	7	0.592
Analyzed	U_PAX_KO---_NWKO-_1	Sample	GS500LIZ_3730	Han131124	FALSE	Pass	Pass				B, 4	U_PAX_KO---_NWKO-_1.fsa	468.247	3362	31226	2659	6075	6056	466.63	6080	468.675	8	0.7447
Analyzed	U_PAX_KO---_NWKO-_1	Sample	GS500LIZ_3730	Han131124	FALSE	Pass	Pass				B, 5	U_PAX_KO---_NWKO-_1.fsa	469.274	3616	35224	3023	6087	6080	468.675	6102	470.563	9	0.8553
Analyzed	U_PAX_KO---_NWKO-_1	Sample	GS500LIZ_3730	Han131124	FALSE	Pass	Pass				B, 6	U_PAX_KO---_NWKO-_1.fsa	476.136	489	4801	422	6166	6151	474.819	6175	476.93	9	0.7963
Analyzed	U_PAX_KO---_NWKO-_1	Sample	GS500LIZ_3730	Han131124	FALSE	Pass	Pass				G, 1	U_PAX_KO---_NWKO-_1.fsa	468.418	329	2824	240	6077	6064	467.31	6080	468.675	7	0.6472
Analyzed	U_PAX_KO---_NWKO-_1	Sample	GS500LIZ_3730	Han131124	FALSE	Pass	Pass				G, 2	U_PAX_KO---_NWKO-_1.fsa	469.188	367	3925	337	6086	6080	468.675	6106	470.907	10	0.8952
Analyzed	U_PAX_KO---_NWKO-_1	Sample	GS500LIZ_3730	Han131124	FALSE	Pass	Pass				Y, 1	U_PAX_KO---_NWKO-_1.fsa	72.8209	57	233	22	1600	1591	71.9703	1603	73.1046	5	0.5169
Analyzed	U_PAX_KO---_NWKO-_1	Sample	GS500LIZ_3730	Han131124	FALSE	Pass	Pass				Y, 2	U_PAX_KO---_NWKO-_1.fsa	116.243	55	423	38	2060	2048	115.144	2066	116.794	8	0.7486
Analyzed	U_PAX_KO---_NWKO-_1	Sample	GS500LIZ_3730	Han131124	FALSE	Pass	Pass				Y, 3	U_PAX_KO---_NWKO-_1.fsa	162.818	54	296	26	2550	2533	161.274	2554	163.181	3	0.3438
Analyzed	U_PAX_KO---_NWKO-_1	Sample	GS500LIZ_3730	Han131124	FALSE	Pass	Pass				Y, 4	U_PAX_KO---_NWKO-_1.fsa	390.422	51	191	15	5182	5176	389.923	5188	390.921	3	0.2881
Analyzed	U_PAX_KO---_NWKO-_1	Sample	GS500LIZ_3730	Han131124	FALSE	Pass	Pass				Y, 5	U_PAX_KO---_NWKO-_1.fsa	409.28	52	172	15	5401	5396	408.833	5407	409.816	6	0.5539
Analyzed	U_PAX_KO---_NWKO-_1	Sample	GS500LIZ_3730	Han131124	FALSE	Pass	Pass				Y, 6	U_PAX_KO---_NWKO-_1.fsa	468.247	463	4005	341	6075	6056	466.63	6080	468.675	8	0.7157
Analyzed	U_PAX_KO---_NWKO-_1	Sample	GS500LIZ_3730	Han131124	FALSE	Pass	Pass				Y, 7	U_PAX_KO---_NWKO-_1.fsa	469.274	513	4565	391	6087	6080	468.675	6100	470.39	10	0.9047
Analyzed	U_PAX_KO---_NWKO-_1	Sample	GS500LIZ_3730	Han131124	FALSE	Pass	Pass				Y, 8	U_PAX_KO---_NWKO-_1.fsa	476.136	62	674	59	6166	6156	475.257	6182	477.549	6	0.607
Analyzed	U_PAX_KO---_NWKO-_1	Sample	GS500LIZ_3730	Han131124	FALSE	Pass	Pass				Y, 9	U_PAX_KO---_NWKO-_1.fsa	519.894	56	294	31	6600	6594	519.255	6610	520.957	12	1.3032
Analyzed	U_PAX_KO---_NWKO-_1	Sample	GS500LIZ_3730	Han131124	FALSE	Pass	Pass				Y, 10	U_PAX_KO---_NWKO-_1.fsa	524.043	50	499	53	6639	6625	522.553	6645	524.681	12	1.3725
Analyzed	U_PAX_KO---_NWKO-_1	Sample	GS500LIZ_3730	Han131124	FALSE	Pass	Pass				Y, 11	U_PAX_KO---_NWKO-_1.fsa	554.043	51	249	26	6921	6917	553.617	6927	554.681	2	0.277
Analyzed	U_PAX_KO---_NWKO-_1	Sample	GS500LIZ_3730	Han131124	FALSE	Pass	Pass				Y, 12	U_PAX_KO---_NWKO-_1.fsa	593.192	53	281	29	7289	7282	592.447	7295	593.83	3	0.3501
Analyzed	U_PAX_KO---_NWKO-_1	Sample	GS500LIZ_3730	Han131124	FALSE	Pass	Pass				R, 1	U_PAX_KO---_NWKO-_1.fsa	200.087	50	306	26	2968	2962	199.562	2974	200.607	5	0.4586
Analyzed	U_PAX_KO---_NWKO-_1	Sample	GS500LIZ_3730	Han131124	FALSE	Pass	Pass				R, 2	U_PAX_KO---_NWKO-_1.fsa	208.673	54	249	21	3067	3060	208.067	3072	209.107	2	0.2365
Analyzed	U_PAX_KO---_NWKO-_1	Sample	GS500LIZ_3730	Han131124	FALSE	Pass	Pass				R, 3	U_PAX_KO---_NWKO-_1.fsa	273.102	52	195	16	3813	3806	272.5	3817	273.446	3	0.2683
Analyzed	U_PAX_KO---_NWKO-_1	Sample	GS500LIZ_3730	Han131124	FALSE	Pass	Pass				R, 4	U_PAX_KO---_NWKO-_1.fsa	277.834	50	500	43	3868	3853	276.544	3876	278.522	9	0.8251
Analyzed	U_PAX_KO---_NWKO-_1	Sample	GS500LIZ_3730	Han131124	FALSE	Pass	Pass				R, 5	U_PAX_KO---_NWKO-_1.fsa	379.954	52	205	17	5056	5053	379.705	5062	380.452	7	0.6427
Analyzed	U_PAX_KO---_NWKO-_1	Sample	GS500LIZ_3730	Han131124	FALSE	Pass	Pass				R, 6	U_PAX_KO---_NWKO-_1.fsa	450.48	63	170	13	5860	5855	450.08	5864	450.801	3	0.3088
Analyzed	U_PAX_KO---_NWKO-_1	Sample	GS500LIZ_3730	Han131124	FALSE	Pass	Pass				R, 7	U_PAX_KO---_NWKO-_1.fsa	461.503	52	321	26	5995	5988	460.921	6001	462.003	3	0.2647
Analyzed	U_PAX_KO---_NWKO-_1	Sample	GS500LIZ_3730	Han131124	FALSE	Pass	Pass				R, 8	U_PAX_KO---_NWKO-_1.fsa	468.76	85	453	38	6081	6072	467.991	6087	469.274	4	0.4151
Analyzed	U_PAX_KO---_NWKO-_1	Sample	GS500LIZ_3730	Han131124	FALSE	Pass	Pass				R, 9	U_PAX_KO---_NWKO-_1.fsa	489.627	61	575	55	6315	6308	488.976	6326	490.718	10	1.0488
Analyzed	U_PAX_KO---_NWKO-_1	Sample	GS500LIZ_3730	Han131124	FALSE	Pass	Pass				R, 10	U_PAX_KO---_NWKO-_1.fsa	517.66	53	225	23	6579	6576	517.34	6588	518.617	2	0.2356
Analyzed	U_PAX_KO---_NWKO-_1	Sample	GS500LIZ_3730	Han131124	FALSE	Pass	Pass				O, 1	U_PAX_KO---_NWKO-_1.fsa	4.9257	89	730	67	869	860	4.0892	879	5.855	9	0.8832
Analyzed	U_PAX_KO---_NWKO-_1	Sample	GS500LIZ_3730	Han131124	FALSE	Pass	Pass				O, 2	U_PAX_KO---_NWKO-_1.fsa	6.6914	66	404	37	888	879	5.855	897	7.5279	6	0.5602
Analyzed	U_PAX_KO---_NWKO-_1	Sample	GS500LIZ_3730	Han131124	FALSE	Pass	Pass				O, 3	U_PAX_KO---_NWKO-_1.fsa	9.8513	352	2394	222	922	912	8.9219	931	10.6877	6	0.6042
Analyzed	U_PAX_KO---_NWKO-_1	Sample	GS500LIZ_3730	Han131124	FALSE	Pass	Pass				O, 4	U_PAX_KO---_NWKO-_1.fsa	13.1041	84	416	38	957	950	12.4535	962	13.5688	4	0.4082
Analyzed	U_PAX_KO---_NWKO-_1	Sample	GS500LIZ_3730	Han131124	FALSE	Pass	Pass				O, 5	U_PAX_KO---_NWKO-_1.fsa	14.4981	780	6252	581	972	962	13.5688	983	15.5204	6	0.6103
Analyzed	U_PAX_KO---_NWKO-_1	Sample	GS500LIZ_3730	Han131124	FALSE	Pass	Pass				O, 6	U_PAX_KO---_NWKO-_1.fsa	16.4498	2211	15714	1460	993	983	15.5204	1002	17.2862	6	0.6191
Analyzed	U_PAX_KO---_NWKO-_1	Sample	GS500LIZ_3730	Han131124	FALSE	Pass	Pass				O, 7	U_PAX_KO---_NWKO-_1.fsa	18.2156	284	1963	182	1012	1002	17.2862	1018	18.7732	7	0.7337
Analyzed	U_PAX_KO---_NWKO-_1	Sample	GS500LIZ_3730	Han131124	FALSE	Pass	Pass				O, 8	U_PAX_KO---_NWKO-_1.fsa	22.9554	1177	12436	1155	1063	1055	22.2119	1077	24.2565	11	1.0527
Analyzed	U_PAX_KO---_NWKO-_1	Sample	GS500LIZ_3730	Han131124	FALSE	Pass	Pass				O, 9	U_PAX_KO---_NWKO-_1.fsa	25.7435	31436	297175	27618	1093	1077	24.2565	1104	26.7658	8	0.789
Analyzed	U_PAX_KO---_NWKO-_1	Sample	GS500LIZ_3730	Han131124	FALSE	Pass	Pass				O, 10	U_PAX_KO---_NWKO-_1.fsa	27.5093	1892	19675	1828	1112	1104	26.7658	1119	28.1599	9	0.8887
Analyzed	U_PAX_KO---_NWKO-_1	Sample	GS500LIZ_3730	Han131124	FALSE	Pass	Pass				O, 11	U_PAX_KO---_NWKO-_1.fsa	28.5316	839	5395	501	1123	1119	28.1599	1130	29.1822	6	0.5758
Analyzed	U_PAX_KO---_NWKO-_1	Sample	GS500LIZ_3730	Han131124	FALSE	Pass	Pass				O, 12	U_PAX_KO---_NWKO-_1.fsa	30.4833	147	581	53	1144	1137	29.8327	1150	31.0409	4	0.3941
Analyzed	U_PAX_KO---_NWKO-_1	Sample	GS500LIZ_3730	Han131124	FALSE	Pass	Pass				O, 13	U_PAX_KO---_NWKO-_1.fsa	33.4572	988	9469	880	1176	1164	32.342	1189	34.6654	9	0.838
Analyzed	U_PAX_KO---_NWKO-_1	Sample	GS500LIZ_3730	Han131124	FALSE	Pass	Pass				O, 14	U_PAX_KO---_NWKO-_1.fsa	37.0818	1041	5982	555	1215	1206	36.2454	1223	37.8253	5	0.5095
Analyzed	U_PAX_KO---_NWKO-_1	Sample	GS500LIZ_3730	Han131124	FALSE	Pass	Pass				O, 15	U_PAX_KO---_NWKO-_1.fsa	50	1230	7449	685	1354	1345	49.1636	1362	50.7284	5	0.4934
Analyzed	U_PAX_KO---_NWKO-_1	Sample	GS500LIZ_3730	Han131124	FALSE	Pass	Pass				O, 16	U_PAX_KO---_NWKO-_1.fsa	50.9107	68	411	37	1364	1362	50.7284	1377	52.0967	3	0.2736
Analyzed	U_PAX_KO---_NWKO-_1	Sample	GS500LIZ_3730	Han131124	FALSE	Pass	Pass				O, 17	U_PAX_KO---_NWKO-_1.fsa	75	1329	7822	749	1623	1615	74.2411	1631	75.7748	5	0.5151
Analyzed	U_PAX_KO---_NWKO-_1	Sample	GS500LIZ_3730	Han131124	FALSE	Pass	Pass				O, 18	U_PAX_KO---_NWKO-_1.fsa	100	1397	8083	755	1881	1873	99.2241	1889	100.719	5	0.4871
Analyzed	U_PAX_KO---_NWKO-_1	Sample	GS500LIZ_3730	Han131124	FALSE	Pass	Pass				O, 19	U_PAX_KO---_NWKO-_1.fsa	139	1606	9089	907	2304	2296	138.241	2313	139.939	4	0.4961
Analyzed	U_PAX_KO---_NWKO-_1	Sample	GS500LIZ_3730	Han131124	FALSE	Pass	Pass				O, 20	U_PAX_KO---_NWKO-_1.fsa	150	1675	9656	947	2411	2403	149.189	2420	150.856	5	0.5098
Analyzed	U_PAX_KO---_NWKO-_1	Sample	GS500LIZ_3730	Han131124	FALSE	Pass	Pass				O, 21	U_PAX_KO---_NWKO-_1.fsa	160	1656	9694	878	2519	2511	159.279	2528	160.819	5	0.4738
Analyzed	U_PAX_KO---_NWKO-_1	Sample	GS500LIZ_3730	Han131124	FALSE	Pass	Pass				O, 22	U_PAX_KO---_NWKO-_1.fsa	200	1839	10934	953	2967	2959	199.299	2976	200.781	5	0.4663
Analyzed	U_PAX_KO---_NWKO-_1	Sample	GS500LIZ_3730	Han131124	FALSE	Pass	Pass				O, 23	U_PAX_KO---_NWKO-_1.fsa	247.422	1893	12071	1041	3515	3506	246.645	3536	249.234	5	0.4788
Analyzed	U_PAX_KO---_NWKO-_1	Sample	GS500LIZ_3730	Han131124	FALSE	Pass	Pass				O, 24	U_PAX_KO---_NWKO-_1.fsa	300	1769	12507	1100	4126	4116	299.142	4147	301.869	6	0.5528
Analyzed	U_PAX_KO---_NWKO-_1	Sample	GS500LIZ_3730	Han131124	FALSE	Pass	Pass				O, 25	U_PAX_KO---_NWKO-_1.fsa	339.793	1705	12670	1107	4577	4567	338.918	4602	341.978	6	0.5664
Analyzed	U_PAX_KO---_NWKO-_1	Sample	GS500LIZ_3730	Han131124	FALSE	Pass	Pass				O, 26	U_PAX_KO---_NWKO-_1.fsa	350	1702	12771	1080	4694	4684	349.129	4706	350.991	6	0.5795
Analyzed	U_PAX_KO---_NWKO-_1	Sample	GS500LIZ_3730	Han131124	FALSE	Pass	Pass				O, 27	U_PAX_KO---_NWKO-_1.fsa	400	1744	13702	1165	5297	5271	397.832	5308	400.98	7	0.5967
Analyzed	U_PAX_KO---_NWKO-_1	Sample	GS500LIZ_3730	Han131124	FALSE	Pass	Pass				O, 28	U_PAX_KO---_NWKO-_1.fsa	450	1800	16040	1378	5854	5829	447.738	5874	451.604	7	0.6812
Analyzed	U_PAX_KO---_NWKO-_1	Sample	GS500LIZ_3730	Han131124	FALSE	Pass	Pass				O, 29	U_PAX_KO---_NWKO-_1.fsa	490	1880	17125	1682	6319	6296	487.863	6343	492.48	8	0.802
Analyzed	U_PAX_KO---_NWKO-_1	Sample	GS500LIZ_3730	Han131124	FALSE	Pass	Pass				O, 30	U_PAX_KO---_NWKO-_1.fsa	500	1896	17860	1931	6413	6391	497.589	6431	501.915	8	0.9101
Analyzed	U_PAX_KO---_NWKO-_2	Sample	GS500LIZ_3730	Han131124	FALSE	Pass	Pass				B, 1	U_PAX_KO---_NWKO-_2.fsa	92.3286	215	2341	224	1843	1841	92.1369	1862	94.1497	3	0.3355
Analyzed	U_PAX_KO---_NWKO-_2	Sample	GS500LIZ_3730	Han131124	FALSE	Pass	Pass				B, 2	U_PAX_KO---_NWKO-_2.fsa	164.661	121	778	69	2623	2620	164.393	2625	164.84	4	0.3924
Analyzed	U_PAX_KO---_NWKO-_2	Sample	GS500LIZ_3730	Han131124	FALSE	Pass	Pass				B, 3	U_PAX_KO---_NWKO-_2.fsa	165.198	113	721	64	2629	2627	165.019	2633	165.555	2	0.1787
Analyzed	U_PAX_KO---_NWKO-_2	Sample	GS500LIZ_3730	Han131124	FALSE	Pass	Pass				B, 4	U_PAX_KO---_NWKO-_2.fsa	194.825	140	786	67	2966	2960	194.306	2971	195.257	5	0.4563
Analyzed	U_PAX_KO---_NWKO-_2	Sample	GS500LIZ_3730	Han131124	FALSE	Pass	Pass				B, 5	U_PAX_KO---_NWKO-_2.fsa	268.866	137	992	84	3835	3829	268.358	3844	269.629	6	0.5496
Analyzed	U_PAX_KO---_NWKO-_2	Sample	GS500LIZ_3730	Han131124	FALSE	Pass	Pass				B, 6	U_PAX_KO---_NWKO-_2.fsa	453.588	152	1358	108	6005	5997	452.947	6011	454.069	9	0.7615
Analyzed	U_PAX_KO---_NWKO-_2	Sample	GS500LIZ_3730	Han131124	FALSE	Pass	Pass				B, 7	U_PAX_KO---_NWKO-_2.fsa	454.712	251	2316	186	6019	6011	454.069	6028	455.437	8	0.6877
Analyzed	U_PAX_KO---_NWKO-_2	Sample	GS500LIZ_3730	Han131124	FALSE	Pass	Pass				B, 8	U_PAX_KO---_NWKO-_2.fsa	468.284	6870	64359	5413	6184	6174	467.444	6189	468.706	9	0.7621
Analyzed	U_PAX_KO---_NWKO-_2	Sample	GS500LIZ_3730	Han131124	FALSE	Pass	Pass				B, 9	U_PAX_KO---_NWKO-_2.fsa	469.212	7455	73285	6198	6195	6189	468.706	6212	470.651	9	0.8274
Analyzed	U_PAX_KO---_NWKO-_2	Sample	GS500LIZ_3730	Han131124	FALSE	Pass	Pass				B, 10	U_PAX_KO---_NWKO-_2.fsa	476.05	713	7101	614	6275	6264	475.1	6288	477.178	9	0.7864
Analyzed	U_PAX_KO---_NWKO-_2	Sample	GS500LIZ_3730	Han131124	FALSE	Pass	Pass				G, 1	U_PAX_KO---_NWKO-_2.fsa	468.284	586	5628	472	6184	6167	466.857	6189	468.706	8	0.7486
Analyzed	U_PAX_KO---_NWKO-_2	Sample	GS500LIZ_3730	Han131124	FALSE	Pass	Pass				G, 2	U_PAX_KO---_NWKO-_2.fsa	469.296	682	7958	674	6196	6189	468.706	6230	472.183	9	0.8312
Analyzed	U_PAX_KO---_NWKO-_2	Sample	GS500LIZ_3730	Han131124	FALSE	Pass	Pass				G, 3	U_PAX_KO---_NWKO-_2.fsa	476.224	75	962	83	6277	6264	475.1	6293	477.613	12	1.0604
Analyzed	U_PAX_KO---_NWKO-_2	Sample	GS500LIZ_3730	Han131124	FALSE	Pass	Pass				Y, 1	U_PAX_KO---_NWKO-_2.fsa	82.4638	50	284	27	1740	1730	81.5067	1743	82.751	3	0.3772
Analyzed	U_PAX_KO---_NWKO-_2	Sample	GS500LIZ_3730	Han131124	FALSE	Pass	Pass				Y, 2	U_PAX_KO---_NWKO-_2.fsa	91.5619	50	338	32	1835	1824	90.5079	1837	91.7536	3	0.3101
Analyzed	U_PAX_KO---_NWKO-_2	Sample	GS500LIZ_3730	Han131124	FALSE	Pass	Pass				Y, 3	U_PAX_KO---_NWKO-_2.fsa	92.3286	72	276	26	1843	1841	92.1369	1852	93.1911	9	0.9392
Analyzed	U_PAX_KO---_NWKO-_2	Sample	GS500LIZ_3730	Han131124	FALSE	Pass	Pass				Y, 4	U_PAX_KO---_NWKO-_2.fsa	93.6704	60	143	13	1857	1852	93.1911	1862	94.1497	2	0.2516
Analyzed	U_PAX_KO---_NWKO-_2	Sample	GS500LIZ_3730	Han131124	FALSE	Pass	Pass				Y, 5	U_PAX_KO---_NWKO-_2.fsa	103.906	53	378	33	1967	1960	103.283	1977	104.796	5	0.4741
Analyzed	U_PAX_KO---_NWKO-_2	Sample	GS500LIZ_3730	Han131124	FALSE	Pass	Pass				Y, 6	U_PAX_KO---_NWKO-_2.fsa	170.01	61	373	33	2683	2677	169.477	2692	170.81	10	0.9059
Analyzed	U_PAX_KO---_NWKO-_2	Sample	GS500LIZ_3730	Han131124	FALSE	Pass	Pass				Y, 7	U_PAX_KO---_NWKO-_2.fsa	203.932	53	231	19	3072	3065	203.334	3078	204.445	4	0.3938
Analyzed	U_PAX_KO---_NWKO-_2	Sample	GS500LIZ_3730	Han131124	FALSE	Pass	Pass				Y, 8	U_PAX_KO---_NWKO-_2.fsa	263.101	54	222	18	3767	3757	262.253	3770	263.355	6	0.5601
Analyzed	U_PAX_KO---_NWKO-_2	Sample	GS500LIZ_3730	Han131124	FALSE	Pass	Pass				Y, 9	U_PAX_KO---_NWKO-_2.fsa	269.036	69	327	27	3837	3828	268.273	3843	269.545	5	0.448
Analyzed	U_PAX_KO---_NWKO-_2	Sample	GS500LIZ_3730	Han131124	FALSE	Pass	Pass				Y, 10	U_PAX_KO---_NWKO-_2.fsa	276.407	50	191	16	3924	3914	275.56	3926	276.576	7	0.648
Analyzed	U_PAX_KO---_NWKO-_2	Sample	GS500LIZ_3730	Han131124	FALSE	Pass	Pass				Y, 11	U_PAX_KO---_NWKO-_2.fsa	415.375	51	231	20	5569	5563	414.846	5575	415.903	3	0.2642
Analyzed	U_PAX_KO---_NWKO-_2	Sample	GS500LIZ_3730	Han131124	FALSE	Pass	Pass				Y, 12	U_PAX_KO---_NWKO-_2.fsa	422.956	50	233	20	5655	5649	422.427	5665	423.839	6	0.6009
Analyzed	U_PAX_KO---_NWKO-_2	Sample	GS500LIZ_3730	Han131124	FALSE	Pass	Pass				Y, 13	U_PAX_KO---_NWKO-_2.fsa	448.308	53	228	20	5941	5938	448.041	5947	448.842	9	0.8014
Analyzed	U_PAX_KO---_NWKO-_2	Sample	GS500LIZ_3730	Han131124	FALSE	Pass	Pass				Y, 14	U_PAX_KO---_NWKO-_2.fsa	455.034	51	600	48	6023	6008	453.828	6028	455.437	8	0.7059
Analyzed	U_PAX_KO---_NWKO-_2	Sample	GS500LIZ_3730	Han131124	FALSE	Pass	Pass				Y, 15	U_PAX_KO---_NWKO-_2.fsa	468.369	771	7543	633	6185	6161	466.355	6189	468.706	8	0.6878
Analyzed	U_PAX_KO---_NWKO-_2	Sample	GS500LIZ_3730	Han131124	FALSE	Pass	Pass				Y, 16	U_PAX_KO---_NWKO-_2.fsa	469.212	944	8484	717	6195	6189	468.706	6214	470.821	9	0.8341
Analyzed	U_PAX_KO---_NWKO-_2	Sample	GS500LIZ_3730	Han131124	FALSE	Pass	Pass				Y, 17	U_PAX_KO---_NWKO-_2.fsa	476.05	104	1018	87	6275	6259	474.669	6283	476.744	6	0.5688
Analyzed	U_PAX_KO---_NWKO-_2	Sample	GS500LIZ_3730	Han131124	FALSE	Pass	Pass				Y, 18	U_PAX_KO---_NWKO-_2.fsa	486.915	57	212	19	6398	6392	486.374	6404	487.457	4	0.4284
Analyzed	U_PAX_KO---_NWKO-_2	Sample	GS500LIZ_3730	Han131124	FALSE	Pass	Pass				Y, 19	U_PAX_KO---_NWKO-_2.fsa	581.959	53	189	19	7324	7319	581.443	7330	582.577	4	0.4886
Analyzed	U_PAX_KO---_NWKO-_2	Sample	GS500LIZ_3730	Han131124	FALSE	Pass	Pass				R, 1	U_PAX_KO---_NWKO-_2.fsa	85.5274	51	149	14	1772	1768	85.1444	1778	86.1019	4	0.3866
Analyzed	U_PAX_KO---_NWKO-_2	Sample	GS500LIZ_3730	Han131124	FALSE	Pass	Pass				R, 2	U_PAX_KO---_NWKO-_2.fsa	155.298	59	150	13	2519	2513	154.747	2521	155.481	2	0.1912
Analyzed	U_PAX_KO---_NWKO-_2	Sample	GS500LIZ_3730	Han131124	FALSE	Pass	Pass				R, 3	U_PAX_KO---_NWKO-_2.fsa	220.067	54	281	23	3261	3249	219.044	3266	220.494	11	0.9678
Analyzed	U_PAX_KO---_NWKO-_2	Sample	GS500LIZ_3730	Han131124	FALSE	Pass	Pass				R, 4	U_PAX_KO---_NWKO-_2.fsa	270.816	52	327	27	3858	3852	270.307	3863	271.239	4	0.415
Analyzed	U_PAX_KO---_NWKO-_2	Sample	GS500LIZ_3730	Han131124	FALSE	Pass	Pass				R, 5	U_PAX_KO---_NWKO-_2.fsa	274.543	53	218	18	3902	3895	273.95	3908	275.052	2	0.2394
Analyzed	U_PAX_KO---_NWKO-_2	Sample	GS500LIZ_3730	Han131124	FALSE	Pass	Pass				R, 6	U_PAX_KO---_NWKO-_2.fsa	377.094	53	194	15	5114	5109	376.686	5119	377.501	3	0.2698
Analyzed	U_PAX_KO---_NWKO-_2	Sample	GS500LIZ_3730	Han131124	FALSE	Pass	Pass				R, 7	U_PAX_KO---_NWKO-_2.fsa	440.128	50	200	17	5849	5842	439.507	5853	440.483	4	0.4398
Analyzed	U_PAX_KO---_NWKO-_2	Sample	GS500LIZ_3730	Han131124	FALSE	Pass	Pass				R, 8	U_PAX_KO---_NWKO-_2.fsa	446.972	52	189	16	5926	5924	446.794	5931	447.417	2	0.2006
Analyzed	U_PAX_KO---_NWKO-_2	Sample	GS500LIZ_3730	Han131124	FALSE	Pass	Pass				R, 9	U_PAX_KO---_NWKO-_2.fsa	450.238	58	596	49	5963	5948	448.931	5974	451.112	5	0.4201
Analyzed	U_PAX_KO---_NWKO-_2	Sample	GS500LIZ_3730	Han131124	FALSE	Pass	Pass				R, 10	U_PAX_KO---_NWKO-_2.fsa	475.014	50	327	28	6263	6251	473.981	6269	475.532	11	0.9564
Analyzed	U_PAX_KO---_NWKO-_2	Sample	GS500LIZ_3730	Han131124	FALSE	Pass	Pass				R, 11	U_PAX_KO---_NWKO-_2.fsa	516.392	59	360	37	6688	6681	515.67	6705	518.144	3	0.3754
Analyzed	U_PAX_KO---_NWKO-_2	Sample	GS500LIZ_3730	Han131124	FALSE	Pass	Pass				R, 12	U_PAX_KO---_NWKO-_2.fsa	532.371	53	229	23	6843	6838	531.856	6853	533.402	5	0.5464
Analyzed	U_PAX_KO---_NWKO-_2	Sample	GS500LIZ_3730	Han131124	FALSE	Pass	Pass				O, 1	U_PAX_KO---_NWKO-_2.fsa	6.7518	55	336	30	914	905	5.9307	921	7.3905	5	0.5351
Analyzed	U_PAX_KO---_NWKO-_2	Sample	GS500LIZ_3730	Han131124	FALSE	Pass	Pass				O, 2	U_PAX_KO---_NWKO-_2.fsa	9.6715	200	1938	176	946	935	8.6679	958	10.7664	9	0.8597
Analyzed	U_PAX_KO---_NWKO-_2	Sample	GS500LIZ_3730	Han131124	FALSE	Pass	Pass				O, 3	U_PAX_KO---_NWKO-_2.fsa	13.3212	88	641	58	986	977	12.5	990	13.6861	8	0.8179
Analyzed	U_PAX_KO---_NWKO-_2	Sample	GS500LIZ_3730	Han131124	FALSE	Pass	Pass				O, 4	U_PAX_KO---_NWKO-_2.fsa	14.5985	651	5882	536	1000	990	13.6861	1012	15.6934	7	0.6425
Analyzed	U_PAX_KO---_NWKO-_2	Sample	GS500LIZ_3730	Han131124	FALSE	Pass	Pass				O, 5	U_PAX_KO---_NWKO-_2.fsa	16.6058	1661	12527	1142	1022	1012	15.6934	1030	17.3358	6	0.6369
Analyzed	U_PAX_KO---_NWKO-_2	Sample	GS500LIZ_3730	Han131124	FALSE	Pass	Pass				O, 6	U_PAX_KO---_NWKO-_2.fsa	18.2482	320	2246	204	1040	1030	17.3358	1048	18.9781	8	0.7355
Analyzed	U_PAX_KO---_NWKO-_2	Sample	GS500LIZ_3730	Han131124	FALSE	Pass	Pass				O, 7	U_PAX_KO---_NWKO-_2.fsa	23.2664	994	8783	801	1095	1086	22.4453	1105	24.1788	9	0.8691
Analyzed	U_PAX_KO---_NWKO-_2	Sample	GS500LIZ_3730	Han131124	FALSE	Pass	Pass				O, 8	U_PAX_KO---_NWKO-_2.fsa	25.9124	31223	277960	25361	1124	1105	24.1788	1134	26.8248	7	0.727
Analyzed	U_PAX_KO---_NWKO-_2	Sample	GS500LIZ_3730	Han131124	FALSE	Pass	Pass				O, 9	U_PAX_KO---_NWKO-_2.fsa	27.5547	679	6106	557	1142	1134	26.8248	1149	28.1934	8	0.7702
Analyzed	U_PAX_KO---_NWKO-_2	Sample	GS500LIZ_3730	Han131124	FALSE	Pass	Pass				O, 10	U_PAX_KO---_NWKO-_2.fsa	28.6496	74	204	18	1154	1149	28.1934	1160	29.1971	3	0.2993
Analyzed	U_PAX_KO---_NWKO-_2	Sample	GS500LIZ_3730	Han131124	FALSE	Pass	Pass				O, 11	U_PAX_KO---_NWKO-_2.fsa	30.6569	232	1348	122	1176	1167	29.8358	1184	31.3869	5	0.5304
Analyzed	U_PAX_KO---_NWKO-_2	Sample	GS500LIZ_3730	Han131124	FALSE	Pass	Pass				O, 12	U_PAX_KO---_NWKO-_2.fsa	33.5766	782	7655	698	1208	1194	32.2993	1221	34.7628	9	0.8421
Analyzed	U_PAX_KO---_NWKO-_2	Sample	GS500LIZ_3730	Han131124	FALSE	Pass	Pass				O, 13	U_PAX_KO---_NWKO-_2.fsa	37.2263	826	5052	460	1248	1238	36.3139	1256	37.9562	5	0.5356
Analyzed	U_PAX_KO---_NWKO-_2	Sample	GS500LIZ_3730	Han131124	FALSE	Pass	Pass				O, 14	U_PAX_KO---_NWKO-_2.fsa	50	971	6180	557	1388	1378	49.0876	1396	50.7127	5	0.5133
Analyzed	U_PAX_KO---_NWKO-_2	Sample	GS500LIZ_3730	Han131124	FALSE	Pass	Pass				O, 15	U_PAX_KO---_NWKO-_2.fsa	75	1056	6456	610	1662	1653	74.1591	1670	75.7653	5	0.5078
Analyzed	U_PAX_KO---_NWKO-_2	Sample	GS500LIZ_3730	Han131124	FALSE	Pass	Pass				O, 16	U_PAX_KO---_NWKO-_2.fsa	100	1149	6977	643	1923	1914	99.1365	1932	100.798	5	0.5068
Analyzed	U_PAX_KO---_NWKO-_2	Sample	GS500LIZ_3730	Han131124	FALSE	Pass	Pass				O, 17	U_PAX_KO---_NWKO-_2.fsa	139	1284	7971	787	2353	2344	138.162	2368	140.532	5	0.5421
Analyzed	U_PAX_KO---_NWKO-_2	Sample	GS500LIZ_3730	Han131124	FALSE	Pass	Pass				O, 18	U_PAX_KO---_NWKO-_2.fsa	150	1343	8084	776	2462	2452	149.002	2479	151.596	5	0.4999
Analyzed	U_PAX_KO---_NWKO-_2	Sample	GS500LIZ_3730	Han131124	FALSE	Pass	Pass				O, 19	U_PAX_KO---_NWKO-_2.fsa	160	1315	8164	732	2571	2562	159.195	2593	161.975	5	0.4919
Analyzed	U_PAX_KO---_NWKO-_2	Sample	GS500LIZ_3730	Han131124	FALSE	Pass	Pass				O, 20	U_PAX_KO---_NWKO-_2.fsa	200	1420	9308	797	3026	3017	199.226	3041	201.282	5	0.4945
Analyzed	U_PAX_KO---_NWKO-_2	Sample	GS500LIZ_3730	Han131124	FALSE	Pass	Pass				O, 21	U_PAX_KO---_NWKO-_2.fsa	247.309	1451	10116	859	3581	3572	246.544	3613	250.028	6	0.5226
Analyzed	U_PAX_KO---_NWKO-_2	Sample	GS500LIZ_3730	Han131124	FALSE	Pass	Pass				O, 22	U_PAX_KO---_NWKO-_2.fsa	300	1430	10571	914	4203	4193	299.156	4223	301.75	6	0.563
Analyzed	U_PAX_KO---_NWKO-_2	Sample	GS500LIZ_3730	Han131124	FALSE	Pass	Pass				O, 23	U_PAX_KO---_NWKO-_2.fsa	339.799	1367	10319	886	4662	4651	338.853	4677	341.087	6	0.5939
Analyzed	U_PAX_KO---_NWKO-_2	Sample	GS500LIZ_3730	Han131124	FALSE	Pass	Pass				O, 24	U_PAX_KO---_NWKO-_2.fsa	350	1356	10495	870	4781	4770	349.059	4798	351.38	6	0.5802
Analyzed	U_PAX_KO---_NWKO-_2	Sample	GS500LIZ_3730	Han131124	FALSE	Pass	Pass				O, 25	U_PAX_KO---_NWKO-_2.fsa	400	1378	11705	994	5394	5376	398.523	5413	401.666	7	0.6538
Analyzed	U_PAX_KO---_NWKO-_2	Sample	GS500LIZ_3730	Han131124	FALSE	Pass	Pass				O, 26	U_PAX_KO---_NWKO-_2.fsa	450	1460	13419	1138	5960	5938	448.041	5977	451.351	8	0.6987
Analyzed	U_PAX_KO---_NWKO-_2	Sample	GS500LIZ_3730	Han131124	FALSE	Pass	Pass				O, 27	U_PAX_KO---_NWKO-_2.fsa	490	1473	13758	1310	6432	6409	487.909	6452	492.003	8	0.7917
Analyzed	U_PAX_KO---_NWKO-_2	Sample	GS500LIZ_3730	Han131124	FALSE	Pass	Pass				O, 28	U_PAX_KO---_NWKO-_2.fsa	500	1476	14409	1508	6529	6504	497.353	6548	501.959	8	0.9156
Analyzed	U_PAX_KO---_NWKO-_3	Sample	GS500LIZ_3730	Han131124	FALSE	Pass	Pass				B, 1	U_PAX_KO---_NWKO-_3.fsa	92.488	123	1121	107	1850	1848	92.2956	1860	93.4504	1	0.0962
Analyzed	U_PAX_KO---_NWKO-_3	Sample	GS500LIZ_3730	Han131124	FALSE	Pass	Pass				B, 2	U_PAX_KO---_NWKO-_3.fsa	454.564	132	1175	94	6005	5997	453.919	6014	455.291	8	0.6628
Analyzed	U_PAX_KO---_NWKO-_3	Sample	GS500LIZ_3730	Han131124	FALSE	Pass	Pass				B, 3	U_PAX_KO---_NWKO-_3.fsa	468.177	2782	30647	2583	6170	6150	466.493	6175	468.6	9	0.7846
Analyzed	U_PAX_KO---_NWKO-_3	Sample	GS500LIZ_3730	Han131124	FALSE	Pass	Pass				B, 4	U_PAX_KO---_NWKO-_3.fsa	469.108	3407	34263	2909	6181	6175	468.6	6199	470.638	9	0.834
Analyzed	U_PAX_KO---_NWKO-_3	Sample	GS500LIZ_3730	Han131124	FALSE	Pass	Pass				B, 5	U_PAX_KO---_NWKO-_3.fsa	475.888	383	3576	310	6260	6248	474.847	6272	476.933	8	0.7444
Analyzed	U_PAX_KO---_NWKO-_3	Sample	GS500LIZ_3730	Han131124	FALSE	Pass	Pass				G, 1	U_PAX_KO---_NWKO-_3.fsa	468.262	238	2136	180	6171	6153	466.745	6174	468.515	6	0.5664
Analyzed	U_PAX_KO---_NWKO-_3	Sample	GS500LIZ_3730	Han131124	FALSE	Pass	Pass				G, 2	U_PAX_KO---_NWKO-_3.fsa	469.023	312	3574	303	6180	6174	468.515	6205	471.15	10	0.9235
Analyzed	U_PAX_KO---_NWKO-_3	Sample	GS500LIZ_3730	Han131124	FALSE	Pass	Pass				G, 3	U_PAX_KO---_NWKO-_3.fsa	475.975	52	446	38	6261	6245	474.587	6276	477.282	3	0.2879
Analyzed	U_PAX_KO---_NWKO-_3	Sample	GS500LIZ_3730	Han131124	FALSE	Pass	Pass				Y, 1	U_PAX_KO---_NWKO-_3.fsa	110.7	50	249	22	2048	2038	109.803	2050	110.88	2	0.219
Analyzed	U_PAX_KO---_NWKO-_3	Sample	GS500LIZ_3730	Han131124	FALSE	Pass	Pass				Y, 2	U_PAX_KO---_NWKO-_3.fsa	468.262	281	2770	233	6171	6158	467.165	6174	468.515	8	0.7088
Analyzed	U_PAX_KO---_NWKO-_3	Sample	GS500LIZ_3730	Han131124	FALSE	Pass	Pass				Y, 3	U_PAX_KO---_NWKO-_3.fsa	469.108	429	4037	342	6181	6174	468.515	6199	470.638	9	0.7942
Analyzed	U_PAX_KO---_NWKO-_3	Sample	GS500LIZ_3730	Han131124	FALSE	Pass	Pass				Y, 4	U_PAX_KO---_NWKO-_3.fsa	475.627	72	789	68	6257	6247	474.76	6270	476.758	11	0.9912
Analyzed	U_PAX_KO---_NWKO-_3	Sample	GS500LIZ_3730	Han131124	FALSE	Pass	Pass				R, 1	U_PAX_KO---_NWKO-_3.fsa	74.719	52	343	32	1665	1658	74.064	1671	75.2879	8	0.7784
Analyzed	U_PAX_KO---_NWKO-_3	Sample	GS500LIZ_3730	Han131124	FALSE	Pass	Pass				R, 2	U_PAX_KO---_NWKO-_3.fsa	121.733	51	222	20	2170	2165	121.277	2182	122.827	2	0.2182
Analyzed	U_PAX_KO---_NWKO-_3	Sample	GS500LIZ_3730	Han131124	FALSE	Pass	Pass				R, 3	U_PAX_KO---_NWKO-_3.fsa	138.626	53	457	44	2353	2347	138.064	2365	139.827	6	0.6234
Analyzed	U_PAX_KO---_NWKO-_3	Sample	GS500LIZ_3730	Han131124	FALSE	Pass	Pass				R, 4	U_PAX_KO---_NWKO-_3.fsa	150	53	501	49	2465	2452	148.692	2475	150.942	8	0.8471
Analyzed	U_PAX_KO---_NWKO-_3	Sample	GS500LIZ_3730	Han131124	FALSE	Pass	Pass				R, 5	U_PAX_KO---_NWKO-_3.fsa	164.667	51	335	29	2626	2617	163.861	2633	165.294	5	0.4805
Analyzed	U_PAX_KO---_NWKO-_3	Sample	GS500LIZ_3730	Han131124	FALSE	Pass	Pass				R, 6	U_PAX_KO---_NWKO-_3.fsa	191.506	53	171	14	2930	2923	190.896	2936	192.028	3	0.2863
Analyzed	U_PAX_KO---_NWKO-_3	Sample	GS500LIZ_3730	Han131124	FALSE	Pass	Pass				R, 7	U_PAX_KO---_NWKO-_3.fsa	441.222	53	248	22	5850	5843	440.596	5854	441.58	3	0.3175
Analyzed	U_PAX_KO---_NWKO-_3	Sample	GS500LIZ_3730	Han131124	FALSE	Pass	Pass				R, 8	U_PAX_KO---_NWKO-_3.fsa	442.653	50	209	18	5866	5859	442.027	5871	443.101	4	0.3758
Analyzed	U_PAX_KO---_NWKO-_3	Sample	GS500LIZ_3730	Han131124	FALSE	Pass	Pass				R, 9	U_PAX_KO---_NWKO-_3.fsa	450.079	59	674	57	5949	5932	448.565	5961	451.035	6	0.5444
Analyzed	U_PAX_KO---_NWKO-_3	Sample	GS500LIZ_3730	Han131124	FALSE	Pass	Pass				R, 10	U_PAX_KO---_NWKO-_3.fsa	459.524	54	152	12	6066	6060	459.033	6070	459.852	2	0.2207
Analyzed	U_PAX_KO---_NWKO-_3	Sample	GS500LIZ_3730	Han131124	FALSE	Pass	Pass				R, 11	U_PAX_KO---_NWKO-_3.fsa	476.758	71	402	35	6270	6260	475.888	6277	477.369	2	0.185
Analyzed	U_PAX_KO---_NWKO-_3	Sample	GS500LIZ_3730	Han131124	FALSE	Pass	Pass				R, 12	U_PAX_KO---_NWKO-_3.fsa	499.676	57	662	70	6511	6501	498.602	6526	501.25	10	1.0828
Analyzed	U_PAX_KO---_NWKO-_3	Sample	GS500LIZ_3730	Han131124	FALSE	Pass	Pass				O, 1	U_PAX_KO---_NWKO-_3.fsa	5.292	57	606	55	904	893	4.2883	913	6.1131	12	1.1519
Analyzed	U_PAX_KO---_NWKO-_3	Sample	GS500LIZ_3730	Han131124	FALSE	Pass	Pass				O, 2	U_PAX_KO---_NWKO-_3.fsa	7.0255	78	417	38	923	913	6.1131	930	7.6642	4	0.4432
Analyzed	U_PAX_KO---_NWKO-_3	Sample	GS500LIZ_3730	Han131124	FALSE	Pass	Pass				O, 3	U_PAX_KO---_NWKO-_3.fsa	10.0365	260	2532	231	956	943	8.8504	967	11.0401	9	0.9044
Analyzed	U_PAX_KO---_NWKO-_3	Sample	GS500LIZ_3730	Han131124	FALSE	Pass	Pass				O, 4	U_PAX_KO---_NWKO-_3.fsa	13.5036	85	470	42	994	985	12.6825	998	13.8686	4	0.4528
Analyzed	U_PAX_KO---_NWKO-_3	Sample	GS500LIZ_3730	Han131124	FALSE	Pass	Pass				O, 5	U_PAX_KO---_NWKO-_3.fsa	14.781	789	6537	596	1008	998	13.8686	1019	15.7847	6	0.6308
Analyzed	U_PAX_KO---_NWKO-_3	Sample	GS500LIZ_3730	Han131124	FALSE	Pass	Pass				O, 6	U_PAX_KO---_NWKO-_3.fsa	16.7883	2167	15976	1457	1030	1019	15.7847	1039	17.6095	6	0.6267
Analyzed	U_PAX_KO---_NWKO-_3	Sample	GS500LIZ_3730	Han131124	FALSE	Pass	Pass				O, 7	U_PAX_KO---_NWKO-_3.fsa	18.6131	225	1597	145	1050	1039	17.6095	1057	19.2518	7	0.6913
Analyzed	U_PAX_KO---_NWKO-_3	Sample	GS500LIZ_3730	Han131124	FALSE	Pass	Pass				O, 8	U_PAX_KO---_NWKO-_3.fsa	23.9051	1024	9691	884	1108	1094	22.6277	1115	24.5438	11	1.0391
Analyzed	U_PAX_KO---_NWKO-_3	Sample	GS500LIZ_3730	Han131124	FALSE	Pass	Pass				O, 9	U_PAX_KO---_NWKO-_3.fsa	26.0949	30624	303115	27656	1132	1115	24.5438	1143	27.0985	9	0.8222
Analyzed	U_PAX_KO---_NWKO-_3	Sample	GS500LIZ_3730	Han131124	FALSE	Pass	Pass				O, 10	U_PAX_KO---_NWKO-_3.fsa	27.7372	361	1571	143	1150	1143	27.0985	1156	28.2847	4	0.4037
Analyzed	U_PAX_KO---_NWKO-_3	Sample	GS500LIZ_3730	Han131124	FALSE	Pass	Pass				O, 11	U_PAX_KO---_NWKO-_3.fsa	28.9234	78	203	18	1163	1156	28.2847	1168	29.3796	2	0.2407
Analyzed	U_PAX_KO---_NWKO-_3	Sample	GS500LIZ_3730	Han131124	FALSE	Pass	Pass				O, 12	U_PAX_KO---_NWKO-_3.fsa	30.8394	305	1679	153	1184	1175	30.0182	1191	31.4781	5	0.5424
Analyzed	U_PAX_KO---_NWKO-_3	Sample	GS500LIZ_3730	Han131124	FALSE	Pass	Pass				O, 13	U_PAX_KO---_NWKO-_3.fsa	33.6679	948	8964	817	1215	1203	32.573	1229	34.9453	8	0.7996
Analyzed	U_PAX_KO---_NWKO-_3	Sample	GS500LIZ_3730	Han131124	FALSE	Pass	Pass				O, 14	U_PAX_KO---_NWKO-_3.fsa	37.3175	1027	6620	604	1255	1245	36.4051	1264	38.1387	6	0.5562
Analyzed	U_PAX_KO---_NWKO-_3	Sample	GS500LIZ_3730	Han131124	FALSE	Pass	Pass				O, 15	U_PAX_KO---_NWKO-_3.fsa	50	1197	7646	689	1394	1384	49.0876	1402	50.7113	5	0.5073
Analyzed	U_PAX_KO---_NWKO-_3	Sample	GS500LIZ_3730	Han131124	FALSE	Pass	Pass				O, 16	U_PAX_KO---_NWKO-_3.fsa	75	1298	8308	787	1668	1659	74.1575	1677	75.8638	5	0.5346
Analyzed	U_PAX_KO---_NWKO-_3	Sample	GS500LIZ_3730	Han131124	FALSE	Pass	Pass				O, 17	U_PAX_KO---_NWKO-_3.fsa	100	1400	8090	750	1928	1919	99.1326	1936	100.709	5	0.4774
Analyzed	U_PAX_KO---_NWKO-_3	Sample	GS500LIZ_3730	Han131124	FALSE	Pass	Pass				O, 18	U_PAX_KO---_NWKO-_3.fsa	139	1585	9728	978	2357	2348	138.158	2383	141.679	5	0.5298
Analyzed	U_PAX_KO---_NWKO-_3	Sample	GS500LIZ_3730	Han131124	FALSE	Pass	Pass				O, 19	U_PAX_KO---_NWKO-_3.fsa	150	1620	10107	982	2465	2457	149.196	2474	150.849	5	0.555
Analyzed	U_PAX_KO---_NWKO-_3	Sample	GS500LIZ_3730	Han131124	FALSE	Pass	Pass				O, 20	U_PAX_KO---_NWKO-_3.fsa	160	1666	10240	918	2574	2565	159.196	2596	161.977	5	0.4871
Analyzed	U_PAX_KO---_NWKO-_3	Sample	GS500LIZ_3730	Han131124	FALSE	Pass	Pass				O, 21	U_PAX_KO---_NWKO-_3.fsa	199.05	63	352	30	3017	3010	198.446	3019	199.223	3	0.2592
Analyzed	U_PAX_KO---_NWKO-_3	Sample	GS500LIZ_3730	Han131124	FALSE	Pass	Pass				O, 22	U_PAX_KO---_NWKO-_3.fsa	200	1789	11516	990	3028	3019	199.223	3039	200.943	5	0.4821
Analyzed	U_PAX_KO---_NWKO-_3	Sample	GS500LIZ_3730	Han131124	FALSE	Pass	Pass				O, 23	U_PAX_KO---_NWKO-_3.fsa	247.189	1840	12970	1105	3580	3570	246.336	3600	248.894	6	0.5242
Analyzed	U_PAX_KO---_NWKO-_3	Sample	GS500LIZ_3730	Han131124	FALSE	Pass	Pass				O, 24	U_PAX_KO---_NWKO-_3.fsa	300	1768	13480	1171	4201	4191	299.152	4221	301.758	6	0.5971
Analyzed	U_PAX_KO---_NWKO-_3	Sample	GS500LIZ_3730	Han131124	FALSE	Pass	Pass				O, 25	U_PAX_KO---_NWKO-_3.fsa	339.744	1742	13620	1176	4657	4646	338.793	4676	341.384	6	0.5988
Analyzed	U_PAX_KO---_NWKO-_3	Sample	GS500LIZ_3730	Han131124	FALSE	Pass	Pass				O, 26	U_PAX_KO---_NWKO-_3.fsa	350	1712	13324	1106	4776	4766	349.14	4796	351.631	6	0.5783
Analyzed	U_PAX_KO---_NWKO-_3	Sample	GS500LIZ_3730	Han131124	FALSE	Pass	Pass				O, 27	U_PAX_KO---_NWKO-_3.fsa	400	1743	15274	1296	5386	5355	397.443	5408	401.943	7	0.6526
Analyzed	U_PAX_KO---_NWKO-_3	Sample	GS500LIZ_3730	Han131124	FALSE	Pass	Pass				O, 28	U_PAX_KO---_NWKO-_3.fsa	450	1850	17048	1445	5948	5922	447.668	5973	451.994	8	0.6988
Analyzed	U_PAX_KO---_NWKO-_3	Sample	GS500LIZ_3730	Han131124	FALSE	Pass	Pass				O, 29	U_PAX_KO---_NWKO-_3.fsa	490	1898	18821	1783	6418	6392	487.623	6432	491.413	8	0.8355
Analyzed	U_PAX_KO---_NWKO-_3	Sample	GS500LIZ_3730	Han131124	FALSE	Pass	Pass				O, 30	U_PAX_KO---_NWKO-_3.fsa	500	1937	19434	2057	6514	6487	497.111	6531	501.771	9	0.9749
Analyzed	U_PAX_KO---_NWKO-_4	Sample	GS500LIZ_3730	Han131124	FALSE	Pass	Pass				B, 1	U_PAX_KO---_NWKO-_4.fsa	92.2351	111	902	86	1839	1835	91.8518	1842	92.5225	6	0.6036
Analyzed	U_PAX_KO---_NWKO-_4	Sample	GS500LIZ_3730	Han131124	FALSE	Pass	Pass				B, 2	U_PAX_KO---_NWKO-_4.fsa	468.022	3201	29331	2453	6187	6175	467.019	6192	468.441	9	0.7691
Analyzed	U_PAX_KO---_NWKO-_4	Sample	GS500LIZ_3730	Han131124	FALSE	Pass	Pass				B, 3	U_PAX_KO---_NWKO-_4.fsa	468.944	3796	34281	2883	6198	6192	468.441	6213	470.207	8	0.7403
Analyzed	U_PAX_KO---_NWKO-_4	Sample	GS500LIZ_3730	Han131124	FALSE	Pass	Pass				B, 4	U_PAX_KO---_NWKO-_4.fsa	475.834	492	4418	380	6279	6268	474.888	6289	476.697	8	0.7131
Analyzed	U_PAX_KO---_NWKO-_4	Sample	GS500LIZ_3730	Han131124	FALSE	Pass	Pass				G, 1	U_PAX_KO---_NWKO-_4.fsa	468.022	139	949	79	6187	6180	467.436	6192	468.441	7	0.6076
Analyzed	U_PAX_KO---_NWKO-_4	Sample	GS500LIZ_3730	Han131124	FALSE	Pass	Pass				G, 2	U_PAX_KO---_NWKO-_4.fsa	469.112	189	1985	167	6200	6192	468.441	6217	470.545	11	0.9832
Analyzed	U_PAX_KO---_NWKO-_4	Sample	GS500LIZ_3730	Han131124	FALSE	Pass	Pass				Y, 1	U_PAX_KO---_NWKO-_4.fsa	130.015	62	215	19	2254	2247	129.372	2259	130.475	6	0.5673
Analyzed	U_PAX_KO---_NWKO-_4	Sample	GS500LIZ_3730	Han131124	FALSE	Pass	Pass				Y, 2	U_PAX_KO---_NWKO-_4.fsa	146.975	59	232	23	2429	2424	146.469	2435	147.582	3	0.3308
Analyzed	U_PAX_KO---_NWKO-_4	Sample	GS500LIZ_3730	Han131124	FALSE	Pass	Pass				Y, 3	U_PAX_KO---_NWKO-_4.fsa	150.472	57	215	20	2464	2459	150	2470	151.037	3	0.308
Analyzed	U_PAX_KO---_NWKO-_4	Sample	GS500LIZ_3730	Han131124	FALSE	Pass	Pass				Y, 4	U_PAX_KO---_NWKO-_4.fsa	279.825	50	224	18	3964	3957	279.233	3970	280.332	2	0.2492
Analyzed	U_PAX_KO---_NWKO-_4	Sample	GS500LIZ_3730	Han131124	FALSE	Pass	Pass				Y, 5	U_PAX_KO---_NWKO-_4.fsa	317.233	52	334	28	4401	4394	316.626	4407	317.753	11	0.9968
Analyzed	U_PAX_KO---_NWKO-_4	Sample	GS500LIZ_3730	Han131124	FALSE	Pass	Pass				Y, 6	U_PAX_KO---_NWKO-_4.fsa	370.592	54	277	22	5036	5029	370.023	5042	371.079	4	0.3796
Analyzed	U_PAX_KO---_NWKO-_4	Sample	GS500LIZ_3730	Han131124	FALSE	Pass	Pass				Y, 7	U_PAX_KO---_NWKO-_4.fsa	376.117	53	203	16	5104	5097	375.548	5106	376.279	7	0.5883
Analyzed	U_PAX_KO---_NWKO-_4	Sample	GS500LIZ_3730	Han131124	FALSE	Pass	Pass				Y, 8	U_PAX_KO---_NWKO-_4.fsa	387.267	52	329	26	5241	5234	386.697	5251	388.082	16	1.3382
Analyzed	U_PAX_KO---_NWKO-_4	Sample	GS500LIZ_3730	Han131124	FALSE	Pass	Pass				Y, 9	U_PAX_KO---_NWKO-_4.fsa	419.362	52	194	17	5618	5610	418.659	5621	419.626	5	0.4604
Analyzed	U_PAX_KO---_NWKO-_4	Sample	GS500LIZ_3730	Han131124	FALSE	Pass	Pass				Y, 10	U_PAX_KO---_NWKO-_4.fsa	438.219	50	182	16	5832	5826	437.689	5838	438.75	4	0.3747
Analyzed	U_PAX_KO---_NWKO-_4	Sample	GS500LIZ_3730	Han131124	FALSE	Pass	Pass				Y, 11	U_PAX_KO---_NWKO-_4.fsa	446.54	54	268	23	5926	5922	446.186	5932	447.072	3	0.266
Analyzed	U_PAX_KO---_NWKO-_4	Sample	GS500LIZ_3730	Han131124	FALSE	Pass	Pass				Y, 12	U_PAX_KO---_NWKO-_4.fsa	466.935	50	247	20	6174	6167	466.352	6178	467.269	2	0.1815
Analyzed	U_PAX_KO---_NWKO-_4	Sample	GS500LIZ_3730	Han131124	FALSE	Pass	Pass				Y, 13	U_PAX_KO---_NWKO-_4.fsa	468.106	204	1670	139	6188	6178	467.269	6192	468.441	7	0.6049
Analyzed	U_PAX_KO---_NWKO-_4	Sample	GS500LIZ_3730	Han131124	FALSE	Pass	Pass				Y, 14	U_PAX_KO---_NWKO-_4.fsa	469.028	247	2140	179	6199	6192	468.441	6208	469.786	8	0.6726
Analyzed	U_PAX_KO---_NWKO-_4	Sample	GS500LIZ_3730	Han131124	FALSE	Pass	Pass				Y, 15	U_PAX_KO---_NWKO-_4.fsa	470.376	50	148	12	6215	6210	469.954	6220	470.799	5	0.4855
Analyzed	U_PAX_KO---_NWKO-_4	Sample	GS500LIZ_3730	Han131124	FALSE	Pass	Pass				Y, 16	U_PAX_KO---_NWKO-_4.fsa	509.278	51	253	26	6626	6619	508.557	6633	510	6	0.6717
Analyzed	U_PAX_KO---_NWKO-_4	Sample	GS500LIZ_3730	Han131124	FALSE	Pass	Pass				Y, 17	U_PAX_KO---_NWKO-_4.fsa	520.412	56	385	39	6734	6722	519.175	6740	521.031	13	1.4421
Analyzed	U_PAX_KO---_NWKO-_4	Sample	GS500LIZ_3730	Han131124	FALSE	Pass	Pass				Y, 18	U_PAX_KO---_NWKO-_4.fsa	522.784	56	235	24	6757	6751	522.165	6763	523.402	3	0.3131
Analyzed	U_PAX_KO---_NWKO-_4	Sample	GS500LIZ_3730	Han131124	FALSE	Pass	Pass				Y, 19	U_PAX_KO---_NWKO-_4.fsa	523.918	50	320	32	6768	6763	523.402	6776	524.742	4	0.5102
Analyzed	U_PAX_KO---_NWKO-_4	Sample	GS500LIZ_3730	Han131124	FALSE	Pass	Pass				Y, 20	U_PAX_KO---_NWKO-_4.fsa	563.711	51	319	32	7154	7142	562.474	7157	564.021	8	0.8956
Analyzed	U_PAX_KO---_NWKO-_4	Sample	GS500LIZ_3730	Han131124	FALSE	Pass	Pass				Y, 21	U_PAX_KO---_NWKO-_4.fsa	564.433	51	165	17	7161	7159	564.227	7167	565.052	4	0.4304
Analyzed	U_PAX_KO---_NWKO-_4	Sample	GS500LIZ_3730	Han131124	FALSE	Pass	Pass				Y, 22	U_PAX_KO---_NWKO-_4.fsa	576.289	51	233	24	7276	7270	575.67	7282	576.907	7	0.802
Analyzed	U_PAX_KO---_NWKO-_4	Sample	GS500LIZ_3730	Han131124	FALSE	Pass	Pass				R, 1	U_PAX_KO---_NWKO-_4.fsa	83.9023	51	234	22	1752	1746	83.3278	1758	84.4768	3	0.2962
Analyzed	U_PAX_KO---_NWKO-_4	Sample	GS500LIZ_3730	Han131124	FALSE	Pass	Pass				R, 2	U_PAX_KO---_NWKO-_4.fsa	104.15	51	320	28	1967	1961	103.619	1975	104.858	2	0.2614
Analyzed	U_PAX_KO---_NWKO-_4	Sample	GS500LIZ_3730	Han131124	FALSE	Pass	Pass				R, 3	U_PAX_KO---_NWKO-_4.fsa	149.799	56	414	40	2457	2452	149.296	2467	150.755	8	0.8362
Analyzed	U_PAX_KO---_NWKO-_4	Sample	GS500LIZ_3730	Han131124	FALSE	Pass	Pass				R, 4	U_PAX_KO---_NWKO-_4.fsa	188.868	54	237	20	2895	2884	187.912	2899	189.215	3	0.3403
Analyzed	U_PAX_KO---_NWKO-_4	Sample	GS500LIZ_3730	Han131124	FALSE	Pass	Pass				R, 5	U_PAX_KO---_NWKO-_4.fsa	189.649	54	171	14	2904	2899	189.215	2910	190.169	4	0.3885
Analyzed	U_PAX_KO---_NWKO-_4	Sample	GS500LIZ_3730	Han131124	FALSE	Pass	Pass				R, 6	U_PAX_KO---_NWKO-_4.fsa	194.581	50	208	17	2961	2955	194.063	2967	195.099	2	0.214
Analyzed	U_PAX_KO---_NWKO-_4	Sample	GS500LIZ_3730	Han131124	FALSE	Pass	Pass				R, 7	U_PAX_KO---_NWKO-_4.fsa	199.914	52	399	34	3023	3016	199.314	3029	200.427	5	0.4509
Analyzed	U_PAX_KO---_NWKO-_4	Sample	GS500LIZ_3730	Han131124	FALSE	Pass	Pass				R, 8	U_PAX_KO---_NWKO-_4.fsa	239.671	52	308	26	3490	3484	239.161	3498	240.35	6	0.5616
Analyzed	U_PAX_KO---_NWKO-_4	Sample	GS500LIZ_3730	Han131124	FALSE	Pass	Pass				R, 9	U_PAX_KO---_NWKO-_4.fsa	272.469	50	336	28	3877	3865	271.454	3882	272.892	5	0.4406
Analyzed	U_PAX_KO---_NWKO-_4	Sample	GS500LIZ_3730	Han131124	FALSE	Pass	Pass				R, 10	U_PAX_KO---_NWKO-_4.fsa	287.596	57	188	15	4056	4050	287.09	4059	287.85	2	0.2056
Analyzed	U_PAX_KO---_NWKO-_4	Sample	GS500LIZ_3730	Han131124	FALSE	Pass	Pass				R, 11	U_PAX_KO---_NWKO-_4.fsa	332.776	52	150	12	4581	4574	332.174	4586	333.206	2	0.2051
Analyzed	U_PAX_KO---_NWKO-_4	Sample	GS500LIZ_3730	Han131124	FALSE	Pass	Pass				R, 12	U_PAX_KO---_NWKO-_4.fsa	349.829	51	501	41	4780	4770	348.976	4793	350.89	10	0.9078
Analyzed	U_PAX_KO---_NWKO-_4	Sample	GS500LIZ_3730	Han131124	FALSE	Pass	Pass				R, 13	U_PAX_KO---_NWKO-_4.fsa	400.349	55	337	29	5401	5395	399.837	5408	400.961	3	0.2668
Analyzed	U_PAX_KO---_NWKO-_4	Sample	GS500LIZ_3730	Han131124	FALSE	Pass	Pass				R, 14	U_PAX_KO---_NWKO-_4.fsa	468.357	80	311	26	6191	6185	467.854	6199	469.028	4	0.3579
Analyzed	U_PAX_KO---_NWKO-_4	Sample	GS500LIZ_3730	Han131124	FALSE	Pass	Pass				R, 15	U_PAX_KO---_NWKO-_4.fsa	500.309	54	579	60	6539	6524	498.722	6545	500.928	7	0.757
Analyzed	U_PAX_KO---_NWKO-_4	Sample	GS500LIZ_3730	Han131124	FALSE	Pass	Pass				R, 16	U_PAX_KO---_NWKO-_4.fsa	552.784	51	229	23	7048	7041	552.062	7054	553.402	2	0.2796
Analyzed	U_PAX_KO---_NWKO-_4	Sample	GS500LIZ_3730	Han131124	FALSE	Pass	Pass				R, 17	U_PAX_KO---_NWKO-_4.fsa	565.67	55	366	37	7173	7162	564.536	7178	566.186	5	0.5396
Analyzed	U_PAX_KO---_NWKO-_4	Sample	GS500LIZ_3730	Han131124	FALSE	Pass	Pass				O, 1	U_PAX_KO---_NWKO-_4.fsa	5.292	99	871	79	895	887	4.562	907	6.3869	6	0.6145
Analyzed	U_PAX_KO---_NWKO-_4	Sample	GS500LIZ_3730	Han131124	FALSE	Pass	Pass				O, 2	U_PAX_KO---_NWKO-_4.fsa	7.1168	80	489	44	915	907	6.3869	923	7.8467	6	0.5679
Analyzed	U_PAX_KO---_NWKO-_4	Sample	GS500LIZ_3730	Han131124	FALSE	Pass	Pass				O, 3	U_PAX_KO---_NWKO-_4.fsa	10.219	380	3016	275	949	932	8.6679	958	11.0401	7	0.6862
Analyzed	U_PAX_KO---_NWKO-_4	Sample	GS500LIZ_3730	Han131124	FALSE	Pass	Pass				O, 4	U_PAX_KO---_NWKO-_4.fsa	13.4124	61	242	22	984	977	12.7737	989	13.8686	4	0.3744
Analyzed	U_PAX_KO---_NWKO-_4	Sample	GS500LIZ_3730	Han131124	FALSE	Pass	Pass				O, 5	U_PAX_KO---_NWKO-_4.fsa	14.781	921	6779	618	999	989	13.8686	1011	15.8759	6	0.5722
Analyzed	U_PAX_KO---_NWKO-_4	Sample	GS500LIZ_3730	Han131124	FALSE	Pass	Pass				O, 6	U_PAX_KO---_NWKO-_4.fsa	16.7883	2712	18881	1722	1021	1011	15.8759	1030	17.6095	6	0.5921
Analyzed	U_PAX_KO---_NWKO-_4	Sample	GS500LIZ_3730	Han131124	FALSE	Pass	Pass				O, 7	U_PAX_KO---_NWKO-_4.fsa	18.5219	253	1899	173	1040	1030	17.6095	1048	19.2518	7	0.7051
Analyzed	U_PAX_KO---_NWKO-_4	Sample	GS500LIZ_3730	Han131124	FALSE	Pass	Pass				O, 8	U_PAX_KO---_NWKO-_4.fsa	23.3577	1516	14976	1366	1093	1085	22.6277	1105	24.4526	10	0.9966
Analyzed	U_PAX_KO---_NWKO-_4	Sample	GS500LIZ_3730	Han131124	FALSE	Pass	Pass				O, 9	U_PAX_KO---_NWKO-_4.fsa	26.0036	30984	321884	29368	1122	1105	24.4526	1134	27.0985	9	0.8439
Analyzed	U_PAX_KO---_NWKO-_4	Sample	GS500LIZ_3730	Han131124	FALSE	Pass	Pass				O, 10	U_PAX_KO---_NWKO-_4.fsa	27.7372	1564	13723	1252	1141	1134	27.0985	1149	28.4672	8	0.8069
Analyzed	U_PAX_KO---_NWKO-_4	Sample	GS500LIZ_3730	Han131124	FALSE	Pass	Pass				O, 11	U_PAX_KO---_NWKO-_4.fsa	28.9234	173	545	49	1154	1149	28.4672	1159	29.3796	3	0.2904
Analyzed	U_PAX_KO---_NWKO-_4	Sample	GS500LIZ_3730	Han131124	FALSE	Pass	Pass				O, 12	U_PAX_KO---_NWKO-_4.fsa	30.8394	339	1904	173	1175	1167	30.1095	1182	31.4781	5	0.5149
Analyzed	U_PAX_KO---_NWKO-_4	Sample	GS500LIZ_3730	Han131124	FALSE	Pass	Pass				O, 13	U_PAX_KO---_NWKO-_4.fsa	33.6679	1239	11439	1043	1206	1188	32.0255	1219	34.854	8	0.7818
Analyzed	U_PAX_KO---_NWKO-_4	Sample	GS500LIZ_3730	Han131124	FALSE	Pass	Pass				O, 14	U_PAX_KO---_NWKO-_4.fsa	37.3175	1309	7637	696	1246	1237	36.4964	1254	38.0474	5	0.5032
Analyzed	U_PAX_KO---_NWKO-_4	Sample	GS500LIZ_3730	Han131124	FALSE	Pass	Pass				O, 15	U_PAX_KO---_NWKO-_4.fsa	50	1467	9262	836	1385	1375	49.0876	1393	50.7127	5	0.506
Analyzed	U_PAX_KO---_NWKO-_4	Sample	GS500LIZ_3730	Han131124	FALSE	Pass	Pass				O, 16	U_PAX_KO---_NWKO-_4.fsa	50.891	75	413	36	1395	1393	50.7127	1409	52.1411	3	0.2678
Analyzed	U_PAX_KO---_NWKO-_4	Sample	GS500LIZ_3730	Han131124	FALSE	Pass	Pass				O, 17	U_PAX_KO---_NWKO-_4.fsa	75	1661	9605	908	1659	1651	74.2524	1667	75.7657	5	0.4785
Analyzed	U_PAX_KO---_NWKO-_4	Sample	GS500LIZ_3730	Han131124	FALSE	Pass	Pass				O, 18	U_PAX_KO---_NWKO-_4.fsa	100	1838	10143	933	1920	1912	99.2327	1928	100.705	4	0.4519
Analyzed	U_PAX_KO---_NWKO-_4	Sample	GS500LIZ_3730	Han131124	FALSE	Pass	Pass				O, 19	U_PAX_KO---_NWKO-_4.fsa	137.974	51	404	37	2340	2327	136.764	2342	138.16	4	0.3724
Analyzed	U_PAX_KO---_NWKO-_4	Sample	GS500LIZ_3730	Han131124	FALSE	Pass	Pass				O, 20	U_PAX_KO---_NWKO-_4.fsa	139	2075	11369	1114	2351	2342	138.16	2359	139.826	4	0.4638
Analyzed	U_PAX_KO---_NWKO-_4	Sample	GS500LIZ_3730	Han131124	FALSE	Pass	Pass				O, 21	U_PAX_KO---_NWKO-_4.fsa	150	2140	11917	1161	2459	2451	149.195	2467	150.755	4	0.4807
Analyzed	U_PAX_KO---_NWKO-_4	Sample	GS500LIZ_3730	Han131124	FALSE	Pass	Pass				O, 22	U_PAX_KO---_NWKO-_4.fsa	159.107	54	467	41	2558	2542	157.668	2560	159.286	5	0.4493
Analyzed	U_PAX_KO---_NWKO-_4	Sample	GS500LIZ_3730	Han131124	FALSE	Pass	Pass				O, 23	U_PAX_KO---_NWKO-_4.fsa	160	2163	12000	1073	2568	2560	159.286	2576	160.718	4	0.4387
Analyzed	U_PAX_KO---_NWKO-_4	Sample	GS500LIZ_3730	Han131124	FALSE	Pass	Pass				O, 24	U_PAX_KO---_NWKO-_4.fsa	199.056	65	586	50	3013	2999	197.854	3016	199.314	5	0.4295
Analyzed	U_PAX_KO---_NWKO-_4	Sample	GS500LIZ_3730	Han131124	FALSE	Pass	Pass				O, 25	U_PAX_KO---_NWKO-_4.fsa	200	2391	13836	1183	3024	3016	199.314	3033	200.768	5	0.4382
Analyzed	U_PAX_KO---_NWKO-_4	Sample	GS500LIZ_3730	Han131124	FALSE	Pass	Pass				O, 26	U_PAX_KO---_NWKO-_4.fsa	246.207	68	492	41	3567	3552	244.934	3569	246.377	5	0.4243
Analyzed	U_PAX_KO---_NWKO-_4	Sample	GS500LIZ_3730	Han131124	FALSE	Pass	Pass				O, 27	U_PAX_KO---_NWKO-_4.fsa	247.055	2363	15194	1289	3577	3569	246.377	3596	248.667	5	0.4754
Analyzed	U_PAX_KO---_NWKO-_4	Sample	GS500LIZ_3730	Han131124	FALSE	Pass	Pass				O, 28	U_PAX_KO---_NWKO-_4.fsa	298.904	55	312	26	4190	4185	298.482	4193	299.157	4	0.3373
Analyzed	U_PAX_KO---_NWKO-_4	Sample	GS500LIZ_3730	Han131124	FALSE	Pass	Pass				O, 29	U_PAX_KO---_NWKO-_4.fsa	300	2265	15198	1313	4203	4193	299.157	4226	302.009	5	0.5159
Analyzed	U_PAX_KO---_NWKO-_4	Sample	GS500LIZ_3730	Han131124	FALSE	Pass	Pass				O, 30	U_PAX_KO---_NWKO-_4.fsa	338.619	58	395	33	4649	4642	338.018	4651	338.79	3	0.2615
Analyzed	U_PAX_KO---_NWKO-_4	Sample	GS500LIZ_3730	Han131124	FALSE	Pass	Pass				O, 31	U_PAX_KO---_NWKO-_4.fsa	339.648	2188	15451	1324	4661	4651	338.79	4683	341.534	6	0.5428
Analyzed	U_PAX_KO---_NWKO-_4	Sample	GS500LIZ_3730	Han131124	FALSE	Pass	Pass				O, 32	U_PAX_KO---_NWKO-_4.fsa	348.89	63	371	31	4769	4763	348.378	4771	349.061	3	0.2562
Analyzed	U_PAX_KO---_NWKO-_4	Sample	GS500LIZ_3730	Han131124	FALSE	Pass	Pass				O, 33	U_PAX_KO---_NWKO-_4.fsa	350	2133	15441	1274	4782	4771	349.061	4802	351.619	6	0.5272
Analyzed	U_PAX_KO---_NWKO-_4	Sample	GS500LIZ_3730	Han131124	FALSE	Pass	Pass				O, 34	U_PAX_KO---_NWKO-_4.fsa	400	2230	16940	1442	5397	5386	399.101	5414	401.486	6	0.5858
Analyzed	U_PAX_KO---_NWKO-_4	Sample	GS500LIZ_3730	Han131124	FALSE	Pass	Pass				O, 35	U_PAX_KO---_NWKO-_4.fsa	448.669	62	306	27	5950	5940	447.782	5952	448.846	1	0.0887
Analyzed	U_PAX_KO---_NWKO-_4	Sample	GS500LIZ_3730	Han131124	FALSE	Pass	Pass				O, 36	U_PAX_KO---_NWKO-_4.fsa	450	2349	19679	1635	5965	5952	448.846	5983	451.422	7	0.63
Analyzed	U_PAX_KO---_NWKO-_4	Sample	GS500LIZ_3730	Han131124	FALSE	Pass	Pass				O, 37	U_PAX_KO---_NWKO-_4.fsa	490	2444	21419	2030	6439	6411	487.463	6461	492.204	7	0.7384
Analyzed	U_PAX_KO---_NWKO-_4	Sample	GS500LIZ_3730	Han131124	FALSE	Pass	Pass				O, 38	U_PAX_KO---_NWKO-_4.fsa	500	2474	22044	2306	6536	6508	497.037	6557	502.165	7	0.8305
Analyzed	U_PAX_KO---_NWKO-_5	Sample	GS500LIZ_3730	Han131124	FALSE	Pass	Pass				B, 1	U_PAX_KO---_NWKO-_5.fsa	91.9379	110	625	59	1838	1836	91.7461	1840	92.1296	4	0.4109
Analyzed	U_PAX_KO---_NWKO-_5	Sample	GS500LIZ_3730	Han131124	FALSE	Pass	Pass				B, 2	U_PAX_KO---_NWKO-_5.fsa	92.3214	111	987	94	1842	1840	92.1296	1850	93.0885	3	0.3037
Analyzed	U_PAX_KO---_NWKO-_5	Sample	GS500LIZ_3730	Han131124	FALSE	Pass	Pass				B, 3	U_PAX_KO---_NWKO-_5.fsa	454.499	146	1086	86	6034	6025	453.784	6041	455.057	7	0.5621
Analyzed	U_PAX_KO---_NWKO-_5	Sample	GS500LIZ_3730	Han131124	FALSE	Pass	Pass				B, 4	U_PAX_KO---_NWKO-_5.fsa	467.092	520	4186	347	6189	6180	466.346	6191	467.258	5	0.4201
Analyzed	U_PAX_KO---_NWKO-_5	Sample	GS500LIZ_3730	Han131124	FALSE	Pass	Pass				B, 5	U_PAX_KO---_NWKO-_5.fsa	468.008	3298	28817	2400	6200	6191	467.258	6204	468.341	8	0.7361
Analyzed	U_PAX_KO---_NWKO-_5	Sample	GS500LIZ_3730	Han131124	FALSE	Pass	Pass				B, 6	U_PAX_KO---_NWKO-_5.fsa	468.926	4054	37541	3143	6211	6204	468.341	6225	470.099	8	0.7393
Analyzed	U_PAX_KO---_NWKO-_5	Sample	GS500LIZ_3730	Han131124	FALSE	Pass	Pass				B, 7	U_PAX_KO---_NWKO-_5.fsa	475.702	514	4413	378	6291	6281	474.846	6303	476.734	8	0.6914
Analyzed	U_PAX_KO---_NWKO-_5	Sample	GS500LIZ_3730	Han131124	FALSE	Pass	Pass				G, 1	U_PAX_KO---_NWKO-_5.fsa	468.174	188	1424	118	6202	6191	467.258	6204	468.341	7	0.6268
Analyzed	U_PAX_KO---_NWKO-_5	Sample	GS500LIZ_3730	Han131124	FALSE	Pass	Pass				G, 2	U_PAX_KO---_NWKO-_5.fsa	468.926	244	2744	229	6211	6204	468.341	6231	470.604	9	0.7595
Analyzed	U_PAX_KO---_NWKO-_5	Sample	GS500LIZ_3730	Han131124	FALSE	Pass	Pass				Y, 1	U_PAX_KO---_NWKO-_5.fsa	128.941	52	241	22	2244	2237	128.3	2253	129.766	5	0.4823
Analyzed	U_PAX_KO---_NWKO-_5	Sample	GS500LIZ_3730	Han131124	FALSE	Pass	Pass				Y, 2	U_PAX_KO---_NWKO-_5.fsa	148.902	54	146	14	2451	2448	148.602	2457	149.501	2	0.2445
Analyzed	U_PAX_KO---_NWKO-_5	Sample	GS500LIZ_3730	Han131124	FALSE	Pass	Pass				Y, 3	U_PAX_KO---_NWKO-_5.fsa	152.064	63	378	35	2484	2477	151.41	2489	152.53	4	0.4052
Analyzed	U_PAX_KO---_NWKO-_5	Sample	GS500LIZ_3730	Han131124	FALSE	Pass	Pass				Y, 4	U_PAX_KO---_NWKO-_5.fsa	184.905	59	209	18	2853	2846	184.295	2858	185.34	3	0.3075
Analyzed	U_PAX_KO---_NWKO-_5	Sample	GS500LIZ_3730	Han131124	FALSE	Pass	Pass				Y, 5	U_PAX_KO---_NWKO-_5.fsa	237.65	51	172	14	3471	3464	237.056	3474	237.904	6	0.5196
Analyzed	U_PAX_KO---_NWKO-_5	Sample	GS500LIZ_3730	Han131124	FALSE	Pass	Pass				Y, 6	U_PAX_KO---_NWKO-_5.fsa	362.041	52	193	15	4938	4931	361.474	4943	362.445	4	0.4023
Analyzed	U_PAX_KO---_NWKO-_5	Sample	GS500LIZ_3730	Han131124	FALSE	Pass	Pass				Y, 7	U_PAX_KO---_NWKO-_5.fsa	416.467	51	275	24	5595	5589	415.943	5603	417.166	6	0.5955
Analyzed	U_PAX_KO---_NWKO-_5	Sample	GS500LIZ_3730	Han131124	FALSE	Pass	Pass				Y, 8	U_PAX_KO---_NWKO-_5.fsa	467.924	311	2298	191	6199	6181	466.428	6204	468.341	6	0.5043
Analyzed	U_PAX_KO---_NWKO-_5	Sample	GS500LIZ_3730	Han131124	FALSE	Pass	Pass				Y, 9	U_PAX_KO---_NWKO-_5.fsa	469.01	334	3147	263	6212	6204	468.341	6226	470.183	11	0.9795
Analyzed	U_PAX_KO---_NWKO-_5	Sample	GS500LIZ_3730	Han131124	FALSE	Pass	Pass				Y, 10	U_PAX_KO---_NWKO-_5.fsa	476.046	59	479	41	6295	6282	474.931	6301	476.562	5	0.5095
Analyzed	U_PAX_KO---_NWKO-_5	Sample	GS500LIZ_3730	Han131124	FALSE	Pass	Pass				Y, 11	U_PAX_KO---_NWKO-_5.fsa	512.577	51	225	23	6672	6665	511.856	6676	512.99	8	0.8682
Analyzed	U_PAX_KO---_NWKO-_5	Sample	GS500LIZ_3730	Han131124	FALSE	Pass	Pass				Y, 12	U_PAX_KO---_NWKO-_5.fsa	537.732	51	220	22	6916	6907	536.804	6919	538.041	4	0.4615
Analyzed	U_PAX_KO---_NWKO-_5	Sample	GS500LIZ_3730	Han131124	FALSE	Pass	Pass				R, 1	U_PAX_KO---_NWKO-_5.fsa	149.701	55	535	52	2459	2446	148.402	2470	150.753	7	0.7801
Analyzed	U_PAX_KO---_NWKO-_5	Sample	GS500LIZ_3730	Han131124	FALSE	Pass	Pass				R, 2	U_PAX_KO---_NWKO-_5.fsa	246.802	51	493	41	3579	3573	246.294	3593	247.988	2	0.2154
Analyzed	U_PAX_KO---_NWKO-_5	Sample	GS500LIZ_3730	Han131124	FALSE	Pass	Pass				R, 3	U_PAX_KO---_NWKO-_5.fsa	249.851	60	194	16	3615	3608	249.258	3618	250.105	4	0.4123
Analyzed	U_PAX_KO---_NWKO-_5	Sample	GS500LIZ_3730	Han131124	FALSE	Pass	Pass				R, 4	U_PAX_KO---_NWKO-_5.fsa	449.912	70	412	34	5976	5969	449.294	5985	450.628	2	0.174
Analyzed	U_PAX_KO---_NWKO-_5	Sample	GS500LIZ_3730	Han131124	FALSE	Pass	Pass				R, 5	U_PAX_KO---_NWKO-_5.fsa	468.258	74	373	31	6203	6195	467.591	6212	469.01	7	0.6283
Analyzed	U_PAX_KO---_NWKO-_5	Sample	GS500LIZ_3730	Han131124	FALSE	Pass	Pass				R, 6	U_PAX_KO---_NWKO-_5.fsa	567.01	54	196	20	7200	7194	566.392	7207	567.732	6	0.6738
Analyzed	U_PAX_KO---_NWKO-_5	Sample	GS500LIZ_3730	Han131124	FALSE	Pass	Pass				O, 1	U_PAX_KO---_NWKO-_5.fsa	5.5254	90	780	70	894	886	4.8007	906	6.6123	8	0.7376
Analyzed	U_PAX_KO---_NWKO-_5	Sample	GS500LIZ_3730	Han131124	FALSE	Pass	Pass				O, 2	U_PAX_KO---_NWKO-_5.fsa	7.2464	69	469	42	913	906	6.6123	923	8.1522	6	0.5993
Analyzed	U_PAX_KO---_NWKO-_5	Sample	GS500LIZ_3730	Han131124	FALSE	Pass	Pass				O, 3	U_PAX_KO---_NWKO-_5.fsa	10.5072	287	2541	230	949	932	8.9674	958	11.3225	8	0.7955
Analyzed	U_PAX_KO---_NWKO-_5	Sample	GS500LIZ_3730	Han131124	FALSE	Pass	Pass				O, 4	U_PAX_KO---_NWKO-_5.fsa	13.7681	62	275	24	985	978	13.1341	990	14.221	4	0.4113
Analyzed	U_PAX_KO---_NWKO-_5	Sample	GS500LIZ_3730	Han131124	FALSE	Pass	Pass				O, 5	U_PAX_KO---_NWKO-_5.fsa	15.0362	816	6335	573	999	990	14.221	1011	16.1232	6	0.5708
Analyzed	U_PAX_KO---_NWKO-_5	Sample	GS500LIZ_3730	Han131124	FALSE	Pass	Pass				O, 6	U_PAX_KO---_NWKO-_5.fsa	17.029	2286	16337	1479	1021	1011	16.1232	1030	17.8442	6	0.5969
Analyzed	U_PAX_KO---_NWKO-_5	Sample	GS500LIZ_3730	Han131124	FALSE	Pass	Pass				O, 7	U_PAX_KO---_NWKO-_5.fsa	18.8406	221	1653	149	1041	1030	17.8442	1048	19.4746	7	0.6863
Analyzed	U_PAX_KO---_NWKO-_5	Sample	GS500LIZ_3730	Han131124	FALSE	Pass	Pass				O, 8	U_PAX_KO---_NWKO-_5.fsa	23.5507	1113	11200	1014	1093	1085	22.8261	1105	24.6377	11	1.0051
Analyzed	U_PAX_KO---_NWKO-_5	Sample	GS500LIZ_3730	Han131124	FALSE	Pass	Pass				O, 9	U_PAX_KO---_NWKO-_5.fsa	26.2681	31055	296287	26837	1123	1105	24.6377	1134	27.2645	8	0.7723
Analyzed	U_PAX_KO---_NWKO-_5	Sample	GS500LIZ_3730	Han131124	FALSE	Pass	Pass				O, 10	U_PAX_KO---_NWKO-_5.fsa	27.9891	978	8109	734	1142	1134	27.2645	1149	28.6232	8	0.7256
Analyzed	U_PAX_KO---_NWKO-_5	Sample	GS500LIZ_3730	Han131124	FALSE	Pass	Pass				O, 11	U_PAX_KO---_NWKO-_5.fsa	29.0761	167	446	40	1154	1149	28.6232	1160	29.6196	2	0.2325
Analyzed	U_PAX_KO---_NWKO-_5	Sample	GS500LIZ_3730	Han131124	FALSE	Pass	Pass				O, 12	U_PAX_KO---_NWKO-_5.fsa	30.9783	298	1777	160	1175	1167	30.2536	1183	31.7029	5	0.5431
Analyzed	U_PAX_KO---_NWKO-_5	Sample	GS500LIZ_3730	Han131124	FALSE	Pass	Pass				O, 13	U_PAX_KO---_NWKO-_5.fsa	33.7862	1046	9488	859	1206	1194	32.6993	1219	34.9638	8	0.7549
Analyzed	U_PAX_KO---_NWKO-_5	Sample	GS500LIZ_3730	Han131124	FALSE	Pass	Pass				O, 14	U_PAX_KO---_NWKO-_5.fsa	37.5	1096	6599	597	1247	1237	36.5942	1255	38.2246	5	0.5111
Analyzed	U_PAX_KO---_NWKO-_5	Sample	GS500LIZ_3730	Han131124	FALSE	Pass	Pass				O, 15	U_PAX_KO---_NWKO-_5.fsa	50	1264	7823	699	1385	1376	49.1848	1393	50.705	5	0.4905
Analyzed	U_PAX_KO---_NWKO-_5	Sample	GS500LIZ_3730	Han131124	FALSE	Pass	Pass				O, 16	U_PAX_KO---_NWKO-_5.fsa	50.8814	63	375	33	1395	1393	50.705	1405	51.7646	4	0.3532
Analyzed	U_PAX_KO---_NWKO-_5	Sample	GS500LIZ_3730	Han131124	FALSE	Pass	Pass				O, 17	U_PAX_KO---_NWKO-_5.fsa	75	1503	8170	769	1661	1652	74.1621	1668	75.6688	4	0.4559
Analyzed	U_PAX_KO---_NWKO-_5	Sample	GS500LIZ_3730	Han131124	FALSE	Pass	Pass				O, 18	U_PAX_KO---_NWKO-_5.fsa	100	1554	8678	802	1922	1913	99.1353	1930	100.707	4	0.4606
Analyzed	U_PAX_KO---_NWKO-_5	Sample	GS500LIZ_3730	Han131124	FALSE	Pass	Pass				O, 19	U_PAX_KO---_NWKO-_5.fsa	139	1774	9822	955	2353	2344	138.164	2361	139.817	4	0.4804
Analyzed	U_PAX_KO---_NWKO-_5	Sample	GS500LIZ_3730	Han131124	FALSE	Pass	Pass				O, 20	U_PAX_KO---_NWKO-_5.fsa	150	1806	10034	974	2462	2453	149.102	2470	150.753	4	0.4764
Analyzed	U_PAX_KO---_NWKO-_5	Sample	GS500LIZ_3730	Han131124	FALSE	Pass	Pass				O, 21	U_PAX_KO---_NWKO-_5.fsa	159.016	50	297	26	2560	2554	158.477	2562	159.195	4	0.3593
Analyzed	U_PAX_KO---_NWKO-_5	Sample	GS500LIZ_3730	Han131124	FALSE	Pass	Pass				O, 22	U_PAX_KO---_NWKO-_5.fsa	160	1866	10212	914	2571	2562	159.195	2579	160.717	4	0.4323
Analyzed	U_PAX_KO---_NWKO-_5	Sample	GS500LIZ_3730	Han131124	FALSE	Pass	Pass				O, 23	U_PAX_KO---_NWKO-_5.fsa	200	1983	11594	989	3028	3019	199.23	3036	200.681	5	0.4432
Analyzed	U_PAX_KO---_NWKO-_5	Sample	GS500LIZ_3730	Han131124	FALSE	Pass	Pass				O, 24	U_PAX_KO---_NWKO-_5.fsa	247.056	2030	12742	1079	3582	3573	246.294	3591	247.819	5	0.4745
Analyzed	U_PAX_KO---_NWKO-_5	Sample	GS500LIZ_3730	Han131124	FALSE	Pass	Pass				O, 25	U_PAX_KO---_NWKO-_5.fsa	300	1892	13001	1113	4209	4199	299.158	4218	300.785	6	0.5304
Analyzed	U_PAX_KO---_NWKO-_5	Sample	GS500LIZ_3730	Han131124	FALSE	Pass	Pass				O, 26	U_PAX_KO---_NWKO-_5.fsa	338.642	50	263	22	4656	4649	338.042	4658	338.813	3	0.2569
Analyzed	U_PAX_KO---_NWKO-_5	Sample	GS500LIZ_3730	Han131124	FALSE	Pass	Pass				O, 27	U_PAX_KO---_NWKO-_5.fsa	339.669	1823	13166	1126	4668	4658	338.813	4679	340.61	6	0.5556
Analyzed	U_PAX_KO---_NWKO-_5	Sample	GS500LIZ_3730	Han131124	FALSE	Pass	Pass				O, 28	U_PAX_KO---_NWKO-_5.fsa	350	1845	13162	1093	4789	4778	349.063	4799	350.808	6	0.5367
Analyzed	U_PAX_KO---_NWKO-_5	Sample	GS500LIZ_3730	Han131124	FALSE	Pass	Pass				O, 29	U_PAX_KO---_NWKO-_5.fsa	400	1893	14766	1241	5406	5386	398.372	5425	401.652	6	0.5829
Analyzed	U_PAX_KO---_NWKO-_5	Sample	GS500LIZ_3730	Han131124	FALSE	Pass	Pass				O, 30	U_PAX_KO---_NWKO-_5.fsa	450	2010	16572	1390	5977	5956	448.147	5994	451.335	7	0.6243
Analyzed	U_PAX_KO---_NWKO-_5	Sample	GS500LIZ_3730	Han131124	FALSE	Pass	Pass				O, 31	U_PAX_KO---_NWKO-_5.fsa	490	2049	18267	1731	6453	6431	488.009	6471	491.799	7	0.7533
Analyzed	U_PAX_KO---_NWKO-_5	Sample	GS500LIZ_3730	Han131124	FALSE	Pass	Pass				O, 32	U_PAX_KO---_NWKO-_5.fsa	500	2101	18679	1956	6550	6528	497.665	6568	501.856	8	0.8439
Analyzed	U_PAX_KO---_ntg--_1	Sample	GS500LIZ_3730	Han131124	FALSE	Pass	Pass				B, 1	U_PAX_KO---_ntg--_1.fsa	91.4636	114	825	79	1815	1807	90.697	1817	91.6553	4	0.4269
Analyzed	U_PAX_KO---_ntg--_1	Sample	GS500LIZ_3730	Han131124	FALSE	Pass	Pass				B, 2	U_PAX_KO---_ntg--_1.fsa	92.4221	131	1207	115	1825	1822	92.1345	1832	93.0931	3	0.3287
Analyzed	U_PAX_KO---_ntg--_1	Sample	GS500LIZ_3730	Han131124	FALSE	Pass	Pass				B, 3	U_PAX_KO---_ntg--_1.fsa	454.568	221	1739	137	6008	5999	453.855	6016	455.204	7	0.602
Analyzed	U_PAX_KO---_ntg--_1	Sample	GS500LIZ_3730	Han131124	FALSE	Pass	Pass				B, 4	U_PAX_KO---_ntg--_1.fsa	468.048	4541	40356	3354	6174	6165	467.3	6179	468.464	9	0.756
Analyzed	U_PAX_KO---_ntg--_1	Sample	GS500LIZ_3730	Han131124	FALSE	Pass	Pass				B, 5	U_PAX_KO---_ntg--_1.fsa	468.965	5686	52183	4363	6185	6179	468.464	6202	470.387	8	0.7264
Analyzed	U_PAX_KO---_ntg--_1	Sample	GS500LIZ_3730	Han131124	FALSE	Pass	Pass				B, 6	U_PAX_KO---_ntg--_1.fsa	475.813	515	4476	383	6266	6254	474.787	6279	476.929	7	0.6777
Analyzed	U_PAX_KO---_ntg--_1	Sample	GS500LIZ_3730	Han131124	FALSE	Pass	Pass				G, 1	U_PAX_KO---_ntg--_1.fsa	397.88	94	2756	224	5353	5320	395.191	5376	399.755	29	2.4218
Analyzed	U_PAX_KO---_ntg--_1	Sample	GS500LIZ_3730	Han131124	FALSE	Pass	Pass				G, 2	U_PAX_KO---_ntg--_1.fsa	429.866	54	853	74	5721	5695	427.587	5727	430.392	15	1.3438
Analyzed	U_PAX_KO---_ntg--_1	Sample	GS500LIZ_3730	Han131124	FALSE	Pass	Pass				G, 3	U_PAX_KO---_ntg--_1.fsa	468.048	217	1890	156	6174	6152	466.224	6179	468.464	8	0.67
Analyzed	U_PAX_KO---_ntg--_1	Sample	GS500LIZ_3730	Han131124	FALSE	Pass	Pass				G, 4	U_PAX_KO---_ntg--_1.fsa	468.965	266	2671	223	6185	6179	468.464	6202	470.387	9	0.8335
Analyzed	U_PAX_KO---_ntg--_1	Sample	GS500LIZ_3730	Han131124	FALSE	Pass	Pass				Y, 1	U_PAX_KO---_ntg--_1.fsa	145.862	52	444	45	2400	2394	145.252	2410	146.875	13	1.3985
Analyzed	U_PAX_KO---_ntg--_1	Sample	GS500LIZ_3730	Han131124	FALSE	Pass	Pass				Y, 2	U_PAX_KO---_ntg--_1.fsa	183.949	53	224	19	2820	2814	183.423	2826	184.474	2	0.2559
Analyzed	U_PAX_KO---_ntg--_1	Sample	GS500LIZ_3730	Han131124	FALSE	Pass	Pass				Y, 3	U_PAX_KO---_ntg--_1.fsa	186.222	61	224	19	2846	2839	185.61	2852	186.745	2	0.1882
Analyzed	U_PAX_KO---_ntg--_1	Sample	GS500LIZ_3730	Han131124	FALSE	Pass	Pass				Y, 4	U_PAX_KO---_ntg--_1.fsa	221.007	51	156	13	3251	3244	220.41	3256	221.433	2	0.1985
Analyzed	U_PAX_KO---_ntg--_1	Sample	GS500LIZ_3730	Han131124	FALSE	Pass	Pass				Y, 5	U_PAX_KO---_ntg--_1.fsa	259.77	50	201	17	3707	3700	259.177	3713	260.279	2	0.2096
Analyzed	U_PAX_KO---_ntg--_1	Sample	GS500LIZ_3730	Han131124	FALSE	Pass	Pass				Y, 6	U_PAX_KO---_ntg--_1.fsa	321.185	57	409	35	4427	4420	320.58	4436	321.962	3	0.3311
Analyzed	U_PAX_KO---_ntg--_1	Sample	GS500LIZ_3730	Han131124	FALSE	Pass	Pass				Y, 7	U_PAX_KO---_ntg--_1.fsa	344.371	50	408	34	4697	4687	343.517	4706	345.14	9	0.8016
Analyzed	U_PAX_KO---_ntg--_1	Sample	GS500LIZ_3730	Han131124	FALSE	Pass	Pass				Y, 8	U_PAX_KO---_ntg--_1.fsa	347.784	56	286	24	4737	4730	347.188	4742	348.211	7	0.6186
Analyzed	U_PAX_KO---_ntg--_1	Sample	GS500LIZ_3730	Han131124	FALSE	Pass	Pass				Y, 9	U_PAX_KO---_ntg--_1.fsa	351.052	56	226	18	4776	4763	350	4781	351.456	2	0.1722
Analyzed	U_PAX_KO---_ntg--_1	Sample	GS500LIZ_3730	Han131124	FALSE	Pass	Pass				Y, 10	U_PAX_KO---_ntg--_1.fsa	378.683	53	162	13	5117	5113	378.358	5119	378.846	2	0.1624
Analyzed	U_PAX_KO---_ntg--_1	Sample	GS500LIZ_3730	Han131124	FALSE	Pass	Pass				Y, 11	U_PAX_KO---_ntg--_1.fsa	381.688	61	186	15	5154	5152	381.526	5160	382.176	4	0.3468
Analyzed	U_PAX_KO---_ntg--_1	Sample	GS500LIZ_3730	Han131124	FALSE	Pass	Pass				Y, 12	U_PAX_KO---_ntg--_1.fsa	417.963	53	159	13	5585	5581	417.613	5587	418.138	2	0.2358
Analyzed	U_PAX_KO---_ntg--_1	Sample	GS500LIZ_3730	Han131124	FALSE	Pass	Pass				Y, 13	U_PAX_KO---_ntg--_1.fsa	448.06	53	249	21	5928	5922	447.531	5933	448.501	8	0.7051
Analyzed	U_PAX_KO---_ntg--_1	Sample	GS500LIZ_3730	Han131124	FALSE	Pass	Pass				Y, 14	U_PAX_KO---_ntg--_1.fsa	462.286	61	335	27	6104	6091	461.229	6107	462.53	4	0.4037
Analyzed	U_PAX_KO---_ntg--_1	Sample	GS500LIZ_3730	Han131124	FALSE	Pass	Pass				Y, 15	U_PAX_KO---_ntg--_1.fsa	467.052	50	192	15	6162	6156	466.555	6164	467.217	2	0.1933
Analyzed	U_PAX_KO---_ntg--_1	Sample	GS500LIZ_3730	Han131124	FALSE	Pass	Pass				Y, 16	U_PAX_KO---_ntg--_1.fsa	468.131	358	2907	241	6175	6164	467.217	6179	468.464	9	0.7935
Analyzed	U_PAX_KO---_ntg--_1	Sample	GS500LIZ_3730	Han131124	FALSE	Pass	Pass				Y, 17	U_PAX_KO---_ntg--_1.fsa	468.965	420	3513	293	6185	6179	468.464	6196	469.884	7	0.6317
Analyzed	U_PAX_KO---_ntg--_1	Sample	GS500LIZ_3730	Han131124	FALSE	Pass	Pass				Y, 18	U_PAX_KO---_ntg--_1.fsa	475.813	66	605	51	6266	6252	474.616	6276	476.671	10	0.8813
Analyzed	U_PAX_KO---_ntg--_1	Sample	GS500LIZ_3730	Han131124	FALSE	Pass	Pass				Y, 19	U_PAX_KO---_ntg--_1.fsa	491.096	54	274	27	6438	6431	490.398	6444	491.698	2	0.2331
Analyzed	U_PAX_KO---_ntg--_1	Sample	GS500LIZ_3730	Han131124	FALSE	Pass	Pass				Y, 20	U_PAX_KO---_ntg--_1.fsa	520	51	162	16	6718	6715	519.691	6724	520.619	3	0.3505
Analyzed	U_PAX_KO---_ntg--_1	Sample	GS500LIZ_3730	Han131124	FALSE	Pass	Pass				Y, 21	U_PAX_KO---_ntg--_1.fsa	572.165	50	214	22	7224	7218	571.546	7232	572.99	8	0.9021
Analyzed	U_PAX_KO---_ntg--_1	Sample	GS500LIZ_3730	Han131124	FALSE	Pass	Pass				R, 1	U_PAX_KO---_ntg--_1.fsa	71.8304	50	234	21	1609	1602	71.1802	1615	72.3883	2	0.2762
Analyzed	U_PAX_KO---_ntg--_1	Sample	GS500LIZ_3730	Han131124	FALSE	Pass	Pass				R, 2	U_PAX_KO---_ntg--_1.fsa	121.813	94	1758	160	2147	2121	119.447	2169	123.821	17	1.633
Analyzed	U_PAX_KO---_ntg--_1	Sample	GS500LIZ_3730	Han131124	FALSE	Pass	Pass				R, 3	U_PAX_KO---_ntg--_1.fsa	138.719	52	415	40	2330	2323	138.063	2338	139.517	7	0.7369
Analyzed	U_PAX_KO---_ntg--_1	Sample	GS500LIZ_3730	Han131124	FALSE	Pass	Pass				R, 4	U_PAX_KO---_ntg--_1.fsa	149.799	54	425	41	2439	2432	149.095	2451	150.943	9	0.8812
Analyzed	U_PAX_KO---_ntg--_1	Sample	GS500LIZ_3730	Han131124	FALSE	Pass	Pass				R, 5	U_PAX_KO---_ntg--_1.fsa	160.27	54	299	26	2553	2544	159.465	2558	160.719	7	0.6463
Analyzed	U_PAX_KO---_ntg--_1	Sample	GS500LIZ_3730	Han131124	FALSE	Pass	Pass				R, 6	U_PAX_KO---_ntg--_1.fsa	178.329	56	187	16	2756	2750	177.8	2762	178.857	4	0.4334
Analyzed	U_PAX_KO---_ntg--_1	Sample	GS500LIZ_3730	Han131124	FALSE	Pass	Pass				R, 7	U_PAX_KO---_ntg--_1.fsa	320.148	55	207	17	4415	4413	319.975	4421	320.666	5	0.4536
Analyzed	U_PAX_KO---_ntg--_1	Sample	GS500LIZ_3730	Han131124	FALSE	Pass	Pass				R, 8	U_PAX_KO---_ntg--_1.fsa	369.758	54	199	16	5007	5001	369.272	5012	370.164	2	0.2284
Analyzed	U_PAX_KO---_ntg--_1	Sample	GS500LIZ_3730	Han131124	FALSE	Pass	Pass				R, 9	U_PAX_KO---_ntg--_1.fsa	417.439	66	238	20	5579	5572	416.827	5584	417.875	2	0.2232
Analyzed	U_PAX_KO---_ntg--_1	Sample	GS500LIZ_3730	Han131124	FALSE	Pass	Pass				R, 10	U_PAX_KO---_ntg--_1.fsa	449.295	55	210	18	5942	5938	448.942	5947	449.735	2	0.2621
Analyzed	U_PAX_KO---_ntg--_1	Sample	GS500LIZ_3730	Han131124	FALSE	Pass	Pass				R, 11	U_PAX_KO---_ntg--_1.fsa	450.313	50	403	32	5954	5947	449.735	5960	450.783	4	0.385
Analyzed	U_PAX_KO---_ntg--_1	Sample	GS500LIZ_3730	Han131124	FALSE	Pass	Pass				R, 12	U_PAX_KO---_ntg--_1.fsa	461.229	50	245	19	6091	6085	460.742	6099	461.879	5	0.485
Analyzed	U_PAX_KO---_ntg--_1	Sample	GS500LIZ_3730	Han131124	FALSE	Pass	Pass				R, 13	U_PAX_KO---_ntg--_1.fsa	468.381	90	484	40	6178	6171	467.799	6187	469.132	4	0.4042
Analyzed	U_PAX_KO---_ntg--_1	Sample	GS500LIZ_3730	Han131124	FALSE	Pass	Pass				R, 14	U_PAX_KO---_ntg--_1.fsa	490	52	549	51	6427	6413	488.733	6437	490.996	8	0.8359
Analyzed	U_PAX_KO---_ntg--_1	Sample	GS500LIZ_3730	Han131124	FALSE	Pass	Pass				R, 15	U_PAX_KO---_ntg--_1.fsa	499.466	58	731	76	6519	6508	498.298	6540	501.649	10	1.0898
Analyzed	U_PAX_KO---_ntg--_1	Sample	GS500LIZ_3730	Han131124	FALSE	Pass	Pass				R, 16	U_PAX_KO---_ntg--_1.fsa	529.072	50	338	34	6806	6802	528.66	6816	530.103	6	0.6515
Analyzed	U_PAX_KO---_ntg--_1	Sample	GS500LIZ_3730	Han131124	FALSE	Pass	Pass				O, 1	U_PAX_KO---_ntg--_1.fsa	5.3832	99	703	64	880	873	4.7445	891	6.3869	5	0.536
Analyzed	U_PAX_KO---_ntg--_1	Sample	GS500LIZ_3730	Han131124	FALSE	Pass	Pass				O, 2	U_PAX_KO---_ntg--_1.fsa	7.2993	80	476	43	901	891	6.3869	909	8.0292	5	0.5122
Analyzed	U_PAX_KO---_ntg--_1	Sample	GS500LIZ_3730	Han131124	FALSE	Pass	Pass				O, 3	U_PAX_KO---_ntg--_1.fsa	10.4015	362	2546	232	935	923	9.3066	943	11.1314	6	0.6094
Analyzed	U_PAX_KO---_ntg--_1	Sample	GS500LIZ_3730	Han131124	FALSE	Pass	Pass				O, 4	U_PAX_KO---_ntg--_1.fsa	13.6861	67	312	28	971	962	12.865	975	14.0511	4	0.4247
Analyzed	U_PAX_KO---_ntg--_1	Sample	GS500LIZ_3730	Han131124	FALSE	Pass	Pass				O, 5	U_PAX_KO---_ntg--_1.fsa	14.9635	815	5881	536	985	975	14.0511	996	15.9672	6	0.5718
Analyzed	U_PAX_KO---_ntg--_1	Sample	GS500LIZ_3730	Han131124	FALSE	Pass	Pass				O, 6	U_PAX_KO---_ntg--_1.fsa	16.8796	2348	16210	1479	1006	996	15.9672	1015	17.7007	6	0.5874
Analyzed	U_PAX_KO---_ntg--_1	Sample	GS500LIZ_3730	Han131124	FALSE	Pass	Pass				O, 7	U_PAX_KO---_ntg--_1.fsa	18.5219	206	1603	146	1024	1015	17.7007	1032	19.2518	7	0.7004
Analyzed	U_PAX_KO---_ntg--_1	Sample	GS500LIZ_3730	Han131124	FALSE	Pass	Pass				O, 8	U_PAX_KO---_ntg--_1.fsa	23.9051	1096	11483	1047	1083	1070	22.719	1090	24.5438	11	1.0371
Analyzed	U_PAX_KO---_ntg--_1	Sample	GS500LIZ_3730	Han131124	FALSE	Pass	Pass				O, 9	U_PAX_KO---_ntg--_1.fsa	26.1861	31258	301169	27478	1108	1090	24.5438	1119	27.1898	8	0.7772
Analyzed	U_PAX_KO---_ntg--_1	Sample	GS500LIZ_3730	Han131124	FALSE	Pass	Pass				O, 10	U_PAX_KO---_ntg--_1.fsa	27.7372	2341	20779	1895	1125	1119	27.1898	1134	28.5584	9	0.8837
Analyzed	U_PAX_KO---_ntg--_1	Sample	GS500LIZ_3730	Han131124	FALSE	Pass	Pass				O, 11	U_PAX_KO---_ntg--_1.fsa	29.0146	230	915	83	1139	1134	28.5584	1146	29.6533	3	0.3479
Analyzed	U_PAX_KO---_ntg--_1	Sample	GS500LIZ_3730	Han131124	FALSE	Pass	Pass				O, 12	U_PAX_KO---_ntg--_1.fsa	30.8394	174	882	80	1159	1151	30.1095	1166	31.4781	5	0.4676
Analyzed	U_PAX_KO---_ntg--_1	Sample	GS500LIZ_3730	Han131124	FALSE	Pass	Pass				O, 13	U_PAX_KO---_ntg--_1.fsa	33.7591	1017	9890	902	1191	1166	31.4781	1205	35.0365	8	0.7792
Analyzed	U_PAX_KO---_ntg--_1	Sample	GS500LIZ_3730	Han131124	FALSE	Pass	Pass				O, 14	U_PAX_KO---_ntg--_1.fsa	37.4088	1185	7280	664	1231	1214	35.8577	1239	38.1387	5	0.5071
Analyzed	U_PAX_KO---_ntg--_1	Sample	GS500LIZ_3730	Han131124	FALSE	Pass	Pass				O, 15	U_PAX_KO---_ntg--_1.fsa	50	1319	7944	716	1369	1361	49.2701	1377	50.7127	5	0.4832
Analyzed	U_PAX_KO---_ntg--_1	Sample	GS500LIZ_3730	Han131124	FALSE	Pass	Pass				O, 16	U_PAX_KO---_ntg--_1.fsa	75	1523	8522	805	1643	1634	74.1591	1651	75.765	5	0.4735
Analyzed	U_PAX_KO---_ntg--_1	Sample	GS500LIZ_3730	Han131124	FALSE	Pass	Pass				O, 17	U_PAX_KO---_ntg--_1.fsa	100	1585	8774	813	1904	1895	99.1361	1911	100.62	4	0.4507
Analyzed	U_PAX_KO---_ntg--_1	Sample	GS500LIZ_3730	Han131124	FALSE	Pass	Pass				O, 18	U_PAX_KO---_ntg--_1.fsa	139	1822	10135	992	2333	2324	138.157	2340	139.723	4	0.479
Analyzed	U_PAX_KO---_ntg--_1	Sample	GS500LIZ_3730	Han131124	FALSE	Pass	Pass				O, 19	U_PAX_KO---_ntg--_1.fsa	150	1936	10673	1041	2441	2432	149.095	2449	150.755	4	0.4757
Analyzed	U_PAX_KO---_ntg--_1	Sample	GS500LIZ_3730	Han131124	FALSE	Pass	Pass				O, 20	U_PAX_KO---_ntg--_1.fsa	160	1949	10726	960	2550	2541	159.196	2558	160.719	4	0.4383
Analyzed	U_PAX_KO---_ntg--_1	Sample	GS500LIZ_3730	Han131124	FALSE	Pass	Pass				O, 21	U_PAX_KO---_ntg--_1.fsa	199.14	54	347	29	2995	2984	198.192	2997	199.312	5	0.4306
Analyzed	U_PAX_KO---_ntg--_1	Sample	GS500LIZ_3730	Han131124	FALSE	Pass	Pass				O, 22	U_PAX_KO---_ntg--_1.fsa	200	2132	12348	1059	3005	2997	199.312	3014	200.77	5	0.443
Analyzed	U_PAX_KO---_ntg--_1	Sample	GS500LIZ_3730	Han131124	FALSE	Pass	Pass				O, 23	U_PAX_KO---_ntg--_1.fsa	246.195	52	310	26	3547	3540	245.6	3550	246.449	4	0.3525
Analyzed	U_PAX_KO---_ntg--_1	Sample	GS500LIZ_3730	Han131124	FALSE	Pass	Pass				O, 24	U_PAX_KO---_ntg--_1.fsa	247.214	2152	13274	1127	3559	3550	246.449	3568	247.978	5	0.4603
Analyzed	U_PAX_KO---_ntg--_1	Sample	GS500LIZ_3730	Han131124	FALSE	Pass	Pass				O, 25	U_PAX_KO---_ntg--_1.fsa	300	2052	13696	1175	4183	4174	299.241	4193	300.873	6	0.5166
Analyzed	U_PAX_KO---_ntg--_1	Sample	GS500LIZ_3730	Han131124	FALSE	Pass	Pass				O, 26	U_PAX_KO---_ntg--_1.fsa	338.728	50	303	25	4631	4622	337.957	4633	338.899	4	0.3426
Analyzed	U_PAX_KO---_ntg--_1	Sample	GS500LIZ_3730	Han131124	FALSE	Pass	Pass				O, 27	U_PAX_KO---_ntg--_1.fsa	339.755	1923	13721	1174	4643	4633	338.899	4653	340.611	6	0.5439
Analyzed	U_PAX_KO---_ntg--_1	Sample	GS500LIZ_3730	Han131124	FALSE	Pass	Pass				O, 28	U_PAX_KO---_ntg--_1.fsa	350	1948	13888	1154	4763	4752	349.063	4773	350.809	6	0.5353
Analyzed	U_PAX_KO---_ntg--_1	Sample	GS500LIZ_3730	Han131124	FALSE	Pass	Pass				O, 29	U_PAX_KO---_ntg--_1.fsa	400	2024	16049	1370	5379	5368	399.103	5405	402.263	7	0.5988
Analyzed	U_PAX_KO---_ntg--_1	Sample	GS500LIZ_3730	Han131124	FALSE	Pass	Pass				O, 30	U_PAX_KO---_ntg--_1.fsa	448.677	78	450	39	5935	5923	447.62	5938	448.942	2	0.1763
Analyzed	U_PAX_KO---_ntg--_1	Sample	GS500LIZ_3730	Han131124	FALSE	Pass	Pass				O, 31	U_PAX_KO---_ntg--_1.fsa	450	2145	17667	1470	5950	5938	448.942	5962	450.94	7	0.6185
Analyzed	U_PAX_KO---_ntg--_1	Sample	GS500LIZ_3730	Han131124	FALSE	Pass	Pass				O, 32	U_PAX_KO---_ntg--_1.fsa	490	2155	19877	1871	6427	6397	487.293	6447	492	8	0.7755
Analyzed	U_PAX_KO---_ntg--_1	Sample	GS500LIZ_3730	Han131124	FALSE	Pass	Pass				O, 33	U_PAX_KO---_ntg--_1.fsa	500	2200	19989	2092	6524	6502	497.665	6545	502.165	8	0.8426

## Sheet: U2OS_ntg-NWKO_PAX2
Sample File Name	Total Editing Eff	NHEJ Eff	HDR Eff	Normalized HDR Eff	HDR:NHEJ ratio
U_PAX_KO---_ntg--_1.fsa	59.1348	54.6023	4.53247	7.66465	0.0830088
U_PAX_KO---_ntg--_2.fsa	55.5355	51.5483	3.98722	7.17959	0.0773493
U_PAX_KO---_ntg--_3.fsa	60.0551	55.4258	4.62937	7.70854	0.0835238
U_PAX_KO---_ntg--_4.fsa	57.8181	53.5531	4.265	7.37658	0.0796405
U_PAX_KO---_ntg--_5.fsa	61.099	55.5915	5.50755	9.01413	0.0990717
U_PAX_KO---_NWKO-_1.fsa	56.8027	50.1612	6.64158	11.6924	0.132405
U_PAX_KO---_NWKO-_2.fsa	56.637	51.8525	4.78443	8.44754	0.0922699
U_PAX_KO---_NWKO-_3.fsa	56.0055	50.8721	5.13343	9.16594	0.100909
U_PAX_KO---_NWKO-_4.fsa	56.8852	50.391	6.49419	11.4163	0.128876
U_PAX_KO---_NWKO-_5.fsa	62.1043	56.301	5.8033	9.34443	0.103076
