# Supplementary material for: Dispensable players: N-WASP and WASP are not crucial for homology-directed DNA repair
Source: EMBO Rep. 2026 Apr 10;27(10):2798–822. doi: 10.1038/s44319-026-00771-y (PMC13219447; doi:10.1038/s44319-026-00771-y)
Supplement: Supplementary file 6 — Source data Fig. 7 [file 44319_2026_771_MOESM6_ESM.zip › Figure 7/7A/HEK293T/TSPAN12/HEK293_ntg-NWKO_TSPAN12.xlsx]

## Sheet: PeakCall
Status	Sample Name	Sample Type	Size Standard	Analysis Method	SQI	Offscale	Quality	UD1	UD2	UD3	Dye/Sample Peak	Sample File Name	Size	Height	Area in Point	Area in BP	Data Point	Begin Point	Begin BP	End Point	End BP	Width in Point	Width in BP	User Comments	User Edit
Analyzed	H_TSP_KO---_ntg--_5	Sample	GS500LIZ_3730	Han131124	FALSE	Pass	Pass				B, 1	H_TSP_KO---_ntg--_5.fsa	68.6802	86	449	41	1576	1571	68.2185	1580	69.0498	5	0.4688
Analyzed	H_TSP_KO---_ntg--_5	Sample	GS500LIZ_3730	Han131124	FALSE	Pass	Pass				B, 2	H_TSP_KO---_ntg--_5.fsa	69.6047	71	369	34	1586	1580	69.0498	1589	69.8824	4	0.4372
Analyzed	H_TSP_KO---_ntg--_5	Sample	GS500LIZ_3730	Han131124	FALSE	Pass	Pass				B, 3	H_TSP_KO---_ntg--_5.fsa	70.3455	68	342	31	1594	1589	69.8824	1600	70.9018	4	0.4078
Analyzed	H_TSP_KO---_ntg--_5	Sample	GS500LIZ_3730	Han131124	FALSE	Pass	Pass				B, 4	H_TSP_KO---_ntg--_5.fsa	77.3908	141	722	69	1669	1661	76.6257	1674	77.8691	4	0.462
Analyzed	H_TSP_KO---_ntg--_5	Sample	GS500LIZ_3730	Han131124	FALSE	Pass	Pass				B, 5	H_TSP_KO---_ntg--_5.fsa	80.3563	120	579	55	1700	1695	79.8779	1707	81.0261	4	0.4545
Analyzed	H_TSP_KO---_ntg--_5	Sample	GS500LIZ_3730	Han131124	FALSE	Pass	Pass				B, 6	H_TSP_KO---_ntg--_5.fsa	81.5045	59	263	25	1712	1707	81.0261	1716	81.8873	4	0.4371
Analyzed	H_TSP_KO---_ntg--_5	Sample	GS500LIZ_3730	Han131124	FALSE	Pass	Pass				B, 7	H_TSP_KO---_ntg--_5.fsa	86.6737	73	335	32	1766	1761	86.1949	1773	87.3441	4	0.3933
Analyzed	H_TSP_KO---_ntg--_5	Sample	GS500LIZ_3730	Han131124	FALSE	Pass	Pass				B, 8	H_TSP_KO---_ntg--_5.fsa	92.4221	129	1562	149	1826	1815	91.3678	1830	92.8055	12	1.2077
Analyzed	H_TSP_KO---_ntg--_5	Sample	GS500LIZ_3730	Han131124	FALSE	Pass	Pass				B, 9	H_TSP_KO---_ntg--_5.fsa	92.9972	79	515	49	1832	1830	92.8055	1838	93.5725	1	0.0959
Analyzed	H_TSP_KO---_ntg--_5	Sample	GS500LIZ_3730	Han131124	FALSE	Pass	Pass				B, 10	H_TSP_KO---_ntg--_5.fsa	102.038	105	542	48	1928	1921	101.417	1933	102.482	4	0.4305
Analyzed	H_TSP_KO---_ntg--_5	Sample	GS500LIZ_3730	Han131124	FALSE	Pass	Pass				B, 11	H_TSP_KO---_ntg--_5.fsa	123.638	66	308	28	2168	2160	122.907	2172	124.004	4	0.4109
Analyzed	H_TSP_KO---_ntg--_5	Sample	GS500LIZ_3730	Han131124	FALSE	Pass	Pass				B, 12	H_TSP_KO---_ntg--_5.fsa	134.89	66	373	34	2290	2285	134.425	2296	135.449	5	0.4844
Analyzed	H_TSP_KO---_ntg--_5	Sample	GS500LIZ_3730	Han131124	FALSE	Pass	Pass				B, 13	H_TSP_KO---_ntg--_5.fsa	164.571	59	297	26	2602	2600	164.392	2604	164.75	3	0.3439
Analyzed	H_TSP_KO---_ntg--_5	Sample	GS500LIZ_3730	Han131124	FALSE	Pass	Pass				B, 14	H_TSP_KO---_ntg--_5.fsa	406.625	111	1065	92	5450	5440	405.752	5455	407.061	8	0.7766
Analyzed	H_TSP_KO---_ntg--_5	Sample	GS500LIZ_3730	Han131124	FALSE	Pass	Pass				B, 15	H_TSP_KO---_ntg--_5.fsa	407.497	113	810	70	5460	5455	407.061	5465	407.934	6	0.6021
Analyzed	H_TSP_KO---_ntg--_5	Sample	GS500LIZ_3730	Han131124	FALSE	Pass	Pass				B, 16	H_TSP_KO---_ntg--_5.fsa	408.545	165	1202	104	5472	5465	407.934	5479	409.156	7	0.6132
Analyzed	H_TSP_KO---_ntg--_5	Sample	GS500LIZ_3730	Han131124	FALSE	Pass	Pass				B, 17	H_TSP_KO---_ntg--_5.fsa	410.64	51	254	22	5496	5488	409.942	5500	410.99	5	0.4752
Analyzed	H_TSP_KO---_ntg--_5	Sample	GS500LIZ_3730	Han131124	FALSE	Pass	Pass				B, 18	H_TSP_KO---_ntg--_5.fsa	413.786	73	315	27	5532	5526	413.261	5535	414.048	4	0.3719
Analyzed	H_TSP_KO---_ntg--_5	Sample	GS500LIZ_3730	Han131124	FALSE	Pass	Pass				B, 19	H_TSP_KO---_ntg--_5.fsa	414.747	135	671	58	5543	5538	414.31	5547	415.097	4	0.4008
Analyzed	H_TSP_KO---_ntg--_5	Sample	GS500LIZ_3730	Han131124	FALSE	Pass	Pass				B, 20	H_TSP_KO---_ntg--_5.fsa	415.884	930	6572	574	5556	5547	415.097	5563	416.497	6	0.5933
Analyzed	H_TSP_KO---_ntg--_5	Sample	GS500LIZ_3730	Han131124	FALSE	Pass	Pass				B, 21	H_TSP_KO---_ntg--_5.fsa	417.897	357	2275	199	5579	5572	417.284	5585	418.422	6	0.5553
Analyzed	H_TSP_KO---_ntg--_5	Sample	GS500LIZ_3730	Han131124	FALSE	Pass	Pass				B, 22	H_TSP_KO---_ntg--_5.fsa	419.034	109	511	44	5592	5585	418.422	5595	419.297	4	0.4119
Analyzed	H_TSP_KO---_ntg--_5	Sample	GS500LIZ_3730	Han131124	FALSE	Pass	Pass				B, 23	H_TSP_KO---_ntg--_5.fsa	425.081	570	4726	414	5661	5643	423.502	5672	426.046	7	0.6641
Analyzed	H_TSP_KO---_ntg--_5	Sample	GS500LIZ_3730	Han131124	FALSE	Pass	Pass				B, 24	H_TSP_KO---_ntg--_5.fsa	468.265	51	292	24	6169	6167	468.098	6175	468.768	2	0.187
Analyzed	H_TSP_KO---_ntg--_5	Sample	GS500LIZ_3730	Han131124	FALSE	Pass	Pass				B, 25	H_TSP_KO---_ntg--_5.fsa	469.441	66	471	39	6183	6179	469.104	6188	469.862	7	0.5922
Analyzed	H_TSP_KO---_ntg--_5	Sample	GS500LIZ_3730	Han131124	FALSE	Pass	Pass				G, 1	H_TSP_KO---_ntg--_5.fsa	397.138	54	665	54	5339	5317	395.339	5343	397.465	13	1.0899
Analyzed	H_TSP_KO---_ntg--_5	Sample	GS500LIZ_3730	Han131124	FALSE	Pass	Pass				G, 2	H_TSP_KO---_ntg--_5.fsa	398.037	51	793	64	5350	5343	397.465	5371	399.755	9	0.7906
Analyzed	H_TSP_KO---_ntg--_5	Sample	GS500LIZ_3730	Han131124	FALSE	Pass	Pass				G, 3	H_TSP_KO---_ntg--_5.fsa	415.884	106	819	71	5556	5547	415.097	5572	417.284	7	0.6381
Analyzed	H_TSP_KO---_ntg--_5	Sample	GS500LIZ_3730	Han131124	FALSE	Pass	Pass				G, 4	H_TSP_KO---_ntg--_5.fsa	417.897	52	387	33	5579	5572	417.284	5587	418.597	7	0.6728
Analyzed	H_TSP_KO---_ntg--_5	Sample	GS500LIZ_3730	Han131124	FALSE	Pass	Pass				Y, 1	H_TSP_KO---_ntg--_5.fsa	80.6434	62	250	23	1703	1696	79.9736	1708	81.1218	6	0.6085
Analyzed	H_TSP_KO---_ntg--_5	Sample	GS500LIZ_3730	Han131124	FALSE	Pass	Pass				Y, 2	H_TSP_KO---_ntg--_5.fsa	125.652	56	278	25	2190	2183	125.011	2196	126.203	11	1.0437
Analyzed	H_TSP_KO---_ntg--_5	Sample	GS500LIZ_3730	Han131124	FALSE	Pass	Pass				Y, 3	H_TSP_KO---_ntg--_5.fsa	159.017	59	342	30	2540	2534	158.479	2549	159.822	6	0.6257
Analyzed	H_TSP_KO---_ntg--_5	Sample	GS500LIZ_3730	Han131124	FALSE	Pass	Pass				Y, 4	H_TSP_KO---_ntg--_5.fsa	166.714	61	174	15	2626	2619	166.09	2630	167.071	4	0.3653
Analyzed	H_TSP_KO---_ntg--_5	Sample	GS500LIZ_3730	Han131124	FALSE	Pass	Pass				Y, 5	H_TSP_KO---_ntg--_5.fsa	209.163	57	234	20	3113	3107	208.65	3119	209.677	3	0.3384
Analyzed	H_TSP_KO---_ntg--_5	Sample	GS500LIZ_3730	Han131124	FALSE	Pass	Pass				Y, 6	H_TSP_KO---_ntg--_5.fsa	306.197	59	200	17	4252	4245	305.587	4258	306.72	5	0.519
Analyzed	H_TSP_KO---_ntg--_5	Sample	GS500LIZ_3730	Han131124	FALSE	Pass	Pass				Y, 7	H_TSP_KO---_ntg--_5.fsa	350.162	50	127	10	4762	4760	350	4766	350.487	2	0.1644
Analyzed	H_TSP_KO---_ntg--_5	Sample	GS500LIZ_3730	Han131124	FALSE	Pass	Pass				Y, 8	H_TSP_KO---_ntg--_5.fsa	397.383	53	338	27	5342	5337	396.974	5350	398.037	6	0.5454
Analyzed	H_TSP_KO---_ntg--_5	Sample	GS500LIZ_3730	Han131124	FALSE	Pass	Pass				Y, 9	H_TSP_KO---_ntg--_5.fsa	401.132	51	124	10	5387	5384	400.871	5389	401.307	2	0.1963
Analyzed	H_TSP_KO---_ntg--_5	Sample	GS500LIZ_3730	Han131124	FALSE	Pass	Pass				Y, 10	H_TSP_KO---_ntg--_5.fsa	415.797	102	731	63	5555	5548	415.185	5564	416.584	8	0.7529
Analyzed	H_TSP_KO---_ntg--_5	Sample	GS500LIZ_3730	Han131124	FALSE	Pass	Pass				Y, 11	H_TSP_KO---_ntg--_5.fsa	425.256	69	626	54	5663	5651	424.204	5673	426.133	10	0.9353
Analyzed	H_TSP_KO---_ntg--_5	Sample	GS500LIZ_3730	Han131124	FALSE	Pass	Pass				Y, 12	H_TSP_KO---_ntg--_5.fsa	491.198	53	288	28	6430	6423	490.498	6436	491.8	11	1.1625
Analyzed	H_TSP_KO---_ntg--_5	Sample	GS500LIZ_3730	Han131124	FALSE	Pass	Pass				Y, 13	H_TSP_KO---_ntg--_5.fsa	496.723	51	296	30	6484	6475	495.786	6489	497.247	4	0.4911
Analyzed	H_TSP_KO---_ntg--_5	Sample	GS500LIZ_3730	Han131124	FALSE	Pass	Pass				Y, 14	H_TSP_KO---_ntg--_5.fsa	517.216	51	220	22	6682	6672	516.186	6687	517.732	7	0.7617
Analyzed	H_TSP_KO---_ntg--_5	Sample	GS500LIZ_3730	Han131124	FALSE	Pass	Pass				Y, 15	H_TSP_KO---_ntg--_5.fsa	587.423	51	290	29	7363	7356	586.701	7369	588.041	3	0.3432
Analyzed	H_TSP_KO---_ntg--_5	Sample	GS500LIZ_3730	Han131124	FALSE	Pass	Pass				R, 1	H_TSP_KO---_ntg--_5.fsa	121.539	56	588	53	2145	2127	119.901	2156	122.542	7	0.6831
Analyzed	H_TSP_KO---_ntg--_5	Sample	GS500LIZ_3730	Han131124	FALSE	Pass	Pass				R, 2	H_TSP_KO---_ntg--_5.fsa	125.194	50	150	13	2185	2178	124.553	2190	125.652	2	0.2302
Analyzed	H_TSP_KO---_ntg--_5	Sample	GS500LIZ_3730	Han131124	FALSE	Pass	Pass				R, 3	H_TSP_KO---_ntg--_5.fsa	133.031	52	326	30	2270	2265	132.568	2280	133.96	8	0.7952
Analyzed	H_TSP_KO---_ntg--_5	Sample	GS500LIZ_3730	Han131124	FALSE	Pass	Pass				R, 4	H_TSP_KO---_ntg--_5.fsa	157.758	55	224	20	2526	2519	157.125	2530	158.119	5	0.5148
Analyzed	H_TSP_KO---_ntg--_5	Sample	GS500LIZ_3730	Han131124	FALSE	Pass	Pass				R, 5	H_TSP_KO---_ntg--_5.fsa	247.403	55	463	39	3561	3558	247.148	3573	248.424	3	0.3033
Analyzed	H_TSP_KO---_ntg--_5	Sample	GS500LIZ_3730	Han131124	FALSE	Pass	Pass				R, 6	H_TSP_KO---_ntg--_5.fsa	300.175	53	383	32	4183	4171	299.154	4189	300.699	5	0.4621
Analyzed	H_TSP_KO---_ntg--_5	Sample	GS500LIZ_3730	Han131124	FALSE	Pass	Pass				R, 7	H_TSP_KO---_ntg--_5.fsa	338.877	50	233	19	4630	4620	338.019	4632	339.049	3	0.335
Analyzed	H_TSP_KO---_ntg--_5	Sample	GS500LIZ_3730	Han131124	FALSE	Pass	Pass				R, 8	H_TSP_KO---_ntg--_5.fsa	350	60	314	26	4760	4754	349.488	4769	350.73	2	0.2105
Analyzed	H_TSP_KO---_ntg--_5	Sample	GS500LIZ_3730	Han131124	FALSE	Pass	Pass				R, 9	H_TSP_KO---_ntg--_5.fsa	396.238	50	175	14	5328	5322	395.748	5332	396.565	8	0.6839
Analyzed	H_TSP_KO---_ntg--_5	Sample	GS500LIZ_3730	Han131124	FALSE	Pass	Pass				R, 10	H_TSP_KO---_ntg--_5.fsa	400.087	60	656	55	5375	5363	399.1	5382	400.697	13	1.1086
Analyzed	H_TSP_KO---_ntg--_5	Sample	GS500LIZ_3730	Han131124	FALSE	Pass	Pass				R, 11	H_TSP_KO---_ntg--_5.fsa	491.097	63	748	72	6429	6407	489	6435	491.7	7	0.7233
Analyzed	H_TSP_KO---_ntg--_5	Sample	GS500LIZ_3730	Han131124	FALSE	Pass	Pass				R, 12	H_TSP_KO---_ntg--_5.fsa	500.515	50	215	22	6520	6518	500.309	6526	501.134	3	0.3421
Analyzed	H_TSP_KO---_ntg--_5	Sample	GS500LIZ_3730	Han131124	FALSE	Pass	Pass				R, 13	H_TSP_KO---_ntg--_5.fsa	571.546	50	311	32	7209	7203	570.928	7214	572.062	2	0.2635
Analyzed	H_TSP_KO---_ntg--_5	Sample	GS500LIZ_3730	Han131124	FALSE	Pass	Pass				O, 1	H_TSP_KO---_ntg--_5.fsa	5.292	72	670	61	880	871	4.4708	891	6.2956	9	0.901
Analyzed	H_TSP_KO---_ntg--_5	Sample	GS500LIZ_3730	Han131124	FALSE	Pass	Pass				O, 2	H_TSP_KO---_ntg--_5.fsa	10.1277	244	1945	177	933	918	8.7591	943	11.0401	7	0.6772
Analyzed	H_TSP_KO---_ntg--_5	Sample	GS500LIZ_3730	Han131124	FALSE	Pass	Pass				O, 3	H_TSP_KO---_ntg--_5.fsa	13.4124	55	257	23	969	962	12.7737	974	13.8686	2	0.2698
Analyzed	H_TSP_KO---_ntg--_5	Sample	GS500LIZ_3730	Han131124	FALSE	Pass	Pass				O, 4	H_TSP_KO---_ntg--_5.fsa	14.781	628	5122	467	984	974	13.8686	996	15.8759	6	0.5824
Analyzed	H_TSP_KO---_ntg--_5	Sample	GS500LIZ_3730	Han131124	FALSE	Pass	Pass				O, 5	H_TSP_KO---_ntg--_5.fsa	16.7883	1753	12436	1134	1006	996	15.8759	1015	17.6095	6	0.6007
Analyzed	H_TSP_KO---_ntg--_5	Sample	GS500LIZ_3730	Han131124	FALSE	Pass	Pass				O, 6	H_TSP_KO---_ntg--_5.fsa	18.5219	213	1517	138	1025	1015	17.6095	1032	19.1606	8	0.7831
Analyzed	H_TSP_KO---_ntg--_5	Sample	GS500LIZ_3730	Han131124	FALSE	Pass	Pass				O, 7	H_TSP_KO---_ntg--_5.fsa	23.8139	760	7806	712	1083	1070	22.6277	1090	24.4526	11	1.0251
Analyzed	H_TSP_KO---_ntg--_5	Sample	GS500LIZ_3730	Han131124	FALSE	Pass	Pass				O, 8	H_TSP_KO---_ntg--_5.fsa	26.1861	31563	267522	24408	1109	1090	24.4526	1118	27.0073	7	0.6751
Analyzed	H_TSP_KO---_ntg--_5	Sample	GS500LIZ_3730	Han131124	FALSE	Pass	Pass				O, 9	H_TSP_KO---_ntg--_5.fsa	27.646	1398	14100	1286	1125	1118	27.0073	1135	28.5584	7	0.6387
Analyzed	H_TSP_KO---_ntg--_5	Sample	GS500LIZ_3730	Han131124	FALSE	Pass	Pass				O, 10	H_TSP_KO---_ntg--_5.fsa	28.8321	51	146	13	1138	1135	28.5584	1144	29.3796	4	0.3871
Analyzed	H_TSP_KO---_ntg--_5	Sample	GS500LIZ_3730	Han131124	FALSE	Pass	Pass				O, 11	H_TSP_KO---_ntg--_5.fsa	30.8394	179	948	86	1160	1152	30.1095	1167	31.4781	5	0.4775
Analyzed	H_TSP_KO---_ntg--_5	Sample	GS500LIZ_3730	Han131124	FALSE	Pass	Pass				O, 12	H_TSP_KO---_ntg--_5.fsa	33.6679	775	7460	680	1191	1167	31.4781	1205	34.9453	8	0.7782
Analyzed	H_TSP_KO---_ntg--_5	Sample	GS500LIZ_3730	Han131124	FALSE	Pass	Pass				O, 13	H_TSP_KO---_ntg--_5.fsa	37.3175	842	5033	459	1231	1222	36.4964	1239	38.0474	5	0.505
Analyzed	H_TSP_KO---_ntg--_5	Sample	GS500LIZ_3730	Han131124	FALSE	Pass	Pass				O, 14	H_TSP_KO---_ntg--_5.fsa	50	978	6090	549	1370	1361	49.1788	1378	50.7127	5	0.4944
Analyzed	H_TSP_KO---_ntg--_5	Sample	GS500LIZ_3730	Han131124	FALSE	Pass	Pass				O, 15	H_TSP_KO---_ntg--_5.fsa	75	1120	6360	600	1644	1635	74.1591	1652	75.765	5	0.4725
Analyzed	H_TSP_KO---_ntg--_5	Sample	GS500LIZ_3730	Han131124	FALSE	Pass	Pass				O, 16	H_TSP_KO---_ntg--_5.fsa	100	1225	6605	612	1905	1896	99.1361	1912	100.62	4	0.4449
Analyzed	H_TSP_KO---_ntg--_5	Sample	GS500LIZ_3730	Han131124	FALSE	Pass	Pass				O, 17	H_TSP_KO---_ntg--_5.fsa	139	1306	7393	723	2334	2325	138.157	2341	139.723	4	0.4863
Analyzed	H_TSP_KO---_ntg--_5	Sample	GS500LIZ_3730	Han131124	FALSE	Pass	Pass				O, 18	H_TSP_KO---_ntg--_5.fsa	139.93	66	328	33	2343	2341	139.723	2351	140.754	3	0.3092
Analyzed	H_TSP_KO---_ntg--_5	Sample	GS500LIZ_3730	Han131124	FALSE	Pass	Pass				O, 19	H_TSP_KO---_ntg--_5.fsa	150	1379	7704	752	2442	2433	149.095	2450	150.755	4	0.4861
Analyzed	H_TSP_KO---_ntg--_5	Sample	GS500LIZ_3730	Han131124	FALSE	Pass	Pass				O, 20	H_TSP_KO---_ntg--_5.fsa	160	1383	7963	712	2551	2543	159.286	2559	160.719	5	0.4625
Analyzed	H_TSP_KO---_ntg--_5	Sample	GS500LIZ_3730	Han131124	FALSE	Pass	Pass				O, 21	H_TSP_KO---_ntg--_5.fsa	200	1519	9017	774	3006	2997	199.225	3014	200.685	5	0.4586
Analyzed	H_TSP_KO---_ntg--_5	Sample	GS500LIZ_3730	Han131124	FALSE	Pass	Pass				O, 22	H_TSP_KO---_ntg--_5.fsa	200.857	58	277	23	3016	3014	200.685	3023	201.457	3	0.257
Analyzed	H_TSP_KO---_ntg--_5	Sample	GS500LIZ_3730	Han131124	FALSE	Pass	Pass				O, 23	H_TSP_KO---_ntg--_5.fsa	247.233	1568	9727	828	3559	3550	246.466	3569	248.084	5	0.4608
Analyzed	H_TSP_KO---_ntg--_5	Sample	GS500LIZ_3730	Han131124	FALSE	Pass	Pass				O, 24	H_TSP_KO---_ntg--_5.fsa	300	1436	10132	871	4181	4172	299.239	4191	300.874	6	0.5506
Analyzed	H_TSP_KO---_ntg--_5	Sample	GS500LIZ_3730	Han131124	FALSE	Pass	Pass				O, 25	H_TSP_KO---_ntg--_5.fsa	339.735	1404	10092	865	4640	4630	338.877	4650	340.592	6	0.5592
Analyzed	H_TSP_KO---_ntg--_5	Sample	GS500LIZ_3730	Han131124	FALSE	Pass	Pass				O, 26	H_TSP_KO---_ntg--_5.fsa	350	1382	10129	843	4760	4749	349.061	4771	350.893	6	0.5482
Analyzed	H_TSP_KO---_ntg--_5	Sample	GS500LIZ_3730	Han131124	FALSE	Pass	Pass				O, 27	H_TSP_KO---_ntg--_5.fsa	400	1442	11533	965	5374	5353	398.282	5386	401.045	7	0.5931
Analyzed	H_TSP_KO---_ntg--_5	Sample	GS500LIZ_3730	Han131124	FALSE	Pass	Pass				O, 28	H_TSP_KO---_ntg--_5.fsa	450	1489	13042	1109	5944	5922	448.055	5956	450.947	7	0.654
Analyzed	H_TSP_KO---_ntg--_5	Sample	GS500LIZ_3730	Han131124	FALSE	Pass	Pass				O, 29	H_TSP_KO---_ntg--_5.fsa	490	1556	14571	1366	6418	6392	487.642	6431	491.298	8	0.784
Analyzed	H_TSP_KO---_ntg--_5	Sample	GS500LIZ_3730	Han131124	FALSE	Pass	Pass				O, 30	H_TSP_KO---_ntg--_5.fsa	500	1543	14710	1534	6515	6491	497.456	6547	503.299	8	0.8893
Analyzed	H_TSP_KO---_NWKO-_1	Sample	GS500LIZ_3730	Han131124	FALSE	Pass	Pass				B, 1	H_TSP_KO---_NWKO-_1.fsa	67.9921	81	382	35	1569	1564	67.5281	1571	68.1779	5	0.4641
Analyzed	H_TSP_KO---_NWKO-_1	Sample	GS500LIZ_3730	Han131124	FALSE	Pass	Pass				B, 2	H_TSP_KO---_NWKO-_1.fsa	68.5495	133	723	67	1575	1571	68.1779	1580	69.0144	5	0.4715
Analyzed	H_TSP_KO---_NWKO-_1	Sample	GS500LIZ_3730	Han131124	FALSE	Pass	Pass				B, 3	H_TSP_KO---_NWKO-_1.fsa	69.5728	176	898	83	1586	1580	69.0144	1590	69.9454	4	0.4229
Analyzed	H_TSP_KO---_NWKO-_1	Sample	GS500LIZ_3730	Han131124	FALSE	Pass	Pass				B, 4	H_TSP_KO---_NWKO-_1.fsa	70.3182	92	528	49	1594	1590	69.9454	1599	70.7846	5	0.4891
Analyzed	H_TSP_KO---_NWKO-_1	Sample	GS500LIZ_3730	Han131124	FALSE	Pass	Pass				B, 5	H_TSP_KO---_NWKO-_1.fsa	76.3454	59	291	27	1658	1651	75.6727	1663	76.8259	4	0.4605
Analyzed	H_TSP_KO---_NWKO-_1	Sample	GS500LIZ_3730	Han131124	FALSE	Pass	Pass				B, 6	H_TSP_KO---_NWKO-_1.fsa	77.4025	336	1653	158	1669	1663	76.8259	1676	78.0752	4	0.4457
Analyzed	H_TSP_KO---_NWKO-_1	Sample	GS500LIZ_3730	Han131124	FALSE	Pass	Pass				B, 7	H_TSP_KO---_NWKO-_1.fsa	79.6128	105	521	50	1692	1684	78.844	1695	79.9012	4	0.4329
Analyzed	H_TSP_KO---_NWKO-_1	Sample	GS500LIZ_3730	Han131124	FALSE	Pass	Pass				B, 8	H_TSP_KO---_NWKO-_1.fsa	80.3817	145	735	70	1700	1695	79.9012	1705	80.8622	4	0.4358
Analyzed	H_TSP_KO---_NWKO-_1	Sample	GS500LIZ_3730	Han131124	FALSE	Pass	Pass				B, 9	H_TSP_KO---_NWKO-_1.fsa	81.535	85	368	35	1712	1705	80.8622	1717	82.0156	4	0.429
Analyzed	H_TSP_KO---_NWKO-_1	Sample	GS500LIZ_3730	Han131124	FALSE	Pass	Pass				B, 10	H_TSP_KO---_NWKO-_1.fsa	82.5923	78	401	38	1723	1717	82.0156	1727	82.9767	5	0.497
Analyzed	H_TSP_KO---_NWKO-_1	Sample	GS500LIZ_3730	Han131124	FALSE	Pass	Pass				B, 11	H_TSP_KO---_NWKO-_1.fsa	91.5334	90	733	70	1816	1805	90.4756	1818	91.7258	4	0.4616
Analyzed	H_TSP_KO---_NWKO-_1	Sample	GS500LIZ_3730	Han131124	FALSE	Pass	Pass				B, 12	H_TSP_KO---_NWKO-_1.fsa	92.399	162	1519	146	1825	1818	91.7258	1830	92.8799	10	0.9906
Analyzed	H_TSP_KO---_NWKO-_1	Sample	GS500LIZ_3730	Han131124	FALSE	Pass	Pass				B, 13	H_TSP_KO---_NWKO-_1.fsa	93.0723	76	462	44	1832	1830	92.8799	1838	93.6494	3	0.3189
Analyzed	H_TSP_KO---_NWKO-_1	Sample	GS500LIZ_3730	Han131124	FALSE	Pass	Pass				B, 14	H_TSP_KO---_NWKO-_1.fsa	102.045	146	742	66	1927	1921	101.511	1932	102.491	4	0.4174
Analyzed	H_TSP_KO---_NWKO-_1	Sample	GS500LIZ_3730	Han131124	FALSE	Pass	Pass				B, 15	H_TSP_KO---_NWKO-_1.fsa	102.847	53	253	22	1936	1932	102.491	1943	103.471	4	0.3565
Analyzed	H_TSP_KO---_NWKO-_1	Sample	GS500LIZ_3730	Han131124	FALSE	Pass	Pass				B, 16	H_TSP_KO---_NWKO-_1.fsa	103.828	50	220	19	1947	1943	103.471	1951	104.185	4	0.4224
Analyzed	H_TSP_KO---_NWKO-_1	Sample	GS500LIZ_3730	Han131124	FALSE	Pass	Pass				B, 17	H_TSP_KO---_NWKO-_1.fsa	112.709	54	263	23	2046	2043	112.438	2052	113.251	4	0.4414
Analyzed	H_TSP_KO---_NWKO-_1	Sample	GS500LIZ_3730	Han131124	FALSE	Pass	Pass				B, 18	H_TSP_KO---_NWKO-_1.fsa	113.792	50	217	19	2058	2052	113.251	2061	114.064	4	0.3933
Analyzed	H_TSP_KO---_NWKO-_1	Sample	GS500LIZ_3730	Han131124	FALSE	Pass	Pass				B, 19	H_TSP_KO---_NWKO-_1.fsa	114.787	76	306	27	2069	2064	114.335	2074	115.239	3	0.3406
Analyzed	H_TSP_KO---_NWKO-_1	Sample	GS500LIZ_3730	Han131124	FALSE	Pass	Pass				B, 20	H_TSP_KO---_NWKO-_1.fsa	116.78	61	373	33	2091	2088	116.508	2094	117.052	5	0.4888
Analyzed	H_TSP_KO---_NWKO-_1	Sample	GS500LIZ_3730	Han131124	FALSE	Pass	Pass				B, 21	H_TSP_KO---_NWKO-_1.fsa	117.778	56	339	30	2102	2098	117.415	2106	118.142	5	0.5269
Analyzed	H_TSP_KO---_NWKO-_1	Sample	GS500LIZ_3730	Han131124	FALSE	Pass	Pass				B, 22	H_TSP_KO---_NWKO-_1.fsa	118.505	67	299	27	2110	2106	118.142	2116	119.051	4	0.367
Analyzed	H_TSP_KO---_NWKO-_1	Sample	GS500LIZ_3730	Han131124	FALSE	Pass	Pass				B, 23	H_TSP_KO---_NWKO-_1.fsa	119.597	69	287	26	2122	2116	119.051	2127	120.053	4	0.3642
Analyzed	H_TSP_KO---_NWKO-_1	Sample	GS500LIZ_3730	Han131124	FALSE	Pass	Pass				B, 24	H_TSP_KO---_NWKO-_1.fsa	122.518	54	316	28	2154	2150	122.152	2161	123.158	5	0.5157
Analyzed	H_TSP_KO---_NWKO-_1	Sample	GS500LIZ_3730	Han131124	FALSE	Pass	Pass				B, 25	H_TSP_KO---_NWKO-_1.fsa	123.707	90	404	37	2167	2161	123.158	2171	124.074	4	0.3908
Analyzed	H_TSP_KO---_NWKO-_1	Sample	GS500LIZ_3730	Han131124	FALSE	Pass	Pass				B, 26	H_TSP_KO---_NWKO-_1.fsa	124.716	65	346	31	2178	2173	124.257	2182	125.083	5	0.4673
Analyzed	H_TSP_KO---_NWKO-_1	Sample	GS500LIZ_3730	Han131124	FALSE	Pass	Pass				B, 27	H_TSP_KO---_NWKO-_1.fsa	128.58	80	397	36	2220	2213	127.935	2226	129.134	4	0.4335
Analyzed	H_TSP_KO---_NWKO-_1	Sample	GS500LIZ_3730	Han131124	FALSE	Pass	Pass				B, 28	H_TSP_KO---_NWKO-_1.fsa	129.596	89	415	38	2231	2226	129.134	2236	130.058	4	0.4303
Analyzed	H_TSP_KO---_NWKO-_1	Sample	GS500LIZ_3730	Han131124	FALSE	Pass	Pass				B, 29	H_TSP_KO---_NWKO-_1.fsa	130.613	74	353	32	2242	2238	130.243	2247	131.076	4	0.4392
Analyzed	H_TSP_KO---_NWKO-_1	Sample	GS500LIZ_3730	Han131124	FALSE	Pass	Pass				B, 30	H_TSP_KO---_NWKO-_1.fsa	131.725	66	259	24	2254	2249	131.262	2259	132.189	3	0.3219
Analyzed	H_TSP_KO---_NWKO-_1	Sample	GS500LIZ_3730	Han131124	FALSE	Pass	Pass				B, 31	H_TSP_KO---_NWKO-_1.fsa	132.839	64	295	27	2266	2259	132.189	2269	133.118	4	0.4268
Analyzed	H_TSP_KO---_NWKO-_1	Sample	GS500LIZ_3730	Han131124	FALSE	Pass	Pass				B, 32	H_TSP_KO---_NWKO-_1.fsa	133.862	116	604	56	2277	2269	133.118	2282	134.327	4	0.4584
Analyzed	H_TSP_KO---_NWKO-_1	Sample	GS500LIZ_3730	Han131124	FALSE	Pass	Pass				B, 33	H_TSP_KO---_NWKO-_1.fsa	134.979	132	612	57	2289	2282	134.327	2294	135.445	4	0.4258
Analyzed	H_TSP_KO---_NWKO-_1	Sample	GS500LIZ_3730	Han131124	FALSE	Pass	Pass				B, 34	H_TSP_KO---_NWKO-_1.fsa	136.099	108	521	48	2301	2294	135.445	2306	136.565	4	0.4424
Analyzed	H_TSP_KO---_NWKO-_1	Sample	GS500LIZ_3730	Han131124	FALSE	Pass	Pass				B, 35	H_TSP_KO---_NWKO-_1.fsa	139	51	268	26	2332	2327	138.531	2338	139.62	4	0.4739
Analyzed	H_TSP_KO---_NWKO-_1	Sample	GS500LIZ_3730	Han131124	FALSE	Pass	Pass				B, 36	H_TSP_KO---_NWKO-_1.fsa	165.92	59	275	24	2615	2613	165.742	2619	166.278	3	0.3095
Analyzed	H_TSP_KO---_NWKO-_1	Sample	GS500LIZ_3730	Han131124	FALSE	Pass	Pass				B, 37	H_TSP_KO---_NWKO-_1.fsa	230.716	94	504	43	3362	3356	230.204	3366	231.058	5	0.4566
Analyzed	H_TSP_KO---_NWKO-_1	Sample	GS500LIZ_3730	Han131124	FALSE	Pass	Pass				B, 38	H_TSP_KO---_NWKO-_1.fsa	237.885	75	429	36	3446	3438	237.203	3451	238.312	5	0.4517
Analyzed	H_TSP_KO---_NWKO-_1	Sample	GS500LIZ_3730	Han131124	FALSE	Pass	Pass				B, 39	H_TSP_KO---_NWKO-_1.fsa	399.019	52	274	22	5356	5354	398.855	5360	399.346	3	0.2518
Analyzed	H_TSP_KO---_NWKO-_1	Sample	GS500LIZ_3730	Han131124	FALSE	Pass	Pass				B, 40	H_TSP_KO---_NWKO-_1.fsa	406.549	176	1315	114	5443	5436	405.938	5446	406.812	7	0.692
Analyzed	H_TSP_KO---_NWKO-_1	Sample	GS500LIZ_3730	Han131124	FALSE	Pass	Pass				B, 41	H_TSP_KO---_NWKO-_1.fsa	407.511	424	3579	312	5454	5446	406.812	5459	407.948	7	0.6641
Analyzed	H_TSP_KO---_NWKO-_1	Sample	GS500LIZ_3730	Han131124	FALSE	Pass	Pass				B, 42	H_TSP_KO---_NWKO-_1.fsa	408.56	603	4375	382	5466	5459	407.948	5473	409.172	6	0.5843
Analyzed	H_TSP_KO---_NWKO-_1	Sample	GS500LIZ_3730	Han131124	FALSE	Pass	Pass				B, 43	H_TSP_KO---_NWKO-_1.fsa	410.659	107	599	52	5490	5484	410.135	5495	411.097	5	0.4858
Analyzed	H_TSP_KO---_NWKO-_1	Sample	GS500LIZ_3730	Han131124	FALSE	Pass	Pass				B, 44	H_TSP_KO---_NWKO-_1.fsa	412.585	91	483	42	5512	5505	411.972	5517	413.023	5	0.473
Analyzed	H_TSP_KO---_NWKO-_1	Sample	GS500LIZ_3730	Han131124	FALSE	Pass	Pass				B, 45	H_TSP_KO---_NWKO-_1.fsa	413.723	154	711	62	5525	5519	413.198	5529	414.073	4	0.4115
Analyzed	H_TSP_KO---_NWKO-_1	Sample	GS500LIZ_3730	Han131124	FALSE	Pass	Pass				B, 46	H_TSP_KO---_NWKO-_1.fsa	414.774	154	529	46	5537	5532	414.336	5540	415.037	3	0.3024
Analyzed	H_TSP_KO---_NWKO-_1	Sample	GS500LIZ_3730	Han131124	FALSE	Pass	Pass				B, 47	H_TSP_KO---_NWKO-_1.fsa	415.825	2539	17032	1492	5549	5540	415.037	5556	416.439	6	0.5609
Analyzed	H_TSP_KO---_NWKO-_1	Sample	GS500LIZ_3730	Han131124	FALSE	Pass	Pass				B, 48	H_TSP_KO---_NWKO-_1.fsa	416.877	397	2157	189	5561	5556	416.439	5565	417.228	5	0.4475
Analyzed	H_TSP_KO---_NWKO-_1	Sample	GS500LIZ_3730	Han131124	FALSE	Pass	Pass				B, 49	H_TSP_KO---_NWKO-_1.fsa	417.929	1094	6645	582	5573	5565	417.228	5579	418.455	6	0.5284
Analyzed	H_TSP_KO---_NWKO-_1	Sample	GS500LIZ_3730	Han131124	FALSE	Pass	Pass				B, 50	H_TSP_KO---_NWKO-_1.fsa	418.981	388	1829	160	5585	5579	418.455	5589	419.332	4	0.4115
Analyzed	H_TSP_KO---_NWKO-_1	Sample	GS500LIZ_3730	Han131124	FALSE	Pass	Pass				B, 51	H_TSP_KO---_NWKO-_1.fsa	425.126	2016	15907	1397	5655	5644	424.159	5667	426.18	7	0.6241
Analyzed	H_TSP_KO---_NWKO-_1	Sample	GS500LIZ_3730	Han131124	FALSE	Pass	Pass				B, 52	H_TSP_KO---_NWKO-_1.fsa	470.119	68	471	39	6184	6180	469.782	6190	470.625	6	0.5304
Analyzed	H_TSP_KO---_NWKO-_1	Sample	GS500LIZ_3730	Han131124	FALSE	Pass	Pass				G, 1	H_TSP_KO---_NWKO-_1.fsa	407.511	61	334	29	5454	5447	406.899	5459	407.948	4	0.3807
Analyzed	H_TSP_KO---_NWKO-_1	Sample	GS500LIZ_3730	Han131124	FALSE	Pass	Pass				G, 2	H_TSP_KO---_NWKO-_1.fsa	408.56	70	409	35	5466	5459	407.948	5474	409.26	5	0.4996
Analyzed	H_TSP_KO---_NWKO-_1	Sample	GS500LIZ_3730	Han131124	FALSE	Pass	Pass				G, 3	H_TSP_KO---_NWKO-_1.fsa	415.825	278	1806	158	5549	5541	415.125	5557	416.526	6	0.5814
Analyzed	H_TSP_KO---_NWKO-_1	Sample	GS500LIZ_3730	Han131124	FALSE	Pass	Pass				G, 4	H_TSP_KO---_NWKO-_1.fsa	416.789	57	308	26	5560	5557	416.526	5565	417.228	6	0.5906
Analyzed	H_TSP_KO---_NWKO-_1	Sample	GS500LIZ_3730	Han131124	FALSE	Pass	Pass				G, 5	H_TSP_KO---_NWKO-_1.fsa	418.017	119	859	75	5574	5565	417.228	5580	418.543	7	0.6207
Analyzed	H_TSP_KO---_NWKO-_1	Sample	GS500LIZ_3730	Han131124	FALSE	Pass	Pass				G, 6	H_TSP_KO---_NWKO-_1.fsa	418.981	61	358	31	5585	5580	418.543	5593	419.683	5	0.5166
Analyzed	H_TSP_KO---_NWKO-_1	Sample	GS500LIZ_3730	Han131124	FALSE	Pass	Pass				G, 7	H_TSP_KO---_NWKO-_1.fsa	425.038	190	1607	141	5654	5644	424.159	5672	426.62	6	0.5822
Analyzed	H_TSP_KO---_NWKO-_1	Sample	GS500LIZ_3730	Han131124	FALSE	Pass	Pass				Y, 1	H_TSP_KO---_NWKO-_1.fsa	77.3064	50	260	24	1668	1661	76.6337	1674	77.883	3	0.3218
Analyzed	H_TSP_KO---_NWKO-_1	Sample	GS500LIZ_3730	Han131124	FALSE	Pass	Pass				Y, 2	H_TSP_KO---_NWKO-_1.fsa	112.98	51	297	26	2049	2042	112.348	2059	113.883	6	0.5479
Analyzed	H_TSP_KO---_NWKO-_1	Sample	GS500LIZ_3730	Han131124	FALSE	Pass	Pass				Y, 3	H_TSP_KO---_NWKO-_1.fsa	273.632	50	172	14	3866	3860	273.122	3870	273.972	5	0.4573
Analyzed	H_TSP_KO---_NWKO-_1	Sample	GS500LIZ_3730	Han131124	FALSE	Pass	Pass				Y, 4	H_TSP_KO---_NWKO-_1.fsa	335.742	50	303	26	4588	4581	335.138	4600	336.776	5	0.4621
Analyzed	H_TSP_KO---_NWKO-_1	Sample	GS500LIZ_3730	Han131124	FALSE	Pass	Pass				Y, 5	H_TSP_KO---_NWKO-_1.fsa	407.336	72	546	47	5452	5441	406.375	5458	407.861	2	0.1992
Analyzed	H_TSP_KO---_NWKO-_1	Sample	GS500LIZ_3730	Han131124	FALSE	Pass	Pass				Y, 6	H_TSP_KO---_NWKO-_1.fsa	408.385	72	631	55	5464	5458	407.861	5477	409.522	6	0.5919
Analyzed	H_TSP_KO---_NWKO-_1	Sample	GS500LIZ_3730	Han131124	FALSE	Pass	Pass				Y, 7	H_TSP_KO---_NWKO-_1.fsa	416.001	210	1583	138	5551	5540	415.037	5557	416.526	7	0.6423
Analyzed	H_TSP_KO---_NWKO-_1	Sample	GS500LIZ_3730	Han131124	FALSE	Pass	Pass				Y, 8	H_TSP_KO---_NWKO-_1.fsa	416.965	75	286	25	5562	5557	416.526	5566	417.315	6	0.5436
Analyzed	H_TSP_KO---_NWKO-_1	Sample	GS500LIZ_3730	Han131124	FALSE	Pass	Pass				Y, 9	H_TSP_KO---_NWKO-_1.fsa	417.929	140	692	60	5573	5566	417.315	5579	418.455	5	0.4464
Analyzed	H_TSP_KO---_NWKO-_1	Sample	GS500LIZ_3730	Han131124	FALSE	Pass	Pass				Y, 10	H_TSP_KO---_NWKO-_1.fsa	418.806	56	280	24	5583	5579	418.455	5595	419.858	4	0.4055
Analyzed	H_TSP_KO---_NWKO-_1	Sample	GS500LIZ_3730	Han131124	FALSE	Pass	Pass				Y, 11	H_TSP_KO---_NWKO-_1.fsa	425.038	189	1650	144	5654	5643	424.072	5665	426.004	7	0.6347
Analyzed	H_TSP_KO---_NWKO-_1	Sample	GS500LIZ_3730	Han131124	FALSE	Pass	Pass				Y, 12	H_TSP_KO---_NWKO-_1.fsa	447.344	50	161	14	5907	5902	446.901	5913	447.875	4	0.415
Analyzed	H_TSP_KO---_NWKO-_1	Sample	GS500LIZ_3730	Han131124	FALSE	Pass	Pass				Y, 13	H_TSP_KO---_NWKO-_1.fsa	587.526	50	156	16	7357	7350	586.804	7361	587.938	2	0.2543
Analyzed	H_TSP_KO---_NWKO-_1	Sample	GS500LIZ_3730	Han131124	FALSE	Pass	Pass				R, 1	H_TSP_KO---_NWKO-_1.fsa	75	50	336	31	1644	1638	74.4361	1650	75.5766	4	0.4158
Analyzed	H_TSP_KO---_NWKO-_1	Sample	GS500LIZ_3730	Han131124	FALSE	Pass	Pass				R, 2	H_TSP_KO---_NWKO-_1.fsa	122.243	50	237	21	2151	2144	121.604	2157	122.792	7	0.6993
Analyzed	H_TSP_KO---_NWKO-_1	Sample	GS500LIZ_3730	Han131124	FALSE	Pass	Pass				R, 3	H_TSP_KO---_NWKO-_1.fsa	247.348	55	429	36	3557	3546	246.411	3562	247.774	6	0.5195
Analyzed	H_TSP_KO---_NWKO-_1	Sample	GS500LIZ_3730	Han131124	FALSE	Pass	Pass				R, 4	H_TSP_KO---_NWKO-_1.fsa	299.746	57	430	36	4174	4167	299.154	4185	300.702	5	0.5067
Analyzed	H_TSP_KO---_NWKO-_1	Sample	GS500LIZ_3730	Han131124	FALSE	Pass	Pass				R, 5	H_TSP_KO---_NWKO-_1.fsa	305.521	50	243	21	4240	4234	304.996	4246	306.046	8	0.7729
Analyzed	H_TSP_KO---_NWKO-_1	Sample	GS500LIZ_3730	Han131124	FALSE	Pass	Pass				R, 6	H_TSP_KO---_NWKO-_1.fsa	328.316	51	275	23	4502	4496	327.796	4508	328.835	5	0.4356
Analyzed	H_TSP_KO---_NWKO-_1	Sample	GS500LIZ_3730	Han131124	FALSE	Pass	Pass				R, 7	H_TSP_KO---_NWKO-_1.fsa	339.875	59	539	46	4636	4626	339.014	4649	340.993	6	0.543
Analyzed	H_TSP_KO---_NWKO-_1	Sample	GS500LIZ_3730	Han131124	FALSE	Pass	Pass				R, 8	H_TSP_KO---_NWKO-_1.fsa	400.087	57	593	49	5369	5352	398.692	5375	400.611	8	0.7073
Analyzed	H_TSP_KO---_NWKO-_1	Sample	GS500LIZ_3730	Han131124	FALSE	Pass	Pass				R, 9	H_TSP_KO---_NWKO-_1.fsa	417.403	58	392	34	5567	5561	416.877	5573	417.929	5	0.4431
Analyzed	H_TSP_KO---_NWKO-_1	Sample	GS500LIZ_3730	Han131124	FALSE	Pass	Pass				R, 10	H_TSP_KO---_NWKO-_1.fsa	449.646	58	522	43	5933	5928	449.203	5952	451.184	2	0.23
Analyzed	H_TSP_KO---_NWKO-_1	Sample	GS500LIZ_3730	Han131124	FALSE	Pass	Pass				R, 11	H_TSP_KO---_NWKO-_1.fsa	490	59	695	65	6411	6390	488.094	6421	490.997	4	0.4309
Analyzed	H_TSP_KO---_NWKO-_1	Sample	GS500LIZ_3730	Han131124	FALSE	Pass	Pass				R, 12	H_TSP_KO---_NWKO-_1.fsa	496.306	53	175	18	6473	6469	495.89	6478	496.828	6	0.6319
Analyzed	H_TSP_KO---_NWKO-_1	Sample	GS500LIZ_3730	Han131124	FALSE	Pass	Pass				R, 13	H_TSP_KO---_NWKO-_1.fsa	565.464	52	212	21	7143	7136	564.742	7149	566.082	4	0.428
Analyzed	H_TSP_KO---_NWKO-_1	Sample	GS500LIZ_3730	Han131124	FALSE	Pass	Pass				O, 1	H_TSP_KO---_NWKO-_1.fsa	5.1471	103	820	75	884	876	4.4118	895	6.1581	6	0.6367
Analyzed	H_TSP_KO---_NWKO-_1	Sample	GS500LIZ_3730	Han131124	FALSE	Pass	Pass				O, 2	H_TSP_KO---_NWKO-_1.fsa	6.8934	75	470	43	903	895	6.1581	913	7.8125	6	0.5773
Analyzed	H_TSP_KO---_NWKO-_1	Sample	GS500LIZ_3730	Han131124	FALSE	Pass	Pass				O, 3	H_TSP_KO---_NWKO-_1.fsa	10.0184	392	2914	267	937	923	8.7316	946	10.8456	6	0.6236
Analyzed	H_TSP_KO---_NWKO-_1	Sample	GS500LIZ_3730	Han131124	FALSE	Pass	Pass				O, 4	H_TSP_KO---_NWKO-_1.fsa	13.2353	88	568	52	972	963	12.4081	977	13.6949	6	0.5658
Analyzed	H_TSP_KO---_NWKO-_1	Sample	GS500LIZ_3730	Han131124	FALSE	Pass	Pass				O, 5	H_TSP_KO---_NWKO-_1.fsa	14.614	934	7732	710	987	977	13.6949	998	15.625	6	0.6068
Analyzed	H_TSP_KO---_NWKO-_1	Sample	GS500LIZ_3730	Han131124	FALSE	Pass	Pass				O, 6	H_TSP_KO---_NWKO-_1.fsa	16.5441	2621	18677	1716	1008	998	15.625	1017	17.3713	6	0.5993
Analyzed	H_TSP_KO---_NWKO-_1	Sample	GS500LIZ_3730	Han131124	FALSE	Pass	Pass				O, 7	H_TSP_KO---_NWKO-_1.fsa	18.3824	296	2277	209	1028	1017	17.3713	1035	19.0257	8	0.7681
Analyzed	H_TSP_KO---_NWKO-_1	Sample	GS500LIZ_3730	Han131124	FALSE	Pass	Pass				O, 8	H_TSP_KO---_NWKO-_1.fsa	23.1618	935	9220	847	1080	1072	22.4265	1091	24.1728	10	0.9696
Analyzed	H_TSP_KO---_NWKO-_1	Sample	GS500LIZ_3730	Han131124	FALSE	Pass	Pass				O, 9	H_TSP_KO---_NWKO-_1.fsa	25.8272	30864	307490	28261	1109	1091	24.1728	1121	26.9301	8	0.8129
Analyzed	H_TSP_KO---_NWKO-_1	Sample	GS500LIZ_3730	Han131124	FALSE	Pass	Pass				O, 10	H_TSP_KO---_NWKO-_1.fsa	27.5735	1252	11044	1015	1128	1121	26.9301	1136	28.3088	9	0.8493
Analyzed	H_TSP_KO---_NWKO-_1	Sample	GS500LIZ_3730	Han131124	FALSE	Pass	Pass				O, 11	H_TSP_KO---_NWKO-_1.fsa	28.6765	98	304	27	1140	1136	28.3088	1146	29.2279	3	0.2805
Analyzed	H_TSP_KO---_NWKO-_1	Sample	GS500LIZ_3730	Han131124	FALSE	Pass	Pass				O, 12	H_TSP_KO---_NWKO-_1.fsa	30.6066	309	1508	138	1161	1153	29.8713	1169	31.3419	4	0.4562
Analyzed	H_TSP_KO---_NWKO-_1	Sample	GS500LIZ_3730	Han131124	FALSE	Pass	Pass				O, 13	H_TSP_KO---_NWKO-_1.fsa	33.5478	1135	10580	972	1193	1169	31.3419	1206	34.7426	8	0.7738
Analyzed	H_TSP_KO---_NWKO-_1	Sample	GS500LIZ_3730	Han131124	FALSE	Pass	Pass				O, 14	H_TSP_KO---_NWKO-_1.fsa	37.1324	1227	7233	664	1232	1223	36.3051	1240	37.8676	5	0.5102
Analyzed	H_TSP_KO---_NWKO-_1	Sample	GS500LIZ_3730	Han131124	FALSE	Pass	Pass				O, 15	H_TSP_KO---_NWKO-_1.fsa	50	1483	8934	812	1372	1363	49.1728	1380	50.7192	5	0.4852
Analyzed	H_TSP_KO---_NWKO-_1	Sample	GS500LIZ_3730	Han131124	FALSE	Pass	Pass				O, 16	H_TSP_KO---_NWKO-_1.fsa	75	1663	9234	877	1644	1636	74.2482	1652	75.7688	4	0.4717
Analyzed	H_TSP_KO---_NWKO-_1	Sample	GS500LIZ_3730	Han131124	FALSE	Pass	Pass				O, 17	H_TSP_KO---_NWKO-_1.fsa	100	1774	9338	864	1904	1896	99.23	1912	100.711	4	0.434
Analyzed	H_TSP_KO---_NWKO-_1	Sample	GS500LIZ_3730	Han131124	FALSE	Pass	Pass				O, 18	H_TSP_KO---_NWKO-_1.fsa	139	1967	10769	1061	2332	2324	138.25	2340	139.827	4	0.483
Analyzed	H_TSP_KO---_NWKO-_1	Sample	GS500LIZ_3730	Han131124	FALSE	Pass	Pass				O, 19	H_TSP_KO---_NWKO-_1.fsa	148.995	51	298	30	2430	2420	147.987	2432	149.196	4	0.403
Analyzed	H_TSP_KO---_NWKO-_1	Sample	GS500LIZ_3730	Han131124	FALSE	Pass	Pass				O, 20	H_TSP_KO---_NWKO-_1.fsa	150	1992	11298	1100	2440	2432	149.196	2448	150.754	5	0.4885
Analyzed	H_TSP_KO---_NWKO-_1	Sample	GS500LIZ_3730	Han131124	FALSE	Pass	Pass				O, 21	H_TSP_KO---_NWKO-_1.fsa	160	2007	11449	1026	2549	2541	159.286	2558	160.81	5	0.4514
Analyzed	H_TSP_KO---_NWKO-_1	Sample	GS500LIZ_3730	Han131124	FALSE	Pass	Pass				O, 22	H_TSP_KO---_NWKO-_1.fsa	199.137	51	329	28	2993	2984	198.359	2995	199.31	5	0.4319
Analyzed	H_TSP_KO---_NWKO-_1	Sample	GS500LIZ_3730	Han131124	FALSE	Pass	Pass				O, 23	H_TSP_KO---_NWKO-_1.fsa	200	2244	13042	1121	3003	2995	199.31	3012	200.772	5	0.4476
Analyzed	H_TSP_KO---_NWKO-_1	Sample	GS500LIZ_3730	Han131124	FALSE	Pass	Pass				O, 24	H_TSP_KO---_NWKO-_1.fsa	247.263	2321	14283	1216	3556	3547	246.496	3584	249.648	5	0.4596
Analyzed	H_TSP_KO---_NWKO-_1	Sample	GS500LIZ_3730	Han131124	FALSE	Pass	Pass				O, 25	H_TSP_KO---_NWKO-_1.fsa	299.069	54	307	25	4166	4156	298.222	4168	299.238	4	0.3387
Analyzed	H_TSP_KO---_NWKO-_1	Sample	GS500LIZ_3730	Han131124	FALSE	Pass	Pass				O, 26	H_TSP_KO---_NWKO-_1.fsa	300	2184	14476	1248	4177	4168	299.238	4187	300.877	5	0.5154
Analyzed	H_TSP_KO---_NWKO-_1	Sample	GS500LIZ_3730	Han131124	FALSE	Pass	Pass				O, 27	H_TSP_KO---_NWKO-_1.fsa	338.842	50	311	26	4624	4615	338.068	4626	339.014	4	0.3443
Analyzed	H_TSP_KO---_NWKO-_1	Sample	GS500LIZ_3730	Han131124	FALSE	Pass	Pass				O, 28	H_TSP_KO---_NWKO-_1.fsa	339.789	2049	14466	1243	4635	4626	339.014	4663	342.196	6	0.5415
Analyzed	H_TSP_KO---_NWKO-_1	Sample	GS500LIZ_3730	Han131124	FALSE	Pass	Pass				O, 29	H_TSP_KO---_NWKO-_1.fsa	350	2087	14949	1235	4754	4745	349.229	4773	351.543	6	0.5376
Analyzed	H_TSP_KO---_NWKO-_1	Sample	GS500LIZ_3730	Han131124	FALSE	Pass	Pass				O, 30	H_TSP_KO---_NWKO-_1.fsa	400	2130	16379	1399	5368	5358	399.182	5388	401.745	6	0.5957
Analyzed	H_TSP_KO---_NWKO-_1	Sample	GS500LIZ_3730	Han131124	FALSE	Pass	Pass				O, 31	H_TSP_KO---_NWKO-_1.fsa	450	2230	18853	1583	5937	5914	447.964	5958	451.659	7	0.6335
Analyzed	H_TSP_KO---_NWKO-_1	Sample	GS500LIZ_3730	Han131124	FALSE	Pass	Pass				O, 32	H_TSP_KO---_NWKO-_1.fsa	490	2305	20709	1976	6411	6391	488.185	6431	492.002	7	0.7622
Analyzed	H_TSP_KO---_NWKO-_1	Sample	GS500LIZ_3730	Han131124	FALSE	Pass	Pass				O, 33	H_TSP_KO---_NWKO-_1.fsa	500	2362	21498	2246	6508	6479	496.932	6534	502.68	7	0.8295
Analyzed	H_TSP_KO---_NWKO-_2	Sample	GS500LIZ_3730	Han131124	FALSE	Pass	Pass				B, 1	H_TSP_KO---_NWKO-_2.fsa	67.8627	75	423	39	1549	1543	67.3035	1552	68.1426	5	0.5063
Analyzed	H_TSP_KO---_NWKO-_2	Sample	GS500LIZ_3730	Han131124	FALSE	Pass	Pass				B, 2	H_TSP_KO---_NWKO-_2.fsa	68.6093	166	848	79	1557	1552	68.1426	1561	68.983	4	0.4238
Analyzed	H_TSP_KO---_NWKO-_2	Sample	GS500LIZ_3730	Han131124	FALSE	Pass	Pass				B, 3	H_TSP_KO---_NWKO-_2.fsa	69.5441	190	1008	94	1567	1561	68.983	1571	69.9185	4	0.4454
Analyzed	H_TSP_KO---_NWKO-_2	Sample	GS500LIZ_3730	Han131124	FALSE	Pass	Pass				B, 4	H_TSP_KO---_NWKO-_2.fsa	70.2931	130	699	65	1575	1571	69.9185	1582	70.9495	5	0.4709
Analyzed	H_TSP_KO---_NWKO-_2	Sample	GS500LIZ_3730	Han131124	FALSE	Pass	Pass				B, 5	H_TSP_KO---_NWKO-_2.fsa	75	60	288	27	1625	1619	74.4329	1629	75.3871	4	0.4243
Analyzed	H_TSP_KO---_NWKO-_2	Sample	GS500LIZ_3730	Han131124	FALSE	Pass	Pass				B, 6	H_TSP_KO---_NWKO-_2.fsa	76.2579	72	305	29	1638	1631	75.5806	1641	76.5483	4	0.3968
Analyzed	H_TSP_KO---_NWKO-_2	Sample	GS500LIZ_3730	Han131124	FALSE	Pass	Pass				B, 7	H_TSP_KO---_NWKO-_2.fsa	77.3225	360	1761	170	1649	1643	76.7418	1655	77.9032	4	0.4425
Analyzed	H_TSP_KO---_NWKO-_2	Sample	GS500LIZ_3730	Han131124	FALSE	Pass	Pass				B, 8	H_TSP_KO---_NWKO-_2.fsa	79.4518	114	572	55	1671	1665	78.871	1675	79.839	4	0.4723
Analyzed	H_TSP_KO---_NWKO-_2	Sample	GS500LIZ_3730	Han131124	FALSE	Pass	Pass				B, 9	H_TSP_KO---_NWKO-_2.fsa	80.4198	195	991	95	1681	1675	79.839	1687	81.0007	4	0.4424
Analyzed	H_TSP_KO---_NWKO-_2	Sample	GS500LIZ_3730	Han131124	FALSE	Pass	Pass				B, 10	H_TSP_KO---_NWKO-_2.fsa	81.4848	123	530	51	1692	1687	81.0007	1698	82.0657	4	0.4048
Analyzed	H_TSP_KO---_NWKO-_2	Sample	GS500LIZ_3730	Han131124	FALSE	Pass	Pass				B, 11	H_TSP_KO---_NWKO-_2.fsa	82.5498	87	394	38	1703	1698	82.0657	1707	82.9371	4	0.4389
Analyzed	H_TSP_KO---_NWKO-_2	Sample	GS500LIZ_3730	Han131124	FALSE	Pass	Pass				B, 12	H_TSP_KO---_NWKO-_2.fsa	86.6176	82	447	43	1745	1740	86.1332	1751	87.1988	4	0.4652
Analyzed	H_TSP_KO---_NWKO-_2	Sample	GS500LIZ_3730	Han131124	FALSE	Pass	Pass				B, 13	H_TSP_KO---_NWKO-_2.fsa	91.366	86	516	50	1794	1783	90.2998	1796	91.5599	5	0.5592
Analyzed	H_TSP_KO---_NWKO-_2	Sample	GS500LIZ_3730	Han131124	FALSE	Pass	Pass				B, 14	H_TSP_KO---_NWKO-_2.fsa	92.3355	134	1070	103	1804	1799	91.8508	1808	92.7233	9	0.9182
Analyzed	H_TSP_KO---_NWKO-_2	Sample	GS500LIZ_3730	Han131124	FALSE	Pass	Pass				B, 15	H_TSP_KO---_NWKO-_2.fsa	101.969	208	1020	91	1905	1900	101.521	1910	102.417	4	0.404
Analyzed	H_TSP_KO---_NWKO-_2	Sample	GS500LIZ_3730	Han131124	FALSE	Pass	Pass				B, 16	H_TSP_KO---_NWKO-_2.fsa	103.763	51	248	22	1925	1919	103.224	1929	104.122	4	0.4105
Analyzed	H_TSP_KO---_NWKO-_2	Sample	GS500LIZ_3730	Han131124	FALSE	Pass	Pass				B, 17	H_TSP_KO---_NWKO-_2.fsa	112.794	50	203	18	2025	2019	112.249	2028	113.066	4	0.3845
Analyzed	H_TSP_KO---_NWKO-_2	Sample	GS500LIZ_3730	Han131124	FALSE	Pass	Pass				B, 18	H_TSP_KO---_NWKO-_2.fsa	114.704	61	228	20	2046	2041	114.249	2049	114.977	3	0.3316
Analyzed	H_TSP_KO---_NWKO-_2	Sample	GS500LIZ_3730	Han131124	FALSE	Pass	Pass				B, 19	H_TSP_KO---_NWKO-_2.fsa	118.539	70	317	29	2088	2082	117.99	2092	118.906	4	0.3678
Analyzed	H_TSP_KO---_NWKO-_2	Sample	GS500LIZ_3730	Han131124	FALSE	Pass	Pass				B, 20	H_TSP_KO---_NWKO-_2.fsa	119.456	60	256	23	2098	2094	119.089	2104	120.006	4	0.4147
Analyzed	H_TSP_KO---_NWKO-_2	Sample	GS500LIZ_3730	Han131124	FALSE	Pass	Pass				B, 21	H_TSP_KO---_NWKO-_2.fsa	120.649	58	234	21	2111	2104	120.006	2115	121.016	3	0.3536
Analyzed	H_TSP_KO---_NWKO-_2	Sample	GS500LIZ_3730	Han131124	FALSE	Pass	Pass				B, 22	H_TSP_KO---_NWKO-_2.fsa	122.488	84	394	36	2131	2126	122.028	2135	122.857	4	0.4194
Analyzed	H_TSP_KO---_NWKO-_2	Sample	GS500LIZ_3730	Han131124	FALSE	Pass	Pass				B, 23	H_TSP_KO---_NWKO-_2.fsa	123.594	117	493	45	2143	2139	123.225	2148	124.056	4	0.3888
Analyzed	H_TSP_KO---_NWKO-_2	Sample	GS500LIZ_3730	Han131124	FALSE	Pass	Pass				B, 24	H_TSP_KO---_NWKO-_2.fsa	124.61	80	368	33	2154	2148	124.056	2159	125.072	4	0.3889
Analyzed	H_TSP_KO---_NWKO-_2	Sample	GS500LIZ_3730	Han131124	FALSE	Pass	Pass				B, 25	H_TSP_KO---_NWKO-_2.fsa	128.502	82	363	33	2196	2191	128.037	2201	128.967	4	0.4002
Analyzed	H_TSP_KO---_NWKO-_2	Sample	GS500LIZ_3730	Han131124	FALSE	Pass	Pass				B, 26	H_TSP_KO---_NWKO-_2.fsa	129.432	75	372	34	2206	2201	128.967	2212	129.991	4	0.4552
Analyzed	H_TSP_KO---_NWKO-_2	Sample	GS500LIZ_3730	Han131124	FALSE	Pass	Pass				B, 27	H_TSP_KO---_NWKO-_2.fsa	130.643	81	372	34	2219	2212	129.991	2224	131.109	4	0.4046
Analyzed	H_TSP_KO---_NWKO-_2	Sample	GS500LIZ_3730	Han131124	FALSE	Pass	Pass				B, 28	H_TSP_KO---_NWKO-_2.fsa	131.67	58	251	23	2230	2224	131.109	2235	132.137	4	0.4164
Analyzed	H_TSP_KO---_NWKO-_2	Sample	GS500LIZ_3730	Han131124	FALSE	Pass	Pass				B, 29	H_TSP_KO---_NWKO-_2.fsa	132.698	68	273	25	2241	2235	132.137	2245	133.073	3	0.3721
Analyzed	H_TSP_KO---_NWKO-_2	Sample	GS500LIZ_3730	Han131124	FALSE	Pass	Pass				B, 30	H_TSP_KO---_NWKO-_2.fsa	133.822	118	568	53	2253	2247	133.26	2258	134.291	4	0.4286
Analyzed	H_TSP_KO---_NWKO-_2	Sample	GS500LIZ_3730	Han131124	FALSE	Pass	Pass				B, 31	H_TSP_KO---_NWKO-_2.fsa	134.854	159	772	72	2264	2258	134.291	2271	135.512	4	0.4208
Analyzed	H_TSP_KO---_NWKO-_2	Sample	GS500LIZ_3730	Han131124	FALSE	Pass	Pass				B, 32	H_TSP_KO---_NWKO-_2.fsa	135.982	114	554	52	2276	2271	135.512	2282	136.547	4	0.4373
Analyzed	H_TSP_KO---_NWKO-_2	Sample	GS500LIZ_3730	Han131124	FALSE	Pass	Pass				B, 33	H_TSP_KO---_NWKO-_2.fsa	161.905	70	308	27	2544	2538	161.361	2550	162.448	4	0.3685
Analyzed	H_TSP_KO---_NWKO-_2	Sample	GS500LIZ_3730	Han131124	FALSE	Pass	Pass				B, 34	H_TSP_KO---_NWKO-_2.fsa	165.974	55	315	28	2589	2585	165.613	2594	166.425	5	0.4692
Analyzed	H_TSP_KO---_NWKO-_2	Sample	GS500LIZ_3730	Han131124	FALSE	Pass	Pass				B, 35	H_TSP_KO---_NWKO-_2.fsa	182.963	57	308	27	2779	2772	182.343	2785	183.495	4	0.4406
Analyzed	H_TSP_KO---_NWKO-_2	Sample	GS500LIZ_3730	Han131124	FALSE	Pass	Pass				B, 36	H_TSP_KO---_NWKO-_2.fsa	184.026	51	245	21	2791	2785	183.495	2795	184.38	4	0.4153
Analyzed	H_TSP_KO---_NWKO-_2	Sample	GS500LIZ_3730	Han131124	FALSE	Pass	Pass				B, 37	H_TSP_KO---_NWKO-_2.fsa	403.794	64	471	41	5360	5350	402.912	5363	404.059	7	0.64
Analyzed	H_TSP_KO---_NWKO-_2	Sample	GS500LIZ_3730	Han131124	FALSE	Pass	Pass				B, 38	H_TSP_KO---_NWKO-_2.fsa	406.444	351	3029	267	5390	5382	405.737	5397	407.062	7	0.6865
Analyzed	H_TSP_KO---_NWKO-_2	Sample	GS500LIZ_3730	Han131124	FALSE	Pass	Pass				B, 39	H_TSP_KO---_NWKO-_2.fsa	407.416	266	2007	177	5401	5397	407.062	5407	407.946	7	0.6954
Analyzed	H_TSP_KO---_NWKO-_2	Sample	GS500LIZ_3730	Han131124	FALSE	Pass	Pass				B, 40	H_TSP_KO---_NWKO-_2.fsa	408.565	617	4307	380	5414	5407	407.946	5422	409.272	6	0.5824
Analyzed	H_TSP_KO---_NWKO-_2	Sample	GS500LIZ_3730	Han131124	FALSE	Pass	Pass				B, 41	H_TSP_KO---_NWKO-_2.fsa	410.598	190	1046	92	5437	5430	409.979	5442	411.04	5	0.4946
Analyzed	H_TSP_KO---_NWKO-_2	Sample	GS500LIZ_3730	Han131124	FALSE	Pass	Pass				B, 42	H_TSP_KO---_NWKO-_2.fsa	411.659	83	442	39	5449	5442	411.04	5453	412.013	5	0.473
Analyzed	H_TSP_KO---_NWKO-_2	Sample	GS500LIZ_3730	Han131124	FALSE	Pass	Pass				B, 43	H_TSP_KO---_NWKO-_2.fsa	412.633	111	491	43	5460	5455	412.19	5465	413.075	4	0.3968
Analyzed	H_TSP_KO---_NWKO-_2	Sample	GS500LIZ_3730	Han131124	FALSE	Pass	Pass				B, 44	H_TSP_KO---_NWKO-_2.fsa	413.783	145	639	56	5473	5468	413.341	5477	414.137	4	0.3924
Analyzed	H_TSP_KO---_NWKO-_2	Sample	GS500LIZ_3730	Han131124	FALSE	Pass	Pass				B, 45	H_TSP_KO---_NWKO-_2.fsa	414.757	298	1323	117	5484	5479	414.314	5489	415.2	4	0.3847
Analyzed	H_TSP_KO---_NWKO-_2	Sample	GS500LIZ_3730	Han131124	FALSE	Pass	Pass				B, 46	H_TSP_KO---_NWKO-_2.fsa	415.82	2605	17317	1533	5496	5489	415.2	5503	416.44	6	0.5722
Analyzed	H_TSP_KO---_NWKO-_2	Sample	GS500LIZ_3730	Han131124	FALSE	Pass	Pass				B, 47	H_TSP_KO---_NWKO-_2.fsa	416.882	257	1206	106	5508	5503	416.44	5511	417.148	4	0.3958
Analyzed	H_TSP_KO---_NWKO-_2	Sample	GS500LIZ_3730	Han131124	FALSE	Pass	Pass				B, 48	H_TSP_KO---_NWKO-_2.fsa	417.946	1167	7177	635	5520	5513	417.325	5527	418.566	6	0.539
Analyzed	H_TSP_KO---_NWKO-_2	Sample	GS500LIZ_3730	Han131124	FALSE	Pass	Pass				B, 49	H_TSP_KO---_NWKO-_2.fsa	419.009	402	1799	159	5532	5527	418.566	5536	419.364	4	0.3997
Analyzed	H_TSP_KO---_NWKO-_2	Sample	GS500LIZ_3730	Han131124	FALSE	Pass	Pass				B, 50	H_TSP_KO---_NWKO-_2.fsa	425.13	1877	14820	1315	5601	5589	424.065	5611	426.019	7	0.6445
Analyzed	H_TSP_KO---_NWKO-_2	Sample	GS500LIZ_3730	Han131124	FALSE	Pass	Pass				B, 51	H_TSP_KO---_NWKO-_2.fsa	471.197	52	404	34	6137	6131	470.684	6146	471.968	7	0.6331
Analyzed	H_TSP_KO---_NWKO-_2	Sample	GS500LIZ_3730	Han131124	FALSE	Pass	Pass				B, 52	H_TSP_KO---_NWKO-_2.fsa	473.863	55	454	39	6168	6163	473.431	6173	474.296	9	0.8397
Analyzed	H_TSP_KO---_NWKO-_2	Sample	GS500LIZ_3730	Han131124	FALSE	Pass	Pass				G, 1	H_TSP_KO---_NWKO-_2.fsa	77.4193	60	275	26	1650	1643	76.7418	1656	78	4	0.3992
Analyzed	H_TSP_KO---_NWKO-_2	Sample	GS500LIZ_3730	Han131124	FALSE	Pass	Pass				G, 2	H_TSP_KO---_NWKO-_2.fsa	397.186	75	1367	113	5283	5259	395.201	5289	397.682	7	0.6452
Analyzed	H_TSP_KO---_NWKO-_2	Sample	GS500LIZ_3730	Han131124	FALSE	Pass	Pass				G, 3	H_TSP_KO---_NWKO-_2.fsa	398.013	68	814	67	5293	5289	397.682	5314	399.752	5	0.4345
Analyzed	H_TSP_KO---_NWKO-_2	Sample	GS500LIZ_3730	Han131124	FALSE	Pass	Pass				G, 4	H_TSP_KO---_NWKO-_2.fsa	408.653	64	394	34	5415	5407	407.946	5422	409.272	5	0.4458
Analyzed	H_TSP_KO---_NWKO-_2	Sample	GS500LIZ_3730	Han131124	FALSE	Pass	Pass				G, 5	H_TSP_KO---_NWKO-_2.fsa	415.997	231	1765	156	5498	5488	415.111	5506	416.705	7	0.6832
Analyzed	H_TSP_KO---_NWKO-_2	Sample	GS500LIZ_3730	Han131124	FALSE	Pass	Pass				G, 6	H_TSP_KO---_NWKO-_2.fsa	417.946	134	668	59	5520	5513	417.325	5527	418.566	4	0.4209
Analyzed	H_TSP_KO---_NWKO-_2	Sample	GS500LIZ_3730	Han131124	FALSE	Pass	Pass				G, 7	H_TSP_KO---_NWKO-_2.fsa	425.13	139	1030	91	5601	5592	424.332	5616	426.463	6	0.5658
Analyzed	H_TSP_KO---_NWKO-_2	Sample	GS500LIZ_3730	Han131124	FALSE	Pass	Pass				Y, 1	H_TSP_KO---_NWKO-_2.fsa	66.094	51	230	21	1530	1524	65.5368	1535	66.5589	2	0.2129
Analyzed	H_TSP_KO---_NWKO-_2	Sample	GS500LIZ_3730	Han131124	FALSE	Pass	Pass				Y, 2	H_TSP_KO---_NWKO-_2.fsa	147.152	53	308	31	2387	2380	146.437	2393	147.764	6	0.6928
Analyzed	H_TSP_KO---_NWKO-_2	Sample	GS500LIZ_3730	Han131124	FALSE	Pass	Pass				Y, 3	H_TSP_KO---_NWKO-_2.fsa	255.414	53	238	20	3616	3609	254.813	3621	255.843	5	0.4444
Analyzed	H_TSP_KO---_NWKO-_2	Sample	GS500LIZ_3730	Han131124	FALSE	Pass	Pass				Y, 4	H_TSP_KO---_NWKO-_2.fsa	415.908	216	1356	120	5497	5488	415.111	5504	416.528	6	0.543
Analyzed	H_TSP_KO---_NWKO-_2	Sample	GS500LIZ_3730	Han131124	FALSE	Pass	Pass				Y, 5	H_TSP_KO---_NWKO-_2.fsa	418.034	121	713	63	5521	5511	417.148	5526	418.477	7	0.6449
Analyzed	H_TSP_KO---_NWKO-_2	Sample	GS500LIZ_3730	Han131124	FALSE	Pass	Pass				Y, 6	H_TSP_KO---_NWKO-_2.fsa	418.92	61	184	16	5531	5526	418.477	5537	419.452	4	0.3825
Analyzed	H_TSP_KO---_NWKO-_2	Sample	GS500LIZ_3730	Han131124	FALSE	Pass	Pass				Y, 7	H_TSP_KO---_NWKO-_2.fsa	425.13	167	1330	118	5601	5590	424.154	5610	425.93	8	0.7941
Analyzed	H_TSP_KO---_NWKO-_2	Sample	GS500LIZ_3730	Han131124	FALSE	Pass	Pass				Y, 8	H_TSP_KO---_NWKO-_2.fsa	438.655	53	320	28	5753	5739	437.407	5758	439.101	2	0.1783
Analyzed	H_TSP_KO---_NWKO-_2	Sample	GS500LIZ_3730	Han131124	FALSE	Pass	Pass				Y, 9	H_TSP_KO---_NWKO-_2.fsa	515.521	52	342	35	6594	6584	514.479	6599	516.042	5	0.5639
Analyzed	H_TSP_KO---_NWKO-_2	Sample	GS500LIZ_3730	Han131124	FALSE	Pass	Pass				R, 1	H_TSP_KO---_NWKO-_2.fsa	99.9029	58	260	24	1882	1876	99.3204	1888	100.447	3	0.3659
Analyzed	H_TSP_KO---_NWKO-_2	Sample	GS500LIZ_3730	Han131124	FALSE	Pass	Pass				R, 2	H_TSP_KO---_NWKO-_2.fsa	120.924	60	552	50	2114	2103	119.914	2119	121.384	11	1.0103
Analyzed	H_TSP_KO---_NWKO-_2	Sample	GS500LIZ_3730	Han131124	FALSE	Pass	Pass				R, 3	H_TSP_KO---_NWKO-_2.fsa	121.936	65	478	43	2125	2119	121.384	2128	122.212	5	0.5223
Analyzed	H_TSP_KO---_NWKO-_2	Sample	GS500LIZ_3730	Han131124	FALSE	Pass	Pass				R, 4	H_TSP_KO---_NWKO-_2.fsa	122.488	51	289	26	2131	2128	122.212	2139	123.225	3	0.3132
Analyzed	H_TSP_KO---_NWKO-_2	Sample	GS500LIZ_3730	Han131124	FALSE	Pass	Pass				R, 5	H_TSP_KO---_NWKO-_2.fsa	150.095	50	602	59	2416	2401	148.578	2428	151.236	6	0.6271
Analyzed	H_TSP_KO---_NWKO-_2	Sample	GS500LIZ_3730	Han131124	FALSE	Pass	Pass				R, 6	H_TSP_KO---_NWKO-_2.fsa	204.584	59	236	20	3026	3019	203.979	3032	205.103	4	0.3639
Analyzed	H_TSP_KO---_NWKO-_2	Sample	GS500LIZ_3730	Han131124	FALSE	Pass	Pass				R, 7	H_TSP_KO---_NWKO-_2.fsa	247.254	60	331	28	3521	3515	246.739	3533	248.285	4	0.3519
Analyzed	H_TSP_KO---_NWKO-_2	Sample	GS500LIZ_3730	Han131124	FALSE	Pass	Pass				R, 8	H_TSP_KO---_NWKO-_2.fsa	284.37	53	164	14	3954	3947	283.771	3958	284.712	3	0.289
Analyzed	H_TSP_KO---_NWKO-_2	Sample	GS500LIZ_3730	Han131124	FALSE	Pass	Pass				R, 9	H_TSP_KO---_NWKO-_2.fsa	299.829	65	356	30	4135	4129	299.317	4141	300.353	7	0.6332
Analyzed	H_TSP_KO---_NWKO-_2	Sample	GS500LIZ_3730	Han131124	FALSE	Pass	Pass				R, 10	H_TSP_KO---_NWKO-_2.fsa	350	53	338	28	4710	4703	349.396	4716	350.492	6	0.549
Analyzed	H_TSP_KO---_NWKO-_2	Sample	GS500LIZ_3730	Han131124	FALSE	Pass	Pass				R, 11	H_TSP_KO---_NWKO-_2.fsa	359.194	54	226	18	4822	4816	358.701	4828	359.687	5	0.4854
Analyzed	H_TSP_KO---_NWKO-_2	Sample	GS500LIZ_3730	Han131124	FALSE	Pass	Pass				R, 12	H_TSP_KO---_NWKO-_2.fsa	367.002	50	171	14	4917	4910	366.426	4921	367.331	3	0.3154
Analyzed	H_TSP_KO---_NWKO-_2	Sample	GS500LIZ_3730	Han131124	FALSE	Pass	Pass				R, 13	H_TSP_KO---_NWKO-_2.fsa	369.881	58	233	19	4952	4945	369.305	4958	370.375	9	0.7992
Analyzed	H_TSP_KO---_NWKO-_2	Sample	GS500LIZ_3730	Han131124	FALSE	Pass	Pass				R, 14	H_TSP_KO---_NWKO-_2.fsa	372.267	57	263	21	4981	4971	371.445	4986	372.679	6	0.4938
Analyzed	H_TSP_KO---_NWKO-_2	Sample	GS500LIZ_3730	Han131124	FALSE	Pass	Pass				R, 15	H_TSP_KO---_NWKO-_2.fsa	400.176	52	431	36	5319	5308	399.255	5325	400.706	6	0.592
Analyzed	H_TSP_KO---_NWKO-_2	Sample	GS500LIZ_3730	Han131124	FALSE	Pass	Pass				R, 16	H_TSP_KO---_NWKO-_2.fsa	416.351	60	357	31	5502	5495	415.731	5508	416.882	3	0.3365
Analyzed	H_TSP_KO---_NWKO-_2	Sample	GS500LIZ_3730	Han131124	FALSE	Pass	Pass				R, 17	H_TSP_KO---_NWKO-_2.fsa	417.06	76	306	27	5510	5508	416.882	5520	417.946	5	0.499
Analyzed	H_TSP_KO---_NWKO-_2	Sample	GS500LIZ_3730	Han131124	FALSE	Pass	Pass				R, 18	H_TSP_KO---_NWKO-_2.fsa	425.93	50	299	26	5610	5603	425.308	5622	426.996	4	0.3598
Analyzed	H_TSP_KO---_NWKO-_2	Sample	GS500LIZ_3730	Han131124	FALSE	Pass	Pass				R, 19	H_TSP_KO---_NWKO-_2.fsa	490.201	51	336	33	6351	6348	489.908	6360	491.109	2	0.2811
Analyzed	H_TSP_KO---_NWKO-_2	Sample	GS500LIZ_3730	Han131124	FALSE	Pass	Pass				O, 1	H_TSP_KO---_NWKO-_2.fsa	5.0738	108	851	78	867	860	4.428	879	6.1808	7	0.6927
Analyzed	H_TSP_KO---_NWKO-_2	Sample	GS500LIZ_3730	Han131124	FALSE	Pass	Pass				O, 2	H_TSP_KO---_NWKO-_2.fsa	7.0111	93	571	52	888	879	6.1808	896	7.7491	5	0.5435
Analyzed	H_TSP_KO---_NWKO-_2	Sample	GS500LIZ_3730	Han131124	FALSE	Pass	Pass				O, 3	H_TSP_KO---_NWKO-_2.fsa	10.0554	455	3233	298	921	911	9.1328	930	10.8856	6	0.6241
Analyzed	H_TSP_KO---_NWKO-_2	Sample	GS500LIZ_3730	Han131124	FALSE	Pass	Pass				O, 4	H_TSP_KO---_NWKO-_2.fsa	13.4686	68	293	27	958	950	12.7306	962	13.8376	4	0.4019
Analyzed	H_TSP_KO---_NWKO-_2	Sample	GS500LIZ_3730	Han131124	FALSE	Pass	Pass				O, 5	H_TSP_KO---_NWKO-_2.fsa	14.6679	983	7310	674	971	962	13.8376	983	15.7749	6	0.5943
Analyzed	H_TSP_KO---_NWKO-_2	Sample	GS500LIZ_3730	Han131124	FALSE	Pass	Pass				O, 6	H_TSP_KO---_NWKO-_2.fsa	16.6974	2993	20775	1916	993	983	15.7749	1002	17.5277	6	0.5961
Analyzed	H_TSP_KO---_NWKO-_2	Sample	GS500LIZ_3730	Han131124	FALSE	Pass	Pass				O, 7	H_TSP_KO---_NWKO-_2.fsa	18.3579	330	2440	225	1011	1002	17.5277	1019	19.0959	7	0.7215
Analyzed	H_TSP_KO---_NWKO-_2	Sample	GS500LIZ_3730	Han131124	FALSE	Pass	Pass				O, 8	H_TSP_KO---_NWKO-_2.fsa	23.2472	1612	16931	1561	1064	1055	22.417	1077	24.4465	11	1.0591
Analyzed	H_TSP_KO---_NWKO-_2	Sample	GS500LIZ_3730	Han131124	FALSE	Pass	Pass				O, 9	H_TSP_KO---_NWKO-_2.fsa	25.9225	31100	329319	30379	1093	1077	24.4465	1105	27.0295	9	0.8678
Analyzed	H_TSP_KO---_NWKO-_2	Sample	GS500LIZ_3730	Han131124	FALSE	Pass	Pass				O, 10	H_TSP_KO---_NWKO-_2.fsa	27.583	3337	32772	3023	1111	1105	27.0295	1121	28.5055	10	0.9714
Analyzed	H_TSP_KO---_NWKO-_2	Sample	GS500LIZ_3730	Han131124	FALSE	Pass	Pass				O, 11	H_TSP_KO---_NWKO-_2.fsa	28.7823	415	2100	193	1124	1121	28.5055	1130	29.3358	5	0.4666
Analyzed	H_TSP_KO---_NWKO-_2	Sample	GS500LIZ_3730	Han131124	FALSE	Pass	Pass				O, 12	H_TSP_KO---_NWKO-_2.fsa	30.7196	188	740	68	1145	1138	30.0738	1151	31.2731	3	0.3642
Analyzed	H_TSP_KO---_NWKO-_2	Sample	GS500LIZ_3730	Han131124	FALSE	Pass	Pass				O, 13	H_TSP_KO---_NWKO-_2.fsa	33.5793	1325	12423	1146	1176	1164	32.4723	1190	34.8708	8	0.8031
Analyzed	H_TSP_KO---_NWKO-_2	Sample	GS500LIZ_3730	Han131124	FALSE	Pass	Pass				O, 14	H_TSP_KO---_NWKO-_2.fsa	37.1771	1421	8465	780	1215	1206	36.3469	1224	38.0074	5	0.5203
Analyzed	H_TSP_KO---_NWKO-_2	Sample	GS500LIZ_3730	Han131124	FALSE	Pass	Pass				O, 15	H_TSP_KO---_NWKO-_2.fsa	50	1659	9868	899	1354	1346	49.262	1362	50.7204	5	0.4857
Analyzed	H_TSP_KO---_NWKO-_2	Sample	GS500LIZ_3730	Han131124	FALSE	Pass	Pass				O, 16	H_TSP_KO---_NWKO-_2.fsa	75	1880	10532	1005	1625	1616	74.1495	1632	75.6773	5	0.4812
Analyzed	H_TSP_KO---_NWKO-_2	Sample	GS500LIZ_3730	Han131124	FALSE	Pass	Pass				O, 17	H_TSP_KO---_NWKO-_2.fsa	100	2027	11054	1030	1883	1875	99.2234	1891	100.715	4	0.4623
Analyzed	H_TSP_KO---_NWKO-_2	Sample	GS500LIZ_3730	Han131124	FALSE	Pass	Pass				O, 18	H_TSP_KO---_NWKO-_2.fsa	101.79	54	458	41	1903	1900	101.521	1915	102.865	7	0.684
Analyzed	H_TSP_KO---_NWKO-_2	Sample	GS500LIZ_3730	Han131124	FALSE	Pass	Pass				O, 19	H_TSP_KO---_NWKO-_2.fsa	139	2249	12538	1242	2308	2299	138.15	2316	139.834	4	0.4923
Analyzed	H_TSP_KO---_NWKO-_2	Sample	GS500LIZ_3730	Han131124	FALSE	Pass	Pass				O, 20	H_TSP_KO---_NWKO-_2.fsa	150	2381	13041	1284	2415	2406	149.087	2423	150.761	4	0.4906
Analyzed	H_TSP_KO---_NWKO-_2	Sample	GS500LIZ_3730	Han131124	FALSE	Pass	Pass				O, 21	H_TSP_KO---_NWKO-_2.fsa	160	2405	13370	1209	2523	2515	159.279	2531	160.726	5	0.4536
Analyzed	H_TSP_KO---_NWKO-_2	Sample	GS500LIZ_3730	Han131124	FALSE	Pass	Pass				O, 22	H_TSP_KO---_NWKO-_2.fsa	199.129	51	233	20	2963	2956	198.519	2965	199.304	5	0.4357
Analyzed	H_TSP_KO---_NWKO-_2	Sample	GS500LIZ_3730	Han131124	FALSE	Pass	Pass				O, 23	H_TSP_KO---_NWKO-_2.fsa	200	2586	15197	1318	2973	2965	199.304	2982	200.779	5	0.4621
Analyzed	H_TSP_KO---_NWKO-_2	Sample	GS500LIZ_3730	Han131124	FALSE	Pass	Pass				O, 24	H_TSP_KO---_NWKO-_2.fsa	247.34	2709	16801	1443	3522	3513	246.567	3532	248.2	5	0.4759
Analyzed	H_TSP_KO---_NWKO-_2	Sample	GS500LIZ_3730	Han131124	FALSE	Pass	Pass				O, 25	H_TSP_KO---_NWKO-_2.fsa	299.061	59	322	27	4126	4117	298.293	4128	299.232	4	0.3413
Analyzed	H_TSP_KO---_NWKO-_2	Sample	GS500LIZ_3730	Han131124	FALSE	Pass	Pass				O, 26	H_TSP_KO---_NWKO-_2.fsa	300	2580	16828	1461	4137	4128	299.232	4147	300.883	5	0.5089
Analyzed	H_TSP_KO---_NWKO-_2	Sample	GS500LIZ_3730	Han131124	FALSE	Pass	Pass				O, 27	H_TSP_KO---_NWKO-_2.fsa	339.797	2421	17309	1500	4592	4582	338.93	4603	340.75	6	0.5572
Analyzed	H_TSP_KO---_NWKO-_2	Sample	GS500LIZ_3730	Han131124	FALSE	Pass	Pass				O, 28	H_TSP_KO---_NWKO-_2.fsa	350	2383	17374	1462	4710	4700	349.137	4720	350.82	6	0.5609
Analyzed	H_TSP_KO---_NWKO-_2	Sample	GS500LIZ_3730	Han131124	FALSE	Pass	Pass				O, 29	H_TSP_KO---_NWKO-_2.fsa	400	2510	19430	1661	5317	5306	399.089	5328	400.97	6	0.5961
Analyzed	H_TSP_KO---_NWKO-_2	Sample	GS500LIZ_3730	Han131124	FALSE	Pass	Pass				O, 30	H_TSP_KO---_NWKO-_2.fsa	450	2606	21522	1824	5880	5860	448.211	5899	451.517	7	0.6314
Analyzed	H_TSP_KO---_NWKO-_2	Sample	GS500LIZ_3730	Han131124	FALSE	Pass	Pass				O, 31	H_TSP_KO---_NWKO-_2.fsa	490	2738	24342	2375	6349	6327	487.983	6381	493.252	7	0.7736
Analyzed	H_TSP_KO---_NWKO-_2	Sample	GS500LIZ_3730	Han131124	FALSE	Pass	Pass				O, 32	H_TSP_KO---_NWKO-_2.fsa	500	2724	24847	2619	6445	6424	497.749	6475	503.125	8	0.874
Analyzed	H_TSP_KO---_NWKO-_3	Sample	GS500LIZ_3730	Han131124	FALSE	Pass	Pass				B, 1	H_TSP_KO---_NWKO-_3.fsa	67.966	75	335	31	1563	1557	67.4072	1565	68.1524	4	0.3962
Analyzed	H_TSP_KO---_NWKO-_3	Sample	GS500LIZ_3730	Han131124	FALSE	Pass	Pass				B, 2	H_TSP_KO---_NWKO-_3.fsa	68.712	134	741	69	1571	1565	68.1524	1575	69.0854	5	0.5058
Analyzed	H_TSP_KO---_NWKO-_3	Sample	GS500LIZ_3730	Han131124	FALSE	Pass	Pass				B, 3	H_TSP_KO---_NWKO-_3.fsa	69.646	174	977	91	1581	1575	69.0854	1585	70.02	5	0.4791
Analyzed	H_TSP_KO---_NWKO-_3	Sample	GS500LIZ_3730	Han131124	FALSE	Pass	Pass				B, 4	H_TSP_KO---_NWKO-_3.fsa	70.3943	100	515	48	1589	1585	70.02	1596	71.0499	4	0.4237
Analyzed	H_TSP_KO---_NWKO-_3	Sample	GS500LIZ_3730	Han131124	FALSE	Pass	Pass				B, 5	H_TSP_KO---_NWKO-_3.fsa	76.2544	68	327	31	1651	1646	75.7719	1657	76.8333	4	0.4313
Analyzed	H_TSP_KO---_NWKO-_3	Sample	GS500LIZ_3730	Han131124	FALSE	Pass	Pass				B, 6	H_TSP_KO---_NWKO-_3.fsa	77.4123	341	1718	165	1663	1657	76.8333	1669	77.9912	4	0.4634
Analyzed	H_TSP_KO---_NWKO-_3	Sample	GS500LIZ_3730	Han131124	FALSE	Pass	Pass				B, 7	H_TSP_KO---_NWKO-_3.fsa	79.6316	102	470	45	1686	1680	79.0526	1689	79.921	4	0.4024
Analyzed	H_TSP_KO---_NWKO-_3	Sample	GS500LIZ_3730	Han131124	FALSE	Pass	Pass				B, 8	H_TSP_KO---_NWKO-_3.fsa	80.4035	106	554	53	1694	1689	79.921	1700	80.9825	4	0.4284
Analyzed	H_TSP_KO---_NWKO-_3	Sample	GS500LIZ_3730	Han131124	FALSE	Pass	Pass				B, 9	H_TSP_KO---_NWKO-_3.fsa	81.5614	76	331	31	1706	1700	80.9825	1711	82.0439	4	0.4002
Analyzed	H_TSP_KO---_NWKO-_3	Sample	GS500LIZ_3730	Han131124	FALSE	Pass	Pass				B, 10	H_TSP_KO---_NWKO-_3.fsa	82.6229	103	446	43	1717	1713	82.2369	1722	83.1054	4	0.4242
Analyzed	H_TSP_KO---_NWKO-_3	Sample	GS500LIZ_3730	Han131124	FALSE	Pass	Pass				B, 11	H_TSP_KO---_NWKO-_3.fsa	91.4056	96	689	66	1808	1803	90.9229	1811	91.6952	5	0.5335
Analyzed	H_TSP_KO---_NWKO-_3	Sample	GS500LIZ_3730	Han131124	FALSE	Pass	Pass				B, 12	H_TSP_KO---_NWKO-_3.fsa	92.3709	161	1766	170	1818	1811	91.6952	1829	93.4329	10	0.9761
Analyzed	H_TSP_KO---_NWKO-_3	Sample	GS500LIZ_3730	Han131124	FALSE	Pass	Pass				B, 13	H_TSP_KO---_NWKO-_3.fsa	102.046	160	899	80	1920	1914	101.512	1925	102.491	4	0.4167
Analyzed	H_TSP_KO---_NWKO-_3	Sample	GS500LIZ_3730	Han131124	FALSE	Pass	Pass				B, 14	H_TSP_KO---_NWKO-_3.fsa	102.848	66	335	29	1929	1925	102.491	1934	103.294	4	0.3899
Analyzed	H_TSP_KO---_NWKO-_3	Sample	GS500LIZ_3730	Han131124	FALSE	Pass	Pass				B, 15	H_TSP_KO---_NWKO-_3.fsa	103.919	56	312	27	1941	1934	103.294	1946	104.365	5	0.4662
Analyzed	H_TSP_KO---_NWKO-_3	Sample	GS500LIZ_3730	Han131124	FALSE	Pass	Pass				B, 16	H_TSP_KO---_NWKO-_3.fsa	112.81	50	213	19	2040	2036	112.449	2045	113.262	4	0.3976
Analyzed	H_TSP_KO---_NWKO-_3	Sample	GS500LIZ_3730	Han131124	FALSE	Pass	Pass				B, 17	H_TSP_KO---_NWKO-_3.fsa	114.801	67	294	26	2062	2056	114.257	2066	115.164	4	0.4108
Analyzed	H_TSP_KO---_NWKO-_3	Sample	GS500LIZ_3730	Han131124	FALSE	Pass	Pass				B, 18	H_TSP_KO---_NWKO-_3.fsa	116.798	53	259	23	2084	2082	116.616	2087	117.07	3	0.3522
Analyzed	H_TSP_KO---_NWKO-_3	Sample	GS500LIZ_3730	Han131124	FALSE	Pass	Pass				B, 19	H_TSP_KO---_NWKO-_3.fsa	117.707	54	294	26	2094	2089	117.252	2098	118.072	3	0.3424
Analyzed	H_TSP_KO---_NWKO-_3	Sample	GS500LIZ_3730	Han131124	FALSE	Pass	Pass				B, 20	H_TSP_KO---_NWKO-_3.fsa	118.436	54	279	25	2102	2098	118.072	2107	118.892	4	0.4373
Analyzed	H_TSP_KO---_NWKO-_3	Sample	GS500LIZ_3730	Han131124	FALSE	Pass	Pass				B, 21	H_TSP_KO---_NWKO-_3.fsa	119.621	78	348	31	2115	2109	119.074	2120	120.078	4	0.4077
Analyzed	H_TSP_KO---_NWKO-_3	Sample	GS500LIZ_3730	Han131124	FALSE	Pass	Pass				B, 22	H_TSP_KO---_NWKO-_3.fsa	120.626	62	240	21	2126	2120	120.078	2129	120.9	3	0.337
Analyzed	H_TSP_KO---_NWKO-_3	Sample	GS500LIZ_3730	Han131124	FALSE	Pass	Pass				B, 23	H_TSP_KO---_NWKO-_3.fsa	123.65	66	313	28	2159	2154	123.191	2164	124.11	4	0.4043
Analyzed	H_TSP_KO---_NWKO-_3	Sample	GS500LIZ_3730	Han131124	FALSE	Pass	Pass				B, 24	H_TSP_KO---_NWKO-_3.fsa	124.661	73	393	36	2170	2164	124.11	2176	125.214	4	0.4404
Analyzed	H_TSP_KO---_NWKO-_3	Sample	GS500LIZ_3730	Han131124	FALSE	Pass	Pass				B, 25	H_TSP_KO---_NWKO-_3.fsa	128.538	101	407	37	2212	2206	127.982	2216	128.908	4	0.371
Analyzed	H_TSP_KO---_NWKO-_3	Sample	GS500LIZ_3730	Han131124	FALSE	Pass	Pass				B, 26	H_TSP_KO---_NWKO-_3.fsa	129.557	106	466	43	2223	2218	129.093	2229	130.114	4	0.3974
Analyzed	H_TSP_KO---_NWKO-_3	Sample	GS500LIZ_3730	Han131124	FALSE	Pass	Pass				B, 27	H_TSP_KO---_NWKO-_3.fsa	130.578	90	409	37	2234	2229	130.114	2239	131.043	4	0.4173
Analyzed	H_TSP_KO---_NWKO-_3	Sample	GS500LIZ_3730	Han131124	FALSE	Pass	Pass				B, 28	H_TSP_KO---_NWKO-_3.fsa	131.694	66	257	23	2246	2241	131.229	2250	132.066	3	0.342
Analyzed	H_TSP_KO---_NWKO-_3	Sample	GS500LIZ_3730	Han131124	FALSE	Pass	Pass				B, 29	H_TSP_KO---_NWKO-_3.fsa	132.719	69	335	31	2257	2250	132.066	2260	132.998	5	0.467
Analyzed	H_TSP_KO---_NWKO-_3	Sample	GS500LIZ_3730	Han131124	FALSE	Pass	Pass				B, 30	H_TSP_KO---_NWKO-_3.fsa	133.839	134	585	54	2269	2263	133.278	2274	134.306	3	0.3705
Analyzed	H_TSP_KO---_NWKO-_3	Sample	GS500LIZ_3730	Han131124	FALSE	Pass	Pass				B, 31	H_TSP_KO---_NWKO-_3.fsa	134.961	136	663	62	2281	2274	134.306	2285	135.335	4	0.4186
Analyzed	H_TSP_KO---_NWKO-_3	Sample	GS500LIZ_3730	Han131124	FALSE	Pass	Pass				B, 32	H_TSP_KO---_NWKO-_3.fsa	135.991	118	594	55	2292	2287	135.523	2297	136.46	4	0.446
Analyzed	H_TSP_KO---_NWKO-_3	Sample	GS500LIZ_3730	Han131124	FALSE	Pass	Pass				B, 33	H_TSP_KO---_NWKO-_3.fsa	138.152	51	227	21	2315	2310	137.682	2319	138.529	3	0.3439
Analyzed	H_TSP_KO---_NWKO-_3	Sample	GS500LIZ_3730	Han131124	FALSE	Pass	Pass				B, 34	H_TSP_KO---_NWKO-_3.fsa	139	56	251	24	2324	2319	138.529	2328	139.418	3	0.3583
Analyzed	H_TSP_KO---_NWKO-_3	Sample	GS500LIZ_3730	Han131124	FALSE	Pass	Pass				B, 35	H_TSP_KO---_NWKO-_3.fsa	165.767	63	348	31	2604	2602	165.587	2609	166.216	5	0.5184
Analyzed	H_TSP_KO---_NWKO-_3	Sample	GS500LIZ_3730	Han131124	FALSE	Pass	Pass				B, 36	H_TSP_KO---_NWKO-_3.fsa	398.177	62	370	30	5316	5313	397.929	5319	398.426	3	0.3254
Analyzed	H_TSP_KO---_NWKO-_3	Sample	GS500LIZ_3730	Han131124	FALSE	Pass	Pass				B, 37	H_TSP_KO---_NWKO-_3.fsa	399.089	65	277	22	5327	5325	398.923	5329	399.254	2	0.2388
Analyzed	H_TSP_KO---_NWKO-_3	Sample	GS500LIZ_3730	Han131124	FALSE	Pass	Pass				B, 38	H_TSP_KO---_NWKO-_3.fsa	402.036	78	561	49	5361	5352	401.239	5368	402.655	7	0.6685
Analyzed	H_TSP_KO---_NWKO-_3	Sample	GS500LIZ_3730	Han131124	FALSE	Pass	Pass				B, 39	H_TSP_KO---_NWKO-_3.fsa	406.464	493	4423	391	5411	5402	405.667	5417	406.996	8	0.7251
Analyzed	H_TSP_KO---_NWKO-_3	Sample	GS500LIZ_3730	Han131124	FALSE	Pass	Pass				B, 40	H_TSP_KO---_NWKO-_3.fsa	407.439	358	2912	258	5422	5417	406.996	5428	407.971	8	0.7554
Analyzed	H_TSP_KO---_NWKO-_3	Sample	GS500LIZ_3730	Han131124	FALSE	Pass	Pass				B, 41	H_TSP_KO---_NWKO-_3.fsa	408.503	410	2885	255	5434	5428	407.971	5441	409.124	6	0.5961
Analyzed	H_TSP_KO---_NWKO-_3	Sample	GS500LIZ_3730	Han131124	FALSE	Pass	Pass				B, 42	H_TSP_KO---_NWKO-_3.fsa	410.543	124	739	65	5457	5451	410.011	5464	411.165	5	0.5284
Analyzed	H_TSP_KO---_NWKO-_3	Sample	GS500LIZ_3730	Han131124	FALSE	Pass	Pass				B, 43	H_TSP_KO---_NWKO-_3.fsa	411.608	64	277	24	5469	5464	411.165	5473	411.963	4	0.4064
Analyzed	H_TSP_KO---_NWKO-_3	Sample	GS500LIZ_3730	Han131124	FALSE	Pass	Pass				B, 44	H_TSP_KO---_NWKO-_3.fsa	412.585	97	475	42	5480	5473	411.963	5485	413.029	4	0.4404
Analyzed	H_TSP_KO---_NWKO-_3	Sample	GS500LIZ_3730	Han131124	FALSE	Pass	Pass				B, 45	H_TSP_KO---_NWKO-_3.fsa	413.739	191	892	79	5493	5487	413.206	5497	414.094	4	0.423
Analyzed	H_TSP_KO---_NWKO-_3	Sample	GS500LIZ_3730	Han131124	FALSE	Pass	Pass				B, 46	H_TSP_KO---_NWKO-_3.fsa	414.805	154	588	52	5505	5500	414.361	5508	415.071	3	0.3465
Analyzed	H_TSP_KO---_NWKO-_3	Sample	GS500LIZ_3730	Han131124	FALSE	Pass	Pass				B, 47	H_TSP_KO---_NWKO-_3.fsa	415.871	2963	20499	1821	5517	5508	415.071	5524	416.493	6	0.5889
Analyzed	H_TSP_KO---_NWKO-_3	Sample	GS500LIZ_3730	Han131124	FALSE	Pass	Pass				B, 48	H_TSP_KO---_NWKO-_3.fsa	416.849	326	1627	144	5528	5524	416.493	5533	417.293	4	0.4426
Analyzed	H_TSP_KO---_NWKO-_3	Sample	GS500LIZ_3730	Han131124	FALSE	Pass	Pass				B, 49	H_TSP_KO---_NWKO-_3.fsa	417.916	1386	8668	770	5540	5533	417.293	5547	418.538	6	0.5493
Analyzed	H_TSP_KO---_NWKO-_3	Sample	GS500LIZ_3730	Han131124	FALSE	Pass	Pass				B, 50	H_TSP_KO---_NWKO-_3.fsa	418.983	384	1875	166	5552	5547	418.538	5557	419.427	4	0.4324
Analyzed	H_TSP_KO---_NWKO-_3	Sample	GS500LIZ_3730	Han131124	FALSE	Pass	Pass				B, 51	H_TSP_KO---_NWKO-_3.fsa	425.125	2444	20224	1802	5621	5604	423.611	5638	426.641	7	0.6607
Analyzed	H_TSP_KO---_NWKO-_3	Sample	GS500LIZ_3730	Han131124	FALSE	Pass	Pass				B, 52	H_TSP_KO---_NWKO-_3.fsa	472.416	55	485	41	6170	6163	471.814	6175	472.848	9	0.809
Analyzed	H_TSP_KO---_NWKO-_3	Sample	GS500LIZ_3730	Han131124	FALSE	Pass	Pass				G, 1	H_TSP_KO---_NWKO-_3.fsa	397.763	52	1284	106	5311	5283	395.445	5335	399.751	18	1.5647
Analyzed	H_TSP_KO---_NWKO-_3	Sample	GS500LIZ_3730	Han131124	FALSE	Pass	Pass				G, 2	H_TSP_KO---_NWKO-_3.fsa	415.96	225	1707	151	5518	5508	415.071	5525	416.582	7	0.6443
Analyzed	H_TSP_KO---_NWKO-_3	Sample	GS500LIZ_3730	Han131124	FALSE	Pass	Pass				G, 3	H_TSP_KO---_NWKO-_3.fsa	416.76	57	311	27	5527	5525	416.582	5532	417.204	4	0.4239
Analyzed	H_TSP_KO---_NWKO-_3	Sample	GS500LIZ_3730	Han131124	FALSE	Pass	Pass				G, 4	H_TSP_KO---_NWKO-_3.fsa	417.916	128	908	80	5540	5532	417.204	5547	418.538	5	0.503
Analyzed	H_TSP_KO---_NWKO-_3	Sample	GS500LIZ_3730	Han131124	FALSE	Pass	Pass				G, 5	H_TSP_KO---_NWKO-_3.fsa	419.161	60	392	34	5554	5547	418.538	5560	419.694	6	0.5976
Analyzed	H_TSP_KO---_NWKO-_3	Sample	GS500LIZ_3730	Han131124	FALSE	Pass	Pass				G, 6	H_TSP_KO---_NWKO-_3.fsa	425.215	150	1085	96	5622	5612	424.324	5632	426.106	7	0.6837
Analyzed	H_TSP_KO---_NWKO-_3	Sample	GS500LIZ_3730	Han131124	FALSE	Pass	Pass				Y, 1	H_TSP_KO---_NWKO-_3.fsa	128.538	51	204	18	2212	2205	127.89	2217	129.001	7	0.6875
Analyzed	H_TSP_KO---_NWKO-_3	Sample	GS500LIZ_3730	Han131124	FALSE	Pass	Pass				Y, 2	H_TSP_KO---_NWKO-_3.fsa	188.269	50	159	13	2857	2854	188.005	2865	188.973	2	0.176
Analyzed	H_TSP_KO---_NWKO-_3	Sample	GS500LIZ_3730	Han131124	FALSE	Pass	Pass				Y, 3	H_TSP_KO---_NWKO-_3.fsa	209.653	52	275	23	3103	3096	209.05	3109	210.17	3	0.2948
Analyzed	H_TSP_KO---_NWKO-_3	Sample	GS500LIZ_3730	Han131124	FALSE	Pass	Pass				Y, 4	H_TSP_KO---_NWKO-_3.fsa	263.47	54	296	25	3730	3723	262.871	3736	263.983	7	0.6744
Analyzed	H_TSP_KO---_NWKO-_3	Sample	GS500LIZ_3730	Han131124	FALSE	Pass	Pass				Y, 5	H_TSP_KO---_NWKO-_3.fsa	355.494	59	273	22	4798	4791	354.92	4804	355.987	6	0.5533
Analyzed	H_TSP_KO---_NWKO-_3	Sample	GS500LIZ_3730	Han131124	FALSE	Pass	Pass				Y, 6	H_TSP_KO---_NWKO-_3.fsa	357.628	50	329	27	4824	4814	356.807	4828	357.956	9	0.7386
Analyzed	H_TSP_KO---_NWKO-_3	Sample	GS500LIZ_3730	Han131124	FALSE	Pass	Pass				Y, 7	H_TSP_KO---_NWKO-_3.fsa	369.212	55	200	16	4965	4961	368.883	4971	369.705	3	0.2808
Analyzed	H_TSP_KO---_NWKO-_3	Sample	GS500LIZ_3730	Han131124	FALSE	Pass	Pass				Y, 8	H_TSP_KO---_NWKO-_3.fsa	406.553	70	508	45	5412	5401	405.578	5417	406.996	3	0.3165
Analyzed	H_TSP_KO---_NWKO-_3	Sample	GS500LIZ_3730	Han131124	FALSE	Pass	Pass				Y, 9	H_TSP_KO---_NWKO-_3.fsa	408.149	59	390	34	5430	5426	407.794	5444	409.39	8	0.7661
Analyzed	H_TSP_KO---_NWKO-_3	Sample	GS500LIZ_3730	Han131124	FALSE	Pass	Pass				Y, 10	H_TSP_KO---_NWKO-_3.fsa	413.65	57	180	15	5492	5485	413.029	5498	414.183	2	0.2249
Analyzed	H_TSP_KO---_NWKO-_3	Sample	GS500LIZ_3730	Han131124	FALSE	Pass	Pass				Y, 11	H_TSP_KO---_NWKO-_3.fsa	415.782	253	1812	161	5516	5507	414.983	5525	416.582	6	0.6056
Analyzed	H_TSP_KO---_NWKO-_3	Sample	GS500LIZ_3730	Han131124	FALSE	Pass	Pass				Y, 12	H_TSP_KO---_NWKO-_3.fsa	417.827	152	870	77	5539	5532	417.204	5547	418.538	6	0.6199
Analyzed	H_TSP_KO---_NWKO-_3	Sample	GS500LIZ_3730	Han131124	FALSE	Pass	Pass				Y, 13	H_TSP_KO---_NWKO-_3.fsa	419.072	58	229	20	5553	5547	418.538	5559	419.605	4	0.4014
Analyzed	H_TSP_KO---_NWKO-_3	Sample	GS500LIZ_3730	Han131124	FALSE	Pass	Pass				Y, 14	H_TSP_KO---_NWKO-_3.fsa	425.036	239	1864	166	5620	5605	423.7	5630	425.928	7	0.6407
Analyzed	H_TSP_KO---_NWKO-_3	Sample	GS500LIZ_3730	Han131124	FALSE	Pass	Pass				Y, 15	H_TSP_KO---_NWKO-_3.fsa	429.763	50	335	29	5673	5668	429.316	5684	430.744	9	0.8775
Analyzed	H_TSP_KO---_NWKO-_3	Sample	GS500LIZ_3730	Han131124	FALSE	Pass	Pass				Y, 16	H_TSP_KO---_NWKO-_3.fsa	485.506	54	171	15	6318	6314	485.143	6324	486.052	7	0.6446
Analyzed	H_TSP_KO---_NWKO-_3	Sample	GS500LIZ_3730	Han131124	FALSE	Pass	Pass				Y, 17	H_TSP_KO---_NWKO-_3.fsa	523.579	50	427	44	6686	6679	522.842	6702	525.263	3	0.3832
Analyzed	H_TSP_KO---_NWKO-_3	Sample	GS500LIZ_3730	Han131124	FALSE	Pass	Pass				R, 1	H_TSP_KO---_NWKO-_3.fsa	97.4886	51	124	11	1871	1866	97.0057	1873	97.6818	4	0.3961
Analyzed	H_TSP_KO---_NWKO-_3	Sample	GS500LIZ_3730	Han131124	FALSE	Pass	Pass				R, 2	H_TSP_KO---_NWKO-_3.fsa	98.2613	51	204	19	1879	1876	97.9715	1885	98.8408	3	0.3404
Analyzed	H_TSP_KO---_NWKO-_3	Sample	GS500LIZ_3730	Han131124	FALSE	Pass	Pass				R, 3	H_TSP_KO---_NWKO-_3.fsa	103.115	53	187	16	1932	1926	102.581	1938	103.651	4	0.3778
Analyzed	H_TSP_KO---_NWKO-_3	Sample	GS500LIZ_3730	Han131124	FALSE	Pass	Pass				R, 4	H_TSP_KO---_NWKO-_3.fsa	213.356	50	261	22	3146	3139	212.753	3152	213.873	2	0.2319
Analyzed	H_TSP_KO---_NWKO-_3	Sample	GS500LIZ_3730	Han131124	FALSE	Pass	Pass				R, 5	H_TSP_KO---_NWKO-_3.fsa	339.62	51	366	31	4611	4605	339.1	4620	340.401	4	0.3871
Analyzed	H_TSP_KO---_NWKO-_3	Sample	GS500LIZ_3730	Han131124	FALSE	Pass	Pass				R, 6	H_TSP_KO---_NWKO-_3.fsa	387.508	50	145	11	5187	5181	387.012	5193	388.003	2	0.1979
Analyzed	H_TSP_KO---_NWKO-_3	Sample	GS500LIZ_3730	Han131124	FALSE	Pass	Pass				R, 7	H_TSP_KO---_NWKO-_3.fsa	414.894	52	244	21	5506	5502	414.538	5515	415.693	3	0.326
Analyzed	H_TSP_KO---_NWKO-_3	Sample	GS500LIZ_3730	Han131124	FALSE	Pass	Pass				R, 8	H_TSP_KO---_NWKO-_3.fsa	416.315	87	544	48	5522	5515	415.693	5528	416.849	4	0.3925
Analyzed	H_TSP_KO---_NWKO-_3	Sample	GS500LIZ_3730	Han131124	FALSE	Pass	Pass				R, 9	H_TSP_KO---_NWKO-_3.fsa	417.293	85	467	41	5533	5531	417.115	5542	418.093	4	0.3556
Analyzed	H_TSP_KO---_NWKO-_3	Sample	GS500LIZ_3730	Han131124	FALSE	Pass	Pass				R, 10	H_TSP_KO---_NWKO-_3.fsa	470.356	50	333	28	6146	6134	469.332	6150	470.698	15	1.3116
Analyzed	H_TSP_KO---_NWKO-_3	Sample	GS500LIZ_3730	Han131124	FALSE	Pass	Pass				R, 11	H_TSP_KO---_NWKO-_3.fsa	489.722	67	616	60	6364	6353	488.707	6384	491.734	8	0.8655
Analyzed	H_TSP_KO---_NWKO-_3	Sample	GS500LIZ_3730	Han131124	FALSE	Pass	Pass				R, 12	H_TSP_KO---_NWKO-_3.fsa	500.211	59	500	53	6464	6450	498.694	6470	500.842	5	0.5412
Analyzed	H_TSP_KO---_NWKO-_3	Sample	GS500LIZ_3730	Han131124	FALSE	Pass	Pass				R, 13	H_TSP_KO---_NWKO-_3.fsa	536	52	300	31	6804	6797	535.263	6810	536.632	9	0.9605
Analyzed	H_TSP_KO---_NWKO-_3	Sample	GS500LIZ_3730	Han131124	FALSE	Pass	Pass				O, 1	H_TSP_KO---_NWKO-_3.fsa	4.9815	102	882	81	879	872	4.3358	891	6.0886	7	0.6619
Analyzed	H_TSP_KO---_NWKO-_3	Sample	GS500LIZ_3730	Han131124	FALSE	Pass	Pass				O, 2	H_TSP_KO---_NWKO-_3.fsa	6.9188	81	472	43	900	891	6.0886	909	7.7491	5	0.474
Analyzed	H_TSP_KO---_NWKO-_3	Sample	GS500LIZ_3730	Han131124	FALSE	Pass	Pass				O, 3	H_TSP_KO---_NWKO-_3.fsa	10.0554	381	3141	289	934	918	8.5793	942	10.7934	7	0.7037
Analyzed	H_TSP_KO---_NWKO-_3	Sample	GS500LIZ_3730	Han131124	FALSE	Pass	Pass				O, 4	H_TSP_KO---_NWKO-_3.fsa	13.2841	64	294	27	969	961	12.5461	974	13.7454	4	0.4106
Analyzed	H_TSP_KO---_NWKO-_3	Sample	GS500LIZ_3730	Han131124	FALSE	Pass	Pass				O, 5	H_TSP_KO---_NWKO-_3.fsa	14.5756	926	7104	655	983	974	13.7454	994	15.5904	6	0.5993
Analyzed	H_TSP_KO---_NWKO-_3	Sample	GS500LIZ_3730	Han131124	FALSE	Pass	Pass				O, 6	H_TSP_KO---_NWKO-_3.fsa	16.6052	2685	18891	1742	1005	994	15.5904	1013	17.3432	6	0.5898
Analyzed	H_TSP_KO---_NWKO-_3	Sample	GS500LIZ_3730	Han131124	FALSE	Pass	Pass				O, 7	H_TSP_KO---_NWKO-_3.fsa	18.3579	275	1851	170	1024	1013	17.3432	1031	19.0037	7	0.6813
Analyzed	H_TSP_KO---_NWKO-_3	Sample	GS500LIZ_3730	Han131124	FALSE	Pass	Pass				O, 8	H_TSP_KO---_NWKO-_3.fsa	23.155	1235	13183	1216	1076	1068	22.417	1088	24.262	11	1.0611
Analyzed	H_TSP_KO---_NWKO-_3	Sample	GS500LIZ_3730	Han131124	FALSE	Pass	Pass				O, 9	H_TSP_KO---_NWKO-_3.fsa	25.8303	31083	325889	30063	1105	1088	24.262	1117	26.9373	9	0.8531
Analyzed	H_TSP_KO---_NWKO-_3	Sample	GS500LIZ_3730	Han131124	FALSE	Pass	Pass				O, 10	H_TSP_KO---_NWKO-_3.fsa	27.4908	1740	16516	1523	1123	1117	26.9373	1132	28.321	9	0.8717
Analyzed	H_TSP_KO---_NWKO-_3	Sample	GS500LIZ_3730	Han131124	FALSE	Pass	Pass				O, 11	H_TSP_KO---_NWKO-_3.fsa	28.69	172	584	53	1136	1132	28.321	1143	29.3358	3	0.3563
Analyzed	H_TSP_KO---_NWKO-_3	Sample	GS500LIZ_3730	Han131124	FALSE	Pass	Pass				O, 12	H_TSP_KO---_NWKO-_3.fsa	30.6273	307	1686	155	1157	1149	29.8893	1165	31.3653	5	0.5154
Analyzed	H_TSP_KO---_NWKO-_3	Sample	GS500LIZ_3730	Han131124	FALSE	Pass	Pass				O, 13	H_TSP_KO---_NWKO-_3.fsa	33.5793	1221	11821	1090	1189	1171	31.9188	1202	34.7786	8	0.8091
Analyzed	H_TSP_KO---_NWKO-_3	Sample	GS500LIZ_3730	Han131124	FALSE	Pass	Pass				O, 14	H_TSP_KO---_NWKO-_3.fsa	37.1771	1343	7750	714	1228	1219	36.3469	1236	37.9151	5	0.5024
Analyzed	H_TSP_KO---_NWKO-_3	Sample	GS500LIZ_3730	Han131124	FALSE	Pass	Pass				O, 15	H_TSP_KO---_NWKO-_3.fsa	50	1529	9227	842	1367	1358	49.1697	1375	50.7218	5	0.4825
Analyzed	H_TSP_KO---_NWKO-_3	Sample	GS500LIZ_3730	Han131124	FALSE	Pass	Pass				O, 16	H_TSP_KO---_NWKO-_3.fsa	50.9024	86	515	46	1377	1375	50.7218	1391	52.1682	2	0.1959
Analyzed	H_TSP_KO---_NWKO-_3	Sample	GS500LIZ_3730	Han131124	FALSE	Pass	Pass				O, 17	H_TSP_KO---_NWKO-_3.fsa	75	1662	9508	907	1638	1630	74.2454	1646	75.7719	5	0.4864
Analyzed	H_TSP_KO---_NWKO-_3	Sample	GS500LIZ_3730	Han131124	FALSE	Pass	Pass				O, 18	H_TSP_KO---_NWKO-_3.fsa	100	1783	9974	924	1897	1889	99.2272	1905	100.711	4	0.4578
Analyzed	H_TSP_KO---_NWKO-_3	Sample	GS500LIZ_3730	Han131124	FALSE	Pass	Pass				O, 19	H_TSP_KO---_NWKO-_3.fsa	139	1984	11678	1156	2324	2315	138.152	2332	139.836	5	0.5219
Analyzed	H_TSP_KO---_NWKO-_3	Sample	GS500LIZ_3730	Han131124	FALSE	Pass	Pass				O, 20	H_TSP_KO---_NWKO-_3.fsa	150	2075	11470	1122	2431	2423	149.19	2439	150.756	4	0.4764
Analyzed	H_TSP_KO---_NWKO-_3	Sample	GS500LIZ_3730	Han131124	FALSE	Pass	Pass				O, 21	H_TSP_KO---_NWKO-_3.fsa	150.944	105	511	47	2441	2439	150.756	2457	152.443	3	0.2812
Analyzed	H_TSP_KO---_NWKO-_3	Sample	GS500LIZ_3730	Han131124	FALSE	Pass	Pass				O, 22	H_TSP_KO---_NWKO-_3.fsa	159.019	59	406	36	2529	2515	157.761	2531	159.197	4	0.372
Analyzed	H_TSP_KO---_NWKO-_3	Sample	GS500LIZ_3730	Han131124	FALSE	Pass	Pass				O, 23	H_TSP_KO---_NWKO-_3.fsa	160	2053	11883	1065	2540	2531	159.197	2548	160.722	5	0.4593
Analyzed	H_TSP_KO---_NWKO-_3	Sample	GS500LIZ_3730	Han131124	FALSE	Pass	Pass				O, 24	H_TSP_KO---_NWKO-_3.fsa	199.129	56	369	32	2981	2973	198.431	2983	199.303	4	0.3822
Analyzed	H_TSP_KO---_NWKO-_3	Sample	GS500LIZ_3730	Han131124	FALSE	Pass	Pass				O, 25	H_TSP_KO---_NWKO-_3.fsa	200	2327	13440	1164	2991	2983	199.303	3000	200.776	5	0.447
Analyzed	H_TSP_KO---_NWKO-_3	Sample	GS500LIZ_3730	Han131124	FALSE	Pass	Pass				O, 26	H_TSP_KO---_NWKO-_3.fsa	247.286	2349	14575	1249	3541	3532	246.515	3550	248.058	5	0.4779
Analyzed	H_TSP_KO---_NWKO-_3	Sample	GS500LIZ_3730	Han131124	FALSE	Pass	Pass				O, 27	H_TSP_KO---_NWKO-_3.fsa	300	2223	15059	1310	4158	4148	299.148	4174	301.412	6	0.5243
Analyzed	H_TSP_KO---_NWKO-_3	Sample	GS500LIZ_3730	Han131124	FALSE	Pass	Pass				O, 28	H_TSP_KO---_NWKO-_3.fsa	339.794	2166	15426	1337	4613	4602	338.84	4630	341.267	6	0.553
Analyzed	H_TSP_KO---_NWKO-_3	Sample	GS500LIZ_3730	Han131124	FALSE	Pass	Pass				O, 29	H_TSP_KO---_NWKO-_3.fsa	350	2147	15133	1266	4731	4720	349.05	4748	351.394	6	0.5342
Analyzed	H_TSP_KO---_NWKO-_3	Sample	GS500LIZ_3730	Han131124	FALSE	Pass	Pass				O, 30	H_TSP_KO---_NWKO-_3.fsa	400	2197	16972	1464	5338	5326	399.006	5357	401.681	6	0.5974
Analyzed	H_TSP_KO---_NWKO-_3	Sample	GS500LIZ_3730	Han131124	FALSE	Pass	Pass				O, 31	H_TSP_KO---_NWKO-_3.fsa	450	2253	18858	1587	5899	5882	448.473	5921	451.756	7	0.6144
Analyzed	H_TSP_KO---_NWKO-_3	Sample	GS500LIZ_3730	Han131124	FALSE	Pass	Pass				O, 32	H_TSP_KO---_NWKO-_3.fsa	490	2313	21987	2123	6367	6338	487.33	6390	492.351	8	0.8195
Analyzed	H_TSP_KO---_NWKO-_3	Sample	GS500LIZ_3730	Han131124	FALSE	Pass	Pass				O, 33	H_TSP_KO---_NWKO-_3.fsa	500	2393	22077	2359	6462	6438	497.401	6483	502.211	8	0.8853
Analyzed	H_TSP_KO---_NWKO-_4	Sample	GS500LIZ_3730	Han131124	FALSE	Pass	Pass				B, 1	H_TSP_KO---_NWKO-_4.fsa	67.9232	76	388	36	1551	1545	67.3607	1554	68.2047	4	0.4559
Analyzed	H_TSP_KO---_NWKO-_4	Sample	GS500LIZ_3730	Han131124	FALSE	Pass	Pass				B, 2	H_TSP_KO---_NWKO-_4.fsa	68.5802	113	625	58	1558	1554	68.2047	1563	69.0499	4	0.4642
Analyzed	H_TSP_KO---_NWKO-_4	Sample	GS500LIZ_3730	Han131124	FALSE	Pass	Pass				B, 3	H_TSP_KO---_NWKO-_4.fsa	69.614	183	905	85	1569	1563	69.0499	1572	69.8963	4	0.4352
Analyzed	H_TSP_KO---_NWKO-_4	Sample	GS500LIZ_3730	Han131124	FALSE	Pass	Pass				B, 4	H_TSP_KO---_NWKO-_4.fsa	70.367	84	529	49	1577	1572	69.8963	1581	70.7439	6	0.5857
Analyzed	H_TSP_KO---_NWKO-_4	Sample	GS500LIZ_3730	Han131124	FALSE	Pass	Pass				B, 5	H_TSP_KO---_NWKO-_4.fsa	76.259	50	231	22	1639	1634	75.7748	1643	76.6464	4	0.3971
Analyzed	H_TSP_KO---_NWKO-_4	Sample	GS500LIZ_3730	Han131124	FALSE	Pass	Pass				B, 6	H_TSP_KO---_NWKO-_4.fsa	77.4212	309	1603	155	1651	1643	76.6464	1658	78.0991	4	0.4549
Analyzed	H_TSP_KO---_NWKO-_4	Sample	GS500LIZ_3730	Han131124	FALSE	Pass	Pass				B, 7	H_TSP_KO---_NWKO-_4.fsa	79.6487	85	441	42	1674	1666	78.8739	1677	79.9393	5	0.4989
Analyzed	H_TSP_KO---_NWKO-_4	Sample	GS500LIZ_3730	Han131124	FALSE	Pass	Pass				B, 8	H_TSP_KO---_NWKO-_4.fsa	80.4236	85	395	38	1682	1677	79.9393	1686	80.811	3	0.3823
Analyzed	H_TSP_KO---_NWKO-_4	Sample	GS500LIZ_3730	Han131124	FALSE	Pass	Pass				B, 9	H_TSP_KO---_NWKO-_4.fsa	81.489	50	262	25	1693	1686	80.811	1698	81.9734	5	0.4935
Analyzed	H_TSP_KO---_NWKO-_4	Sample	GS500LIZ_3730	Han131124	FALSE	Pass	Pass				B, 10	H_TSP_KO---_NWKO-_4.fsa	82.5545	105	506	49	1704	1698	81.9734	1708	82.942	4	0.4582
Analyzed	H_TSP_KO---_NWKO-_4	Sample	GS500LIZ_3730	Han131124	FALSE	Pass	Pass				B, 11	H_TSP_KO---_NWKO-_4.fsa	92.3405	158	1395	135	1805	1797	91.5651	1808	92.6313	9	0.8844
Analyzed	H_TSP_KO---_NWKO-_4	Sample	GS500LIZ_3730	Han131124	FALSE	Pass	Pass				B, 12	H_TSP_KO---_NWKO-_4.fsa	102.069	113	644	57	1907	1900	101.439	1911	102.429	5	0.4502
Analyzed	H_TSP_KO---_NWKO-_4	Sample	GS500LIZ_3730	Han131124	FALSE	Pass	Pass				B, 13	H_TSP_KO---_NWKO-_4.fsa	102.79	61	268	24	1915	1911	102.429	1920	103.24	4	0.3613
Analyzed	H_TSP_KO---_NWKO-_4	Sample	GS500LIZ_3730	Han131124	FALSE	Pass	Pass				B, 14	H_TSP_KO---_NWKO-_4.fsa	112.858	50	218	19	2026	2020	112.31	2029	113.132	3	0.3496
Analyzed	H_TSP_KO---_NWKO-_4	Sample	GS500LIZ_3730	Han131124	FALSE	Pass	Pass				B, 15	H_TSP_KO---_NWKO-_4.fsa	113.68	57	229	20	2035	2029	113.132	2039	114.046	3	0.3361
Analyzed	H_TSP_KO---_NWKO-_4	Sample	GS500LIZ_3730	Han131124	FALSE	Pass	Pass				B, 16	H_TSP_KO---_NWKO-_4.fsa	114.686	69	333	30	2046	2041	114.228	2051	115.144	5	0.4652
Analyzed	H_TSP_KO---_NWKO-_4	Sample	GS500LIZ_3730	Han131124	FALSE	Pass	Pass				B, 17	H_TSP_KO---_NWKO-_4.fsa	117.713	50	271	24	2079	2074	117.253	2083	118.08	4	0.4153
Analyzed	H_TSP_KO---_NWKO-_4	Sample	GS500LIZ_3730	Han131124	FALSE	Pass	Pass				B, 18	H_TSP_KO---_NWKO-_4.fsa	119.553	72	330	30	2099	2095	119.184	2103	119.922	4	0.4544
Analyzed	H_TSP_KO---_NWKO-_4	Sample	GS500LIZ_3730	Han131124	FALSE	Pass	Pass				B, 19	H_TSP_KO---_NWKO-_4.fsa	124.732	59	285	26	2155	2149	124.176	2160	125.197	4	0.4389
Analyzed	H_TSP_KO---_NWKO-_4	Sample	GS500LIZ_3730	Han131124	FALSE	Pass	Pass				B, 20	H_TSP_KO---_NWKO-_4.fsa	126.778	54	262	24	2177	2173	126.406	2183	127.337	5	0.4701
Analyzed	H_TSP_KO---_NWKO-_4	Sample	GS500LIZ_3730	Han131124	FALSE	Pass	Pass				B, 21	H_TSP_KO---_NWKO-_4.fsa	128.643	73	348	32	2197	2191	128.083	2201	129.017	4	0.4384
Analyzed	H_TSP_KO---_NWKO-_4	Sample	GS500LIZ_3730	Han131124	FALSE	Pass	Pass				B, 22	H_TSP_KO---_NWKO-_4.fsa	129.578	122	541	50	2207	2201	129.017	2213	130.139	4	0.415
Analyzed	H_TSP_KO---_NWKO-_4	Sample	GS500LIZ_3730	Han131124	FALSE	Pass	Pass				B, 23	H_TSP_KO---_NWKO-_4.fsa	130.607	95	455	42	2218	2213	130.139	2225	131.263	4	0.4627
Analyzed	H_TSP_KO---_NWKO-_4	Sample	GS500LIZ_3730	Han131124	FALSE	Pass	Pass				B, 24	H_TSP_KO---_NWKO-_4.fsa	131.732	63	260	24	2230	2225	131.263	2234	132.108	4	0.3758
Analyzed	H_TSP_KO---_NWKO-_4	Sample	GS500LIZ_3730	Han131124	FALSE	Pass	Pass				B, 25	H_TSP_KO---_NWKO-_4.fsa	132.671	68	281	26	2240	2234	132.108	2246	133.236	4	0.3916
Analyzed	H_TSP_KO---_NWKO-_4	Sample	GS500LIZ_3730	Han131124	FALSE	Pass	Pass				B, 26	H_TSP_KO---_NWKO-_4.fsa	133.894	107	517	48	2253	2246	133.236	2259	134.46	4	0.444
Analyzed	H_TSP_KO---_NWKO-_4	Sample	GS500LIZ_3730	Han131124	FALSE	Pass	Pass				B, 27	H_TSP_KO---_NWKO-_4.fsa	134.931	102	473	44	2264	2259	134.46	2269	135.403	4	0.4248
Analyzed	H_TSP_KO---_NWKO-_4	Sample	GS500LIZ_3730	Han131124	FALSE	Pass	Pass				B, 28	H_TSP_KO---_NWKO-_4.fsa	136.064	103	475	44	2276	2269	135.403	2281	136.536	4	0.4189
Analyzed	H_TSP_KO---_NWKO-_4	Sample	GS500LIZ_3730	Han131124	FALSE	Pass	Pass				B, 29	H_TSP_KO---_NWKO-_4.fsa	138.905	52	291	29	2306	2302	138.525	2313	139.626	6	0.6304
Analyzed	H_TSP_KO---_NWKO-_4	Sample	GS500LIZ_3730	Han131124	FALSE	Pass	Pass				B, 30	H_TSP_KO---_NWKO-_4.fsa	165.81	53	338	30	2586	2583	165.539	2591	166.263	5	0.5311
Analyzed	H_TSP_KO---_NWKO-_4	Sample	GS500LIZ_3730	Han131124	FALSE	Pass	Pass				B, 31	H_TSP_KO---_NWKO-_4.fsa	167.89	50	234	21	2609	2604	167.439	2614	168.342	4	0.3929
Analyzed	H_TSP_KO---_NWKO-_4	Sample	GS500LIZ_3730	Han131124	FALSE	Pass	Pass				B, 32	H_TSP_KO---_NWKO-_4.fsa	406.403	254	2296	204	5373	5365	405.691	5379	406.937	8	0.7329
Analyzed	H_TSP_KO---_NWKO-_4	Sample	GS500LIZ_3730	Han131124	FALSE	Pass	Pass				B, 33	H_TSP_KO---_NWKO-_4.fsa	407.472	204	1814	161	5385	5379	406.937	5390	407.917	8	0.7572
Analyzed	H_TSP_KO---_NWKO-_4	Sample	GS500LIZ_3730	Han131124	FALSE	Pass	Pass				B, 34	H_TSP_KO---_NWKO-_4.fsa	408.541	434	3349	298	5397	5390	407.917	5404	409.164	7	0.6475
Analyzed	H_TSP_KO---_NWKO-_4	Sample	GS500LIZ_3730	Han131124	FALSE	Pass	Pass				B, 35	H_TSP_KO---_NWKO-_4.fsa	410.501	131	756	67	5419	5412	409.877	5425	411.036	5	0.511
Analyzed	H_TSP_KO---_NWKO-_4	Sample	GS500LIZ_3730	Han131124	FALSE	Pass	Pass				B, 36	H_TSP_KO---_NWKO-_4.fsa	412.552	52	265	23	5442	5436	412.017	5446	412.909	4	0.4291
Analyzed	H_TSP_KO---_NWKO-_4	Sample	GS500LIZ_3730	Han131124	FALSE	Pass	Pass				B, 37	H_TSP_KO---_NWKO-_4.fsa	413.712	105	403	35	5455	5449	413.176	5458	413.98	3	0.3374
Analyzed	H_TSP_KO---_NWKO-_4	Sample	GS500LIZ_3730	Han131124	FALSE	Pass	Pass				B, 38	H_TSP_KO---_NWKO-_4.fsa	414.783	189	796	71	5467	5461	414.247	5470	415.051	4	0.3769
Analyzed	H_TSP_KO---_NWKO-_4	Sample	GS500LIZ_3730	Han131124	FALSE	Pass	Pass				B, 39	H_TSP_KO---_NWKO-_4.fsa	415.765	1956	13385	1195	5478	5470	415.051	5486	416.48	6	0.5839
Analyzed	H_TSP_KO---_NWKO-_4	Sample	GS500LIZ_3730	Han131124	FALSE	Pass	Pass				B, 40	H_TSP_KO---_NWKO-_4.fsa	416.748	140	617	55	5489	5486	416.48	5494	417.194	4	0.3769
Analyzed	H_TSP_KO---_NWKO-_4	Sample	GS500LIZ_3730	Han131124	FALSE	Pass	Pass				B, 41	H_TSP_KO---_NWKO-_4.fsa	417.909	1029	6967	622	5502	5494	417.194	5508	418.445	6	0.5816
Analyzed	H_TSP_KO---_NWKO-_4	Sample	GS500LIZ_3730	Han131124	FALSE	Pass	Pass				B, 42	H_TSP_KO---_NWKO-_4.fsa	418.892	279	1555	139	5513	5508	418.445	5518	419.339	5	0.4706
Analyzed	H_TSP_KO---_NWKO-_4	Sample	GS500LIZ_3730	Han131124	FALSE	Pass	Pass				B, 43	H_TSP_KO---_NWKO-_4.fsa	424.978	1514	12536	1123	5581	5571	424.082	5592	425.963	7	0.6875
Analyzed	H_TSP_KO---_NWKO-_4	Sample	GS500LIZ_3730	Han131124	FALSE	Pass	Pass				G, 1	H_TSP_KO---_NWKO-_4.fsa	416.033	137	1369	122	5481	5470	415.051	5494	417.194	7	0.7085
Analyzed	H_TSP_KO---_NWKO-_4	Sample	GS500LIZ_3730	Han131124	FALSE	Pass	Pass				G, 2	H_TSP_KO---_NWKO-_4.fsa	417.82	101	582	52	5501	5494	417.194	5509	418.535	6	0.6075
Analyzed	H_TSP_KO---_NWKO-_4	Sample	GS500LIZ_3730	Han131124	FALSE	Pass	Pass				G, 3	H_TSP_KO---_NWKO-_4.fsa	425.157	92	710	63	5583	5573	424.261	5591	425.874	8	0.7871
Analyzed	H_TSP_KO---_NWKO-_4	Sample	GS500LIZ_3730	Han131124	FALSE	Pass	Pass				Y, 1	H_TSP_KO---_NWKO-_4.fsa	242.516	55	217	18	3461	3454	241.911	3466	242.947	7	0.6377
Analyzed	H_TSP_KO---_NWKO-_4	Sample	GS500LIZ_3730	Han131124	FALSE	Pass	Pass				Y, 2	H_TSP_KO---_NWKO-_4.fsa	365.123	51	135	11	4881	4878	364.875	4887	365.62	4	0.3723
Analyzed	H_TSP_KO---_NWKO-_4	Sample	GS500LIZ_3730	Han131124	FALSE	Pass	Pass				Y, 3	H_TSP_KO---_NWKO-_4.fsa	415.765	149	767	68	5478	5471	415.14	5487	416.569	4	0.3951
Analyzed	H_TSP_KO---_NWKO-_4	Sample	GS500LIZ_3730	Han131124	FALSE	Pass	Pass				Y, 4	H_TSP_KO---_NWKO-_4.fsa	417.73	62	399	35	5500	5493	417.105	5507	418.356	6	0.566
Analyzed	H_TSP_KO---_NWKO-_4	Sample	GS500LIZ_3730	Han131124	FALSE	Pass	Pass				Y, 5	H_TSP_KO---_NWKO-_4.fsa	425.067	109	893	79	5582	5563	423.366	5593	426.053	4	0.4377
Analyzed	H_TSP_KO---_NWKO-_4	Sample	GS500LIZ_3730	Han131124	FALSE	Pass	Pass				R, 1	H_TSP_KO---_NWKO-_4.fsa	159.91	53	423	38	2521	2507	158.645	2524	160.182	5	0.5197
Analyzed	H_TSP_KO---_NWKO-_4	Sample	GS500LIZ_3730	Han131124	FALSE	Pass	Pass				R, 2	H_TSP_KO---_NWKO-_4.fsa	160.728	62	306	27	2530	2524	160.182	2535	161.183	9	0.8284
Analyzed	H_TSP_KO---_NWKO-_4	Sample	GS500LIZ_3730	Han131124	FALSE	Pass	Pass				R, 3	H_TSP_KO---_NWKO-_4.fsa	200	62	728	63	2970	2954	198.598	2984	201.215	5	0.446
Analyzed	H_TSP_KO---_NWKO-_4	Sample	GS500LIZ_3730	Han131124	FALSE	Pass	Pass				R, 4	H_TSP_KO---_NWKO-_4.fsa	269.5	56	149	12	3774	3767	268.897	3778	269.844	7	0.6348
Analyzed	H_TSP_KO---_NWKO-_4	Sample	GS500LIZ_3730	Han131124	FALSE	Pass	Pass				R, 5	H_TSP_KO---_NWKO-_4.fsa	299.743	53	506	43	4126	4116	298.885	4136	300.622	3	0.3088
Analyzed	H_TSP_KO---_NWKO-_4	Sample	GS500LIZ_3730	Han131124	FALSE	Pass	Pass				R, 6	H_TSP_KO---_NWKO-_4.fsa	349.913	64	507	42	4697	4690	349.305	4710	350.991	3	0.3091
Analyzed	H_TSP_KO---_NWKO-_4	Sample	GS500LIZ_3730	Han131124	FALSE	Pass	Pass				R, 7	H_TSP_KO---_NWKO-_4.fsa	378.378	51	195	16	5041	5034	377.798	5045	378.71	9	0.8111
Analyzed	H_TSP_KO---_NWKO-_4	Sample	GS500LIZ_3730	Han131124	FALSE	Pass	Pass				R, 8	H_TSP_KO---_NWKO-_4.fsa	379.955	54	197	16	5060	5055	379.54	5066	380.452	5	0.4401
Analyzed	H_TSP_KO---_NWKO-_4	Sample	GS500LIZ_3730	Han131124	FALSE	Pass	Pass				R, 9	H_TSP_KO---_NWKO-_4.fsa	400	57	631	53	5301	5280	398.249	5314	401.155	8	0.7314
Analyzed	H_TSP_KO---_NWKO-_4	Sample	GS500LIZ_3730	Han131124	FALSE	Pass	Pass				R, 10	H_TSP_KO---_NWKO-_4.fsa	450.242	63	344	27	5862	5859	450	5869	450.808	2	0.1616
Analyzed	H_TSP_KO---_NWKO-_4	Sample	GS500LIZ_3730	Han131124	FALSE	Pass	Pass				R, 11	H_TSP_KO---_NWKO-_4.fsa	490	75	416	40	6322	6311	488.976	6332	491.019	2	0.2093
Analyzed	H_TSP_KO---_NWKO-_4	Sample	GS500LIZ_3730	Han131124	FALSE	Pass	Pass				R, 12	H_TSP_KO---_NWKO-_4.fsa	500	75	955	102	6417	6400	498.156	6435	501.895	12	1.3824
Analyzed	H_TSP_KO---_NWKO-_4	Sample	GS500LIZ_3730	Han131124	FALSE	Pass	Pass				O, 1	H_TSP_KO---_NWKO-_4.fsa	4.8327	102	950	88	871	864	4.1822	884	6.0409	7	0.6936
Analyzed	H_TSP_KO---_NWKO-_4	Sample	GS500LIZ_3730	Han131124	FALSE	Pass	Pass				O, 2	H_TSP_KO---_NWKO-_4.fsa	6.8773	75	441	40	893	884	6.0409	900	7.5279	5	0.5367
Analyzed	H_TSP_KO---_NWKO-_4	Sample	GS500LIZ_3730	Han131124	FALSE	Pass	Pass				O, 3	H_TSP_KO---_NWKO-_4.fsa	9.9442	431	2990	277	926	916	9.0149	935	10.7807	6	0.6142
Analyzed	H_TSP_KO---_NWKO-_4	Sample	GS500LIZ_3730	Han131124	FALSE	Pass	Pass				O, 4	H_TSP_KO---_NWKO-_4.fsa	14.4981	858	6070	564	975	966	13.6617	986	15.5204	6	0.5788
Analyzed	H_TSP_KO---_NWKO-_4	Sample	GS500LIZ_3730	Han131124	FALSE	Pass	Pass				O, 5	H_TSP_KO---_NWKO-_4.fsa	16.5428	2567	18082	1680	997	986	15.5204	1005	17.2862	6	0.6175
Analyzed	H_TSP_KO---_NWKO-_4	Sample	GS500LIZ_3730	Han131124	FALSE	Pass	Pass				O, 6	H_TSP_KO---_NWKO-_4.fsa	18.2156	246	1655	153	1015	1005	17.2862	1022	18.8662	8	0.7483
Analyzed	H_TSP_KO---_NWKO-_4	Sample	GS500LIZ_3730	Han131124	FALSE	Pass	Pass				O, 7	H_TSP_KO---_NWKO-_4.fsa	23.0483	1391	14853	1380	1067	1058	22.2119	1080	24.2565	11	1.0631
Analyzed	H_TSP_KO---_NWKO-_4	Sample	GS500LIZ_3730	Han131124	FALSE	Pass	Pass				O, 8	H_TSP_KO---_NWKO-_4.fsa	25.7435	31256	322005	29926	1096	1080	24.2565	1107	26.7658	9	0.8556
Analyzed	H_TSP_KO---_NWKO-_4	Sample	GS500LIZ_3730	Han131124	FALSE	Pass	Pass				O, 9	H_TSP_KO---_NWKO-_4.fsa	27.3234	2398	28693	2666	1113	1107	26.7658	1133	29.1822	9	0.8829
Analyzed	H_TSP_KO---_NWKO-_4	Sample	GS500LIZ_3730	Han131124	FALSE	Pass	Pass				O, 10	H_TSP_KO---_NWKO-_4.fsa	30.4833	180	751	69	1147	1141	29.9257	1154	31.1338	4	0.3778
Analyzed	H_TSP_KO---_NWKO-_4	Sample	GS500LIZ_3730	Han131124	FALSE	Pass	Pass				O, 11	H_TSP_KO---_NWKO-_4.fsa	33.4572	1188	11222	1042	1179	1167	32.342	1193	34.7584	8	0.8266
Analyzed	H_TSP_KO---_NWKO-_4	Sample	GS500LIZ_3730	Han131124	FALSE	Pass	Pass				O, 12	H_TSP_KO---_NWKO-_4.fsa	37.0818	1292	7762	721	1218	1209	36.2454	1227	37.9182	5	0.5243
Analyzed	H_TSP_KO---_NWKO-_4	Sample	GS500LIZ_3730	Han131124	FALSE	Pass	Pass				O, 13	H_TSP_KO---_NWKO-_4.fsa	50	1453	8922	821	1357	1348	49.1636	1365	50.7284	5	0.5045
Analyzed	H_TSP_KO---_NWKO-_4	Sample	GS500LIZ_3730	Han131124	FALSE	Pass	Pass				O, 14	H_TSP_KO---_NWKO-_4.fsa	50.9107	73	547	49	1367	1365	50.7284	1380	52.0967	4	0.3649
Analyzed	H_TSP_KO---_NWKO-_4	Sample	GS500LIZ_3730	Han131124	FALSE	Pass	Pass				O, 15	H_TSP_KO---_NWKO-_4.fsa	75	1606	9581	918	1626	1618	74.2411	1634	75.7748	5	0.5081
Analyzed	H_TSP_KO---_NWKO-_4	Sample	GS500LIZ_3730	Han131124	FALSE	Pass	Pass				O, 16	H_TSP_KO---_NWKO-_4.fsa	100	1746	10045	938	1884	1876	99.2241	1892	100.719	5	0.4828
Analyzed	H_TSP_KO---_NWKO-_4	Sample	GS500LIZ_3730	Han131124	FALSE	Pass	Pass				O, 17	H_TSP_KO---_NWKO-_4.fsa	101.619	50	573	51	1902	1897	101.169	1920	103.24	8	0.7805
Analyzed	H_TSP_KO---_NWKO-_4	Sample	GS500LIZ_3730	Han131124	FALSE	Pass	Pass				O, 18	H_TSP_KO---_NWKO-_4.fsa	139	1971	11572	1155	2307	2299	138.241	2316	139.939	5	0.524
Analyzed	H_TSP_KO---_NWKO-_4	Sample	GS500LIZ_3730	Han131124	FALSE	Pass	Pass				O, 19	H_TSP_KO---_NWKO-_4.fsa	150	2021	11929	1170	2414	2406	149.189	2423	150.856	5	0.524
Analyzed	H_TSP_KO---_NWKO-_4	Sample	GS500LIZ_3730	Han131124	FALSE	Pass	Pass				O, 20	H_TSP_KO---_NWKO-_4.fsa	160	2072	12221	1106	2522	2513	159.189	2530	160.728	5	0.4758
Analyzed	H_TSP_KO---_NWKO-_4	Sample	GS500LIZ_3730	Han131124	FALSE	Pass	Pass				O, 21	H_TSP_KO---_NWKO-_4.fsa	200	2238	13516	1176	2970	2962	199.299	2988	201.563	5	0.4686
Analyzed	H_TSP_KO---_NWKO-_4	Sample	GS500LIZ_3730	Han131124	FALSE	Pass	Pass				O, 22	H_TSP_KO---_NWKO-_4.fsa	247.35	2264	15337	1323	3517	3508	246.573	3535	248.903	6	0.5254
Analyzed	H_TSP_KO---_NWKO-_4	Sample	GS500LIZ_3730	Han131124	FALSE	Pass	Pass				O, 23	H_TSP_KO---_NWKO-_4.fsa	300	2205	15192	1326	4129	4119	299.142	4139	300.889	6	0.5418
Analyzed	H_TSP_KO---_NWKO-_4	Sample	GS500LIZ_3730	Han131124	FALSE	Pass	Pass				O, 24	H_TSP_KO---_NWKO-_4.fsa	339.81	2097	16079	1403	4581	4570	338.849	4592	340.77	6	0.6091
Analyzed	H_TSP_KO---_NWKO-_4	Sample	GS500LIZ_3730	Han131124	FALSE	Pass	Pass				O, 25	H_TSP_KO---_NWKO-_4.fsa	340.944	60	308	26	4594	4592	340.77	4602	341.642	2	0.1745
Analyzed	H_TSP_KO---_NWKO-_4	Sample	GS500LIZ_3730	Han131124	FALSE	Pass	Pass				O, 26	H_TSP_KO---_NWKO-_4.fsa	350	2107	15918	1348	4698	4687	349.044	4709	350.908	6	0.5798
Analyzed	H_TSP_KO---_NWKO-_4	Sample	GS500LIZ_3730	Han131124	FALSE	Pass	Pass				O, 27	H_TSP_KO---_NWKO-_4.fsa	400	2158	16886	1454	5301	5289	399	5313	401.066	7	0.6054
Analyzed	H_TSP_KO---_NWKO-_4	Sample	GS500LIZ_3730	Han131124	FALSE	Pass	Pass				O, 28	H_TSP_KO---_NWKO-_4.fsa	450	2197	20165	1750	5859	5834	447.74	5874	451.212	8	0.712
Analyzed	H_TSP_KO---_NWKO-_4	Sample	GS500LIZ_3730	Han131124	FALSE	Pass	Pass				O, 29	H_TSP_KO---_NWKO-_4.fsa	490	2244	20564	1999	6322	6298	487.772	6343	492.148	8	0.793
Analyzed	H_TSP_KO---_NWKO-_4	Sample	GS500LIZ_3730	Han131124	FALSE	Pass	Pass				O, 30	H_TSP_KO---_NWKO-_4.fsa	500	2304	22308	2387	6417	6393	497.404	6433	501.684	8	0.935
Analyzed	H_TSP_KO---_NWKO-_5	Sample	GS500LIZ_3730	Han131124	FALSE	Pass	Pass				B, 1	H_TSP_KO---_NWKO-_5.fsa	67.9232	54	253	23	1550	1544	67.3607	1552	68.1108	4	0.4102
Analyzed	H_TSP_KO---_NWKO-_5	Sample	GS500LIZ_3730	Han131124	FALSE	Pass	Pass				B, 2	H_TSP_KO---_NWKO-_5.fsa	68.5802	142	722	67	1557	1552	68.1108	1562	69.0499	4	0.3965
Analyzed	H_TSP_KO---_NWKO-_5	Sample	GS500LIZ_3730	Han131124	FALSE	Pass	Pass				B, 3	H_TSP_KO---_NWKO-_5.fsa	69.614	118	648	60	1568	1562	69.0499	1571	69.8963	5	0.4716
Analyzed	H_TSP_KO---_NWKO-_5	Sample	GS500LIZ_3730	Han131124	FALSE	Pass	Pass				B, 4	H_TSP_KO---_NWKO-_5.fsa	70.2728	102	621	58	1575	1571	69.8963	1582	70.9324	6	0.5696
Analyzed	H_TSP_KO---_NWKO-_5	Sample	GS500LIZ_3730	Han131124	FALSE	Pass	Pass				B, 5	H_TSP_KO---_NWKO-_5.fsa	76.2595	63	301	29	1638	1633	75.7751	1642	76.6471	4	0.4465
Analyzed	H_TSP_KO---_NWKO-_5	Sample	GS500LIZ_3730	Han131124	FALSE	Pass	Pass				B, 6	H_TSP_KO---_NWKO-_5.fsa	77.4222	258	1339	129	1650	1642	76.6471	1655	77.9066	4	0.4833
Analyzed	H_TSP_KO---_NWKO-_5	Sample	GS500LIZ_3730	Han131124	FALSE	Pass	Pass				B, 7	H_TSP_KO---_NWKO-_5.fsa	79.5536	89	421	40	1672	1664	78.7785	1675	79.8442	3	0.3721
Analyzed	H_TSP_KO---_NWKO-_5	Sample	GS500LIZ_3730	Han131124	FALSE	Pass	Pass				B, 8	H_TSP_KO---_NWKO-_5.fsa	80.4255	184	923	89	1681	1675	79.8442	1687	81.0068	4	0.4232
Analyzed	H_TSP_KO---_NWKO-_5	Sample	GS500LIZ_3730	Han131124	FALSE	Pass	Pass				B, 9	H_TSP_KO---_NWKO-_5.fsa	81.5881	121	574	55	1693	1687	81.0068	1697	81.9756	4	0.4387
Analyzed	H_TSP_KO---_NWKO-_5	Sample	GS500LIZ_3730	Han131124	FALSE	Pass	Pass				B, 10	H_TSP_KO---_NWKO-_5.fsa	86.7229	113	554	53	1746	1740	86.1416	1751	87.2074	4	0.4596
Analyzed	H_TSP_KO---_NWKO-_5	Sample	GS500LIZ_3730	Han131124	FALSE	Pass	Pass				B, 11	H_TSP_KO---_NWKO-_5.fsa	92.4398	210	2108	204	1805	1803	92.2459	1820	93.8934	1	0.1615
Analyzed	H_TSP_KO---_NWKO-_5	Sample	GS500LIZ_3730	Han131124	FALSE	Pass	Pass				B, 12	H_TSP_KO---_NWKO-_5.fsa	101.974	182	937	84	1905	1899	101.435	1910	102.423	4	0.4298
Analyzed	H_TSP_KO---_NWKO-_5	Sample	GS500LIZ_3730	Han131124	FALSE	Pass	Pass				B, 13	H_TSP_KO---_NWKO-_5.fsa	116.752	79	978	89	2068	2061	116.111	2075	117.393	13	1.2486
Analyzed	H_TSP_KO---_NWKO-_5	Sample	GS500LIZ_3730	Han131124	FALSE	Pass	Pass				B, 14	H_TSP_KO---_NWKO-_5.fsa	118.586	55	282	25	2088	2082	118.035	2091	118.861	4	0.4348
Analyzed	H_TSP_KO---_NWKO-_5	Sample	GS500LIZ_3730	Han131124	FALSE	Pass	Pass				B, 15	H_TSP_KO---_NWKO-_5.fsa	122.636	68	352	32	2132	2123	121.806	2137	123.098	4	0.4339
Analyzed	H_TSP_KO---_NWKO-_5	Sample	GS500LIZ_3730	Han131124	FALSE	Pass	Pass				B, 16	H_TSP_KO---_NWKO-_5.fsa	123.653	90	432	39	2143	2137	123.098	2147	124.023	4	0.4187
Analyzed	H_TSP_KO---_NWKO-_5	Sample	GS500LIZ_3730	Han131124	FALSE	Pass	Pass				B, 17	H_TSP_KO---_NWKO-_5.fsa	133.811	63	341	32	2252	2247	133.342	2259	134.469	5	0.4823
Analyzed	H_TSP_KO---_NWKO-_5	Sample	GS500LIZ_3730	Han131124	FALSE	Pass	Pass				B, 18	H_TSP_KO---_NWKO-_5.fsa	134.94	113	580	54	2264	2259	134.469	2269	135.41	5	0.4798
Analyzed	H_TSP_KO---_NWKO-_5	Sample	GS500LIZ_3730	Han131124	FALSE	Pass	Pass				B, 19	H_TSP_KO---_NWKO-_5.fsa	135.976	55	318	29	2275	2269	135.41	2281	136.542	4	0.4227
Analyzed	H_TSP_KO---_NWKO-_5	Sample	GS500LIZ_3730	Han131124	FALSE	Pass	Pass				B, 20	H_TSP_KO---_NWKO-_5.fsa	161.81	77	427	38	2543	2537	161.267	2549	162.352	4	0.44
Analyzed	H_TSP_KO---_NWKO-_5	Sample	GS500LIZ_3730	Han131124	FALSE	Pass	Pass				B, 21	H_TSP_KO---_NWKO-_5.fsa	164.791	116	1532	138	2576	2567	163.978	2581	165.242	14	1.3233
Analyzed	H_TSP_KO---_NWKO-_5	Sample	GS500LIZ_3730	Han131124	FALSE	Pass	Pass				B, 22	H_TSP_KO---_NWKO-_5.fsa	165.782	72	595	53	2587	2584	165.512	2598	166.774	3	0.3127
Analyzed	H_TSP_KO---_NWKO-_5	Sample	GS500LIZ_3730	Han131124	FALSE	Pass	Pass				B, 23	H_TSP_KO---_NWKO-_5.fsa	182.789	80	436	38	2777	2772	182.345	2783	183.322	4	0.4198
Analyzed	H_TSP_KO---_NWKO-_5	Sample	GS500LIZ_3730	Han131124	FALSE	Pass	Pass				B, 24	H_TSP_KO---_NWKO-_5.fsa	183.944	68	379	33	2790	2783	183.322	2795	184.388	5	0.4823
Analyzed	H_TSP_KO---_NWKO-_5	Sample	GS500LIZ_3730	Han131124	FALSE	Pass	Pass				B, 25	H_TSP_KO---_NWKO-_5.fsa	288.336	65	340	29	3996	3990	287.821	4002	288.851	4	0.3794
Analyzed	H_TSP_KO---_NWKO-_5	Sample	GS500LIZ_3730	Han131124	FALSE	Pass	Pass				B, 26	H_TSP_KO---_NWKO-_5.fsa	406.486	267	2579	229	5380	5372	405.775	5385	406.931	10	0.8991
Analyzed	H_TSP_KO---_NWKO-_5	Sample	GS500LIZ_3730	Han131124	FALSE	Pass	Pass				B, 27	H_TSP_KO---_NWKO-_5.fsa	407.464	308	2610	232	5391	5385	406.931	5396	407.909	8	0.7637
Analyzed	H_TSP_KO---_NWKO-_5	Sample	GS500LIZ_3730	Han131124	FALSE	Pass	Pass				B, 28	H_TSP_KO---_NWKO-_5.fsa	408.532	455	3296	293	5403	5396	407.909	5411	409.244	6	0.5844
Analyzed	H_TSP_KO---_NWKO-_5	Sample	GS500LIZ_3730	Han131124	FALSE	Pass	Pass				B, 29	H_TSP_KO---_NWKO-_5.fsa	410.579	61	312	27	5426	5419	409.956	5431	411.024	5	0.4878
Analyzed	H_TSP_KO---_NWKO-_5	Sample	GS500LIZ_3730	Han131124	FALSE	Pass	Pass				B, 30	H_TSP_KO---_NWKO-_5.fsa	411.558	90	454	40	5437	5431	411.024	5443	412.093	4	0.4402
Analyzed	H_TSP_KO---_NWKO-_5	Sample	GS500LIZ_3730	Han131124	FALSE	Pass	Pass				B, 31	H_TSP_KO---_NWKO-_5.fsa	412.627	67	314	27	5449	5443	412.093	5453	412.984	4	0.4213
Analyzed	H_TSP_KO---_NWKO-_5	Sample	GS500LIZ_3730	Han131124	FALSE	Pass	Pass				B, 32	H_TSP_KO---_NWKO-_5.fsa	413.697	78	329	29	5461	5456	413.251	5465	414.053	4	0.3637
Analyzed	H_TSP_KO---_NWKO-_5	Sample	GS500LIZ_3730	Han131124	FALSE	Pass	Pass				B, 33	H_TSP_KO---_NWKO-_5.fsa	414.766	114	473	42	5473	5469	414.41	5477	415.123	4	0.3629
Analyzed	H_TSP_KO---_NWKO-_5	Sample	GS500LIZ_3730	Han131124	FALSE	Pass	Pass				B, 34	H_TSP_KO---_NWKO-_5.fsa	415.836	1874	12670	1129	5485	5477	415.123	5492	416.46	6	0.5837
Analyzed	H_TSP_KO---_NWKO-_5	Sample	GS500LIZ_3730	Han131124	FALSE	Pass	Pass				B, 35	H_TSP_KO---_NWKO-_5.fsa	416.817	173	881	78	5496	5492	416.46	5500	417.174	4	0.4267
Analyzed	H_TSP_KO---_NWKO-_5	Sample	GS500LIZ_3730	Han131124	FALSE	Pass	Pass				B, 36	H_TSP_KO---_NWKO-_5.fsa	417.887	726	4429	395	5508	5502	417.352	5514	418.423	6	0.5496
Analyzed	H_TSP_KO---_NWKO-_5	Sample	GS500LIZ_3730	Han131124	FALSE	Pass	Pass				B, 37	H_TSP_KO---_NWKO-_5.fsa	418.958	233	1158	103	5520	5514	418.423	5525	419.405	5	0.4636
Analyzed	H_TSP_KO---_NWKO-_5	Sample	GS500LIZ_3730	Han131124	FALSE	Pass	Pass				B, 38	H_TSP_KO---_NWKO-_5.fsa	425.123	1309	10708	957	5589	5573	423.692	5602	426.286	7	0.6578
Analyzed	H_TSP_KO---_NWKO-_5	Sample	GS500LIZ_3730	Han131124	FALSE	Pass	Pass				B, 39	H_TSP_KO---_NWKO-_5.fsa	472.619	56	366	31	6138	6133	472.187	6144	473.139	6	0.5985
Analyzed	H_TSP_KO---_NWKO-_5	Sample	GS500LIZ_3730	Han131124	FALSE	Pass	Pass				G, 1	H_TSP_KO---_NWKO-_5.fsa	416.014	126	1101	98	5487	5477	415.123	5501	417.263	7	0.6637
Analyzed	H_TSP_KO---_NWKO-_5	Sample	GS500LIZ_3730	Han131124	FALSE	Pass	Pass				G, 2	H_TSP_KO---_NWKO-_5.fsa	417.887	59	527	47	5508	5501	417.263	5518	418.78	7	0.7018
Analyzed	H_TSP_KO---_NWKO-_5	Sample	GS500LIZ_3730	Han131124	FALSE	Pass	Pass				G, 3	H_TSP_KO---_NWKO-_5.fsa	425.034	68	495	44	5588	5581	424.408	5598	425.928	8	0.7529
Analyzed	H_TSP_KO---_NWKO-_5	Sample	GS500LIZ_3730	Han131124	FALSE	Pass	Pass				Y, 1	H_TSP_KO---_NWKO-_5.fsa	164.971	52	453	40	2578	2569	164.159	2588	165.873	6	0.5492
Analyzed	H_TSP_KO---_NWKO-_5	Sample	GS500LIZ_3730	Han131124	FALSE	Pass	Pass				Y, 2	H_TSP_KO---_NWKO-_5.fsa	196.489	50	210	18	2932	2925	195.874	2936	196.841	6	0.5733
Analyzed	H_TSP_KO---_NWKO-_5	Sample	GS500LIZ_3730	Han131124	FALSE	Pass	Pass				Y, 3	H_TSP_KO---_NWKO-_5.fsa	273.735	50	255	21	3826	3819	273.133	3831	274.165	6	0.589
Analyzed	H_TSP_KO---_NWKO-_5	Sample	GS500LIZ_3730	Han131124	FALSE	Pass	Pass				Y, 4	H_TSP_KO---_NWKO-_5.fsa	301.509	50	332	29	4149	4143	300.976	4161	302.573	9	0.8557
Analyzed	H_TSP_KO---_NWKO-_5	Sample	GS500LIZ_3730	Han131124	FALSE	Pass	Pass				Y, 5	H_TSP_KO---_NWKO-_5.fsa	316.534	50	216	19	4319	4314	316.094	4327	317.239	4	0.4226
Analyzed	H_TSP_KO---_NWKO-_5	Sample	GS500LIZ_3730	Han131124	FALSE	Pass	Pass				Y, 6	H_TSP_KO---_NWKO-_5.fsa	350.494	54	252	20	4708	4701	349.913	4714	350.987	2	0.2299
Analyzed	H_TSP_KO---_NWKO-_5	Sample	GS500LIZ_3730	Han131124	FALSE	Pass	Pass				Y, 7	H_TSP_KO---_NWKO-_5.fsa	415.836	109	800	71	5485	5477	415.123	5494	416.639	5	0.4778
Analyzed	H_TSP_KO---_NWKO-_5	Sample	GS500LIZ_3730	Han131124	FALSE	Pass	Pass				Y, 8	H_TSP_KO---_NWKO-_5.fsa	418.958	51	262	23	5520	5514	418.423	5527	419.583	3	0.2787
Analyzed	H_TSP_KO---_NWKO-_5	Sample	GS500LIZ_3730	Han131124	FALSE	Pass	Pass				Y, 9	H_TSP_KO---_NWKO-_5.fsa	425.123	93	728	65	5589	5576	423.961	5601	426.196	7	0.6854
Analyzed	H_TSP_KO---_NWKO-_5	Sample	GS500LIZ_3730	Han131124	FALSE	Pass	Pass				Y, 10	H_TSP_KO---_NWKO-_5.fsa	474.009	52	268	23	6154	6143	473.053	6158	474.357	7	0.6281
Analyzed	H_TSP_KO---_NWKO-_5	Sample	GS500LIZ_3730	Han131124	FALSE	Pass	Pass				Y, 11	H_TSP_KO---_NWKO-_5.fsa	551.684	56	183	19	6918	6916	551.474	6923	552.211	3	0.3421
Analyzed	H_TSP_KO---_NWKO-_5	Sample	GS500LIZ_3730	Han131124	FALSE	Pass	Pass				R, 1	H_TSP_KO---_NWKO-_5.fsa	68.3924	53	145	13	1555	1548	67.7356	1561	68.9559	8	0.7689
Analyzed	H_TSP_KO---_NWKO-_5	Sample	GS500LIZ_3730	Han131124	FALSE	Pass	Pass				R, 2	H_TSP_KO---_NWKO-_5.fsa	100.09	51	370	35	1884	1866	98.352	1888	100.448	9	0.9303
Analyzed	H_TSP_KO---_NWKO-_5	Sample	GS500LIZ_3730	Han131124	FALSE	Pass	Pass				R, 3	H_TSP_KO---_NWKO-_5.fsa	210.055	50	321	27	3088	3076	209.016	3098	210.921	3	0.3211
Analyzed	H_TSP_KO---_NWKO-_5	Sample	GS500LIZ_3730	Han131124	FALSE	Pass	Pass				R, 4	H_TSP_KO---_NWKO-_5.fsa	276.228	53	136	11	3855	3851	275.884	3857	276.4	2	0.2131
Analyzed	H_TSP_KO---_NWKO-_5	Sample	GS500LIZ_3730	Han131124	FALSE	Pass	Pass				R, 5	H_TSP_KO---_NWKO-_5.fsa	451.847	55	288	23	5889	5882	451.284	5898	452.572	10	0.8097
Analyzed	H_TSP_KO---_NWKO-_5	Sample	GS500LIZ_3730	Han131124	FALSE	Pass	Pass				R, 6	H_TSP_KO---_NWKO-_5.fsa	510.632	50	176	18	6528	6524	510.211	6530	510.842	2	0.2105
Analyzed	H_TSP_KO---_NWKO-_5	Sample	GS500LIZ_3730	Han131124	FALSE	Pass	Pass				O, 1	H_TSP_KO---_NWKO-_5.fsa	6.5056	62	388	36	888	878	5.5762	896	7.2491	5	0.4667
Analyzed	H_TSP_KO---_NWKO-_5	Sample	GS500LIZ_3730	Han131124	FALSE	Pass	Pass				O, 2	H_TSP_KO---_NWKO-_5.fsa	9.6654	224	1791	166	922	909	8.4572	930	10.4089	8	0.7453
Analyzed	H_TSP_KO---_NWKO-_5	Sample	GS500LIZ_3730	Han131124	FALSE	Pass	Pass				O, 3	H_TSP_KO---_NWKO-_5.fsa	12.9182	76	471	43	957	949	12.1747	962	13.3829	5	0.5121
Analyzed	H_TSP_KO---_NWKO-_5	Sample	GS500LIZ_3730	Han131124	FALSE	Pass	Pass				O, 4	H_TSP_KO---_NWKO-_5.fsa	14.3123	610	5225	485	972	962	13.3829	983	15.3346	7	0.6604
Analyzed	H_TSP_KO---_NWKO-_5	Sample	GS500LIZ_3730	Han131124	FALSE	Pass	Pass				O, 5	H_TSP_KO---_NWKO-_5.fsa	16.2639	1668	12338	1146	993	983	15.3346	1002	17.1004	6	0.6402
Analyzed	H_TSP_KO---_NWKO-_5	Sample	GS500LIZ_3730	Han131124	FALSE	Pass	Pass				O, 6	H_TSP_KO---_NWKO-_5.fsa	17.9368	300	2360	219	1011	1002	17.1004	1019	18.6803	8	0.8039
Analyzed	H_TSP_KO---_NWKO-_5	Sample	GS500LIZ_3730	Han131124	FALSE	Pass	Pass				O, 7	H_TSP_KO---_NWKO-_5.fsa	22.8625	876	9380	871	1064	1056	22.119	1077	24.0706	11	1.0432
Analyzed	H_TSP_KO---_NWKO-_5	Sample	GS500LIZ_3730	Han131124	FALSE	Pass	Pass				O, 8	H_TSP_KO---_NWKO-_5.fsa	25.9294	31680	269492	25045	1097	1077	24.0706	1105	26.6729	7	0.7064
Analyzed	H_TSP_KO---_NWKO-_5	Sample	GS500LIZ_3730	Han131124	FALSE	Pass	Pass				O, 9	H_TSP_KO---_NWKO-_5.fsa	27.3234	2092	24576	2284	1112	1105	26.6729	1131	29.0892	11	1.0252
Analyzed	H_TSP_KO---_NWKO-_5	Sample	GS500LIZ_3730	Han131124	FALSE	Pass	Pass				O, 10	H_TSP_KO---_NWKO-_5.fsa	30.3903	71	251	23	1145	1139	29.8327	1151	30.948	3	0.3167
Analyzed	H_TSP_KO---_NWKO-_5	Sample	GS500LIZ_3730	Han131124	FALSE	Pass	Pass				O, 11	H_TSP_KO---_NWKO-_5.fsa	33.3643	733	7154	664	1177	1165	32.2491	1191	34.6654	9	0.8706
Analyzed	H_TSP_KO---_NWKO-_5	Sample	GS500LIZ_3730	Han131124	FALSE	Pass	Pass				O, 12	H_TSP_KO---_NWKO-_5.fsa	37.0818	809	4838	449	1217	1208	36.2454	1225	37.8253	5	0.5323
Analyzed	H_TSP_KO---_NWKO-_5	Sample	GS500LIZ_3730	Han131124	FALSE	Pass	Pass				O, 13	H_TSP_KO---_NWKO-_5.fsa	50	914	5667	521	1356	1347	49.1636	1364	50.7284	5	0.509
Analyzed	H_TSP_KO---_NWKO-_5	Sample	GS500LIZ_3730	Han131124	FALSE	Pass	Pass				O, 14	H_TSP_KO---_NWKO-_5.fsa	75	1019	6023	577	1625	1616	74.1463	1633	75.7751	5	0.5101
Analyzed	H_TSP_KO---_NWKO-_5	Sample	GS500LIZ_3730	Han131124	FALSE	Pass	Pass				O, 15	H_TSP_KO---_NWKO-_5.fsa	100	1064	6221	580	1883	1875	99.2244	1891	100.717	5	0.4947
Analyzed	H_TSP_KO---_NWKO-_5	Sample	GS500LIZ_3730	Han131124	FALSE	Pass	Pass				O, 16	H_TSP_KO---_NWKO-_5.fsa	139	1181	6908	690	2307	2299	138.243	2316	139.941	5	0.5194
Analyzed	H_TSP_KO---_NWKO-_5	Sample	GS500LIZ_3730	Han131124	FALSE	Pass	Pass				O, 17	H_TSP_KO---_NWKO-_5.fsa	150	1198	7105	693	2414	2406	149.19	2423	150.85	5	0.5309
Analyzed	H_TSP_KO---_NWKO-_5	Sample	GS500LIZ_3730	Han131124	FALSE	Pass	Pass				O, 18	H_TSP_KO---_NWKO-_5.fsa	160	1206	7288	654	2523	2514	159.197	2531	160.724	5	0.4882
Analyzed	H_TSP_KO---_NWKO-_5	Sample	GS500LIZ_3730	Han131124	FALSE	Pass	Pass				O, 19	H_TSP_KO---_NWKO-_5.fsa	200	1309	7928	690	2972	2963	199.211	2985	201.127	5	0.4682
Analyzed	H_TSP_KO---_NWKO-_5	Sample	GS500LIZ_3730	Han131124	FALSE	Pass	Pass				O, 20	H_TSP_KO---_NWKO-_5.fsa	247.391	1350	9127	787	3520	3510	246.528	3530	248.253	6	0.5328
Analyzed	H_TSP_KO---_NWKO-_5	Sample	GS500LIZ_3730	Han131124	FALSE	Pass	Pass				O, 21	H_TSP_KO---_NWKO-_5.fsa	300	1283	8794	768	4132	4123	299.229	4143	300.976	6	0.5413
Analyzed	H_TSP_KO---_NWKO-_5	Sample	GS500LIZ_3730	Han131124	FALSE	Pass	Pass				O, 22	H_TSP_KO---_NWKO-_5.fsa	339.919	1190	8899	775	4586	4574	338.873	4601	341.225	6	0.5952
Analyzed	H_TSP_KO---_NWKO-_5	Sample	GS500LIZ_3730	Han131124	FALSE	Pass	Pass				O, 23	H_TSP_KO---_NWKO-_5.fsa	350	1205	8949	752	4702	4692	349.133	4717	351.234	6	0.5539
Analyzed	H_TSP_KO---_NWKO-_5	Sample	GS500LIZ_3730	Han131124	FALSE	Pass	Pass				O, 24	H_TSP_KO---_NWKO-_5.fsa	400	1255	10131	877	5307	5295	399.003	5326	401.687	7	0.6286
Analyzed	H_TSP_KO---_NWKO-_5	Sample	GS500LIZ_3730	Han131124	FALSE	Pass	Pass				O, 25	H_TSP_KO---_NWKO-_5.fsa	450	1270	11091	946	5866	5843	447.926	5888	451.766	7	0.6618
Analyzed	H_TSP_KO---_NWKO-_5	Sample	GS500LIZ_3730	Han131124	FALSE	Pass	Pass				O, 26	H_TSP_KO---_NWKO-_5.fsa	490	1315	12994	1263	6332	6308	487.783	6355	492.353	9	0.8754
Analyzed	H_TSP_KO---_NWKO-_5	Sample	GS500LIZ_3730	Han131124	FALSE	Pass	Pass				O, 27	H_TSP_KO---_NWKO-_5.fsa	500	1310	12346	1319	6427	6406	497.724	6446	502	8	0.9171
Analyzed	H_TSP_KO---_ntg--_1	Sample	GS500LIZ_3730	Han131124	FALSE	Pass	Pass				B, 1	H_TSP_KO---_ntg--_1.fsa	67.8024	84	450	42	1537	1532	67.3319	1540	68.0849	4	0.4503
Analyzed	H_TSP_KO---_ntg--_1	Sample	GS500LIZ_3730	Han131124	FALSE	Pass	Pass				B, 2	H_TSP_KO---_ntg--_1.fsa	68.556	183	962	90	1545	1540	68.0849	1549	68.9331	4	0.4457
Analyzed	H_TSP_KO---_ntg--_1	Sample	GS500LIZ_3730	Han131124	FALSE	Pass	Pass				B, 3	H_TSP_KO---_ntg--_1.fsa	69.4992	200	1109	104	1555	1549	68.9331	1559	69.877	4	0.452
Analyzed	H_TSP_KO---_ntg--_1	Sample	GS500LIZ_3730	Han131124	FALSE	Pass	Pass				B, 4	H_TSP_KO---_ntg--_1.fsa	70.1604	123	723	68	1562	1559	69.877	1568	70.7278	6	0.5861
Analyzed	H_TSP_KO---_ntg--_1	Sample	GS500LIZ_3730	Han131124	FALSE	Pass	Pass				B, 5	H_TSP_KO---_ntg--_1.fsa	74.9047	51	259	24	1612	1606	74.3334	1617	75.389	4	0.4403
Analyzed	H_TSP_KO---_ntg--_1	Sample	GS500LIZ_3730	Han131124	FALSE	Pass	Pass				B, 6	H_TSP_KO---_ntg--_1.fsa	76.2642	76	351	34	1626	1619	75.5835	1630	76.6532	4	0.4246
Analyzed	H_TSP_KO---_ntg--_1	Sample	GS500LIZ_3730	Han131124	FALSE	Pass	Pass				B, 7	H_TSP_KO---_ntg--_1.fsa	77.3339	399	1948	189	1637	1630	76.6532	1643	77.9174	4	0.4565
Analyzed	H_TSP_KO---_ntg--_1	Sample	GS500LIZ_3730	Han131124	FALSE	Pass	Pass				B, 8	H_TSP_KO---_ntg--_1.fsa	79.4733	128	644	62	1659	1654	78.9871	1663	79.8623	4	0.4657
Analyzed	H_TSP_KO---_ntg--_1	Sample	GS500LIZ_3730	Han131124	FALSE	Pass	Pass				B, 9	H_TSP_KO---_ntg--_1.fsa	80.3485	216	1067	103	1668	1663	79.8623	1672	80.7375	4	0.4547
Analyzed	H_TSP_KO---_ntg--_1	Sample	GS500LIZ_3730	Han131124	FALSE	Pass	Pass				B, 10	H_TSP_KO---_ntg--_1.fsa	81.5155	111	551	53	1680	1674	80.932	1684	81.9045	4	0.4504
Analyzed	H_TSP_KO---_ntg--_1	Sample	GS500LIZ_3730	Han131124	FALSE	Pass	Pass				B, 11	H_TSP_KO---_ntg--_1.fsa	82.5853	84	373	36	1691	1684	81.9045	1694	82.877	4	0.4071
Analyzed	H_TSP_KO---_ntg--_1	Sample	GS500LIZ_3730	Han131124	FALSE	Pass	Pass				B, 12	H_TSP_KO---_ntg--_1.fsa	86.67	88	446	43	1733	1728	86.1837	1739	87.2536	4	0.4621
Analyzed	H_TSP_KO---_ntg--_1	Sample	GS500LIZ_3730	Han131124	FALSE	Pass	Pass				B, 13	H_TSP_KO---_ntg--_1.fsa	91.3391	136	908	88	1781	1773	90.5609	1783	91.5337	3	0.3843
Analyzed	H_TSP_KO---_ntg--_1	Sample	GS500LIZ_3730	Han131124	FALSE	Pass	Pass				B, 14	H_TSP_KO---_ntg--_1.fsa	92.2147	217	2271	220	1790	1783	91.5337	1795	92.7012	11	1.1045
Analyzed	H_TSP_KO---_ntg--_1	Sample	GS500LIZ_3730	Han131124	FALSE	Pass	Pass				B, 15	H_TSP_KO---_ntg--_1.fsa	92.8958	134	930	90	1797	1795	92.7012	1804	93.5768	2	0.2202
Analyzed	H_TSP_KO---_ntg--_1	Sample	GS500LIZ_3730	Han131124	FALSE	Pass	Pass				B, 16	H_TSP_KO---_ntg--_1.fsa	101.889	202	1093	98	1891	1886	101.439	1896	102.34	5	0.4684
Analyzed	H_TSP_KO---_ntg--_1	Sample	GS500LIZ_3730	Han131124	FALSE	Pass	Pass				B, 17	H_TSP_KO---_ntg--_1.fsa	102.7	63	338	30	1900	1896	102.34	1905	103.151	5	0.4938
Analyzed	H_TSP_KO---_ntg--_1	Sample	GS500LIZ_3730	Han131124	FALSE	Pass	Pass				B, 18	H_TSP_KO---_ntg--_1.fsa	103.693	51	285	25	1911	1905	103.151	1917	104.235	4	0.4436
Analyzed	H_TSP_KO---_ntg--_1	Sample	GS500LIZ_3730	Han131124	FALSE	Pass	Pass				B, 19	H_TSP_KO---_ntg--_1.fsa	114.609	58	216	19	2031	2025	114.059	2035	114.975	3	0.278
Analyzed	H_TSP_KO---_ntg--_1	Sample	GS500LIZ_3730	Han131124	FALSE	Pass	Pass				B, 20	H_TSP_KO---_ntg--_1.fsa	116.72	74	724	66	2054	2045	115.893	2057	116.996	8	0.766
Analyzed	H_TSP_KO---_ntg--_1	Sample	GS500LIZ_3730	Han131124	FALSE	Pass	Pass				B, 21	H_TSP_KO---_ntg--_1.fsa	117.456	52	342	31	2062	2060	117.272	2067	117.917	4	0.3786
Analyzed	H_TSP_KO---_ntg--_1	Sample	GS500LIZ_3730	Han131124	FALSE	Pass	Pass				B, 22	H_TSP_KO---_ntg--_1.fsa	118.47	61	356	32	2073	2067	117.917	2077	118.839	5	0.4868
Analyzed	H_TSP_KO---_ntg--_1	Sample	GS500LIZ_3730	Han131124	FALSE	Pass	Pass				B, 23	H_TSP_KO---_ntg--_1.fsa	119.485	52	230	21	2084	2077	118.839	2088	119.854	4	0.4324
Analyzed	H_TSP_KO---_ntg--_1	Sample	GS500LIZ_3730	Han131124	FALSE	Pass	Pass				B, 24	H_TSP_KO---_ntg--_1.fsa	122.447	82	395	36	2116	2111	121.983	2122	123.004	4	0.408
Analyzed	H_TSP_KO---_ntg--_1	Sample	GS500LIZ_3730	Han131124	FALSE	Pass	Pass				B, 25	H_TSP_KO---_ntg--_1.fsa	123.561	107	596	55	2128	2122	123.004	2134	124.119	4	0.4551
Analyzed	H_TSP_KO---_ntg--_1	Sample	GS500LIZ_3730	Han131124	FALSE	Pass	Pass				B, 26	H_TSP_KO---_ntg--_1.fsa	124.491	73	374	34	2138	2134	124.119	2144	125.05	5	0.5023
Analyzed	H_TSP_KO---_ntg--_1	Sample	GS500LIZ_3730	Han131124	FALSE	Pass	Pass				B, 27	H_TSP_KO---_ntg--_1.fsa	128.507	69	335	31	2181	2174	127.851	2185	128.881	4	0.4242
Analyzed	H_TSP_KO---_ntg--_1	Sample	GS500LIZ_3730	Han131124	FALSE	Pass	Pass				B, 28	H_TSP_KO---_ntg--_1.fsa	129.444	54	278	26	2191	2185	128.881	2197	130.008	5	0.4927
Analyzed	H_TSP_KO---_ntg--_1	Sample	GS500LIZ_3730	Han131124	FALSE	Pass	Pass				B, 29	H_TSP_KO---_ntg--_1.fsa	130.571	64	303	28	2203	2197	130.008	2207	130.948	4	0.4469
Analyzed	H_TSP_KO---_ntg--_1	Sample	GS500LIZ_3730	Han131124	FALSE	Pass	Pass				B, 30	H_TSP_KO---_ntg--_1.fsa	132.643	53	220	20	2225	2219	132.078	2229	133.021	3	0.3465
Analyzed	H_TSP_KO---_ntg--_1	Sample	GS500LIZ_3730	Han131124	FALSE	Pass	Pass				B, 31	H_TSP_KO---_ntg--_1.fsa	133.777	121	580	54	2237	2231	133.21	2242	134.25	4	0.4443
Analyzed	H_TSP_KO---_ntg--_1	Sample	GS500LIZ_3730	Han131124	FALSE	Pass	Pass				B, 32	H_TSP_KO---_ntg--_1.fsa	134.912	152	800	75	2249	2242	134.25	2253	135.291	4	0.4722
Analyzed	H_TSP_KO---_ntg--_1	Sample	GS500LIZ_3730	Han131124	FALSE	Pass	Pass				B, 33	H_TSP_KO---_ntg--_1.fsa	135.955	97	522	49	2260	2255	135.481	2267	136.62	5	0.4788
Analyzed	H_TSP_KO---_ntg--_1	Sample	GS500LIZ_3730	Han131124	FALSE	Pass	Pass				B, 34	H_TSP_KO---_ntg--_1.fsa	161.821	65	344	31	2526	2520	161.275	2532	162.367	4	0.4203
Analyzed	H_TSP_KO---_ntg--_1	Sample	GS500LIZ_3730	Han131124	FALSE	Pass	Pass				B, 35	H_TSP_KO---_ntg--_1.fsa	165.002	103	1077	97	2561	2551	164.094	2563	165.183	5	0.5389
Analyzed	H_TSP_KO---_ntg--_1	Sample	GS500LIZ_3730	Han131124	FALSE	Pass	Pass				B, 36	H_TSP_KO---_ntg--_1.fsa	165.818	86	590	53	2570	2568	165.637	2575	166.271	2	0.2022
Analyzed	H_TSP_KO---_ntg--_1	Sample	GS500LIZ_3730	Han131124	FALSE	Pass	Pass				B, 37	H_TSP_KO---_ntg--_1.fsa	182.82	67	334	29	2759	2753	182.284	2764	183.266	4	0.3983
Analyzed	H_TSP_KO---_ntg--_1	Sample	GS500LIZ_3730	Han131124	FALSE	Pass	Pass				B, 38	H_TSP_KO---_ntg--_1.fsa	183.891	67	347	30	2771	2764	183.266	2775	184.247	4	0.4162
Analyzed	H_TSP_KO---_ntg--_1	Sample	GS500LIZ_3730	Han131124	FALSE	Pass	Pass				B, 39	H_TSP_KO---_ntg--_1.fsa	271.901	90	576	49	3782	3776	271.383	3788	272.419	6	0.5535
Analyzed	H_TSP_KO---_ntg--_1	Sample	GS500LIZ_3730	Han131124	FALSE	Pass	Pass				B, 40	H_TSP_KO---_ntg--_1.fsa	392.073	58	456	38	5183	5177	391.573	5191	392.74	7	0.6391
Analyzed	H_TSP_KO---_ntg--_1	Sample	GS500LIZ_3730	Han131124	FALSE	Pass	Pass				B, 41	H_TSP_KO---_ntg--_1.fsa	399.081	83	635	53	5267	5261	398.58	5276	399.833	7	0.631
Analyzed	H_TSP_KO---_ntg--_1	Sample	GS500LIZ_3730	Han131124	FALSE	Pass	Pass				B, 42	H_TSP_KO---_ntg--_1.fsa	401.872	88	694	61	5299	5292	401.248	5306	402.496	8	0.7344
Analyzed	H_TSP_KO---_ntg--_1	Sample	GS500LIZ_3730	Han131124	FALSE	Pass	Pass				B, 43	H_TSP_KO---_ntg--_1.fsa	405.528	99	462	41	5340	5338	405.35	5342	405.707	2	0.1819
Analyzed	H_TSP_KO---_ntg--_1	Sample	GS500LIZ_3730	Han131124	FALSE	Pass	Pass				B, 44	H_TSP_KO---_ntg--_1.fsa	406.421	416	3477	310	5350	5342	405.707	5355	406.867	7	0.6871
Analyzed	H_TSP_KO---_ntg--_1	Sample	GS500LIZ_3730	Han131124	FALSE	Pass	Pass				B, 45	H_TSP_KO---_ntg--_1.fsa	407.403	319	2632	234	5361	5355	406.867	5366	407.849	8	0.7973
Analyzed	H_TSP_KO---_ntg--_1	Sample	GS500LIZ_3730	Han131124	FALSE	Pass	Pass				B, 46	H_TSP_KO---_ntg--_1.fsa	408.563	477	3197	285	5374	5366	407.849	5380	409.099	6	0.5608
Analyzed	H_TSP_KO---_ntg--_1	Sample	GS500LIZ_3730	Han131124	FALSE	Pass	Pass				B, 47	H_TSP_KO---_ntg--_1.fsa	410.439	87	428	38	5395	5390	409.993	5400	410.886	4	0.4391
Analyzed	H_TSP_KO---_ntg--_1	Sample	GS500LIZ_3730	Han131124	FALSE	Pass	Pass				B, 48	H_TSP_KO---_ntg--_1.fsa	412.585	212	1245	111	5419	5412	411.959	5424	413.032	5	0.5344
Analyzed	H_TSP_KO---_ntg--_1	Sample	GS500LIZ_3730	Han131124	FALSE	Pass	Pass				B, 49	H_TSP_KO---_ntg--_1.fsa	413.658	139	580	51	5431	5426	413.211	5435	414.015	4	0.3763
Analyzed	H_TSP_KO---_ntg--_1	Sample	GS500LIZ_3730	Han131124	FALSE	Pass	Pass				B, 50	H_TSP_KO---_ntg--_1.fsa	414.731	136	432	38	5443	5439	414.373	5445	414.91	3	0.2959
Analyzed	H_TSP_KO---_ntg--_1	Sample	GS500LIZ_3730	Han131124	FALSE	Pass	Pass				B, 51	H_TSP_KO---_ntg--_1.fsa	415.805	2985	20181	1806	5455	5447	415.089	5462	416.431	6	0.5724
Analyzed	H_TSP_KO---_ntg--_1	Sample	GS500LIZ_3730	Han131124	FALSE	Pass	Pass				B, 52	H_TSP_KO---_ntg--_1.fsa	416.789	350	1803	161	5466	5462	416.431	5470	417.148	4	0.4469
Analyzed	H_TSP_KO---_ntg--_1	Sample	GS500LIZ_3730	Han131124	FALSE	Pass	Pass				B, 53	H_TSP_KO---_ntg--_1.fsa	417.864	1097	6442	576	5478	5472	417.327	5485	418.491	5	0.5299
Analyzed	H_TSP_KO---_ntg--_1	Sample	GS500LIZ_3730	Han131124	FALSE	Pass	Pass				B, 54	H_TSP_KO---_ntg--_1.fsa	418.939	319	1435	128	5490	5485	418.491	5494	419.297	4	0.416
Analyzed	H_TSP_KO---_ntg--_1	Sample	GS500LIZ_3730	Han131124	FALSE	Pass	Pass				B, 55	H_TSP_KO---_ntg--_1.fsa	425.036	1995	15878	1425	5558	5548	424.138	5577	426.741	7	0.6592
Analyzed	H_TSP_KO---_ntg--_1	Sample	GS500LIZ_3730	Han131124	FALSE	Pass	Pass				G, 1	H_TSP_KO---_ntg--_1.fsa	415.894	139	1038	92	5456	5445	414.91	5464	416.611	6	0.5401
Analyzed	H_TSP_KO---_ntg--_1	Sample	GS500LIZ_3730	Han131124	FALSE	Pass	Pass				G, 2	H_TSP_KO---_ntg--_1.fsa	417.954	62	391	35	5479	5473	417.416	5486	418.58	4	0.4322
Analyzed	H_TSP_KO---_ntg--_1	Sample	GS500LIZ_3730	Han131124	FALSE	Pass	Pass				G, 3	H_TSP_KO---_ntg--_1.fsa	425.215	66	446	40	5560	5550	424.318	5573	426.382	7	0.6587
Analyzed	H_TSP_KO---_ntg--_1	Sample	GS500LIZ_3730	Han131124	FALSE	Pass	Pass				Y, 1	H_TSP_KO---_ntg--_1.fsa	301.068	50	236	21	4120	4113	300.445	4126	301.603	6	0.6044
Analyzed	H_TSP_KO---_ntg--_1	Sample	GS500LIZ_3730	Han131124	FALSE	Pass	Pass				Y, 2	H_TSP_KO---_ntg--_1.fsa	347.649	53	304	26	4649	4642	347.039	4657	348.346	4	0.408
Analyzed	H_TSP_KO---_ntg--_1	Sample	GS500LIZ_3730	Han131124	FALSE	Pass	Pass				Y, 3	H_TSP_KO---_ntg--_1.fsa	415.626	108	686	61	5453	5446	415	5461	416.342	6	0.6042
Analyzed	H_TSP_KO---_ntg--_1	Sample	GS500LIZ_3730	Han131124	FALSE	Pass	Pass				Y, 4	H_TSP_KO---_ntg--_1.fsa	417.774	53	330	29	5477	5470	417.148	5483	418.312	3	0.347
Analyzed	H_TSP_KO---_ntg--_1	Sample	GS500LIZ_3730	Han131124	FALSE	Pass	Pass				Y, 5	H_TSP_KO---_ntg--_1.fsa	425.036	74	464	41	5558	5547	424.049	5567	425.844	2	0.2584
Analyzed	H_TSP_KO---_ntg--_1	Sample	GS500LIZ_3730	Han131124	FALSE	Pass	Pass				Y, 6	H_TSP_KO---_ntg--_1.fsa	498.264	50	152	16	6378	6372	497.618	6381	498.587	5	0.6223
Analyzed	H_TSP_KO---_ntg--_1	Sample	GS500LIZ_3730	Han131124	FALSE	Pass	Pass				Y, 7	H_TSP_KO---_ntg--_1.fsa	526	68	219	23	6641	6631	524.947	6645	526.421	6	0.6517
Analyzed	H_TSP_KO---_ntg--_1	Sample	GS500LIZ_3730	Han131124	FALSE	Pass	Pass				Y, 8	H_TSP_KO---_ntg--_1.fsa	586.211	51	221	23	7213	7203	585.158	7215	586.421	3	0.3362
Analyzed	H_TSP_KO---_ntg--_1	Sample	GS500LIZ_3730	Han131124	FALSE	Pass	Pass				R, 1	H_TSP_KO---_ntg--_1.fsa	122.076	55	426	39	2112	2106	121.52	2121	122.911	8	0.7617
Analyzed	H_TSP_KO---_ntg--_1	Sample	GS500LIZ_3730	Han131124	FALSE	Pass	Pass				R, 2	H_TSP_KO---_ntg--_1.fsa	146.408	50	142	14	2363	2361	146.202	2369	147.026	2	0.272
Analyzed	H_TSP_KO---_ntg--_1	Sample	GS500LIZ_3730	Han131124	FALSE	Pass	Pass				R, 3	H_TSP_KO---_ntg--_1.fsa	168.987	56	260	23	2605	2599	168.444	2608	169.258	6	0.5853
Analyzed	H_TSP_KO---_ntg--_1	Sample	GS500LIZ_3730	Han131124	FALSE	Pass	Pass				R, 4	H_TSP_KO---_ntg--_1.fsa	339.095	50	259	22	4551	4544	338.483	4555	339.445	3	0.2992
Analyzed	H_TSP_KO---_ntg--_1	Sample	GS500LIZ_3730	Han131124	FALSE	Pass	Pass				R, 5	H_TSP_KO---_ntg--_1.fsa	487.224	50	274	25	6269	6262	486.581	6275	487.777	2	0.1882
Analyzed	H_TSP_KO---_ntg--_1	Sample	GS500LIZ_3730	Han131124	FALSE	Pass	Pass				O, 1	H_TSP_KO---_ntg--_1.fsa	4.7575	81	682	63	860	851	3.9179	870	5.6903	7	0.6593
Analyzed	H_TSP_KO---_ntg--_1	Sample	GS500LIZ_3730	Han131124	FALSE	Pass	Pass				O, 2	H_TSP_KO---_ntg--_1.fsa	6.5299	68	435	40	879	870	5.6903	887	7.2761	6	0.6471
Analyzed	H_TSP_KO---_ntg--_1	Sample	GS500LIZ_3730	Han131124	FALSE	Pass	Pass				O, 3	H_TSP_KO---_ntg--_1.fsa	9.7015	373	2623	244	913	903	8.7687	922	10.541	6	0.6079
Analyzed	H_TSP_KO---_ntg--_1	Sample	GS500LIZ_3730	Han131124	FALSE	Pass	Pass				O, 4	H_TSP_KO---_ntg--_1.fsa	12.8731	63	221	20	947	941	12.3134	953	13.4328	3	0.3641
Analyzed	H_TSP_KO---_ntg--_1	Sample	GS500LIZ_3730	Han131124	FALSE	Pass	Pass				O, 5	H_TSP_KO---_ntg--_1.fsa	14.3657	823	5855	546	963	953	13.4328	974	15.3918	6	0.5808
Analyzed	H_TSP_KO---_ntg--_1	Sample	GS500LIZ_3730	Han131124	FALSE	Pass	Pass				O, 6	H_TSP_KO---_ntg--_1.fsa	16.3246	2447	16871	1573	984	974	15.3918	993	17.1642	6	0.6027
Analyzed	H_TSP_KO---_ntg--_1	Sample	GS500LIZ_3730	Han131124	FALSE	Pass	Pass				O, 7	H_TSP_KO---_ntg--_1.fsa	18.097	229	1682	156	1003	993	17.1642	1010	18.75	7	0.7266
Analyzed	H_TSP_KO---_ntg--_1	Sample	GS500LIZ_3730	Han131124	FALSE	Pass	Pass				O, 8	H_TSP_KO---_ntg--_1.fsa	22.9478	1315	14175	1322	1055	1046	22.1082	1068	24.1604	11	1.0674
Analyzed	H_TSP_KO---_ntg--_1	Sample	GS500LIZ_3730	Han131124	FALSE	Pass	Pass				O, 9	H_TSP_KO---_ntg--_1.fsa	25.653	31348	307843	28716	1084	1068	24.1604	1095	26.6791	8	0.8215
Analyzed	H_TSP_KO---_ntg--_1	Sample	GS500LIZ_3730	Han131124	FALSE	Pass	Pass				O, 10	H_TSP_KO---_ntg--_1.fsa	27.4254	1634	16697	1557	1103	1095	26.6791	1110	28.0784	10	0.943
Analyzed	H_TSP_KO---_ntg--_1	Sample	GS500LIZ_3730	Han131124	FALSE	Pass	Pass				O, 11	H_TSP_KO---_ntg--_1.fsa	28.5448	500	2625	244	1115	1110	28.0784	1120	29.0112	4	0.4561
Analyzed	H_TSP_KO---_ntg--_1	Sample	GS500LIZ_3730	Han131124	FALSE	Pass	Pass				O, 12	H_TSP_KO---_ntg--_1.fsa	29.4776	270	1118	104	1125	1120	29.0112	1132	30.1306	4	0.378
Analyzed	H_TSP_KO---_ntg--_1	Sample	GS500LIZ_3730	Han131124	FALSE	Pass	Pass				O, 13	H_TSP_KO---_ntg--_1.fsa	30.5037	50	100	9	1136	1132	30.1306	1141	30.9701	2	0.1866
Analyzed	H_TSP_KO---_ntg--_1	Sample	GS500LIZ_3730	Han131124	FALSE	Pass	Pass				O, 14	H_TSP_KO---_ntg--_1.fsa	32.1828	108	616	57	1154	1145	31.3433	1157	32.4627	6	0.5636
Analyzed	H_TSP_KO---_ntg--_1	Sample	GS500LIZ_3730	Han131124	FALSE	Pass	Pass				O, 15	H_TSP_KO---_ntg--_1.fsa	33.3955	1019	8882	828	1167	1157	32.4627	1179	34.5149	8	0.7464
Analyzed	H_TSP_KO---_ntg--_1	Sample	GS500LIZ_3730	Han131124	FALSE	Pass	Pass				O, 16	H_TSP_KO---_ntg--_1.fsa	37.0336	1169	6916	645	1206	1196	36.1007	1214	37.7799	5	0.5218
Analyzed	H_TSP_KO---_ntg--_1	Sample	GS500LIZ_3730	Han131124	FALSE	Pass	Pass				O, 17	H_TSP_KO---_ntg--_1.fsa	50	1373	8401	776	1345	1336	49.1604	1353	50.7311	5	0.499
Analyzed	H_TSP_KO---_ntg--_1	Sample	GS500LIZ_3730	Han131124	FALSE	Pass	Pass				O, 18	H_TSP_KO---_ntg--_1.fsa	50.914	84	384	35	1355	1353	50.7311	1365	51.8294	2	0.1831
Analyzed	H_TSP_KO---_ntg--_1	Sample	GS500LIZ_3730	Han131124	FALSE	Pass	Pass				O, 19	H_TSP_KO---_ntg--_1.fsa	75	1521	8705	837	1613	1604	74.1431	1621	75.778	5	0.4888
Analyzed	H_TSP_KO---_ntg--_1	Sample	GS500LIZ_3730	Han131124	FALSE	Pass	Pass				O, 20	H_TSP_KO---_ntg--_1.fsa	100	1625	9243	867	1870	1861	99.1239	1878	100.719	5	0.4785
Analyzed	H_TSP_KO---_ntg--_1	Sample	GS500LIZ_3730	Han131124	FALSE	Pass	Pass				O, 21	H_TSP_KO---_ntg--_1.fsa	139	1801	10402	1041	2292	2283	138.142	2300	139.844	5	0.5051
Analyzed	H_TSP_KO---_ntg--_1	Sample	GS500LIZ_3730	Han131124	FALSE	Pass	Pass				O, 22	H_TSP_KO---_ntg--_1.fsa	150	1908	10974	1071	2398	2390	149.182	2413	151.427	5	0.4977
Analyzed	H_TSP_KO---_ntg--_1	Sample	GS500LIZ_3730	Han131124	FALSE	Pass	Pass				O, 23	H_TSP_KO---_ntg--_1.fsa	160	1910	10994	995	2506	2497	159.19	2514	160.729	5	0.4653
Analyzed	H_TSP_KO---_ntg--_1	Sample	GS500LIZ_3730	Han131124	FALSE	Pass	Pass				O, 24	H_TSP_KO---_ntg--_1.fsa	200	2112	12919	1128	2953	2944	199.209	2977	202.091	5	0.4616
Analyzed	H_TSP_KO---_ntg--_1	Sample	GS500LIZ_3730	Han131124	FALSE	Pass	Pass				O, 25	H_TSP_KO---_ntg--_1.fsa	247.43	2211	14329	1240	3499	3490	246.65	3528	249.941	5	0.4957
Analyzed	H_TSP_KO---_ntg--_1	Sample	GS500LIZ_3730	Han131124	FALSE	Pass	Pass				O, 26	H_TSP_KO---_ntg--_1.fsa	300	2103	14796	1305	4108	4098	299.139	4137	302.581	6	0.5467
Analyzed	H_TSP_KO---_ntg--_1	Sample	GS500LIZ_3730	Han131124	FALSE	Pass	Pass				O, 27	H_TSP_KO---_ntg--_1.fsa	339.794	1964	14522	1269	4559	4549	338.92	4580	341.63	6	0.5792
Analyzed	H_TSP_KO---_ntg--_1	Sample	GS500LIZ_3730	Han131124	FALSE	Pass	Pass				O, 28	H_TSP_KO---_ntg--_1.fsa	350	1949	14645	1233	4676	4666	349.13	4695	351.571	6	0.5713
Analyzed	H_TSP_KO---_ntg--_1	Sample	GS500LIZ_3730	Han131124	FALSE	Pass	Pass				O, 29	H_TSP_KO---_ntg--_1.fsa	400	2069	15891	1371	5278	5267	399.081	5289	400.98	6	0.6032
Analyzed	H_TSP_KO---_ntg--_1	Sample	GS500LIZ_3730	Han131124	FALSE	Pass	Pass				O, 30	H_TSP_KO---_ntg--_1.fsa	450	2084	17788	1520	5835	5815	448.19	5856	451.695	7	0.645
Analyzed	H_TSP_KO---_ntg--_1	Sample	GS500LIZ_3730	Han131124	FALSE	Pass	Pass				O, 31	H_TSP_KO---_ntg--_1.fsa	490	2178	20177	1987	6299	6277	487.961	6330	493.183	8	0.7969
Analyzed	H_TSP_KO---_ntg--_1	Sample	GS500LIZ_3730	Han131124	FALSE	Pass	Pass				O, 32	H_TSP_KO---_ntg--_1.fsa	500	2219	20393	2179	6394	6368	497.189	6414	502.105	8	0.9005
Analyzed	H_TSP_KO---_ntg--_2	Sample	GS500LIZ_3730	Han131124	FALSE	Pass	Pass				B, 1	H_TSP_KO---_ntg--_2.fsa	67.8193	55	289	27	1544	1537	67.1626	1547	68.1009	4	0.4068
Analyzed	H_TSP_KO---_ntg--_2	Sample	GS500LIZ_3730	Han131124	FALSE	Pass	Pass				B, 2	H_TSP_KO---_ntg--_2.fsa	68.4767	89	518	48	1551	1547	68.1009	1556	68.9468	5	0.5176
Analyzed	H_TSP_KO---_ntg--_2	Sample	GS500LIZ_3730	Han131124	FALSE	Pass	Pass				B, 3	H_TSP_KO---_ntg--_2.fsa	69.6056	144	767	72	1563	1556	68.9468	1567	69.9824	4	0.4546
Analyzed	H_TSP_KO---_ntg--_2	Sample	GS500LIZ_3730	Han131124	FALSE	Pass	Pass				B, 4	H_TSP_KO---_ntg--_2.fsa	70.1709	65	337	31	1569	1567	69.9824	1575	70.7369	5	0.5162
Analyzed	H_TSP_KO---_ntg--_2	Sample	GS500LIZ_3730	Han131124	FALSE	Pass	Pass				B, 5	H_TSP_KO---_ntg--_2.fsa	77.333	257	1285	124	1644	1638	76.7497	1650	77.9162	4	0.471
Analyzed	H_TSP_KO---_ntg--_2	Sample	GS500LIZ_3730	Han131124	FALSE	Pass	Pass				B, 6	H_TSP_KO---_ntg--_2.fsa	79.4717	76	368	35	1666	1661	78.9856	1671	79.9578	4	0.4067
Analyzed	H_TSP_KO---_ntg--_2	Sample	GS500LIZ_3730	Han131124	FALSE	Pass	Pass				B, 7	H_TSP_KO---_ntg--_2.fsa	80.4439	72	357	34	1676	1671	79.9578	1680	80.8328	4	0.481
Analyzed	H_TSP_KO---_ntg--_2	Sample	GS500LIZ_3730	Han131124	FALSE	Pass	Pass				B, 8	H_TSP_KO---_ntg--_2.fsa	81.5133	54	230	22	1687	1682	81.0272	1691	81.9023	4	0.4461
Analyzed	H_TSP_KO---_ntg--_2	Sample	GS500LIZ_3730	Han131124	FALSE	Pass	Pass				B, 9	H_TSP_KO---_ntg--_2.fsa	82.5829	82	365	35	1698	1694	82.1939	1703	83.069	3	0.3853
Analyzed	H_TSP_KO---_ntg--_2	Sample	GS500LIZ_3730	Han131124	FALSE	Pass	Pass				B, 10	H_TSP_KO---_ntg--_2.fsa	91.4338	87	475	46	1789	1787	91.2392	1791	91.6284	3	0.3503
Analyzed	H_TSP_KO---_ntg--_2	Sample	GS500LIZ_3730	Han131124	FALSE	Pass	Pass				B, 11	H_TSP_KO---_ntg--_2.fsa	92.4068	145	1714	166	1799	1791	91.6284	1813	93.7692	11	1.1469
Analyzed	H_TSP_KO---_ntg--_2	Sample	GS500LIZ_3730	Han131124	FALSE	Pass	Pass				B, 12	H_TSP_KO---_ntg--_2.fsa	101.974	99	587	52	1899	1893	101.436	1904	102.424	4	0.4487
Analyzed	H_TSP_KO---_ntg--_2	Sample	GS500LIZ_3730	Han131124	FALSE	Pass	Pass				B, 13	H_TSP_KO---_ntg--_2.fsa	114.663	62	262	23	2039	2033	114.115	2044	115.121	4	0.3668
Analyzed	H_TSP_KO---_ntg--_2	Sample	GS500LIZ_3730	Han131124	FALSE	Pass	Pass				B, 14	H_TSP_KO---_ntg--_2.fsa	119.528	58	245	22	2092	2085	118.884	2095	119.805	4	0.3726
Analyzed	H_TSP_KO---_ntg--_2	Sample	GS500LIZ_3730	Han131124	FALSE	Pass	Pass				B, 15	H_TSP_KO---_ntg--_2.fsa	128.436	70	339	31	2188	2182	127.875	2192	128.81	4	0.4361
Analyzed	H_TSP_KO---_ntg--_2	Sample	GS500LIZ_3730	Han131124	FALSE	Pass	Pass				B, 16	H_TSP_KO---_ntg--_2.fsa	129.465	88	410	38	2199	2194	128.997	2203	129.839	4	0.4233
Analyzed	H_TSP_KO---_ntg--_2	Sample	GS500LIZ_3730	Han131124	FALSE	Pass	Pass				B, 17	H_TSP_KO---_ntg--_2.fsa	130.496	66	327	30	2210	2206	130.121	2215	130.965	5	0.4803
Analyzed	H_TSP_KO---_ntg--_2	Sample	GS500LIZ_3730	Han131124	FALSE	Pass	Pass				B, 18	H_TSP_KO---_ntg--_2.fsa	131.716	53	200	18	2223	2215	130.965	2226	131.998	3	0.3104
Analyzed	H_TSP_KO---_ntg--_2	Sample	GS500LIZ_3730	Han131124	FALSE	Pass	Pass				B, 19	H_TSP_KO---_ntg--_2.fsa	133.788	96	402	37	2245	2238	133.128	2250	134.26	4	0.3969
Analyzed	H_TSP_KO---_ntg--_2	Sample	GS500LIZ_3730	Han131124	FALSE	Pass	Pass				B, 20	H_TSP_KO---_ntg--_2.fsa	134.921	93	453	42	2257	2250	134.26	2261	135.299	4	0.4509
Analyzed	H_TSP_KO---_ntg--_2	Sample	GS500LIZ_3730	Han131124	FALSE	Pass	Pass				B, 21	H_TSP_KO---_ntg--_2.fsa	135.962	85	435	41	2268	2263	135.488	2274	136.53	5	0.4985
Analyzed	H_TSP_KO---_ntg--_2	Sample	GS500LIZ_3730	Han131124	FALSE	Pass	Pass				B, 22	H_TSP_KO---_ntg--_2.fsa	165.9	60	461	41	2579	2573	165.356	2582	166.171	7	0.6563
Analyzed	H_TSP_KO---_ntg--_2	Sample	GS500LIZ_3730	Han131124	FALSE	Pass	Pass				B, 23	H_TSP_KO---_ntg--_2.fsa	403.564	100	688	61	5331	5329	403.386	5339	404.278	3	0.3155
Analyzed	H_TSP_KO---_ntg--_2	Sample	GS500LIZ_3730	Han131124	FALSE	Pass	Pass				B, 24	H_TSP_KO---_ntg--_2.fsa	406.418	289	2594	231	5363	5355	405.705	5369	406.954	8	0.7852
Analyzed	H_TSP_KO---_ntg--_2	Sample	GS500LIZ_3730	Han131124	FALSE	Pass	Pass				B, 25	H_TSP_KO---_ntg--_2.fsa	407.4	235	1940	173	5374	5369	406.954	5380	407.936	8	0.7354
Analyzed	H_TSP_KO---_ntg--_2	Sample	GS500LIZ_3730	Han131124	FALSE	Pass	Pass				B, 26	H_TSP_KO---_ntg--_2.fsa	408.471	361	2392	213	5386	5380	407.936	5393	409.096	6	0.5672
Analyzed	H_TSP_KO---_ntg--_2	Sample	GS500LIZ_3730	Han131124	FALSE	Pass	Pass				B, 27	H_TSP_KO---_ntg--_2.fsa	410.436	109	595	53	5408	5402	409.9	5414	410.972	5	0.5206
Analyzed	H_TSP_KO---_ntg--_2	Sample	GS500LIZ_3730	Han131124	FALSE	Pass	Pass				B, 28	H_TSP_KO---_ntg--_2.fsa	413.743	177	854	76	5445	5439	413.207	5449	414.101	4	0.432
Analyzed	H_TSP_KO---_ntg--_2	Sample	GS500LIZ_3730	Han131124	FALSE	Pass	Pass				B, 29	H_TSP_KO---_ntg--_2.fsa	414.727	164	674	60	5456	5451	414.28	5460	415.085	4	0.372
Analyzed	H_TSP_KO---_ntg--_2	Sample	GS500LIZ_3730	Han131124	FALSE	Pass	Pass				B, 30	H_TSP_KO---_ntg--_2.fsa	415.801	2285	16258	1454	5468	5460	415.085	5475	416.427	6	0.614
Analyzed	H_TSP_KO---_ntg--_2	Sample	GS500LIZ_3730	Han131124	FALSE	Pass	Pass				B, 31	H_TSP_KO---_ntg--_2.fsa	416.785	222	1280	114	5479	5475	416.427	5483	417.143	5	0.4901
Analyzed	H_TSP_KO---_ntg--_2	Sample	GS500LIZ_3730	Han131124	FALSE	Pass	Pass				B, 32	H_TSP_KO---_ntg--_2.fsa	417.859	908	5759	515	5491	5485	417.322	5497	418.397	6	0.5668
Analyzed	H_TSP_KO---_ntg--_2	Sample	GS500LIZ_3730	Han131124	FALSE	Pass	Pass				B, 33	H_TSP_KO---_ntg--_2.fsa	418.934	188	775	69	5503	5499	418.576	5507	419.292	4	0.3633
Analyzed	H_TSP_KO---_ntg--_2	Sample	GS500LIZ_3730	Han131124	FALSE	Pass	Pass				B, 34	H_TSP_KO---_ntg--_2.fsa	425.031	1518	12282	1102	5571	5561	424.134	5581	425.928	7	0.6713
Analyzed	H_TSP_KO---_ntg--_2	Sample	GS500LIZ_3730	Han131124	FALSE	Pass	Pass				G, 1	H_TSP_KO---_ntg--_2.fsa	415.89	125	970	86	5469	5460	415.085	5484	417.233	5	0.5345
Analyzed	H_TSP_KO---_ntg--_2	Sample	GS500LIZ_3730	Han131124	FALSE	Pass	Pass				G, 2	H_TSP_KO---_ntg--_2.fsa	417.949	56	433	38	5492	5484	417.233	5501	418.755	4	0.3741
Analyzed	H_TSP_KO---_ntg--_2	Sample	GS500LIZ_3730	Han131124	FALSE	Pass	Pass				G, 3	H_TSP_KO---_ntg--_2.fsa	425.21	74	768	68	5573	5555	423.595	5583	426.108	9	0.809
Analyzed	H_TSP_KO---_ntg--_2	Sample	GS500LIZ_3730	Han131124	FALSE	Pass	Pass				Y, 1	H_TSP_KO---_ntg--_2.fsa	68.7587	51	248	23	1554	1545	67.9131	1559	69.2291	7	0.7192
Analyzed	H_TSP_KO---_ntg--_2	Sample	GS500LIZ_3730	Han131124	FALSE	Pass	Pass				Y, 2	H_TSP_KO---_ntg--_2.fsa	264.616	50	277	23	3708	3701	264.012	3714	265.134	5	0.5045
Analyzed	H_TSP_KO---_ntg--_2	Sample	GS500LIZ_3730	Han131124	FALSE	Pass	Pass				Y, 3	H_TSP_KO---_ntg--_2.fsa	341.295	55	171	14	4588	4581	340.685	4592	341.644	4	0.3828
Analyzed	H_TSP_KO---_ntg--_2	Sample	GS500LIZ_3730	Han131124	FALSE	Pass	Pass				Y, 4	H_TSP_KO---_ntg--_2.fsa	415.711	58	460	41	5467	5460	415.085	5477	416.606	6	0.5851
Analyzed	H_TSP_KO---_ntg--_2	Sample	GS500LIZ_3730	Han131124	FALSE	Pass	Pass				Y, 5	H_TSP_KO---_ntg--_2.fsa	418.128	64	275	24	5494	5487	417.501	5499	418.576	5	0.4985
Analyzed	H_TSP_KO---_ntg--_2	Sample	GS500LIZ_3730	Han131124	FALSE	Pass	Pass				Y, 6	H_TSP_KO---_ntg--_2.fsa	526.421	52	279	29	6658	6648	525.368	6664	527.053	11	1.2283
Analyzed	H_TSP_KO---_ntg--_2	Sample	GS500LIZ_3730	Han131124	FALSE	Pass	Pass				R, 1	H_TSP_KO---_ntg--_2.fsa	170.595	55	319	28	2631	2624	169.964	2636	171.046	3	0.3379
Analyzed	H_TSP_KO---_ntg--_2	Sample	GS500LIZ_3730	Han131124	FALSE	Pass	Pass				R, 2	H_TSP_KO---_ntg--_2.fsa	189.612	52	189	16	2844	2838	189.081	2850	190.143	3	0.2687
Analyzed	H_TSP_KO---_ntg--_2	Sample	GS500LIZ_3730	Han131124	FALSE	Pass	Pass				R, 3	H_TSP_KO---_ntg--_2.fsa	300.622	53	222	19	4126	4121	300.178	4130	300.978	6	0.5622
Analyzed	H_TSP_KO---_ntg--_2	Sample	GS500LIZ_3730	Han131124	FALSE	Pass	Pass				R, 4	H_TSP_KO---_ntg--_2.fsa	315.149	52	135	11	4290	4287	314.884	4296	315.678	3	0.2764
Analyzed	H_TSP_KO---_ntg--_2	Sample	GS500LIZ_3730	Han131124	FALSE	Pass	Pass				R, 5	H_TSP_KO---_ntg--_2.fsa	356.274	57	217	17	4764	4757	355.696	4770	356.77	8	0.7121
Analyzed	H_TSP_KO---_ntg--_2	Sample	GS500LIZ_3730	Han131124	FALSE	Pass	Pass				R, 6	H_TSP_KO---_ntg--_2.fsa	382.439	54	164	13	5080	5074	381.941	5084	382.772	3	0.258
Analyzed	H_TSP_KO---_ntg--_2	Sample	GS500LIZ_3730	Han131124	FALSE	Pass	Pass				R, 7	H_TSP_KO---_ntg--_2.fsa	439.787	51	183	16	5735	5728	439.155	5740	440.238	3	0.3008
Analyzed	H_TSP_KO---_ntg--_2	Sample	GS500LIZ_3730	Han131124	FALSE	Pass	Pass				R, 8	H_TSP_KO---_ntg--_2.fsa	457.414	52	182	15	5939	5933	456.92	5944	457.827	3	0.2747
Analyzed	H_TSP_KO---_ntg--_2	Sample	GS500LIZ_3730	Han131124	FALSE	Pass	Pass				R, 9	H_TSP_KO---_ntg--_2.fsa	508	50	341	35	6483	6470	506.632	6489	508.632	2	0.2737
Analyzed	H_TSP_KO---_ntg--_2	Sample	GS500LIZ_3730	Han131124	FALSE	Pass	Pass				R, 10	H_TSP_KO---_ntg--_2.fsa	593.789	53	233	24	7298	7292	593.158	7304	594.421	6	0.7097
Analyzed	H_TSP_KO---_ntg--_2	Sample	GS500LIZ_3730	Han131124	FALSE	Pass	Pass				O, 1	H_TSP_KO---_ntg--_2.fsa	5.0186	112	918	85	867	858	4.1822	878	6.0409	7	0.6919
Analyzed	H_TSP_KO---_ntg--_2	Sample	GS500LIZ_3730	Han131124	FALSE	Pass	Pass				O, 2	H_TSP_KO---_ntg--_2.fsa	6.6914	86	513	47	885	878	6.0409	896	7.7138	5	0.5252
Analyzed	H_TSP_KO---_ntg--_2	Sample	GS500LIZ_3730	Han131124	FALSE	Pass	Pass				O, 3	H_TSP_KO---_ntg--_2.fsa	10.0372	455	3189	296	921	910	9.0149	929	10.7807	6	0.6107
Analyzed	H_TSP_KO---_ntg--_2	Sample	GS500LIZ_3730	Han131124	FALSE	Pass	Pass				O, 4	H_TSP_KO---_ntg--_2.fsa	14.4981	904	5746	534	969	960	13.6617	980	15.5204	5	0.5484
Analyzed	H_TSP_KO---_ntg--_2	Sample	GS500LIZ_3730	Han131124	FALSE	Pass	Pass				O, 5	H_TSP_KO---_ntg--_2.fsa	16.4498	2757	19036	1769	990	980	15.5204	999	17.2862	6	0.6048
Analyzed	H_TSP_KO---_ntg--_2	Sample	GS500LIZ_3730	Han131124	FALSE	Pass	Pass				O, 6	H_TSP_KO---_ntg--_2.fsa	18.2156	198	1256	116	1009	999	17.2862	1017	18.9591	6	0.5879
Analyzed	H_TSP_KO---_ntg--_2	Sample	GS500LIZ_3730	Han131124	FALSE	Pass	Pass				O, 7	H_TSP_KO---_ntg--_2.fsa	23.0483	1612	17069	1586	1061	1052	22.2119	1074	24.2565	11	1.061
Analyzed	H_TSP_KO---_ntg--_2	Sample	GS500LIZ_3730	Han131124	FALSE	Pass	Pass				O, 8	H_TSP_KO---_ntg--_2.fsa	25.7435	30898	326581	30351	1090	1074	24.2565	1102	26.8587	9	0.8919
Analyzed	H_TSP_KO---_ntg--_2	Sample	GS500LIZ_3730	Han131124	FALSE	Pass	Pass				O, 9	H_TSP_KO---_ntg--_2.fsa	27.6022	1593	14771	1372	1110	1102	26.8587	1117	28.2528	8	0.8184
Analyzed	H_TSP_KO---_ntg--_2	Sample	GS500LIZ_3730	Han131124	FALSE	Pass	Pass				O, 10	H_TSP_KO---_ntg--_2.fsa	28.9033	673	3717	345	1124	1117	28.2528	1132	29.6468	5	0.5244
Analyzed	H_TSP_KO---_ntg--_2	Sample	GS500LIZ_3730	Han131124	FALSE	Pass	Pass				O, 11	H_TSP_KO---_ntg--_2.fsa	30.5762	287	1242	115	1142	1132	29.6468	1149	31.2268	4	0.4005
Analyzed	H_TSP_KO---_ntg--_2	Sample	GS500LIZ_3730	Han131124	FALSE	Pass	Pass				O, 12	H_TSP_KO---_ntg--_2.fsa	33.4572	1215	12465	1158	1173	1162	32.4349	1189	34.9442	9	0.8475
Analyzed	H_TSP_KO---_ntg--_2	Sample	GS500LIZ_3730	Han131124	FALSE	Pass	Pass				O, 13	H_TSP_KO---_ntg--_2.fsa	37.0818	1356	7932	737	1212	1203	36.2454	1220	37.8253	5	0.5228
Analyzed	H_TSP_KO---_ntg--_2	Sample	GS500LIZ_3730	Han131124	FALSE	Pass	Pass				O, 14	H_TSP_KO---_ntg--_2.fsa	50	1587	9724	893	1351	1342	49.1636	1360	50.818	5	0.4964
Analyzed	H_TSP_KO---_ntg--_2	Sample	GS500LIZ_3730	Han131124	FALSE	Pass	Pass				O, 15	H_TSP_KO---_ntg--_2.fsa	75	1798	10144	974	1620	1611	74.1447	1628	75.7776	5	0.4864
Analyzed	H_TSP_KO---_ntg--_2	Sample	GS500LIZ_3730	Han131124	FALSE	Pass	Pass				O, 16	H_TSP_KO---_ntg--_2.fsa	100	1908	10746	1005	1877	1869	99.2209	1885	100.717	5	0.4693
Analyzed	H_TSP_KO---_ntg--_2	Sample	GS500LIZ_3730	Han131124	FALSE	Pass	Pass				O, 17	H_TSP_KO---_ntg--_2.fsa	139	2117	12367	1236	2300	2291	138.144	2308	139.844	5	0.5189
Analyzed	H_TSP_KO---_ntg--_2	Sample	GS500LIZ_3730	Han131124	FALSE	Pass	Pass				O, 18	H_TSP_KO---_ntg--_2.fsa	150	2137	12657	1247	2406	2398	149.182	2415	150.858	5	0.5207
Analyzed	H_TSP_KO---_ntg--_2	Sample	GS500LIZ_3730	Han131124	FALSE	Pass	Pass				O, 19	H_TSP_KO---_ntg--_2.fsa	160	2206	12848	1165	2514	2506	159.28	2538	162.182	5	0.4591
Analyzed	H_TSP_KO---_ntg--_2	Sample	GS500LIZ_3730	Han131124	FALSE	Pass	Pass				O, 20	H_TSP_KO---_ntg--_2.fsa	199.036	56	316	27	2951	2943	198.334	2953	199.211	4	0.3508
Analyzed	H_TSP_KO---_ntg--_2	Sample	GS500LIZ_3730	Han131124	FALSE	Pass	Pass				O, 21	H_TSP_KO---_ntg--_2.fsa	200	2422	15224	1326	2962	2953	199.211	2990	202.435	5	0.4843
Analyzed	H_TSP_KO---_ntg--_2	Sample	GS500LIZ_3730	Han131124	FALSE	Pass	Pass				O, 22	H_TSP_KO---_ntg--_2.fsa	247.43	2493	16474	1424	3509	3500	246.652	3531	249.332	5	0.5026
Analyzed	H_TSP_KO---_ntg--_2	Sample	GS500LIZ_3730	Han131124	FALSE	Pass	Pass				O, 23	H_TSP_KO---_ntg--_2.fsa	300	2384	16979	1495	4119	4110	299.227	4144	302.221	6	0.5684
Analyzed	H_TSP_KO---_ntg--_2	Sample	GS500LIZ_3730	Han131124	FALSE	Pass	Pass				O, 24	H_TSP_KO---_ntg--_2.fsa	339.812	2300	17073	1489	4571	4561	338.939	4599	342.255	6	0.5756
Analyzed	H_TSP_KO---_ntg--_2	Sample	GS500LIZ_3730	Han131124	FALSE	Pass	Pass				O, 25	H_TSP_KO---_ntg--_2.fsa	350	2333	17000	1431	4688	4677	349.044	4706	351.485	6	0.5515
Analyzed	H_TSP_KO---_ntg--_2	Sample	GS500LIZ_3730	Han131124	FALSE	Pass	Pass				O, 26	H_TSP_KO---_ntg--_2.fsa	400	2298	18648	1623	5291	5280	399.082	5311	401.782	7	0.6498
Analyzed	H_TSP_KO---_ntg--_2	Sample	GS500LIZ_3730	Han131124	FALSE	Pass	Pass				O, 27	H_TSP_KO---_ntg--_2.fsa	450	2392	21313	1818	5848	5827	448.099	5872	451.938	7	0.6813
Analyzed	H_TSP_KO---_ntg--_2	Sample	GS500LIZ_3730	Han131124	FALSE	Pass	Pass				O, 28	H_TSP_KO---_ntg--_2.fsa	490	2508	23311	2270	6312	6287	487.685	6336	492.457	8	0.8114
Analyzed	H_TSP_KO---_ntg--_2	Sample	GS500LIZ_3730	Han131124	FALSE	Pass	Pass				O, 29	H_TSP_KO---_ntg--_2.fsa	500	2556	23754	2534	6407	6384	497.511	6431	502.526	8	0.8928
Analyzed	H_TSP_KO---_ntg--_3	Sample	GS500LIZ_3730	Han131124	FALSE	Pass	Pass				B, 1	H_TSP_KO---_ntg--_3.fsa	67.8065	55	313	29	1581	1576	67.3426	1584	68.085	5	0.5362
Analyzed	H_TSP_KO---_ntg--_3	Sample	GS500LIZ_3730	Han131124	FALSE	Pass	Pass				B, 2	H_TSP_KO---_ntg--_3.fsa	68.5495	106	590	54	1589	1584	68.085	1593	68.9214	5	0.5298
Analyzed	H_TSP_KO---_ntg--_3	Sample	GS500LIZ_3730	Han131124	FALSE	Pass	Pass				B, 3	H_TSP_KO---_ntg--_3.fsa	69.5728	145	841	78	1600	1593	68.9214	1604	69.9454	5	0.5014
Analyzed	H_TSP_KO---_ntg--_3	Sample	GS500LIZ_3730	Han131124	FALSE	Pass	Pass				B, 4	H_TSP_KO---_ntg--_3.fsa	70.3182	76	432	40	1608	1604	69.9454	1613	70.7846	5	0.4922
Analyzed	H_TSP_KO---_ntg--_3	Sample	GS500LIZ_3730	Han131124	FALSE	Pass	Pass				B, 5	H_TSP_KO---_ntg--_3.fsa	77.4025	295	1551	149	1683	1676	76.7298	1688	77.883	4	0.4772
Analyzed	H_TSP_KO---_ntg--_3	Sample	GS500LIZ_3730	Han131124	FALSE	Pass	Pass				B, 6	H_TSP_KO---_ntg--_3.fsa	79.4206	87	433	41	1704	1699	78.9401	1708	79.805	5	0.4845
Analyzed	H_TSP_KO---_ntg--_3	Sample	GS500LIZ_3730	Han131124	FALSE	Pass	Pass				B, 7	H_TSP_KO---_ntg--_3.fsa	80.3817	85	496	47	1714	1708	79.805	1719	80.8622	5	0.5208
Analyzed	H_TSP_KO---_ntg--_3	Sample	GS500LIZ_3730	Han131124	FALSE	Pass	Pass				B, 8	H_TSP_KO---_ntg--_3.fsa	81.4389	58	331	31	1725	1719	80.8622	1732	82.1117	5	0.5364
Analyzed	H_TSP_KO---_ntg--_3	Sample	GS500LIZ_3730	Han131124	FALSE	Pass	Pass				B, 9	H_TSP_KO---_ntg--_3.fsa	82.5923	94	478	45	1737	1732	82.1117	1742	83.0729	4	0.4726
Analyzed	H_TSP_KO---_ntg--_3	Sample	GS500LIZ_3730	Han131124	FALSE	Pass	Pass				B, 10	H_TSP_KO---_ntg--_3.fsa	91.3411	87	681	65	1828	1820	90.5718	1831	91.6296	4	0.4634
Analyzed	H_TSP_KO---_ntg--_3	Sample	GS500LIZ_3730	Han131124	FALSE	Pass	Pass				B, 11	H_TSP_KO---_ntg--_3.fsa	92.399	151	1612	155	1839	1831	91.6296	1846	93.0723	11	1.0964
Analyzed	H_TSP_KO---_ntg--_3	Sample	GS500LIZ_3730	Han131124	FALSE	Pass	Pass				B, 12	H_TSP_KO---_ntg--_3.fsa	102.052	135	797	71	1941	1934	101.427	1946	102.499	5	0.4586
Analyzed	H_TSP_KO---_ntg--_3	Sample	GS500LIZ_3730	Han131124	FALSE	Pass	Pass				B, 13	H_TSP_KO---_ntg--_3.fsa	102.856	55	337	30	1950	1946	102.499	1956	103.393	6	0.5816
Analyzed	H_TSP_KO---_ntg--_3	Sample	GS500LIZ_3730	Han131124	FALSE	Pass	Pass				B, 14	H_TSP_KO---_ntg--_3.fsa	104.019	50	149	13	1963	1961	103.84	1965	104.198	1	0.0895
Analyzed	H_TSP_KO---_ntg--_3	Sample	GS500LIZ_3730	Han131124	FALSE	Pass	Pass				B, 15	H_TSP_KO---_ntg--_3.fsa	112.921	59	247	22	2062	2056	112.379	2066	113.282	4	0.3736
Analyzed	H_TSP_KO---_ntg--_3	Sample	GS500LIZ_3730	Han131124	FALSE	Pass	Pass				B, 16	H_TSP_KO---_ntg--_3.fsa	113.734	51	219	19	2071	2066	113.282	2075	114.096	4	0.3985
Analyzed	H_TSP_KO---_ntg--_3	Sample	GS500LIZ_3730	Han131124	FALSE	Pass	Pass				B, 17	H_TSP_KO---_ntg--_3.fsa	114.73	73	305	27	2082	2078	114.368	2086	115.092	4	0.4011
Analyzed	H_TSP_KO---_ntg--_3	Sample	GS500LIZ_3730	Han131124	FALSE	Pass	Pass				B, 18	H_TSP_KO---_ntg--_3.fsa	119.633	66	309	28	2136	2129	118.996	2140	119.998	4	0.425
Analyzed	H_TSP_KO---_ntg--_3	Sample	GS500LIZ_3730	Han131124	FALSE	Pass	Pass				B, 19	H_TSP_KO---_ntg--_3.fsa	124.658	61	296	27	2191	2187	124.291	2195	125.025	5	0.4663
Analyzed	H_TSP_KO---_ntg--_3	Sample	GS500LIZ_3730	Han131124	FALSE	Pass	Pass				B, 20	H_TSP_KO---_ntg--_3.fsa	126.861	56	234	21	2215	2211	126.493	2219	127.228	3	0.3455
Analyzed	H_TSP_KO---_ntg--_3	Sample	GS500LIZ_3730	Han131124	FALSE	Pass	Pass				B, 21	H_TSP_KO---_ntg--_3.fsa	128.609	80	370	34	2234	2229	128.149	2238	128.978	4	0.4487
Analyzed	H_TSP_KO---_ntg--_3	Sample	GS500LIZ_3730	Han131124	FALSE	Pass	Pass				B, 22	H_TSP_KO---_ntg--_3.fsa	129.623	111	519	47	2245	2238	128.978	2251	130.177	4	0.4128
Analyzed	H_TSP_KO---_ntg--_3	Sample	GS500LIZ_3730	Han131124	FALSE	Pass	Pass				B, 23	H_TSP_KO---_ntg--_3.fsa	130.731	82	393	36	2257	2251	130.177	2263	131.285	4	0.4344
Analyzed	H_TSP_KO---_ntg--_3	Sample	GS500LIZ_3730	Han131124	FALSE	Pass	Pass				B, 24	H_TSP_KO---_ntg--_3.fsa	131.748	59	277	25	2268	2263	131.285	2273	132.21	4	0.4415
Analyzed	H_TSP_KO---_ntg--_3	Sample	GS500LIZ_3730	Han131124	FALSE	Pass	Pass				B, 25	H_TSP_KO---_ntg--_3.fsa	132.673	63	288	26	2278	2273	132.21	2284	133.229	4	0.4217
Analyzed	H_TSP_KO---_ntg--_3	Sample	GS500LIZ_3730	Han131124	FALSE	Pass	Pass				B, 26	H_TSP_KO---_ntg--_3.fsa	133.879	110	523	48	2291	2284	133.229	2297	134.435	4	0.4289
Analyzed	H_TSP_KO---_ntg--_3	Sample	GS500LIZ_3730	Han131124	FALSE	Pass	Pass				B, 27	H_TSP_KO---_ntg--_3.fsa	134.993	105	566	52	2303	2297	134.435	2307	135.365	5	0.4852
Analyzed	H_TSP_KO---_ntg--_3	Sample	GS500LIZ_3730	Han131124	FALSE	Pass	Pass				B, 28	H_TSP_KO---_ntg--_3.fsa	136.109	102	539	50	2315	2307	135.365	2320	136.574	4	0.4608
Analyzed	H_TSP_KO---_ntg--_3	Sample	GS500LIZ_3730	Han131124	FALSE	Pass	Pass				B, 29	H_TSP_KO---_ntg--_3.fsa	164.945	53	373	33	2619	2617	164.766	2623	165.304	1	0.1345
Analyzed	H_TSP_KO---_ntg--_3	Sample	GS500LIZ_3730	Han131124	FALSE	Pass	Pass				B, 30	H_TSP_KO---_ntg--_3.fsa	165.841	61	334	29	2629	2626	165.573	2632	166.11	4	0.4204
Analyzed	H_TSP_KO---_ntg--_3	Sample	GS500LIZ_3730	Han131124	FALSE	Pass	Pass				B, 31	H_TSP_KO---_ntg--_3.fsa	235.826	165	1026	87	3436	3429	235.229	3443	236.423	6	0.52
Analyzed	H_TSP_KO---_ntg--_3	Sample	GS500LIZ_3730	Han131124	FALSE	Pass	Pass				B, 32	H_TSP_KO---_ntg--_3.fsa	394.017	61	594	48	5309	5298	393.116	5314	394.426	9	0.7966
Analyzed	H_TSP_KO---_ntg--_3	Sample	GS500LIZ_3730	Han131124	FALSE	Pass	Pass				B, 33	H_TSP_KO---_ntg--_3.fsa	403.333	73	578	50	5420	5411	402.543	5429	404.123	8	0.703
Analyzed	H_TSP_KO---_ntg--_3	Sample	GS500LIZ_3730	Han131124	FALSE	Pass	Pass				B, 34	H_TSP_KO---_ntg--_3.fsa	406.405	395	3813	334	5455	5446	405.615	5460	406.844	8	0.7725
Analyzed	H_TSP_KO---_ntg--_3	Sample	GS500LIZ_3730	Han131124	FALSE	Pass	Pass				B, 35	H_TSP_KO---_ntg--_3.fsa	407.372	408	3981	349	5466	5460	406.844	5473	407.986	10	0.8838
Analyzed	H_TSP_KO---_ntg--_3	Sample	GS500LIZ_3730	Han131124	FALSE	Pass	Pass				B, 36	H_TSP_KO---_ntg--_3.fsa	408.514	475	3437	302	5479	5473	407.986	5487	409.217	6	0.6079
Analyzed	H_TSP_KO---_ntg--_3	Sample	GS500LIZ_3730	Han131124	FALSE	Pass	Pass				B, 37	H_TSP_KO---_ntg--_3.fsa	410.623	110	578	50	5503	5496	410.008	5508	411.063	5	0.4654
Analyzed	H_TSP_KO---_ntg--_3	Sample	GS500LIZ_3730	Han131124	FALSE	Pass	Pass				B, 38	H_TSP_KO---_ntg--_3.fsa	412.558	78	377	33	5525	5520	412.118	5530	412.998	4	0.4241
Analyzed	H_TSP_KO---_ntg--_3	Sample	GS500LIZ_3730	Han131124	FALSE	Pass	Pass				B, 39	H_TSP_KO---_ntg--_3.fsa	413.702	137	564	49	5538	5533	413.262	5541	413.966	4	0.3768
Analyzed	H_TSP_KO---_ntg--_3	Sample	GS500LIZ_3730	Han131124	FALSE	Pass	Pass				B, 40	H_TSP_KO---_ntg--_3.fsa	414.759	235	921	81	5550	5545	414.318	5554	415.111	3	0.3224
Analyzed	H_TSP_KO---_ntg--_3	Sample	GS500LIZ_3730	Han131124	FALSE	Pass	Pass				B, 41	H_TSP_KO---_ntg--_3.fsa	415.815	2824	20447	1800	5562	5554	415.111	5570	416.52	7	0.6283
Analyzed	H_TSP_KO---_ntg--_3	Sample	GS500LIZ_3730	Han131124	FALSE	Pass	Pass				B, 42	H_TSP_KO---_ntg--_3.fsa	416.784	117	530	46	5573	5570	416.52	5578	417.224	4	0.3781
Analyzed	H_TSP_KO---_ntg--_3	Sample	GS500LIZ_3730	Han131124	FALSE	Pass	Pass				B, 43	H_TSP_KO---_ntg--_3.fsa	417.929	1181	7516	662	5586	5578	417.224	5592	418.458	6	0.5566
Analyzed	H_TSP_KO---_ntg--_3	Sample	GS500LIZ_3730	Han131124	FALSE	Pass	Pass				B, 44	H_TSP_KO---_ntg--_3.fsa	418.899	337	1615	142	5597	5592	418.458	5602	419.34	4	0.4122
Analyzed	H_TSP_KO---_ntg--_3	Sample	GS500LIZ_3730	Han131124	FALSE	Pass	Pass				B, 45	H_TSP_KO---_ntg--_3.fsa	425.075	2034	18186	1606	5667	5646	423.221	5680	426.224	8	0.7141
Analyzed	H_TSP_KO---_ntg--_3	Sample	GS500LIZ_3730	Han131124	FALSE	Pass	Pass				B, 46	H_TSP_KO---_ntg--_3.fsa	431.087	57	345	30	5735	5728	430.468	5737	431.264	4	0.3953
Analyzed	H_TSP_KO---_ntg--_3	Sample	GS500LIZ_3730	Han131124	FALSE	Pass	Pass				G, 1	H_TSP_KO---_ntg--_3.fsa	415.903	150	1357	119	5563	5554	415.111	5578	417.224	7	0.6596
Analyzed	H_TSP_KO---_ntg--_3	Sample	GS500LIZ_3730	Han131124	FALSE	Pass	Pass				G, 2	H_TSP_KO---_ntg--_3.fsa	417.841	67	495	43	5585	5578	417.224	5595	418.723	9	0.8166
Analyzed	H_TSP_KO---_ntg--_3	Sample	GS500LIZ_3730	Han131124	FALSE	Pass	Pass				G, 3	H_TSP_KO---_ntg--_3.fsa	425.252	112	985	87	5669	5656	424.104	5686	426.754	7	0.6649
Analyzed	H_TSP_KO---_ntg--_3	Sample	GS500LIZ_3730	Han131124	FALSE	Pass	Pass				Y, 1	H_TSP_KO---_ntg--_3.fsa	71.9991	59	300	28	1626	1620	71.4382	1635	72.8415	5	0.5093
Analyzed	H_TSP_KO---_ntg--_3	Sample	GS500LIZ_3730	Han131124	FALSE	Pass	Pass				Y, 2	H_TSP_KO---_ntg--_3.fsa	128.885	52	241	22	2237	2231	128.333	2242	129.346	2	0.2093
Analyzed	H_TSP_KO---_ntg--_3	Sample	GS500LIZ_3730	Han131124	FALSE	Pass	Pass				Y, 3	H_TSP_KO---_ntg--_3.fsa	175.027	50	145	12	2732	2729	174.761	2737	175.471	5	0.4601
Analyzed	H_TSP_KO---_ntg--_3	Sample	GS500LIZ_3730	Han131124	FALSE	Pass	Pass				Y, 4	H_TSP_KO---_ntg--_3.fsa	256.432	52	275	23	3678	3671	255.837	3684	256.942	3	0.3182
Analyzed	H_TSP_KO---_ntg--_3	Sample	GS500LIZ_3730	Han131124	FALSE	Pass	Pass				Y, 5	H_TSP_KO---_ntg--_3.fsa	408.426	53	225	19	5478	5472	407.899	5489	409.392	8	0.7763
Analyzed	H_TSP_KO---_ntg--_3	Sample	GS500LIZ_3730	Han131124	FALSE	Pass	Pass				Y, 6	H_TSP_KO---_ntg--_3.fsa	415.815	100	812	71	5562	5552	414.935	5571	416.608	4	0.4239
Analyzed	H_TSP_KO---_ntg--_3	Sample	GS500LIZ_3730	Han131124	FALSE	Pass	Pass				Y, 7	H_TSP_KO---_ntg--_3.fsa	418.017	83	518	45	5587	5571	416.608	5591	418.37	3	0.345
Analyzed	H_TSP_KO---_ntg--_3	Sample	GS500LIZ_3730	Han131124	FALSE	Pass	Pass				Y, 8	H_TSP_KO---_ntg--_3.fsa	418.899	54	292	25	5597	5591	418.37	5606	419.692	2	0.2561
Analyzed	H_TSP_KO---_ntg--_3	Sample	GS500LIZ_3730	Han131124	FALSE	Pass	Pass				Y, 9	H_TSP_KO---_ntg--_3.fsa	425.075	88	698	61	5667	5655	424.015	5676	425.87	10	0.8949
Analyzed	H_TSP_KO---_ntg--_3	Sample	GS500LIZ_3730	Han131124	FALSE	Pass	Pass				R, 1	H_TSP_KO---_ntg--_3.fsa	119.36	51	260	23	2133	2126	118.723	2137	119.724	3	0.3218
Analyzed	H_TSP_KO---_ntg--_3	Sample	GS500LIZ_3730	Han131124	FALSE	Pass	Pass				R, 2	H_TSP_KO---_ntg--_3.fsa	300.263	52	418	36	4195	4186	299.493	4203	300.965	7	0.6094
Analyzed	H_TSP_KO---_ntg--_3	Sample	GS500LIZ_3730	Han131124	FALSE	Pass	Pass				R, 3	H_TSP_KO---_ntg--_3.fsa	305.606	52	232	20	4256	4250	305.081	4262	306.13	5	0.4998
Analyzed	H_TSP_KO---_ntg--_3	Sample	GS500LIZ_3730	Han131124	FALSE	Pass	Pass				R, 4	H_TSP_KO---_ntg--_3.fsa	412.998	52	341	30	5530	5523	412.382	5538	413.702	4	0.4182
Analyzed	H_TSP_KO---_ntg--_3	Sample	GS500LIZ_3730	Han131124	FALSE	Pass	Pass				R, 5	H_TSP_KO---_ntg--_3.fsa	427.903	62	308	27	5699	5693	427.372	5705	428.433	7	0.6188
Analyzed	H_TSP_KO---_ntg--_3	Sample	GS500LIZ_3730	Han131124	FALSE	Pass	Pass				R, 6	H_TSP_KO---_ntg--_3.fsa	488.543	53	214	19	6404	6397	487.909	6407	488.816	2	0.2022
Analyzed	H_TSP_KO---_ntg--_3	Sample	GS500LIZ_3730	Han131124	FALSE	Pass	Pass				O, 1	H_TSP_KO---_ntg--_3.fsa	3.7684	53	370	34	883	874	2.9412	887	4.136	5	0.4807
Analyzed	H_TSP_KO---_ntg--_3	Sample	GS500LIZ_3730	Han131124	FALSE	Pass	Pass				O, 2	H_TSP_KO---_ntg--_3.fsa	4.8713	118	970	89	895	887	4.136	907	5.9743	7	0.6873
Analyzed	H_TSP_KO---_ntg--_3	Sample	GS500LIZ_3730	Han131124	FALSE	Pass	Pass				O, 3	H_TSP_KO---_ntg--_3.fsa	6.8015	95	552	50	916	907	5.9743	924	7.5368	5	0.5492
Analyzed	H_TSP_KO---_ntg--_3	Sample	GS500LIZ_3730	Han131124	FALSE	Pass	Pass				O, 4	H_TSP_KO---_ntg--_3.fsa	9.8346	464	3557	326	949	932	8.2721	958	10.6618	7	0.6448
Analyzed	H_TSP_KO---_ntg--_3	Sample	GS500LIZ_3730	Han131124	FALSE	Pass	Pass				O, 5	H_TSP_KO---_ntg--_3.fsa	13.1434	61	218	20	985	978	12.5	990	13.6029	2	0.2737
Analyzed	H_TSP_KO---_ntg--_3	Sample	GS500LIZ_3730	Han131124	FALSE	Pass	Pass				O, 6	H_TSP_KO---_ntg--_3.fsa	14.4301	1042	7381	678	999	990	13.6029	1010	15.4412	6	0.5785
Analyzed	H_TSP_KO---_ntg--_3	Sample	GS500LIZ_3730	Han131124	FALSE	Pass	Pass				O, 7	H_TSP_KO---_ntg--_3.fsa	16.4522	3147	22273	2047	1021	1010	15.4412	1030	17.2794	6	0.61
Analyzed	H_TSP_KO---_ntg--_3	Sample	GS500LIZ_3730	Han131124	FALSE	Pass	Pass				O, 8	H_TSP_KO---_ntg--_3.fsa	18.1985	253	1854	170	1040	1030	17.2794	1048	18.9338	7	0.7092
Analyzed	H_TSP_KO---_ntg--_3	Sample	GS500LIZ_3730	Han131124	FALSE	Pass	Pass				O, 9	H_TSP_KO---_ntg--_3.fsa	22.9779	1904	19895	1828	1092	1084	22.2426	1105	24.1728	11	1.0282
Analyzed	H_TSP_KO---_ntg--_3	Sample	GS500LIZ_3730	Han131124	FALSE	Pass	Pass				O, 10	H_TSP_KO---_ntg--_3.fsa	25.6434	30848	351389	32296	1121	1105	24.1728	1134	26.8382	10	0.941
Analyzed	H_TSP_KO---_ntg--_3	Sample	GS500LIZ_3730	Han131124	FALSE	Pass	Pass				O, 11	H_TSP_KO---_ntg--_3.fsa	27.4816	1737	15428	1418	1141	1134	26.8382	1149	28.2169	9	0.9155
Analyzed	H_TSP_KO---_ntg--_3	Sample	GS500LIZ_3730	Han131124	FALSE	Pass	Pass				O, 12	H_TSP_KO---_ntg--_3.fsa	28.6765	219	750	68	1154	1149	28.2169	1159	29.136	3	0.314
Analyzed	H_TSP_KO---_ntg--_3	Sample	GS500LIZ_3730	Han131124	FALSE	Pass	Pass				O, 13	H_TSP_KO---_ntg--_3.fsa	30.4228	379	3445	316	1173	1166	29.7794	1188	31.8015	10	0.9516
Analyzed	H_TSP_KO---_ntg--_3	Sample	GS500LIZ_3730	Han131124	FALSE	Pass	Pass				O, 14	H_TSP_KO---_ntg--_3.fsa	33.364	1376	12913	1186	1205	1188	31.8015	1219	34.6507	9	0.8337
Analyzed	H_TSP_KO---_ntg--_3	Sample	GS500LIZ_3730	Han131124	FALSE	Pass	Pass				O, 15	H_TSP_KO---_ntg--_3.fsa	37.0404	1504	9219	847	1245	1236	36.2132	1254	37.8676	5	0.534
Analyzed	H_TSP_KO---_ntg--_3	Sample	GS500LIZ_3730	Han131124	FALSE	Pass	Pass				O, 16	H_TSP_KO---_ntg--_3.fsa	50	1693	11153	1015	1386	1376	49.0809	1394	50.7192	5	0.5369
Analyzed	H_TSP_KO---_ntg--_3	Sample	GS500LIZ_3730	Han131124	FALSE	Pass	Pass				O, 17	H_TSP_KO---_ntg--_3.fsa	50.8991	93	423	38	1396	1394	50.7192	1406	51.7998	2	0.1801
Analyzed	H_TSP_KO---_ntg--_3	Sample	GS500LIZ_3730	Han131124	FALSE	Pass	Pass				O, 18	H_TSP_KO---_ntg--_3.fsa	75	1917	12045	1143	1658	1649	74.1544	1666	75.7688	5	0.5363
Analyzed	H_TSP_KO---_ntg--_3	Sample	GS500LIZ_3730	Han131124	FALSE	Pass	Pass				O, 19	H_TSP_KO---_ntg--_3.fsa	100	2051	12395	1149	1918	1909	99.1337	1927	100.802	5	0.4914
Analyzed	H_TSP_KO---_ntg--_3	Sample	GS500LIZ_3730	Han131124	FALSE	Pass	Pass				O, 20	H_TSP_KO---_ntg--_3.fsa	139	2299	14122	1400	2346	2337	138.159	2364	140.838	5	0.5306
Analyzed	H_TSP_KO---_ntg--_3	Sample	GS500LIZ_3730	Han131124	FALSE	Pass	Pass				O, 21	H_TSP_KO---_ntg--_3.fsa	150	2321	14576	1389	2455	2446	149.103	2479	152.249	5	0.527
Analyzed	H_TSP_KO---_ntg--_3	Sample	GS500LIZ_3730	Han131124	FALSE	Pass	Pass				O, 22	H_TSP_KO---_ntg--_3.fsa	160	2355	14929	1342	2564	2555	159.194	2588	162.161	5	0.4963
Analyzed	H_TSP_KO---_ntg--_3	Sample	GS500LIZ_3730	Han131124	FALSE	Pass	Pass				O, 23	H_TSP_KO---_ntg--_3.fsa	200	2574	17189	1480	3017	3008	199.221	3027	200.857	5	0.5095
Analyzed	H_TSP_KO---_ntg--_3	Sample	GS500LIZ_3730	Han131124	FALSE	Pass	Pass				O, 24	H_TSP_KO---_ntg--_3.fsa	246.392	72	369	31	3560	3552	245.711	3562	246.562	4	0.3406
Analyzed	H_TSP_KO---_ntg--_3	Sample	GS500LIZ_3730	Han131124	FALSE	Pass	Pass				O, 25	H_TSP_KO---_ntg--_3.fsa	247.329	2711	18887	1607	3571	3562	246.562	3588	248.776	6	0.5333
Analyzed	H_TSP_KO---_ntg--_3	Sample	GS500LIZ_3730	Han131124	FALSE	Pass	Pass				O, 26	H_TSP_KO---_ntg--_3.fsa	300	2607	19666	1702	4192	4181	299.07	4213	301.841	6	0.5876
Analyzed	H_TSP_KO---_ntg--_3	Sample	GS500LIZ_3730	Han131124	FALSE	Pass	Pass				O, 27	H_TSP_KO---_ntg--_3.fsa	339.784	2517	19696	1694	4650	4639	338.838	4672	341.677	7	0.6135
Analyzed	H_TSP_KO---_ntg--_3	Sample	GS500LIZ_3730	Han131124	FALSE	Pass	Pass				O, 28	H_TSP_KO---_ntg--_3.fsa	350	2588	19548	1631	4769	4758	349.058	4780	350.893	6	0.5725
Analyzed	H_TSP_KO---_ntg--_3	Sample	GS500LIZ_3730	Han131124	FALSE	Pass	Pass				O, 29	H_TSP_KO---_ntg--_3.fsa	400	2575	21271	1823	5382	5370	399.016	5405	402.017	7	0.6404
Analyzed	H_TSP_KO---_ntg--_3	Sample	GS500LIZ_3730	Han131124	FALSE	Pass	Pass				O, 30	H_TSP_KO---_ntg--_3.fsa	450	2676	24038	2024	5948	5921	447.595	5976	452.228	8	0.678
Analyzed	H_TSP_KO---_ntg--_3	Sample	GS500LIZ_3730	Han131124	FALSE	Pass	Pass				O, 31	H_TSP_KO---_ntg--_3.fsa	490	2748	27091	2617	6420	6396	487.818	6454	493.423	9	0.8718
Analyzed	H_TSP_KO---_ntg--_3	Sample	GS500LIZ_3730	Han131124	FALSE	Pass	Pass				O, 32	H_TSP_KO---_ntg--_3.fsa	500	2750	27144	2835	6517	6495	497.668	6542	502.577	8	0.9262
Analyzed	H_TSP_KO---_ntg--_4	Sample	GS500LIZ_3730	Han131124	FALSE	Pass	Pass				B, 1	H_TSP_KO---_ntg--_4.fsa	67.9948	71	433	39	1651	1645	67.4531	1654	68.2658	5	0.5115
Analyzed	H_TSP_KO---_ntg--_4	Sample	GS500LIZ_3730	Han131124	FALSE	Pass	Pass				B, 2	H_TSP_KO---_ntg--_4.fsa	68.6275	126	742	67	1658	1654	68.2658	1663	69.0799	5	0.5014
Analyzed	H_TSP_KO---_ntg--_4	Sample	GS500LIZ_3730	Han131124	FALSE	Pass	Pass				B, 3	H_TSP_KO---_ntg--_4.fsa	69.6233	171	1069	96	1669	1663	69.0799	1674	70.0767	5	0.5051
Analyzed	H_TSP_KO---_ntg--_4	Sample	GS500LIZ_3730	Han131124	FALSE	Pass	Pass				B, 4	H_TSP_KO---_ntg--_4.fsa	70.4397	95	508	46	1678	1674	70.0767	1684	70.9847	5	0.4729
Analyzed	H_TSP_KO---_ntg--_4	Sample	GS500LIZ_3730	Han131124	FALSE	Pass	Pass				B, 5	H_TSP_KO---_ntg--_4.fsa	75.0939	60	215	20	1729	1727	74.9084	1735	75.6572	3	0.3089
Analyzed	H_TSP_KO---_ntg--_4	Sample	GS500LIZ_3730	Han131124	FALSE	Pass	Pass				B, 6	H_TSP_KO---_ntg--_4.fsa	76.3143	67	367	34	1742	1735	75.6572	1746	76.6899	5	0.537
Analyzed	H_TSP_KO---_ntg--_4	Sample	GS500LIZ_3730	Han131124	FALSE	Pass	Pass				B, 7	H_TSP_KO---_ntg--_4.fsa	77.441	364	2050	192	1754	1748	76.8777	1761	78.0982	5	0.5004
Analyzed	H_TSP_KO---_ntg--_4	Sample	GS500LIZ_3730	Han131124	FALSE	Pass	Pass				B, 8	H_TSP_KO---_ntg--_4.fsa	79.6006	103	569	53	1777	1769	78.8494	1781	79.9762	4	0.4668
Analyzed	H_TSP_KO---_ntg--_4	Sample	GS500LIZ_3730	Han131124	FALSE	Pass	Pass				B, 9	H_TSP_KO---_ntg--_4.fsa	80.4458	127	722	67	1786	1781	79.9762	1793	81.1032	5	0.4956
Analyzed	H_TSP_KO---_ntg--_4	Sample	GS500LIZ_3730	Han131124	FALSE	Pass	Pass				B, 10	H_TSP_KO---_ntg--_4.fsa	81.5727	79	389	36	1798	1793	81.1032	1803	82.0423	4	0.4437
Analyzed	H_TSP_KO---_ntg--_4	Sample	GS500LIZ_3730	Han131124	FALSE	Pass	Pass				B, 11	H_TSP_KO---_ntg--_4.fsa	82.6998	106	465	43	1810	1803	82.0423	1814	83.0755	4	0.3864
Analyzed	H_TSP_KO---_ntg--_4	Sample	GS500LIZ_3730	Han131124	FALSE	Pass	Pass				B, 12	H_TSP_KO---_ntg--_4.fsa	91.4389	122	871	81	1903	1893	90.4988	1905	91.6269	4	0.3909
Analyzed	H_TSP_KO---_ntg--_4	Sample	GS500LIZ_3730	Han131124	FALSE	Pass	Pass				B, 13	H_TSP_KO---_ntg--_4.fsa	92.4732	167	1608	151	1914	1910	92.097	1928	93.7897	6	0.6185
Analyzed	H_TSP_KO---_ntg--_4	Sample	GS500LIZ_3730	Han131124	FALSE	Pass	Pass				B, 14	H_TSP_KO---_ntg--_4.fsa	102.079	160	936	81	2018	2012	101.559	2023	102.513	5	0.4577
Analyzed	H_TSP_KO---_ntg--_4	Sample	GS500LIZ_3730	Han131124	FALSE	Pass	Pass				B, 15	H_TSP_KO---_ntg--_4.fsa	103.033	62	244	21	2029	2027	102.86	2034	103.468	2	0.1923
Analyzed	H_TSP_KO---_ntg--_4	Sample	GS500LIZ_3730	Han131124	FALSE	Pass	Pass				B, 16	H_TSP_KO---_ntg--_4.fsa	103.902	52	277	24	2039	2034	103.468	2044	104.337	4	0.428
Analyzed	H_TSP_KO---_ntg--_4	Sample	GS500LIZ_3730	Han131124	FALSE	Pass	Pass				B, 17	H_TSP_KO---_ntg--_4.fsa	112.899	56	233	20	2142	2137	112.46	2146	113.25	3	0.3412
Analyzed	H_TSP_KO---_ntg--_4	Sample	GS500LIZ_3730	Han131124	FALSE	Pass	Pass				B, 18	H_TSP_KO---_ntg--_4.fsa	113.865	50	223	19	2153	2146	113.25	2156	114.129	4	0.3811
Analyzed	H_TSP_KO---_ntg--_4	Sample	GS500LIZ_3730	Han131124	FALSE	Pass	Pass				B, 19	H_TSP_KO---_ntg--_4.fsa	114.833	65	315	27	2164	2158	114.305	2169	115.273	4	0.4291
Analyzed	H_TSP_KO---_ntg--_4	Sample	GS500LIZ_3730	Han131124	FALSE	Pass	Pass				B, 20	H_TSP_KO---_ntg--_4.fsa	116.684	56	395	34	2185	2183	116.507	2193	117.39	7	0.6557
Analyzed	H_TSP_KO---_ntg--_4	Sample	GS500LIZ_3730	Han131124	FALSE	Pass	Pass				B, 21	H_TSP_KO---_ntg--_4.fsa	118.539	51	240	21	2206	2202	118.185	2213	119.158	4	0.4169
Analyzed	H_TSP_KO---_ntg--_4	Sample	GS500LIZ_3730	Han131124	FALSE	Pass	Pass				B, 22	H_TSP_KO---_ntg--_4.fsa	119.69	78	376	33	2219	2213	119.158	2224	120.133	4	0.4215
Analyzed	H_TSP_KO---_ntg--_4	Sample	GS500LIZ_3730	Han131124	FALSE	Pass	Pass				B, 23	H_TSP_KO---_ntg--_4.fsa	123.687	72	359	31	2264	2259	123.242	2270	124.222	4	0.4219
Analyzed	H_TSP_KO---_ntg--_4	Sample	GS500LIZ_3730	Han131124	FALSE	Pass	Pass				B, 24	H_TSP_KO---_ntg--_4.fsa	124.668	67	319	28	2275	2270	124.222	2281	125.203	4	0.4282
Analyzed	H_TSP_KO---_ntg--_4	Sample	GS500LIZ_3730	Han131124	FALSE	Pass	Pass				B, 25	H_TSP_KO---_ntg--_4.fsa	128.603	85	417	37	2319	2312	127.975	2325	129.142	4	0.4281
Analyzed	H_TSP_KO---_ntg--_4	Sample	GS500LIZ_3730	Han131124	FALSE	Pass	Pass				B, 26	H_TSP_KO---_ntg--_4.fsa	129.68	96	455	40	2331	2325	129.142	2335	130.04	4	0.3987
Analyzed	H_TSP_KO---_ntg--_4	Sample	GS500LIZ_3730	Han131124	FALSE	Pass	Pass				B, 27	H_TSP_KO---_ntg--_4.fsa	130.669	79	403	36	2342	2335	130.04	2347	131.119	5	0.488
Analyzed	H_TSP_KO---_ntg--_4	Sample	GS500LIZ_3730	Han131124	FALSE	Pass	Pass				B, 28	H_TSP_KO---_ntg--_4.fsa	131.75	53	254	22	2354	2347	131.119	2358	132.111	4	0.433
Analyzed	H_TSP_KO---_ntg--_4	Sample	GS500LIZ_3730	Han131124	FALSE	Pass	Pass				B, 29	H_TSP_KO---_ntg--_4.fsa	132.832	60	309	27	2366	2360	132.291	2370	133.194	4	0.4485
Analyzed	H_TSP_KO---_ntg--_4	Sample	GS500LIZ_3730	Han131124	FALSE	Pass	Pass				B, 30	H_TSP_KO---_ntg--_4.fsa	133.916	124	593	53	2378	2372	133.374	2383	134.369	4	0.4153
Analyzed	H_TSP_KO---_ntg--_4	Sample	GS500LIZ_3730	Han131124	FALSE	Pass	Pass				B, 31	H_TSP_KO---_ntg--_4.fsa	135.002	138	672	60	2390	2383	134.369	2395	135.455	4	0.4212
Analyzed	H_TSP_KO---_ntg--_4	Sample	GS500LIZ_3730	Han131124	FALSE	Pass	Pass				B, 32	H_TSP_KO---_ntg--_4.fsa	136.09	116	557	50	2402	2395	135.455	2409	136.726	4	0.4102
Analyzed	H_TSP_KO---_ntg--_4	Sample	GS500LIZ_3730	Han131124	FALSE	Pass	Pass				B, 33	H_TSP_KO---_ntg--_4.fsa	164.379	61	318	27	2706	2704	164.204	2708	164.554	2	0.2223
Analyzed	H_TSP_KO---_ntg--_4	Sample	GS500LIZ_3730	Han131124	FALSE	Pass	Pass				B, 34	H_TSP_KO---_ntg--_4.fsa	164.816	65	524	45	2711	2708	164.554	2716	165.252	7	0.6765
Analyzed	H_TSP_KO---_ntg--_4	Sample	GS500LIZ_3730	Han131124	FALSE	Pass	Pass				B, 35	H_TSP_KO---_ntg--_4.fsa	166.037	67	431	37	2725	2720	165.601	2731	166.56	6	0.5514
Analyzed	H_TSP_KO---_ntg--_4	Sample	GS500LIZ_3730	Han131124	FALSE	Pass	Pass				B, 36	H_TSP_KO---_ntg--_4.fsa	397.127	67	620	49	5515	5508	396.568	5521	397.606	8	0.7074
Analyzed	H_TSP_KO---_ntg--_4	Sample	GS500LIZ_3730	Han131124	FALSE	Pass	Pass				B, 37	H_TSP_KO---_ntg--_4.fsa	398.244	74	489	39	5529	5527	398.084	5536	398.803	3	0.2612
Analyzed	H_TSP_KO---_ntg--_4	Sample	GS500LIZ_3730	Han131124	FALSE	Pass	Pass				B, 38	H_TSP_KO---_ntg--_4.fsa	402.311	61	324	27	5578	5571	401.712	5582	402.653	5	0.4494
Analyzed	H_TSP_KO---_ntg--_4	Sample	GS500LIZ_3730	Han131124	FALSE	Pass	Pass				B, 39	H_TSP_KO---_ntg--_4.fsa	406.337	344	3274	280	5625	5610	405.051	5631	406.851	8	0.716
Analyzed	H_TSP_KO---_ntg--_4	Sample	GS500LIZ_3730	Han131124	FALSE	Pass	Pass				B, 40	H_TSP_KO---_ntg--_4.fsa	407.451	296	2426	207	5638	5631	406.851	5644	407.965	7	0.6592
Analyzed	H_TSP_KO---_ntg--_4	Sample	GS500LIZ_3730	Han131124	FALSE	Pass	Pass				B, 41	H_TSP_KO---_ntg--_4.fsa	408.48	481	3288	281	5650	5644	407.965	5658	409.166	6	0.5554
Analyzed	H_TSP_KO---_ntg--_4	Sample	GS500LIZ_3730	Han131124	FALSE	Pass	Pass				B, 42	H_TSP_KO---_ntg--_4.fsa	410.539	212	1310	112	5674	5665	409.767	5680	411.054	6	0.5458
Analyzed	H_TSP_KO---_ntg--_4	Sample	GS500LIZ_3730	Han131124	FALSE	Pass	Pass				B, 43	H_TSP_KO---_ntg--_4.fsa	412.599	122	665	57	5698	5693	412.169	5703	413.028	5	0.4884
Analyzed	H_TSP_KO---_ntg--_4	Sample	GS500LIZ_3730	Han131124	FALSE	Pass	Pass				B, 44	H_TSP_KO---_ntg--_4.fsa	413.629	150	703	60	5710	5705	413.2	5715	414.059	4	0.419
Analyzed	H_TSP_KO---_ntg--_4	Sample	GS500LIZ_3730	Han131124	FALSE	Pass	Pass				B, 45	H_TSP_KO---_ntg--_4.fsa	414.746	442	2596	223	5723	5717	414.23	5727	415.089	5	0.4794
Analyzed	H_TSP_KO---_ntg--_4	Sample	GS500LIZ_3730	Han131124	FALSE	Pass	Pass				B, 46	H_TSP_KO---_ntg--_4.fsa	415.777	3287	26157	2247	5735	5727	415.089	5744	416.55	7	0.6662
Analyzed	H_TSP_KO---_ntg--_4	Sample	GS500LIZ_3730	Han131124	FALSE	Pass	Pass				B, 47	H_TSP_KO---_ntg--_4.fsa	416.722	99	490	42	5746	5744	416.55	5750	417.066	4	0.3462
Analyzed	H_TSP_KO---_ntg--_4	Sample	GS500LIZ_3730	Han131124	FALSE	Pass	Pass				B, 48	H_TSP_KO---_ntg--_4.fsa	417.926	1598	11120	956	5760	5752	417.238	5766	418.442	6	0.5863
Analyzed	H_TSP_KO---_ntg--_4	Sample	GS500LIZ_3730	Han131124	FALSE	Pass	Pass				B, 49	H_TSP_KO---_ntg--_4.fsa	418.958	588	3652	314	5772	5766	418.442	5777	419.388	5	0.506
Analyzed	H_TSP_KO---_ntg--_4	Sample	GS500LIZ_3730	Han131124	FALSE	Pass	Pass				B, 50	H_TSP_KO---_ntg--_4.fsa	425.072	2211	19199	1654	5843	5831	424.037	5854	426.02	8	0.7066
Analyzed	H_TSP_KO---_ntg--_4	Sample	GS500LIZ_3730	Han131124	FALSE	Pass	Pass				G, 1	H_TSP_KO---_ntg--_4.fsa	415.949	153	1313	112	5737	5726	415.003	5752	417.238	9	0.7809
Analyzed	H_TSP_KO---_ntg--_4	Sample	GS500LIZ_3730	Han131124	FALSE	Pass	Pass				G, 2	H_TSP_KO---_ntg--_4.fsa	417.926	106	597	51	5760	5752	417.238	5767	418.528	4	0.3736
Analyzed	H_TSP_KO---_ntg--_4	Sample	GS500LIZ_3730	Han131124	FALSE	Pass	Pass				G, 3	H_TSP_KO---_ntg--_4.fsa	425.158	121	1179	101	5844	5825	423.521	5856	426.192	8	0.7432
Analyzed	H_TSP_KO---_ntg--_4	Sample	GS500LIZ_3730	Han131124	FALSE	Pass	Pass				Y, 1	H_TSP_KO---_ntg--_4.fsa	249.142	57	178	14	3714	3712	248.976	3720	249.64	5	0.4511
Analyzed	H_TSP_KO---_ntg--_4	Sample	GS500LIZ_3730	Han131124	FALSE	Pass	Pass				Y, 2	H_TSP_KO---_ntg--_4.fsa	261.572	58	369	30	3864	3857	260.992	3873	262.317	2	0.191
Analyzed	H_TSP_KO---_ntg--_4	Sample	GS500LIZ_3730	Han131124	FALSE	Pass	Pass				Y, 3	H_TSP_KO---_ntg--_4.fsa	414.918	56	247	21	5725	5718	414.316	5727	415.089	2	0.2484
Analyzed	H_TSP_KO---_ntg--_4	Sample	GS500LIZ_3730	Han131124	FALSE	Pass	Pass				Y, 4	H_TSP_KO---_ntg--_4.fsa	415.863	131	896	77	5736	5727	415.089	5745	416.636	7	0.637
Analyzed	H_TSP_KO---_ntg--_4	Sample	GS500LIZ_3730	Han131124	FALSE	Pass	Pass				Y, 5	H_TSP_KO---_ntg--_4.fsa	417.668	76	609	52	5757	5745	416.636	5768	418.614	3	0.2652
Analyzed	H_TSP_KO---_ntg--_4	Sample	GS500LIZ_3730	Han131124	FALSE	Pass	Pass				Y, 6	H_TSP_KO---_ntg--_4.fsa	424.899	66	522	44	5841	5832	424.124	5852	425.847	8	0.7727
Analyzed	H_TSP_KO---_ntg--_4	Sample	GS500LIZ_3730	Han131124	FALSE	Pass	Pass				Y, 7	H_TSP_KO---_ntg--_4.fsa	472.457	67	207	17	6412	6408	472.125	6418	472.957	5	0.4385
Analyzed	H_TSP_KO---_ntg--_4	Sample	GS500LIZ_3730	Han131124	FALSE	Pass	Pass				Y, 8	H_TSP_KO---_ntg--_4.fsa	496.583	51	249	25	6682	6676	495.971	6687	497.095	6	0.6307
Analyzed	H_TSP_KO---_ntg--_4	Sample	GS500LIZ_3730	Han131124	FALSE	Pass	Pass				R, 1	H_TSP_KO---_ntg--_4.fsa	74.542	51	221	20	1723	1716	73.9016	1729	75.0939	2	0.1978
Analyzed	H_TSP_KO---_ntg--_4	Sample	GS500LIZ_3730	Han131124	FALSE	Pass	Pass				R, 2	H_TSP_KO---_ntg--_4.fsa	228.222	52	246	20	3462	3456	227.723	3468	228.72	8	0.7049
Analyzed	H_TSP_KO---_ntg--_4	Sample	GS500LIZ_3730	Han131124	FALSE	Pass	Pass				R, 3	H_TSP_KO---_ntg--_4.fsa	254.696	60	198	16	3781	3776	254.282	3787	255.193	5	0.4815
Analyzed	H_TSP_KO---_ntg--_4	Sample	GS500LIZ_3730	Han131124	FALSE	Pass	Pass				R, 4	H_TSP_KO---_ntg--_4.fsa	416.636	51	481	41	5745	5734	415.691	5755	417.496	3	0.262
Analyzed	H_TSP_KO---_ntg--_4	Sample	GS500LIZ_3730	Han131124	FALSE	Pass	Pass				R, 5	H_TSP_KO---_ntg--_4.fsa	524.646	52	170	17	6959	6953	524.04	6965	525.253	5	0.5535
Analyzed	H_TSP_KO---_ntg--_4	Sample	GS500LIZ_3730	Han131124	FALSE	Pass	Pass				R, 6	H_TSP_KO---_ntg--_4.fsa	528.485	66	239	24	6997	6990	527.778	7002	528.99	9	0.954
Analyzed	H_TSP_KO---_ntg--_4	Sample	GS500LIZ_3730	Han131124	FALSE	Pass	Pass				R, 7	H_TSP_KO---_ntg--_4.fsa	569.495	56	209	21	7403	7399	569.091	7412	570.404	2	0.2381
Analyzed	H_TSP_KO---_ntg--_4	Sample	GS500LIZ_3730	Han131124	FALSE	Pass	Pass				O, 1	H_TSP_KO---_ntg--_4.fsa	5.3571	77	734	65	948	937	4.375	958	6.25	8	0.7862
Analyzed	H_TSP_KO---_ntg--_4	Sample	GS500LIZ_3730	Han131124	FALSE	Pass	Pass				O, 2	H_TSP_KO---_ntg--_4.fsa	7.0536	85	545	48	967	958	6.25	977	7.9464	6	0.5543
Analyzed	H_TSP_KO---_ntg--_4	Sample	GS500LIZ_3730	Han131124	FALSE	Pass	Pass				O, 3	H_TSP_KO---_ntg--_4.fsa	10	343	3548	316	1000	988	8.9286	1012	11.0714	10	0.9176
Analyzed	H_TSP_KO---_ntg--_4	Sample	GS500LIZ_3730	Han131124	FALSE	Pass	Pass				O, 4	H_TSP_KO---_ntg--_4.fsa	13.3929	83	293	26	1038	1031	12.7679	1044	13.9286	2	0.265
Analyzed	H_TSP_KO---_ntg--_4	Sample	GS500LIZ_3730	Han131124	FALSE	Pass	Pass				O, 5	H_TSP_KO---_ntg--_4.fsa	14.8214	886	5921	528	1054	1044	13.9286	1066	15.8929	6	0.5718
Analyzed	H_TSP_KO---_ntg--_4	Sample	GS500LIZ_3730	Han131124	FALSE	Pass	Pass				O, 6	H_TSP_KO---_ntg--_4.fsa	16.7857	2650	18012	1608	1076	1066	15.8929	1085	17.5893	6	0.5862
Analyzed	H_TSP_KO---_ntg--_4	Sample	GS500LIZ_3730	Han131124	FALSE	Pass	Pass				O, 7	H_TSP_KO---_ntg--_4.fsa	18.4821	313	2292	204	1095	1085	17.5893	1105	19.375	7	0.6767
Analyzed	H_TSP_KO---_ntg--_4	Sample	GS500LIZ_3730	Han131124	FALSE	Pass	Pass				O, 8	H_TSP_KO---_ntg--_4.fsa	21.1607	817	6052	540	1125	1116	20.3571	1141	22.5893	6	0.6132
Analyzed	H_TSP_KO---_ntg--_4	Sample	GS500LIZ_3730	Han131124	FALSE	Pass	Pass				O, 9	H_TSP_KO---_ntg--_4.fsa	23.75	1672	18053	1611	1154	1141	22.5893	1162	24.4643	11	1.0239
Analyzed	H_TSP_KO---_ntg--_4	Sample	GS500LIZ_3730	Han131124	FALSE	Pass	Pass				O, 10	H_TSP_KO---_ntg--_4.fsa	25.9821	30956	372420	33251	1179	1162	24.4643	1192	27.1429	10	0.9798
Analyzed	H_TSP_KO---_ntg--_4	Sample	GS500LIZ_3730	Han131124	FALSE	Pass	Pass				O, 11	H_TSP_KO---_ntg--_4.fsa	27.7679	1469	13388	1195	1199	1192	27.1429	1208	28.5714	9	0.861
Analyzed	H_TSP_KO---_ntg--_4	Sample	GS500LIZ_3730	Han131124	FALSE	Pass	Pass				O, 12	H_TSP_KO---_ntg--_4.fsa	28.8393	90	266	23	1211	1208	28.5714	1218	29.4643	3	0.2835
Analyzed	H_TSP_KO---_ntg--_4	Sample	GS500LIZ_3730	Han131124	FALSE	Pass	Pass				O, 13	H_TSP_KO---_ntg--_4.fsa	30.8929	335	1846	164	1234	1225	30.0893	1241	31.5179	5	0.5256
Analyzed	H_TSP_KO---_ntg--_4	Sample	GS500LIZ_3730	Han131124	FALSE	Pass	Pass				O, 14	H_TSP_KO---_ntg--_4.fsa	33.75	1268	12538	1119	1266	1252	32.5	1279	34.9107	9	0.8475
Analyzed	H_TSP_KO---_ntg--_4	Sample	GS500LIZ_3730	Han131124	FALSE	Pass	Pass				O, 15	H_TSP_KO---_ntg--_4.fsa	37.4107	1361	8795	785	1307	1297	36.5179	1315	38.125	6	0.539
Analyzed	H_TSP_KO---_ntg--_4	Sample	GS500LIZ_3730	Han131124	FALSE	Pass	Pass				O, 16	H_TSP_KO---_ntg--_4.fsa	50	1580	10349	913	1448	1438	49.1071	1456	50.6965	5	0.519
Analyzed	H_TSP_KO---_ntg--_4	Sample	GS500LIZ_3730	Han131124	FALSE	Pass	Pass				O, 17	H_TSP_KO---_ntg--_4.fsa	50.8708	71	446	38	1458	1456	50.6965	1471	52.0051	3	0.2617
Analyzed	H_TSP_KO---_ntg--_4	Sample	GS500LIZ_3730	Han131124	FALSE	Pass	Pass				O, 18	H_TSP_KO---_ntg--_4.fsa	75	1782	11303	1048	1728	1719	74.176	1737	75.8449	5	0.5266
Analyzed	H_TSP_KO---_ntg--_4	Sample	GS500LIZ_3730	Han131124	FALSE	Pass	Pass				O, 19	H_TSP_KO---_ntg--_4.fsa	100	1904	11714	1058	1994	1985	99.1528	2003	100.779	5	0.4897
Analyzed	H_TSP_KO---_ntg--_4	Sample	GS500LIZ_3730	Han131124	FALSE	Pass	Pass				O, 20	H_TSP_KO---_ntg--_4.fsa	139	2090	12790	1238	2434	2425	138.18	2449	140.503	5	0.5274
Analyzed	H_TSP_KO---_ntg--_4	Sample	GS500LIZ_3730	Han131124	FALSE	Pass	Pass				O, 21	H_TSP_KO---_ntg--_4.fsa	150	2159	13478	1273	2545	2536	149.118	2560	151.385	5	0.5227
Analyzed	H_TSP_KO---_ntg--_4	Sample	GS500LIZ_3730	Han131124	FALSE	Pass	Pass				O, 22	H_TSP_KO---_ntg--_4.fsa	160	2187	14027	1230	2656	2647	159.21	2680	162.105	5	0.4922
Analyzed	H_TSP_KO---_ntg--_4	Sample	GS500LIZ_3730	Han131124	FALSE	Pass	Pass				O, 23	H_TSP_KO---_ntg--_4.fsa	200	2371	16249	1355	3123	3113	199.164	3148	202.084	5	0.5005
Analyzed	H_TSP_KO---_ntg--_4	Sample	GS500LIZ_3730	Han131124	FALSE	Pass	Pass				O, 24	H_TSP_KO---_ntg--_4.fsa	247.152	2498	17977	1490	3690	3679	246.239	3720	249.64	6	0.5189
Analyzed	H_TSP_KO---_ntg--_4	Sample	GS500LIZ_3730	Han131124	FALSE	Pass	Pass				O, 25	H_TSP_KO---_ntg--_4.fsa	300	2439	18700	1580	4329	4318	299.093	4352	301.966	6	0.5812
Analyzed	H_TSP_KO---_ntg--_4	Sample	GS500LIZ_3730	Han131124	FALSE	Pass	Pass				O, 26	H_TSP_KO---_ntg--_4.fsa	339.795	2323	18923	1586	4799	4788	338.873	4820	341.555	7	0.6217
Analyzed	H_TSP_KO---_ntg--_4	Sample	GS500LIZ_3730	Han131124	FALSE	Pass	Pass				O, 27	H_TSP_KO---_ntg--_4.fsa	350	2364	19412	1562	4921	4910	349.082	4943	351.738	7	0.6009
Analyzed	H_TSP_KO---_ntg--_4	Sample	GS500LIZ_3730	Han131124	FALSE	Pass	Pass				O, 28	H_TSP_KO---_ntg--_4.fsa	400	2451	20578	1705	5551	5529	398.244	5576	402.14	7	0.6147
Analyzed	H_TSP_KO---_ntg--_4	Sample	GS500LIZ_3730	Han131124	FALSE	Pass	Pass				O, 29	H_TSP_KO---_ntg--_4.fsa	450	2514	23187	1883	6131	6109	448.088	6163	452.474	8	0.6793
Analyzed	H_TSP_KO---_ntg--_4	Sample	GS500LIZ_3730	Han131124	FALSE	Pass	Pass				O, 30	H_TSP_KO---_ntg--_4.fsa	490	2597	25195	2346	6616	6594	488.048	6636	491.961	8	0.818
Analyzed	H_TSP_KO---_ntg--_4	Sample	GS500LIZ_3730	Han131124	FALSE	Pass	Pass				O, 31	H_TSP_KO---_ntg--_4.fsa	500	2623	26590	2726	6715	6687	497.095	6737	502.222	8	0.9227
Analyzed	TSPAN12_WT	Sample	GS500LIZ_3730	Han131124	FALSE	Pass	Pass				B, 1	TSPAN12_WT.fsa	68.6093	71	358	33	1564	1559	68.1426	1569	69.0765	4	0.4157
Analyzed	TSPAN12_WT	Sample	GS500LIZ_3730	Han131124	FALSE	Pass	Pass				B, 2	TSPAN12_WT.fsa	69.6376	105	626	58	1575	1569	69.0765	1579	70.0121	5	0.5399
Analyzed	TSPAN12_WT	Sample	GS500LIZ_3730	Han131124	FALSE	Pass	Pass				B, 3	TSPAN12_WT.fsa	77.4183	194	1069	103	1657	1649	76.6444	1661	77.8053	5	0.5127
Analyzed	TSPAN12_WT	Sample	GS500LIZ_3730	Han131124	FALSE	Pass	Pass				B, 4	TSPAN12_WT.fsa	82.6443	74	356	34	1711	1704	81.9666	1715	83.0315	4	0.4371
Analyzed	TSPAN12_WT	Sample	GS500LIZ_3730	Han131124	FALSE	Pass	Pass				B, 5	TSPAN12_WT.fsa	92.2362	103	809	78	1810	1805	91.7514	1815	92.7211	8	0.8291
Analyzed	TSPAN12_WT	Sample	GS500LIZ_3730	Han131124	FALSE	Pass	Pass				B, 6	TSPAN12_WT.fsa	101.98	72	376	33	1912	1907	101.53	1916	102.341	5	0.4641
Analyzed	TSPAN12_WT	Sample	GS500LIZ_3730	Han131124	FALSE	Pass	Pass				B, 7	TSPAN12_WT.fsa	114.774	56	256	23	2053	2047	114.226	2058	115.231	4	0.4208
Analyzed	TSPAN12_WT	Sample	GS500LIZ_3730	Han131124	FALSE	Pass	Pass				B, 8	TSPAN12_WT.fsa	119.632	52	225	20	2106	2101	119.173	2111	120.092	4	0.3785
Analyzed	TSPAN12_WT	Sample	GS500LIZ_3730	Han131124	FALSE	Pass	Pass				B, 9	TSPAN12_WT.fsa	128.694	57	233	21	2204	2197	128.043	2207	128.974	4	0.394
Analyzed	TSPAN12_WT	Sample	GS500LIZ_3730	Han131124	FALSE	Pass	Pass				B, 10	TSPAN12_WT.fsa	129.625	77	393	36	2214	2207	128.974	2219	130.091	4	0.4594
Analyzed	TSPAN12_WT	Sample	GS500LIZ_3730	Han131124	FALSE	Pass	Pass				B, 11	TSPAN12_WT.fsa	130.65	61	285	26	2225	2219	130.091	2232	131.304	4	0.4474
Analyzed	TSPAN12_WT	Sample	GS500LIZ_3730	Han131124	FALSE	Pass	Pass				B, 12	TSPAN12_WT.fsa	132.705	51	213	19	2247	2242	132.238	2252	133.173	3	0.3732
Analyzed	TSPAN12_WT	Sample	GS500LIZ_3730	Han131124	FALSE	Pass	Pass				B, 13	TSPAN12_WT.fsa	133.922	81	365	34	2260	2252	133.173	2266	134.485	3	0.3513
Analyzed	TSPAN12_WT	Sample	GS500LIZ_3730	Han131124	FALSE	Pass	Pass				B, 14	TSPAN12_WT.fsa	134.954	81	394	36	2271	2266	134.485	2276	135.423	4	0.4455
Analyzed	TSPAN12_WT	Sample	GS500LIZ_3730	Han131124	FALSE	Pass	Pass				B, 15	TSPAN12_WT.fsa	136.08	77	376	35	2283	2278	135.611	2287	136.457	4	0.4401
Analyzed	TSPAN12_WT	Sample	GS500LIZ_3730	Han131124	FALSE	Pass	Pass				B, 16	TSPAN12_WT.fsa	416.906	8742	70912	6325	5508	5488	415.123	5527	418.601	7	0.666
Analyzed	TSPAN12_WT	Sample	GS500LIZ_3730	Han131124	FALSE	Pass	Pass				G, 1	TSPAN12_WT.fsa	416.995	608	4890	436	5509	5498	416.014	5518	417.798	7	0.6798
Analyzed	TSPAN12_WT	Sample	GS500LIZ_3730	Han131124	FALSE	Pass	Pass				Y, 1	TSPAN12_WT.fsa	196.686	52	416	36	2942	2929	195.55	2948	197.21	3	0.2901
Analyzed	TSPAN12_WT	Sample	GS500LIZ_3730	Han131124	FALSE	Pass	Pass				Y, 2	TSPAN12_WT.fsa	210.901	60	160	13	3106	3102	210.555	3108	211.074	4	0.3458
Analyzed	TSPAN12_WT	Sample	GS500LIZ_3730	Han131124	FALSE	Pass	Pass				Y, 3	TSPAN12_WT.fsa	248.682	50	196	16	3544	3537	248.08	3546	248.854	5	0.4558
Analyzed	TSPAN12_WT	Sample	GS500LIZ_3730	Han131124	FALSE	Pass	Pass				Y, 4	TSPAN12_WT.fsa	267.768	75	332	28	3766	3755	266.823	3772	268.283	3	0.2973
Analyzed	TSPAN12_WT	Sample	GS500LIZ_3730	Han131124	FALSE	Pass	Pass				Y, 5	TSPAN12_WT.fsa	291.182	50	163	13	4039	4032	290.582	4045	291.696	2	0.2326
Analyzed	TSPAN12_WT	Sample	GS500LIZ_3730	Han131124	FALSE	Pass	Pass				Y, 6	TSPAN12_WT.fsa	416.817	478	3928	350	5507	5496	415.836	5519	417.887	7	0.7105
Analyzed	TSPAN12_WT	Sample	GS500LIZ_3730	Han131124	FALSE	Pass	Pass				Y, 7	TSPAN12_WT.fsa	553.895	55	259	27	6950	6943	553.158	6956	554.526	6	0.7005
Analyzed	TSPAN12_WT	Sample	GS500LIZ_3730	Han131124	FALSE	Pass	Pass				R, 1	TSPAN12_WT.fsa	75	54	415	39	1632	1620	73.8664	1638	75.5803	4	0.4471
Analyzed	TSPAN12_WT	Sample	GS500LIZ_3730	Han131124	FALSE	Pass	Pass				R, 2	TSPAN12_WT.fsa	159.91	61	468	42	2529	2522	159.278	2542	161.089	4	0.4304
Analyzed	TSPAN12_WT	Sample	GS500LIZ_3730	Han131124	FALSE	Pass	Pass				R, 3	TSPAN12_WT.fsa	199.913	54	412	35	2979	2971	199.216	2988	200.693	10	0.9139
Analyzed	TSPAN12_WT	Sample	GS500LIZ_3730	Han131124	FALSE	Pass	Pass				R, 4	TSPAN12_WT.fsa	247.907	52	504	43	3535	3520	246.616	3540	248.338	7	0.6169
Analyzed	TSPAN12_WT	Sample	GS500LIZ_3730	Han131124	FALSE	Pass	Pass				R, 5	TSPAN12_WT.fsa	300	76	657	57	4142	4131	299.059	4158	301.417	3	0.3269
Analyzed	TSPAN12_WT	Sample	GS500LIZ_3730	Han131124	FALSE	Pass	Pass				R, 6	TSPAN12_WT.fsa	339.933	58	664	57	4597	4577	338.193	4606	340.716	5	0.4813
Analyzed	TSPAN12_WT	Sample	GS500LIZ_3730	Han131124	FALSE	Pass	Pass				R, 7	TSPAN12_WT.fsa	350.082	53	491	41	4714	4702	349.047	4723	350.822	4	0.37
Analyzed	TSPAN12_WT	Sample	GS500LIZ_3730	Han131124	FALSE	Pass	Pass				R, 8	TSPAN12_WT.fsa	400.266	57	532	45	5321	5307	399.086	5331	401.154	11	0.9918
Analyzed	TSPAN12_WT	Sample	GS500LIZ_3730	Han131124	FALSE	Pass	Pass				R, 9	TSPAN12_WT.fsa	405.775	52	175	15	5383	5376	405.152	5388	406.219	4	0.4376
Analyzed	TSPAN12_WT	Sample	GS500LIZ_3730	Han131124	FALSE	Pass	Pass				R, 10	TSPAN12_WT.fsa	413.162	60	201	17	5466	5461	412.716	5472	413.697	5	0.5017
Analyzed	TSPAN12_WT	Sample	GS500LIZ_3730	Han131124	FALSE	Pass	Pass				R, 11	TSPAN12_WT.fsa	450	56	565	48	5877	5862	448.647	5885	450.641	5	0.4985
Analyzed	TSPAN12_WT	Sample	GS500LIZ_3730	Han131124	FALSE	Pass	Pass				R, 12	TSPAN12_WT.fsa	490.101	54	573	55	6344	6332	488.981	6354	491.12	8	0.858
Analyzed	TSPAN12_WT	Sample	GS500LIZ_3730	Han131124	FALSE	Pass	Pass				R, 13	TSPAN12_WT.fsa	499.673	56	576	61	6435	6423	498.37	6447	500.947	7	0.776
Analyzed	TSPAN12_WT	Sample	GS500LIZ_3730	Han131124	FALSE	Pass	Pass				O, 1	TSPAN12_WT.fsa	5.1661	106	839	77	875	867	4.428	886	6.1808	6	0.5996
Analyzed	TSPAN12_WT	Sample	GS500LIZ_3730	Han131124	FALSE	Pass	Pass				O, 2	TSPAN12_WT.fsa	6.9188	83	515	47	894	886	6.1808	903	7.7491	6	0.5914
Analyzed	TSPAN12_WT	Sample	GS500LIZ_3730	Han131124	FALSE	Pass	Pass				O, 3	TSPAN12_WT.fsa	10.1476	425	3289	303	929	913	8.6716	938	10.9779	7	0.6754
Analyzed	TSPAN12_WT	Sample	GS500LIZ_3730	Han131124	FALSE	Pass	Pass				O, 4	TSPAN12_WT.fsa	13.3764	71	265	24	964	957	12.7306	970	13.9299	4	0.3735
Analyzed	TSPAN12_WT	Sample	GS500LIZ_3730	Han131124	FALSE	Pass	Pass				O, 5	TSPAN12_WT.fsa	14.6679	917	6185	570	978	970	13.9299	990	15.7749	6	0.5714
Analyzed	TSPAN12_WT	Sample	GS500LIZ_3730	Han131124	FALSE	Pass	Pass				O, 6	TSPAN12_WT.fsa	16.6974	2836	19098	1761	1000	990	15.7749	1009	17.5277	6	0.5826
Analyzed	TSPAN12_WT	Sample	GS500LIZ_3730	Han131124	FALSE	Pass	Pass				O, 7	TSPAN12_WT.fsa	18.3579	222	1459	134	1018	1009	17.5277	1026	19.0959	6	0.6023
Analyzed	TSPAN12_WT	Sample	GS500LIZ_3730	Han131124	FALSE	Pass	Pass				O, 8	TSPAN12_WT.fsa	23.7085	1359	14764	1361	1076	1063	22.5092	1083	24.3542	11	1.0324
Analyzed	TSPAN12_WT	Sample	GS500LIZ_3730	Han131124	FALSE	Pass	Pass				O, 9	TSPAN12_WT.fsa	25.9225	31062	341041	31461	1100	1083	24.3542	1112	27.0295	9	0.8996
Analyzed	TSPAN12_WT	Sample	GS500LIZ_3730	Han131124	FALSE	Pass	Pass				O, 10	TSPAN12_WT.fsa	27.6753	2158	23436	2161	1119	1112	27.0295	1129	28.5978	7	0.6458
Analyzed	TSPAN12_WT	Sample	GS500LIZ_3730	Han131124	FALSE	Pass	Pass				O, 11	TSPAN12_WT.fsa	28.7823	59	129	11	1131	1129	28.5978	1137	29.3358	4	0.3882
Analyzed	TSPAN12_WT	Sample	GS500LIZ_3730	Han131124	FALSE	Pass	Pass				O, 12	TSPAN12_WT.fsa	30.7196	349	1789	165	1152	1144	29.9815	1160	31.4576	5	0.4735
Analyzed	TSPAN12_WT	Sample	GS500LIZ_3730	Han131124	FALSE	Pass	Pass				O, 13	TSPAN12_WT.fsa	33.5793	1319	12267	1131	1183	1170	32.3801	1197	34.8708	8	0.7846
Analyzed	TSPAN12_WT	Sample	GS500LIZ_3730	Han131124	FALSE	Pass	Pass				O, 14	TSPAN12_WT.fsa	37.2694	1387	8524	786	1223	1213	36.3469	1231	38.0074	5	0.5265
Analyzed	TSPAN12_WT	Sample	GS500LIZ_3730	Han131124	FALSE	Pass	Pass				O, 15	TSPAN12_WT.fsa	50	1575	9767	890	1361	1352	49.1697	1369	50.7204	5	0.4952
Analyzed	TSPAN12_WT	Sample	GS500LIZ_3730	Han131124	FALSE	Pass	Pass				O, 16	TSPAN12_WT.fsa	50.9908	107	715	64	1372	1369	50.7204	1385	52.1643	3	0.2901
Analyzed	TSPAN12_WT	Sample	GS500LIZ_3730	Han131124	FALSE	Pass	Pass				O, 17	TSPAN12_WT.fsa	75	1757	10122	966	1632	1623	74.1495	1639	75.677	5	0.4822
Analyzed	TSPAN12_WT	Sample	GS500LIZ_3730	Han131124	FALSE	Pass	Pass				O, 18	TSPAN12_WT.fsa	100	1908	10705	1003	1890	1881	99.1259	1898	100.72	4	0.4631
Analyzed	TSPAN12_WT	Sample	GS500LIZ_3730	Han131124	FALSE	Pass	Pass				O, 19	TSPAN12_WT.fsa	139	2100	12082	1196	2314	2306	138.245	2323	139.929	5	0.5078
Analyzed	TSPAN12_WT	Sample	GS500LIZ_3730	Han131124	FALSE	Pass	Pass				O, 20	TSPAN12_WT.fsa	150	2174	12704	1244	2422	2413	149.094	2430	150.76	5	0.5091
Analyzed	TSPAN12_WT	Sample	GS500LIZ_3730	Han131124	FALSE	Pass	Pass				O, 21	TSPAN12_WT.fsa	160	2220	12679	1147	2530	2521	159.187	2538	160.726	5	0.4571
Analyzed	TSPAN12_WT	Sample	GS500LIZ_3730	Han131124	FALSE	Pass	Pass				O, 22	TSPAN12_WT.fsa	200	2442	14927	1296	2980	2971	199.216	2989	200.779	5	0.4775
Analyzed	TSPAN12_WT	Sample	GS500LIZ_3730	Han131124	FALSE	Pass	Pass				O, 23	TSPAN12_WT.fsa	247.219	2428	15815	1361	3527	3518	246.444	3537	248.08	5	0.4924
Analyzed	TSPAN12_WT	Sample	GS500LIZ_3730	Han131124	FALSE	Pass	Pass				O, 24	TSPAN12_WT.fsa	298.973	74	399	34	4130	4121	298.203	4132	299.144	3	0.2568
Analyzed	TSPAN12_WT	Sample	GS500LIZ_3730	Han131124	FALSE	Pass	Pass				O, 25	TSPAN12_WT.fsa	300	2389	16895	1471	4142	4132	299.144	4152	300.886	6	0.5621
Analyzed	TSPAN12_WT	Sample	GS500LIZ_3730	Han131124	FALSE	Pass	Pass				O, 26	TSPAN12_WT.fsa	301.151	59	465	41	4155	4152	300.886	4170	302.479	3	0.2655
Analyzed	TSPAN12_WT	Sample	GS500LIZ_3730	Han131124	FALSE	Pass	Pass				O, 27	TSPAN12_WT.fsa	339.76	2231	16694	1452	4595	4585	338.889	4605	340.629	6	0.5915
Analyzed	TSPAN12_WT	Sample	GS500LIZ_3730	Han131124	FALSE	Pass	Pass				O, 28	TSPAN12_WT.fsa	348.874	60	356	30	4700	4689	347.921	4702	349.047	3	0.2599
Analyzed	TSPAN12_WT	Sample	GS500LIZ_3730	Han131124	FALSE	Pass	Pass				O, 29	TSPAN12_WT.fsa	350	2241	16628	1403	4713	4702	349.047	4724	350.905	6	0.5642
Analyzed	TSPAN12_WT	Sample	GS500LIZ_3730	Han131124	FALSE	Pass	Pass				O, 30	TSPAN12_WT.fsa	400	2314	18264	1569	5318	5307	399.086	5329	400.977	7	0.628
Analyzed	TSPAN12_WT	Sample	GS500LIZ_3730	Han131124	FALSE	Pass	Pass				O, 31	TSPAN12_WT.fsa	448.737	52	197	17	5863	5853	447.836	5865	448.918	2	0.1803
Analyzed	TSPAN12_WT	Sample	GS500LIZ_3730	Han131124	FALSE	Pass	Pass				O, 32	TSPAN12_WT.fsa	450	2393	20428	1736	5877	5865	448.918	5890	451.043	7	0.6634
Analyzed	TSPAN12_WT	Sample	GS500LIZ_3730	Han131124	FALSE	Pass	Pass				O, 33	TSPAN12_WT.fsa	490	2497	22487	2182	6343	6322	488.059	6362	491.94	8	0.7848
Analyzed	TSPAN12_WT	Sample	GS500LIZ_3730	Han131124	FALSE	Pass	Pass				O, 34	TSPAN12_WT.fsa	500	2504	22229	2376	6438	6410	496.974	6458	502.105	8	0.858

## Sheet: HEK293_ntg-NWKO_TSPAN12
Sample File Name	Total Editing Eff	NHEJ Eff	HDR Eff	Normalized HDR Eff	HDR:NHEJ ratio
H_TSP_KO---_ntg--_1.fsa	96.9938	70.5204	26.4735	27.294	0.375402
H_TSP_KO---_ntg--_2.fsa	97.2229	70.5756	26.6473	27.4084	0.377571
H_TSP_KO---_ntg--_3.fsa	99.1651	70.5176	28.6475	28.8887	0.406246
H_TSP_KO---_ntg--_4.fsa	99.3579	74.1997	25.1582	25.3208	0.339061
H_TSP_KO---_ntg--_5.fsa	100	74.3166	25.6834	25.6834	0.345594
H_TSP_KO---_NWKO-_1.fsa	96.109	67.4141	28.6949	29.8566	0.425651
H_TSP_KO---_NWKO-_2.fsa	97.8493	71.4199	26.4294	27.0103	0.370056
H_TSP_KO---_NWKO-_3.fsa	97.5822	67.5281	30.0541	30.7988	0.445061
H_TSP_KO---_NWKO-_4.fsa	98.6209	70.6006	28.0203	28.4121	0.396885
H_TSP_KO---_NWKO-_5.fsa	97.8092	71.181	26.6282	27.2247	0.374092
