# Supplementary material for: Dispensable players: N-WASP and WASP are not crucial for homology-directed DNA repair
Source: EMBO Rep. 2026 Apr 10;27(10):2798–822. doi: 10.1038/s44319-026-00771-y (PMC13219447; doi:10.1038/s44319-026-00771-y)
Supplement: Supplementary file 6 — Source data Fig. 7 [file 44319_2026_771_MOESM6_ESM.zip › Figure 7/7A/HEK293T/PAX2/HEK293_ntg-NWKO_PAX2.xlsx]

## Sheet: PeakCall
Status	Sample Name	Sample Type	Size Standard	Analysis Method	SQI	Offscale	Quality	UD1	UD2	UD3	Dye/Sample Peak	Sample File Name	Size	Height	Area in Point	Area in BP	Data Point	Begin Point	Begin BP	End Point	End BP	Width in Point	Width in BP	User Comments	User Edit
Analyzed	H_PAX_KO---_ntg--_3	Sample	GS500LIZ_3730	Han131124	FALSE	Pass	Pass				B, 1	H_PAX_KO---_ntg--_3.fsa	92.4174	109	1305	125	1843	1838	91.938	1860	94.0478	7	0.6926
Analyzed	H_PAX_KO---_ntg--_3	Sample	GS500LIZ_3730	Han131124	FALSE	Pass	Pass				B, 2	H_PAX_KO---_ntg--_3.fsa	454.559	140	1133	91	6012	6003	453.834	6020	455.204	7	0.5717
Analyzed	H_PAX_KO---_ntg--_3	Sample	GS500LIZ_3730	Han131124	FALSE	Pass	Pass				B, 3	H_PAX_KO---_ntg--_3.fsa	469.096	2851	26422	2241	6188	6179	468.334	6202	470.285	8	0.6835
Analyzed	H_PAX_KO---_ntg--_3	Sample	GS500LIZ_3730	Han131124	FALSE	Pass	Pass				B, 4	H_PAX_KO---_ntg--_3.fsa	475.877	1117	9903	860	6267	6248	474.23	6282	477.185	8	0.6965
Analyzed	H_PAX_KO---_ntg--_3	Sample	GS500LIZ_3730	Han131124	FALSE	Pass	Pass				G, 1	H_PAX_KO---_ntg--_3.fsa	469.181	112	895	75	6189	6179	468.334	6199	470.03	8	0.7498
Analyzed	H_PAX_KO---_ntg--_3	Sample	GS500LIZ_3730	Han131124	FALSE	Pass	Pass				G, 2	H_PAX_KO---_ntg--_3.fsa	476.051	54	356	30	6269	6260	475.269	6279	476.923	5	0.5137
Analyzed	H_PAX_KO---_ntg--_3	Sample	GS500LIZ_3730	Han131124	FALSE	Pass	Pass				Y, 1	H_PAX_KO---_ntg--_3.fsa	137.974	51	123	11	2340	2337	137.694	2346	138.533	3	0.3046
Analyzed	H_PAX_KO---_ntg--_3	Sample	GS500LIZ_3730	Han131124	FALSE	Pass	Pass				Y, 2	H_PAX_KO---_ntg--_3.fsa	148.503	66	210	20	2445	2438	147.803	2451	149.102	4	0.4892
Analyzed	H_PAX_KO---_ntg--_3	Sample	GS500LIZ_3730	Han131124	FALSE	Pass	Pass				Y, 3	H_PAX_KO---_ntg--_3.fsa	172.384	58	207	18	2708	2701	171.764	2714	172.915	5	0.4777
Analyzed	H_PAX_KO---_ntg--_3	Sample	GS500LIZ_3730	Han131124	FALSE	Pass	Pass				Y, 4	H_PAX_KO---_ntg--_3.fsa	210.676	58	237	20	3150	3144	210.164	3154	211.018	4	0.3799
Analyzed	H_PAX_KO---_ntg--_3	Sample	GS500LIZ_3730	Han131124	FALSE	Pass	Pass				Y, 5	H_PAX_KO---_ntg--_3.fsa	227.99	58	199	16	3353	3347	227.479	3358	228.416	4	0.3923
Analyzed	H_PAX_KO---_ntg--_3	Sample	GS500LIZ_3730	Han131124	FALSE	Pass	Pass				Y, 6	H_PAX_KO---_ntg--_3.fsa	231.824	54	193	16	3398	3393	231.398	3404	232.335	4	0.4033
Analyzed	H_PAX_KO---_ntg--_3	Sample	GS500LIZ_3730	Han131124	FALSE	Pass	Pass				Y, 7	H_PAX_KO---_ntg--_3.fsa	236.337	52	246	20	3451	3445	235.826	3462	237.274	6	0.5688
Analyzed	H_PAX_KO---_ntg--_3	Sample	GS500LIZ_3730	Han131124	FALSE	Pass	Pass				Y, 8	H_PAX_KO---_ntg--_3.fsa	294.667	59	252	21	4138	4134	294.328	4148	295.513	6	0.522
Analyzed	H_PAX_KO---_ntg--_3	Sample	GS500LIZ_3730	Han131124	FALSE	Pass	Pass				Y, 9	H_PAX_KO---_ntg--_3.fsa	313.457	56	206	17	4355	4348	312.847	4360	313.893	7	0.6751
Analyzed	H_PAX_KO---_ntg--_3	Sample	GS500LIZ_3730	Han131124	FALSE	Pass	Pass				Y, 10	H_PAX_KO---_ntg--_3.fsa	411.869	61	412	36	5525	5518	411.252	5537	412.926	5	0.4661
Analyzed	H_PAX_KO---_ntg--_3	Sample	GS500LIZ_3730	Han131124	FALSE	Pass	Pass				Y, 11	H_PAX_KO---_ntg--_3.fsa	469.011	148	1276	108	6187	6179	468.334	6197	469.86	7	0.664
Analyzed	H_PAX_KO---_ntg--_3	Sample	GS500LIZ_3730	Han131124	FALSE	Pass	Pass				Y, 12	H_PAX_KO---_ntg--_3.fsa	475.964	70	644	55	6268	6255	474.836	6276	476.661	8	0.7215
Analyzed	H_PAX_KO---_ntg--_3	Sample	GS500LIZ_3730	Han131124	FALSE	Pass	Pass				Y, 13	H_PAX_KO---_ntg--_3.fsa	493.148	51	190	19	6456	6450	492.533	6459	493.457	4	0.498
Analyzed	H_PAX_KO---_ntg--_3	Sample	GS500LIZ_3730	Han131124	FALSE	Pass	Pass				Y, 14	H_PAX_KO---_ntg--_3.fsa	532.188	50	199	20	6830	6823	531.458	6836	532.812	2	0.3047
Analyzed	H_PAX_KO---_ntg--_3	Sample	GS500LIZ_3730	Han131124	FALSE	Pass	Pass				R, 1	H_PAX_KO---_ntg--_3.fsa	158.926	51	153	13	2557	2550	158.296	2560	159.195	3	0.2815
Analyzed	H_PAX_KO---_ntg--_3	Sample	GS500LIZ_3730	Han131124	FALSE	Pass	Pass				R, 2	H_PAX_KO---_ntg--_3.fsa	225.348	57	223	19	3322	3315	224.751	3328	225.859	4	0.3544
Analyzed	H_PAX_KO---_ntg--_3	Sample	GS500LIZ_3730	Han131124	FALSE	Pass	Pass				R, 3	H_PAX_KO---_ntg--_3.fsa	250.971	54	190	16	3623	3619	250.631	3629	251.481	2	0.2527
Analyzed	H_PAX_KO---_ntg--_3	Sample	GS500LIZ_3730	Han131124	FALSE	Pass	Pass				R, 4	H_PAX_KO---_ntg--_3.fsa	405.094	50	249	21	5448	5439	404.303	5453	405.533	9	0.8582
Analyzed	H_PAX_KO---_ntg--_3	Sample	GS500LIZ_3730	Han131124	FALSE	Pass	Pass				R, 5	H_PAX_KO---_ntg--_3.fsa	412.045	52	162	14	5527	5520	411.429	5530	412.31	2	0.2003
Analyzed	H_PAX_KO---_ntg--_3	Sample	GS500LIZ_3730	Han131124	FALSE	Pass	Pass				R, 6	H_PAX_KO---_ntg--_3.fsa	483.018	53	272	24	6348	6339	482.214	6353	483.465	6	0.5517
Analyzed	H_PAX_KO---_ntg--_3	Sample	GS500LIZ_3730	Han131124	FALSE	Pass	Pass				R, 7	H_PAX_KO---_ntg--_3.fsa	490.301	53	611	58	6428	6414	488.99	6437	491.21	4	0.4663
Analyzed	H_PAX_KO---_ntg--_3	Sample	GS500LIZ_3730	Han131124	FALSE	Pass	Pass				R, 8	H_PAX_KO---_ntg--_3.fsa	500	51	410	43	6521	6509	498.709	6529	500.833	19	2.0571
Analyzed	H_PAX_KO---_ntg--_3	Sample	GS500LIZ_3730	Han131124	FALSE	Pass	Pass				O, 1	H_PAX_KO---_ntg--_3.fsa	5.3636	85	684	62	895	887	4.6364	906	6.3636	6	0.5903
Analyzed	H_PAX_KO---_ntg--_3	Sample	GS500LIZ_3730	Han131124	FALSE	Pass	Pass				O, 2	H_PAX_KO---_ntg--_3.fsa	7.0909	88	510	46	914	906	6.3636	923	7.9091	6	0.5663
Analyzed	H_PAX_KO---_ntg--_3	Sample	GS500LIZ_3730	Han131124	FALSE	Pass	Pass				O, 3	H_PAX_KO---_ntg--_3.fsa	10.3636	370	2888	262	950	933	8.8182	958	11.0909	7	0.6525
Analyzed	H_PAX_KO---_ntg--_3	Sample	GS500LIZ_3730	Han131124	FALSE	Pass	Pass				O, 4	H_PAX_KO---_ntg--_3.fsa	14.9091	802	5959	541	1000	990	14	1011	15.9091	6	0.5791
Analyzed	H_PAX_KO---_ntg--_3	Sample	GS500LIZ_3730	Han131124	FALSE	Pass	Pass				O, 5	H_PAX_KO---_ntg--_3.fsa	16.8182	2370	17459	1587	1021	1011	15.9091	1031	17.7273	6	0.6197
Analyzed	H_PAX_KO---_ntg--_3	Sample	GS500LIZ_3730	Han131124	FALSE	Pass	Pass				O, 6	H_PAX_KO---_ntg--_3.fsa	18.6364	216	1552	141	1041	1031	17.7273	1049	19.3636	7	0.6978
Analyzed	H_PAX_KO---_ntg--_3	Sample	GS500LIZ_3730	Han131124	FALSE	Pass	Pass				O, 7	H_PAX_KO---_ntg--_3.fsa	23.3636	1673	15547	1413	1093	1085	22.6364	1106	24.5455	10	0.9915
Analyzed	H_PAX_KO---_ntg--_3	Sample	GS500LIZ_3730	Han131124	FALSE	Pass	Pass				O, 8	H_PAX_KO---_ntg--_3.fsa	26.0909	31003	318417	28947	1123	1106	24.5455	1134	27.0909	9	0.8271
Analyzed	H_PAX_KO---_ntg--_3	Sample	GS500LIZ_3730	Han131124	FALSE	Pass	Pass				O, 9	H_PAX_KO---_ntg--_3.fsa	27.7273	1355	12886	1171	1141	1134	27.0909	1149	28.4545	10	0.9421
Analyzed	H_PAX_KO---_ntg--_3	Sample	GS500LIZ_3730	Han131124	FALSE	Pass	Pass				O, 10	H_PAX_KO---_ntg--_3.fsa	28.9091	169	557	50	1154	1149	28.4545	1160	29.4545	3	0.3004
Analyzed	H_PAX_KO---_ntg--_3	Sample	GS500LIZ_3730	Han131124	FALSE	Pass	Pass				O, 11	H_PAX_KO---_ntg--_3.fsa	30.8182	336	2008	182	1175	1167	30.0909	1183	31.5455	5	0.5424
Analyzed	H_PAX_KO---_ntg--_3	Sample	GS500LIZ_3730	Han131124	FALSE	Pass	Pass				O, 12	H_PAX_KO---_ntg--_3.fsa	33.7273	1134	11071	1006	1207	1183	31.5455	1220	34.9091	8	0.8076
Analyzed	H_PAX_KO---_ntg--_3	Sample	GS500LIZ_3730	Han131124	FALSE	Pass	Pass				O, 13	H_PAX_KO---_ntg--_3.fsa	37.3636	1183	7269	660	1247	1237	36.4545	1255	38.0909	5	0.5142
Analyzed	H_PAX_KO---_ntg--_3	Sample	GS500LIZ_3730	Han131124	FALSE	Pass	Pass				O, 14	H_PAX_KO---_ntg--_3.fsa	50	1351	8481	761	1386	1377	49.1818	1394	50.7088	5	0.5048
Analyzed	H_PAX_KO---_ntg--_3	Sample	GS500LIZ_3730	Han131124	FALSE	Pass	Pass				O, 15	H_PAX_KO---_ntg--_3.fsa	50.9749	59	365	32	1397	1394	50.7088	1406	51.7741	4	0.3551
Analyzed	H_PAX_KO---_ntg--_3	Sample	GS500LIZ_3730	Han131124	FALSE	Pass	Pass				O, 16	H_PAX_KO---_ntg--_3.fsa	75	1551	8984	847	1661	1652	74.1606	1669	75.7644	5	0.4891
Analyzed	H_PAX_KO---_ntg--_3	Sample	GS500LIZ_3730	Han131124	FALSE	Pass	Pass				O, 17	H_PAX_KO---_ntg--_3.fsa	100	1640	9392	870	1922	1913	99.1354	1930	100.711	5	0.4791
Analyzed	H_PAX_KO---_ntg--_3	Sample	GS500LIZ_3730	Han131124	FALSE	Pass	Pass				O, 18	H_PAX_KO---_ntg--_3.fsa	137.974	53	357	33	2340	2331	137.135	2343	138.253	4	0.3812
Analyzed	H_PAX_KO---_ntg--_3	Sample	GS500LIZ_3730	Han131124	FALSE	Pass	Pass				O, 19	H_PAX_KO---_ntg--_3.fsa	139	1768	10860	1064	2351	2343	138.253	2360	139.92	5	0.5418
Analyzed	H_PAX_KO---_ntg--_3	Sample	GS500LIZ_3730	Han131124	FALSE	Pass	Pass				O, 20	H_PAX_KO---_ntg--_3.fsa	150	1887	11198	1085	2460	2451	149.102	2469	150.847	5	0.5175
Analyzed	H_PAX_KO---_ntg--_3	Sample	GS500LIZ_3730	Han131124	FALSE	Pass	Pass				O, 21	H_PAX_KO---_ntg--_3.fsa	160	1901	11107	994	2569	2560	159.195	2578	160.807	5	0.4682
Analyzed	H_PAX_KO---_ntg--_3	Sample	GS500LIZ_3730	Han131124	FALSE	Pass	Pass				O, 22	H_PAX_KO---_ntg--_3.fsa	200	2064	13048	1117	3025	3015	199.142	3035	200.855	5	0.4829
Analyzed	H_PAX_KO---_ntg--_3	Sample	GS500LIZ_3730	Han131124	FALSE	Pass	Pass				O, 23	H_PAX_KO---_ntg--_3.fsa	247.23	2135	13947	1186	3579	3570	246.464	3594	248.505	5	0.4974
Analyzed	H_PAX_KO---_ntg--_3	Sample	GS500LIZ_3730	Han131124	FALSE	Pass	Pass				O, 24	H_PAX_KO---_ntg--_3.fsa	300	2052	14863	1284	4201	4190	299.069	4218	301.49	6	0.5648
Analyzed	H_PAX_KO---_ntg--_3	Sample	GS500LIZ_3730	Han131124	FALSE	Pass	Pass				O, 25	H_PAX_KO---_ntg--_3.fsa	339.78	1910	14478	1246	4659	4648	338.833	4676	341.243	6	0.5855
Analyzed	H_PAX_KO---_ntg--_3	Sample	GS500LIZ_3730	Han131124	FALSE	Pass	Pass				O, 26	H_PAX_KO---_ntg--_3.fsa	350	1913	14197	1179	4778	4767	349.057	4794	351.301	6	0.5611
Analyzed	H_PAX_KO---_ntg--_3	Sample	GS500LIZ_3730	Han131124	FALSE	Pass	Pass				O, 27	H_PAX_KO---_ntg--_3.fsa	400	1963	15624	1332	5390	5378	399.014	5405	401.317	7	0.6147
Analyzed	H_PAX_KO---_ntg--_3	Sample	GS500LIZ_3730	Han131124	FALSE	Pass	Pass				O, 28	H_PAX_KO---_ntg--_3.fsa	450	2070	17843	1517	5955	5937	448.393	5969	451.113	7	0.6746
Analyzed	H_PAX_KO---_ntg--_3	Sample	GS500LIZ_3730	Han131124	FALSE	Pass	Pass				O, 29	H_PAX_KO---_ntg--_3.fsa	490	2192	19820	1909	6425	6408	488.441	6442	491.717	8	0.8082
Analyzed	H_PAX_KO---_ntg--_3	Sample	GS500LIZ_3730	Han131124	FALSE	Pass	Pass				O, 30	H_PAX_KO---_ntg--_3.fsa	500	2220	19655	2082	6521	6501	497.854	6536	501.562	8	0.8594
Analyzed	H_PAX_KO---_ntg--_4	Sample	GS500LIZ_3730	Han131124	FALSE	Pass	Pass				B, 1	H_PAX_KO---_ntg--_4.fsa	60.0343	108	632	57	1501	1499	59.8533	1508	60.668	4	0.4345
Analyzed	H_PAX_KO---_ntg--_4	Sample	GS500LIZ_3730	Han131124	FALSE	Pass	Pass				B, 2	H_PAX_KO---_ntg--_4.fsa	454.482	165	1468	118	6023	6015	453.838	6034	455.369	8	0.648
Analyzed	H_PAX_KO---_ntg--_4	Sample	GS500LIZ_3730	Han131124	FALSE	Pass	Pass				B, 3	H_PAX_KO---_ntg--_4.fsa	468.16	1008	8756	737	6189	6180	467.402	6193	468.413	0	0		Edited
Analyzed	H_PAX_KO---_ntg--_4	Sample	GS500LIZ_3730	Han131124	FALSE	Pass	Pass				B, 4	H_PAX_KO---_ntg--_4.fsa	469.089	4145	36733	3110	6200	6193	468.418	6214	470.276	0	0		Edited
Analyzed	H_PAX_KO---_ntg--_4	Sample	GS500LIZ_3730	Han131124	FALSE	Pass	Pass				B, 5	H_PAX_KO---_ntg--_4.fsa	475.852	1741	17417	1508	6279	6261	474.297	6293	477.068	8	0.7623
Analyzed	H_PAX_KO---_ntg--_4	Sample	GS500LIZ_3730	Han131124	FALSE	Pass	Pass				G, 1	H_PAX_KO---_ntg--_4.fsa	469.343	199	1828	154	6203	6191	468.328	6210	469.936	8	0.7564
Analyzed	H_PAX_KO---_ntg--_4	Sample	GS500LIZ_3730	Han131124	FALSE	Pass	Pass				G, 2	H_PAX_KO---_ntg--_4.fsa	475.852	85	851	73	6279	6267	474.814	6295	477.242	7	0.6505
Analyzed	H_PAX_KO---_ntg--_4	Sample	GS500LIZ_3730	Han131124	FALSE	Pass	Pass				Y, 1	H_PAX_KO---_ntg--_4.fsa	67.6003	52	165	15	1584	1579	67.1413	1586	67.784	6	0.6243
Analyzed	H_PAX_KO---_ntg--_4	Sample	GS500LIZ_3730	Han131124	FALSE	Pass	Pass				Y, 2	H_PAX_KO---_ntg--_4.fsa	246.292	50	240	20	3574	3567	245.698	3577	246.546	4	0.3863
Analyzed	H_PAX_KO---_ntg--_4	Sample	GS500LIZ_3730	Han131124	FALSE	Pass	Pass				Y, 3	H_PAX_KO---_ntg--_4.fsa	273.061	50	196	16	3890	3886	272.723	3896	273.569	4	0.403
Analyzed	H_PAX_KO---_ntg--_4	Sample	GS500LIZ_3730	Han131124	FALSE	Pass	Pass				Y, 4	H_PAX_KO---_ntg--_4.fsa	342.3	50	297	25	4698	4692	341.786	4704	342.814	2	0.2008
Analyzed	H_PAX_KO---_ntg--_4	Sample	GS500LIZ_3730	Han131124	FALSE	Pass	Pass				Y, 5	H_PAX_KO---_ntg--_4.fsa	359.176	53	231	18	4901	4894	358.607	4904	359.42	7	0.5945
Analyzed	H_PAX_KO---_ntg--_4	Sample	GS500LIZ_3730	Han131124	FALSE	Pass	Pass				Y, 6	H_PAX_KO---_ntg--_4.fsa	438.969	53	330	29	5843	5836	438.348	5850	439.591	2	0.2643
Analyzed	H_PAX_KO---_ntg--_4	Sample	GS500LIZ_3730	Han131124	FALSE	Pass	Pass				Y, 7	H_PAX_KO---_ntg--_4.fsa	454.079	51	220	17	6018	6013	453.677	6024	454.562	5	0.4215
Analyzed	H_PAX_KO---_ntg--_4	Sample	GS500LIZ_3730	Han131124	FALSE	Pass	Pass				Y, 8	H_PAX_KO---_ntg--_4.fsa	469.173	316	3292	278	6201	6180	467.402	6213	470.191	7	0.6061
Analyzed	H_PAX_KO---_ntg--_4	Sample	GS500LIZ_3730	Han131124	FALSE	Pass	Pass				Y, 9	H_PAX_KO---_ntg--_4.fsa	475.939	153	1481	128	6280	6265	474.642	6290	476.807	10	0.8977
Analyzed	H_PAX_KO---_ntg--_4	Sample	GS500LIZ_3730	Han131124	FALSE	Pass	Pass				Y, 10	H_PAX_KO---_ntg--_4.fsa	482.342	54	257	22	6353	6341	481.279	6355	482.52	13	1.1743
Analyzed	H_PAX_KO---_ntg--_4	Sample	GS500LIZ_3730	Han131124	FALSE	Pass	Pass				Y, 11	H_PAX_KO---_ntg--_4.fsa	483.41	60	298	26	6365	6358	482.787	6371	483.945	3	0.2885
Analyzed	H_PAX_KO---_ntg--_4	Sample	GS500LIZ_3730	Han131124	FALSE	Pass	Pass				Y, 12	H_PAX_KO---_ntg--_4.fsa	485.378	60	317	28	6387	6381	484.84	6393	485.918	5	0.4812
Analyzed	H_PAX_KO---_ntg--_4	Sample	GS500LIZ_3730	Han131124	FALSE	Pass	Pass				Y, 13	H_PAX_KO---_ntg--_4.fsa	551.649	57	276	28	7036	7031	551.134	7047	552.784	15	1.628
Analyzed	H_PAX_KO---_ntg--_4	Sample	GS500LIZ_3730	Han131124	FALSE	Pass	Pass				R, 1	H_PAX_KO---_ntg--_4.fsa	92.0678	50	244	23	1843	1837	91.4949	1851	92.8318	3	0.3675
Analyzed	H_PAX_KO---_ntg--_4	Sample	GS500LIZ_3730	Han131124	FALSE	Pass	Pass				R, 2	H_PAX_KO---_ntg--_4.fsa	98.948	63	220	21	1915	1908	98.2786	1920	99.4261	2	0.227
Analyzed	H_PAX_KO---_ntg--_4	Sample	GS500LIZ_3730	Han131124	FALSE	Pass	Pass				R, 3	H_PAX_KO---_ntg--_4.fsa	107.731	60	209	18	2013	2007	107.196	2022	108.535	6	0.6184
Analyzed	H_PAX_KO---_ntg--_4	Sample	GS500LIZ_3730	Han131124	FALSE	Pass	Pass				R, 4	H_PAX_KO---_ntg--_4.fsa	112.836	54	298	26	2070	2063	112.207	2080	113.735	2	0.2279
Analyzed	H_PAX_KO---_ntg--_4	Sample	GS500LIZ_3730	Han131124	FALSE	Pass	Pass				R, 5	H_PAX_KO---_ntg--_4.fsa	126.618	56	210	19	2222	2216	126.07	2228	127.168	5	0.4577
Analyzed	H_PAX_KO---_ntg--_4	Sample	GS500LIZ_3730	Han131124	FALSE	Pass	Pass				R, 6	H_PAX_KO---_ntg--_4.fsa	228.794	50	241	20	3368	3362	228.284	3377	229.559	7	0.6141
Analyzed	H_PAX_KO---_ntg--_4	Sample	GS500LIZ_3730	Han131124	FALSE	Pass	Pass				R, 7	H_PAX_KO---_ntg--_4.fsa	400	50	286	24	5401	5395	399.507	5407	400.526	2	0.1934
Analyzed	H_PAX_KO---_ntg--_4	Sample	GS500LIZ_3730	Han131124	FALSE	Pass	Pass				R, 8	H_PAX_KO---_ntg--_4.fsa	489.909	64	373	35	6437	6431	489.361	6447	490.898	9	0.9537
Analyzed	H_PAX_KO---_ntg--_4	Sample	GS500LIZ_3730	Han131124	FALSE	Pass	Pass				R, 9	H_PAX_KO---_ntg--_4.fsa	517.835	52	262	27	6708	6701	517.113	6714	518.454	3	0.3093
Analyzed	H_PAX_KO---_ntg--_4	Sample	GS500LIZ_3730	Han131124	FALSE	Pass	Pass				R, 10	H_PAX_KO---_ntg--_4.fsa	525.773	51	177	18	6785	6778	525.052	6790	526.289	4	0.477
Analyzed	H_PAX_KO---_ntg--_4	Sample	GS500LIZ_3730	Han131124	FALSE	Pass	Pass				R, 11	H_PAX_KO---_ntg--_4.fsa	591.753	57	155	15	7425	7418	591.031	7430	592.268	2	0.2469
Analyzed	H_PAX_KO---_ntg--_4	Sample	GS500LIZ_3730	Han131124	FALSE	Pass	Pass				O, 1	H_PAX_KO---_ntg--_4.fsa	5.2727	89	822	74	897	889	4.5455	908	6.2727	9	0.8347
Analyzed	H_PAX_KO---_ntg--_4	Sample	GS500LIZ_3730	Han131124	FALSE	Pass	Pass				O, 2	H_PAX_KO---_ntg--_4.fsa	7.0909	84	529	48	917	908	6.2727	926	7.9091	5	0.5365
Analyzed	H_PAX_KO---_ntg--_4	Sample	GS500LIZ_3730	Han131124	FALSE	Pass	Pass				O, 3	H_PAX_KO---_ntg--_4.fsa	10.2727	423	3065	278	952	939	9.0909	961	11.0909	7	0.6413
Analyzed	H_PAX_KO---_ntg--_4	Sample	GS500LIZ_3730	Han131124	FALSE	Pass	Pass				O, 4	H_PAX_KO---_ntg--_4.fsa	13.5455	50	198	18	988	980	12.8182	993	14	4	0.3791
Analyzed	H_PAX_KO---_ntg--_4	Sample	GS500LIZ_3730	Han131124	FALSE	Pass	Pass				O, 5	H_PAX_KO---_ntg--_4.fsa	14.8182	904	6706	609	1002	993	14	1013	15.8182	6	0.5851
Analyzed	H_PAX_KO---_ntg--_4	Sample	GS500LIZ_3730	Han131124	FALSE	Pass	Pass				O, 6	H_PAX_KO---_ntg--_4.fsa	16.8182	2709	19938	1812	1024	1013	15.8182	1033	17.6364	6	0.6261
Analyzed	H_PAX_KO---_ntg--_4	Sample	GS500LIZ_3730	Han131124	FALSE	Pass	Pass				O, 7	H_PAX_KO---_ntg--_4.fsa	18.5455	233	1742	158	1043	1033	17.6364	1051	19.2727	7	0.702
Analyzed	H_PAX_KO---_ntg--_4	Sample	GS500LIZ_3730	Han131124	FALSE	Pass	Pass				O, 8	H_PAX_KO---_ntg--_4.fsa	23.2727	1570	15390	1399	1095	1087	22.5455	1108	24.4545	10	0.9989
Analyzed	H_PAX_KO---_ntg--_4	Sample	GS500LIZ_3730	Han131124	FALSE	Pass	Pass				O, 9	H_PAX_KO---_ntg--_4.fsa	26	30674	332386	30216	1125	1108	24.4545	1137	27.0909	9	0.8854
Analyzed	H_PAX_KO---_ntg--_4	Sample	GS500LIZ_3730	Han131124	FALSE	Pass	Pass				O, 10	H_PAX_KO---_ntg--_4.fsa	27.7273	1368	10940	994	1144	1137	27.0909	1151	28.3636	8	0.7364
Analyzed	H_PAX_KO---_ntg--_4	Sample	GS500LIZ_3730	Han131124	FALSE	Pass	Pass				O, 11	H_PAX_KO---_ntg--_4.fsa	28.9091	124	313	28	1157	1151	28.3636	1162	29.3636	3	0.2759
Analyzed	H_PAX_KO---_ntg--_4	Sample	GS500LIZ_3730	Han131124	FALSE	Pass	Pass				O, 12	H_PAX_KO---_ntg--_4.fsa	30.7273	372	2112	191	1177	1169	30	1185	31.4545	5	0.5438
Analyzed	H_PAX_KO---_ntg--_4	Sample	GS500LIZ_3730	Han131124	FALSE	Pass	Pass				O, 13	H_PAX_KO---_ntg--_4.fsa	33.6364	1198	12070	1097	1209	1185	31.4545	1223	34.9091	9	0.8392
Analyzed	H_PAX_KO---_ntg--_4	Sample	GS500LIZ_3730	Han131124	FALSE	Pass	Pass				O, 14	H_PAX_KO---_ntg--_4.fsa	37.3636	1325	8251	750	1250	1240	36.4545	1258	38.0909	5	0.527
Analyzed	H_PAX_KO---_ntg--_4	Sample	GS500LIZ_3730	Han131124	FALSE	Pass	Pass				O, 15	H_PAX_KO---_ntg--_4.fsa	50	1508	9446	849	1389	1379	49.0909	1397	50.7102	5	0.5065
Analyzed	H_PAX_KO---_ntg--_4	Sample	GS500LIZ_3730	Han131124	FALSE	Pass	Pass				O, 16	H_PAX_KO---_ntg--_4.fsa	50.8879	70	330	29	1399	1397	50.7102	1407	51.5993	3	0.2667
Analyzed	H_PAX_KO---_ntg--_4	Sample	GS500LIZ_3730	Han131124	FALSE	Pass	Pass				O, 17	H_PAX_KO---_ntg--_4.fsa	75	1731	10165	956	1664	1655	74.1622	1672	75.7619	5	0.4898
Analyzed	H_PAX_KO---_ntg--_4	Sample	GS500LIZ_3730	Han131124	FALSE	Pass	Pass				O, 18	H_PAX_KO---_ntg--_4.fsa	100	1776	10642	984	1926	1917	99.1392	1933	100.62	5	0.4958
Analyzed	H_PAX_KO---_ntg--_4	Sample	GS500LIZ_3730	Han131124	FALSE	Pass	Pass				O, 19	H_PAX_KO---_ntg--_4.fsa	139	2098	12334	1201	2356	2347	138.161	2364	139.818	5	0.5014
Analyzed	H_PAX_KO---_ntg--_4	Sample	GS500LIZ_3730	Han131124	FALSE	Pass	Pass				O, 20	H_PAX_KO---_ntg--_4.fsa	150	2072	12411	1203	2465	2456	149.102	2474	150.847	5	0.515
Analyzed	H_PAX_KO---_ntg--_4	Sample	GS500LIZ_3730	Han131124	FALSE	Pass	Pass				O, 21	H_PAX_KO---_ntg--_4.fsa	160	2103	12719	1139	2574	2565	159.195	2582	160.718	5	0.4858
Analyzed	H_PAX_KO---_ntg--_4	Sample	GS500LIZ_3730	Han131124	FALSE	Pass	Pass				O, 22	H_PAX_KO---_ntg--_4.fsa	199.056	64	408	35	3019	3010	198.283	3021	199.228	4	0.3435
Analyzed	H_PAX_KO---_ntg--_4	Sample	GS500LIZ_3730	Han131124	FALSE	Pass	Pass				O, 23	H_PAX_KO---_ntg--_4.fsa	200	2351	14755	1261	3030	3021	199.228	3053	201.963	5	0.4766
Analyzed	H_PAX_KO---_ntg--_4	Sample	GS500LIZ_3730	Han131124	FALSE	Pass	Pass				O, 24	H_PAX_KO---_ntg--_4.fsa	247.225	2359	16574	1406	3585	3576	246.462	3606	249.006	6	0.5324
Analyzed	H_PAX_KO---_ntg--_4	Sample	GS500LIZ_3730	Han131124	FALSE	Pass	Pass				O, 25	H_PAX_KO---_ntg--_4.fsa	300	2278	16521	1418	4209	4199	299.157	4220	300.96	6	0.5616
Analyzed	H_PAX_KO---_ntg--_4	Sample	GS500LIZ_3730	Han131124	FALSE	Pass	Pass				O, 26	H_PAX_KO---_ntg--_4.fsa	339.727	2162	16531	1418	4668	4641	337.41	4679	340.671	6	0.5851
Analyzed	H_PAX_KO---_ntg--_4	Sample	GS500LIZ_3730	Han131124	FALSE	Pass	Pass				O, 27	H_PAX_KO---_ntg--_4.fsa	350	2159	16850	1395	4788	4776	348.975	4807	351.542	6	0.5769
Analyzed	H_PAX_KO---_ntg--_4	Sample	GS500LIZ_3730	Han131124	FALSE	Pass	Pass				O, 28	H_PAX_KO---_ntg--_4.fsa	400	2167	18228	1539	5401	5380	398.276	5417	401.402	7	0.64
Analyzed	H_PAX_KO---_ntg--_4	Sample	GS500LIZ_3730	Han131124	FALSE	Pass	Pass				O, 29	H_PAX_KO---_ntg--_4.fsa	450	2365	20985	1787	5967	5943	447.861	5984	451.354	8	0.6849
Analyzed	H_PAX_KO---_ntg--_4	Sample	GS500LIZ_3730	Han131124	FALSE	Pass	Pass				O, 30	H_PAX_KO---_ntg--_4.fsa	490	2420	22489	2141	6438	6414	487.815	6458	492.004	8	0.7859
Analyzed	H_PAX_KO---_ntg--_4	Sample	GS500LIZ_3730	Han131124	FALSE	Pass	Pass				O, 31	H_PAX_KO---_ntg--_4.fsa	500	2458	23420	2448	6535	6511	497.458	6557	502.268	8	0.8789
Analyzed	H_PAX_KO---_ntg--_5	Sample	GS500LIZ_3730	Han131124	FALSE	Pass	Pass				B, 1	H_PAX_KO---_ntg--_5.fsa	62.0315	114	710	61	1609	1602	61.4207	1613	62.381	5	0.438
Analyzed	H_PAX_KO---_ntg--_5	Sample	GS500LIZ_3730	Han131124	FALSE	Pass	Pass				B, 2	H_PAX_KO---_ntg--_5.fsa	70.1519	103	519	46	1701	1695	69.617	1703	70.3304	5	0.4793
Analyzed	H_PAX_KO---_ntg--_5	Sample	GS500LIZ_3730	Han131124	FALSE	Pass	Pass				B, 3	H_PAX_KO---_ntg--_5.fsa	92.0506	232	1509	140	1938	1935	91.7704	1940	92.2374	3	0.3528
Analyzed	H_PAX_KO---_ntg--_5	Sample	GS500LIZ_3730	Han131124	FALSE	Pass	Pass				B, 4	H_PAX_KO---_ntg--_5.fsa	103.507	157	875	74	2064	2056	102.822	2069	103.936	5	0.4496
Analyzed	H_PAX_KO---_ntg--_5	Sample	GS500LIZ_3730	Han131124	FALSE	Pass	Pass				B, 5	H_PAX_KO---_ntg--_5.fsa	164.589	110	1225	105	2746	2736	163.725	2749	164.848	5	0.5095
Analyzed	H_PAX_KO---_ntg--_5	Sample	GS500LIZ_3730	Han131124	FALSE	Pass	Pass				B, 6	H_PAX_KO---_ntg--_5.fsa	454.19	210	1802	138	6277	6269	453.577	6285	454.804	8	0.6149
Analyzed	H_PAX_KO---_ntg--_5	Sample	GS500LIZ_3730	Han131124	FALSE	Pass	Pass				B, 7	H_PAX_KO---_ntg--_5.fsa	467.755	1879	14666	1176	6450	6441	467.034	6453	467.996	6	0.4995
Analyzed	H_PAX_KO---_ntg--_5	Sample	GS500LIZ_3730	Han131124	FALSE	Pass	Pass				B, 8	H_PAX_KO---_ntg--_5.fsa	468.639	7636	66891	5390	6461	6453	467.996	6476	469.85	7	0.6274
Analyzed	H_PAX_KO---_ntg--_5	Sample	GS500LIZ_3730	Han131124	FALSE	Pass	Pass				B, 9	H_PAX_KO---_ntg--_5.fsa	475.404	3237	30598	2523	6544	6522	473.595	6562	476.894	8	0.6887
Analyzed	H_PAX_KO---_ntg--_5	Sample	GS500LIZ_3730	Han131124	FALSE	Pass	Pass				Y, 1	H_PAX_KO---_ntg--_5.fsa	67.1307	67	208	18	1667	1660	66.5116	1672	67.5735	3	0.3484
Analyzed	H_PAX_KO---_ntg--_5	Sample	GS500LIZ_3730	Han131124	FALSE	Pass	Pass				Y, 2	H_PAX_KO---_ntg--_5.fsa	73.3772	54	274	24	1737	1731	72.8377	1742	73.8273	2	0.2675
Analyzed	H_PAX_KO---_ntg--_5	Sample	GS500LIZ_3730	Han131124	FALSE	Pass	Pass				Y, 3	H_PAX_KO---_ntg--_5.fsa	77.9764	58	406	37	1787	1774	76.767	1793	78.5347	3	0.3664
Analyzed	H_PAX_KO---_ntg--_5	Sample	GS500LIZ_3730	Han131124	FALSE	Pass	Pass				Y, 4	H_PAX_KO---_ntg--_5.fsa	92.7044	75	548	51	1945	1940	92.2374	1958	93.919	3	0.3444
Analyzed	H_PAX_KO---_ntg--_5	Sample	GS500LIZ_3730	Han131124	FALSE	Pass	Pass				Y, 5	H_PAX_KO---_ntg--_5.fsa	100.513	50	299	25	2029	2022	99.9063	2039	101.367	8	0.6945
Analyzed	H_PAX_KO---_ntg--_5	Sample	GS500LIZ_3730	Han131124	FALSE	Pass	Pass				Y, 6	H_PAX_KO---_ntg--_5.fsa	127.415	55	190	16	2339	2337	127.239	2349	128.299	3	0.3328
Analyzed	H_PAX_KO---_ntg--_5	Sample	GS500LIZ_3730	Han131124	FALSE	Pass	Pass				Y, 7	H_PAX_KO---_ntg--_5.fsa	132.202	57	309	27	2393	2384	131.402	2398	132.647	5	0.4999
Analyzed	H_PAX_KO---_ntg--_5	Sample	GS500LIZ_3730	Han131124	FALSE	Pass	Pass				Y, 8	H_PAX_KO---_ntg--_5.fsa	133.003	68	307	27	2402	2398	132.647	2411	133.806	8	0.7959
Analyzed	H_PAX_KO---_ntg--_5	Sample	GS500LIZ_3730	Han131124	FALSE	Pass	Pass				Y, 9	H_PAX_KO---_ntg--_5.fsa	137.114	51	226	20	2448	2441	136.487	2452	137.473	4	0.3627
Analyzed	H_PAX_KO---_ntg--_5	Sample	GS500LIZ_3730	Han131124	FALSE	Pass	Pass				Y, 10	H_PAX_KO---_ntg--_5.fsa	137.742	51	99	8	2455	2452	137.473	2461	138.281	2	0.2404
Analyzed	H_PAX_KO---_ntg--_5	Sample	GS500LIZ_3730	Han131124	FALSE	Pass	Pass				Y, 11	H_PAX_KO---_ntg--_5.fsa	148.834	55	295	28	2569	2567	148.639	2586	150.459	2	0.2779
Analyzed	H_PAX_KO---_ntg--_5	Sample	GS500LIZ_3730	Han131124	FALSE	Pass	Pass				Y, 12	H_PAX_KO---_ntg--_5.fsa	164.244	51	277	23	2742	2733	163.466	2747	164.675	7	0.6582
Analyzed	H_PAX_KO---_ntg--_5	Sample	GS500LIZ_3730	Han131124	FALSE	Pass	Pass				Y, 13	H_PAX_KO---_ntg--_5.fsa	183.007	50	172	14	2962	2960	182.839	2966	183.344	2	0.1685
Analyzed	H_PAX_KO---_ntg--_5	Sample	GS500LIZ_3730	Han131124	FALSE	Pass	Pass				Y, 14	H_PAX_KO---_ntg--_5.fsa	196.863	52	294	24	3128	3121	196.284	3133	197.277	2	0.2081
Analyzed	H_PAX_KO---_ntg--_5	Sample	GS500LIZ_3730	Han131124	FALSE	Pass	Pass				Y, 15	H_PAX_KO---_ntg--_5.fsa	203.048	50	250	20	3203	3197	202.554	3209	203.542	3	0.2691
Analyzed	H_PAX_KO---_ntg--_5	Sample	GS500LIZ_3730	Han131124	FALSE	Pass	Pass				Y, 16	H_PAX_KO---_ntg--_5.fsa	208.153	59	319	26	3265	3254	207.248	3271	208.647	6	0.5571
Analyzed	H_PAX_KO---_ntg--_5	Sample	GS500LIZ_3730	Han131124	FALSE	Pass	Pass				Y, 17	H_PAX_KO---_ntg--_5.fsa	209.223	58	271	22	3278	3271	208.647	3284	209.717	6	0.5207
Analyzed	H_PAX_KO---_ntg--_5	Sample	GS500LIZ_3730	Han131124	FALSE	Pass	Pass				Y, 18	H_PAX_KO---_ntg--_5.fsa	218.024	57	333	27	3385	3379	217.53	3394	218.763	7	0.5853
Analyzed	H_PAX_KO---_ntg--_5	Sample	GS500LIZ_3730	Han131124	FALSE	Pass	Pass				Y, 19	H_PAX_KO---_ntg--_5.fsa	220.817	57	421	34	3419	3407	219.832	3424	221.228	4	0.3829
Analyzed	H_PAX_KO---_ntg--_5	Sample	GS500LIZ_3730	Han131124	FALSE	Pass	Pass				Y, 20	H_PAX_KO---_ntg--_5.fsa	226.32	91	201	16	3486	3484	226.156	3488	226.484	3	0.2659
Analyzed	H_PAX_KO---_ntg--_5	Sample	GS500LIZ_3730	Han131124	FALSE	Pass	Pass				Y, 21	H_PAX_KO---_ntg--_5.fsa	266.599	54	315	25	3978	3971	266.028	3984	267.089	3	0.2668
Analyzed	H_PAX_KO---_ntg--_5	Sample	GS500LIZ_3730	Han131124	FALSE	Pass	Pass				Y, 22	H_PAX_KO---_ntg--_5.fsa	270.191	50	251	20	4022	4019	269.946	4030	270.844	9	0.7426
Analyzed	H_PAX_KO---_ntg--_5	Sample	GS500LIZ_3730	Han131124	FALSE	Pass	Pass				Y, 23	H_PAX_KO---_ntg--_5.fsa	287.227	70	317	25	4231	4224	286.657	4245	288.367	6	0.5463
Analyzed	H_PAX_KO---_ntg--_5	Sample	GS500LIZ_3730	Han131124	FALSE	Pass	Pass				Y, 24	H_PAX_KO---_ntg--_5.fsa	296.178	51	243	19	4341	4334	295.609	4348	296.748	5	0.4749
Analyzed	H_PAX_KO---_ntg--_5	Sample	GS500LIZ_3730	Han131124	FALSE	Pass	Pass				Y, 25	H_PAX_KO---_ntg--_5.fsa	298.13	51	259	21	4365	4358	297.561	4369	298.455	8	0.717
Analyzed	H_PAX_KO---_ntg--_5	Sample	GS500LIZ_3730	Han131124	FALSE	Pass	Pass				Y, 26	H_PAX_KO---_ntg--_5.fsa	325.582	51	348	28	4694	4687	325.001	4707	326.661	11	0.9644
Analyzed	H_PAX_KO---_ntg--_5	Sample	GS500LIZ_3730	Han131124	FALSE	Pass	Pass				Y, 27	H_PAX_KO---_ntg--_5.fsa	345.24	58	308	25	4932	4925	344.665	4941	345.979	7	0.6434
Analyzed	H_PAX_KO---_ntg--_5	Sample	GS500LIZ_3730	Han131124	FALSE	Pass	Pass				Y, 28	H_PAX_KO---_ntg--_5.fsa	388.658	51	206	16	5487	5480	388.111	5492	389.048	5	0.4021
Analyzed	H_PAX_KO---_ntg--_5	Sample	GS500LIZ_3730	Han131124	FALSE	Pass	Pass				Y, 29	H_PAX_KO---_ntg--_5.fsa	398.512	58	304	23	5613	5603	397.729	5615	398.668	2	0.1847
Analyzed	H_PAX_KO---_ntg--_5	Sample	GS500LIZ_3730	Han131124	FALSE	Pass	Pass				Y, 30	H_PAX_KO---_ntg--_5.fsa	401.935	52	129	10	5655	5653	401.767	5660	402.356	2	0.2064
Analyzed	H_PAX_KO---_ntg--_5	Sample	GS500LIZ_3730	Han131124	FALSE	Pass	Pass				Y, 31	H_PAX_KO---_ntg--_5.fsa	438.825	59	258	21	6091	6080	437.889	6094	439.081	2	0.1977
Analyzed	H_PAX_KO---_ntg--_5	Sample	GS500LIZ_3730	Han131124	FALSE	Pass	Pass				Y, 32	H_PAX_KO---_ntg--_5.fsa	441.125	57	166	14	6118	6115	440.869	6123	441.551	3	0.3122
Analyzed	H_PAX_KO---_ntg--_5	Sample	GS500LIZ_3730	Han131124	FALSE	Pass	Pass				Y, 33	H_PAX_KO---_ntg--_5.fsa	449.231	51	107	9	6213	6211	449.06	6216	449.487	2	0.1709
Analyzed	H_PAX_KO---_ntg--_5	Sample	GS500LIZ_3730	Han131124	FALSE	Pass	Pass				Y, 34	H_PAX_KO---_ntg--_5.fsa	454.343	56	407	31	6279	6266	453.348	6285	454.804	2	0.1704
Analyzed	H_PAX_KO---_ntg--_5	Sample	GS500LIZ_3730	Han131124	FALSE	Pass	Pass				Y, 35	H_PAX_KO---_ntg--_5.fsa	468.639	191	1354	109	6461	6451	467.836	6472	469.526	2	0.2394
Analyzed	H_PAX_KO---_ntg--_5	Sample	GS500LIZ_3730	Han131124	FALSE	Pass	Pass				Y, 36	H_PAX_KO---_ntg--_5.fsa	474.251	53	187	15	6530	6524	473.759	6532	474.416	3	0.3151
Analyzed	H_PAX_KO---_ntg--_5	Sample	GS500LIZ_3730	Han131124	FALSE	Pass	Pass				Y, 37	H_PAX_KO---_ntg--_5.fsa	475.322	115	984	81	6543	6532	474.416	6555	476.313	6	0.526
Analyzed	H_PAX_KO---_ntg--_5	Sample	GS500LIZ_3730	Han131124	FALSE	Pass	Pass				Y, 38	H_PAX_KO---_ntg--_5.fsa	491.439	59	192	18	6731	6724	490.765	6736	491.922	2	0.2361
Analyzed	H_PAX_KO---_ntg--_5	Sample	GS500LIZ_3730	Han131124	FALSE	Pass	Pass				Y, 39	H_PAX_KO---_ntg--_5.fsa	495.353	53	174	17	6771	6764	494.66	6775	495.751	3	0.3295
Analyzed	H_PAX_KO---_ntg--_5	Sample	GS500LIZ_3730	Han131124	FALSE	Pass	Pass				Y, 40	H_PAX_KO---_ntg--_5.fsa	524.356	55	440	43	7063	7050	523.069	7069	524.951	7	0.7579
Analyzed	H_PAX_KO---_ntg--_5	Sample	GS500LIZ_3730	Han131124	FALSE	Pass	Pass				Y, 41	H_PAX_KO---_ntg--_5.fsa	537.723	51	164	16	7198	7192	537.129	7206	538.515	4	0.4426
Analyzed	H_PAX_KO---_ntg--_5	Sample	GS500LIZ_3730	Han131124	FALSE	Pass	Pass				Y, 42	H_PAX_KO---_ntg--_5.fsa	548.317	52	331	32	7305	7295	547.327	7310	548.812	5	0.5727
Analyzed	H_PAX_KO---_ntg--_5	Sample	GS500LIZ_3730	Han131124	FALSE	Pass	Pass				Y, 43	H_PAX_KO---_ntg--_5.fsa	582.277	54	264	26	7648	7641	581.584	7653	582.772	6	0.6229
Analyzed	H_PAX_KO---_ntg--_5	Sample	GS500LIZ_3730	Han131124	FALSE	Pass	Pass				R, 1	H_PAX_KO---_ntg--_5.fsa	64.3089	56	112	9	1635	1629	63.7821	1637	64.4846	2	0.2188
Analyzed	H_PAX_KO---_ntg--_5	Sample	GS500LIZ_3730	Han131124	FALSE	Pass	Pass				R, 2	H_PAX_KO---_ntg--_5.fsa	74.5485	55	263	23	1750	1745	74.0976	1756	75.093	2	0.2664
Analyzed	H_PAX_KO---_ntg--_5	Sample	GS500LIZ_3730	Han131124	FALSE	Pass	Pass				R, 3	H_PAX_KO---_ntg--_5.fsa	103.079	54	222	19	2059	2049	102.223	2063	103.422	4	0.376
Analyzed	H_PAX_KO---_ntg--_5	Sample	GS500LIZ_3730	Han131124	FALSE	Pass	Pass				R, 4	H_PAX_KO---_ntg--_5.fsa	123.891	56	208	18	2299	2297	123.715	2305	124.418	2	0.1784
Analyzed	H_PAX_KO---_ntg--_5	Sample	GS500LIZ_3730	Han131124	FALSE	Pass	Pass				R, 5	H_PAX_KO---_ntg--_5.fsa	127.504	53	157	13	2340	2334	126.974	2344	127.857	2	0.2291
Analyzed	H_PAX_KO---_ntg--_5	Sample	GS500LIZ_3730	Han131124	FALSE	Pass	Pass				R, 6	H_PAX_KO---_ntg--_5.fsa	132.647	53	193	17	2398	2392	132.113	2404	133.182	2	0.2212
Analyzed	H_PAX_KO---_ntg--_5	Sample	GS500LIZ_3730	Han131124	FALSE	Pass	Pass				R, 7	H_PAX_KO---_ntg--_5.fsa	162.774	60	237	20	2725	2719	162.255	2730	163.207	3	0.2764
Analyzed	H_PAX_KO---_ntg--_5	Sample	GS500LIZ_3730	Han131124	FALSE	Pass	Pass				R, 8	H_PAX_KO---_ntg--_5.fsa	200.494	58	186	15	3172	3165	199.918	3178	200.989	3	0.2889
Analyzed	H_PAX_KO---_ntg--_5	Sample	GS500LIZ_3730	Han131124	FALSE	Pass	Pass				R, 9	H_PAX_KO---_ntg--_5.fsa	221.721	54	327	26	3430	3423	221.146	3436	222.214	13	1.1149
Analyzed	H_PAX_KO---_ntg--_5	Sample	GS500LIZ_3730	Han131124	FALSE	Pass	Pass				R, 10	H_PAX_KO---_ntg--_5.fsa	223.282	54	127	10	3449	3443	222.789	3453	223.61	2	0.1901
Analyzed	H_PAX_KO---_ntg--_5	Sample	GS500LIZ_3730	Han131124	FALSE	Pass	Pass				R, 11	H_PAX_KO---_ntg--_5.fsa	224.432	55	338	27	3463	3453	223.61	3468	224.842	10	0.8585
Analyzed	H_PAX_KO---_ntg--_5	Sample	GS500LIZ_3730	Han131124	FALSE	Pass	Pass				R, 12	H_PAX_KO---_ntg--_5.fsa	228.208	53	356	29	3509	3503	227.716	3515	228.701	5	0.4683
Analyzed	H_PAX_KO---_ntg--_5	Sample	GS500LIZ_3730	Han131124	FALSE	Pass	Pass				R, 13	H_PAX_KO---_ntg--_5.fsa	234.689	54	162	13	3588	3583	234.279	3594	235.181	3	0.3109
Analyzed	H_PAX_KO---_ntg--_5	Sample	GS500LIZ_3730	Han131124	FALSE	Pass	Pass				R, 14	H_PAX_KO---_ntg--_5.fsa	265.456	51	195	15	3964	3961	265.212	3970	265.946	4	0.3544
Analyzed	H_PAX_KO---_ntg--_5	Sample	GS500LIZ_3730	Han131124	FALSE	Pass	Pass				R, 15	H_PAX_KO---_ntg--_5.fsa	267.743	51	193	15	3992	3990	267.579	3998	268.232	7	0.6122
Analyzed	H_PAX_KO---_ntg--_5	Sample	GS500LIZ_3730	Han131124	FALSE	Pass	Pass				R, 16	H_PAX_KO---_ntg--_5.fsa	272.965	50	292	23	4056	4051	272.557	4070	274.107	11	0.9582
Analyzed	H_PAX_KO---_ntg--_5	Sample	GS500LIZ_3730	Han131124	FALSE	Pass	Pass				R, 17	H_PAX_KO---_ntg--_5.fsa	282.829	52	170	13	4177	4170	282.259	4180	283.074	4	0.3668
Analyzed	H_PAX_KO---_ntg--_5	Sample	GS500LIZ_3730	Han131124	FALSE	Pass	Pass				R, 18	H_PAX_KO---_ntg--_5.fsa	285.354	52	238	19	4208	4202	284.866	4214	285.843	4	0.3711
Analyzed	H_PAX_KO---_ntg--_5	Sample	GS500LIZ_3730	Han131124	FALSE	Pass	Pass				R, 19	H_PAX_KO---_ntg--_5.fsa	299.837	53	409	33	4386	4375	298.943	4392	300.337	8	0.7102
Analyzed	H_PAX_KO---_ntg--_5	Sample	GS500LIZ_3730	Han131124	FALSE	Pass	Pass				R, 20	H_PAX_KO---_ntg--_5.fsa	324.17	51	255	21	4677	4670	323.589	4683	324.669	3	0.2649
Analyzed	H_PAX_KO---_ntg--_5	Sample	GS500LIZ_3730	Han131124	FALSE	Pass	Pass				R, 21	H_PAX_KO---_ntg--_5.fsa	341.539	52	135	11	4887	4880	340.962	4892	341.95	2	0.2391
Analyzed	H_PAX_KO---_ntg--_5	Sample	GS500LIZ_3730	Han131124	FALSE	Pass	Pass				R, 22	H_PAX_KO---_ntg--_5.fsa	342.938	51	292	24	4904	4892	341.95	4907	343.185	6	0.5733
Analyzed	H_PAX_KO---_ntg--_5	Sample	GS500LIZ_3730	Han131124	FALSE	Pass	Pass				R, 23	H_PAX_KO---_ntg--_5.fsa	357.99	60	286	22	5093	5084	357.291	5099	358.456	6	0.5131
Analyzed	H_PAX_KO---_ntg--_5	Sample	GS500LIZ_3730	Han131124	FALSE	Pass	Pass				R, 24	H_PAX_KO---_ntg--_5.fsa	391.158	53	293	22	5519	5512	390.611	5526	391.705	3	0.2813
Analyzed	H_PAX_KO---_ntg--_5	Sample	GS500LIZ_3730	Han131124	FALSE	Pass	Pass				R, 25	H_PAX_KO---_ntg--_5.fsa	429.986	50	333	28	5987	5981	429.477	5993	430.495	2	0.181
Analyzed	H_PAX_KO---_ntg--_5	Sample	GS500LIZ_3730	Han131124	FALSE	Pass	Pass				R, 26	H_PAX_KO---_ntg--_5.fsa	433.892	51	227	19	6033	6024	433.127	6039	434.402	3	0.2686
Analyzed	H_PAX_KO---_ntg--_5	Sample	GS500LIZ_3730	Han131124	FALSE	Pass	Pass				R, 27	H_PAX_KO---_ntg--_5.fsa	437.974	61	362	30	6081	6074	437.378	6091	438.825	5	0.478
Analyzed	H_PAX_KO---_ntg--_5	Sample	GS500LIZ_3730	Han131124	FALSE	Pass	Pass				R, 28	H_PAX_KO---_ntg--_5.fsa	441.551	53	256	21	6123	6116	440.954	6129	442.062	11	0.9938
Analyzed	H_PAX_KO---_ntg--_5	Sample	GS500LIZ_3730	Han131124	FALSE	Pass	Pass				R, 29	H_PAX_KO---_ntg--_5.fsa	443.17	51	134	11	6142	6140	443	6148	443.682	2	0.1915
Analyzed	H_PAX_KO---_ntg--_5	Sample	GS500LIZ_3730	Han131124	FALSE	Pass	Pass				R, 30	H_PAX_KO---_ntg--_5.fsa	450.379	63	302	22	6227	6222	450	6235	450.985	5	0.4363
Analyzed	H_PAX_KO---_ntg--_5	Sample	GS500LIZ_3730	Han131124	FALSE	Pass	Pass				R, 31	H_PAX_KO---_ntg--_5.fsa	453.118	50	231	17	6263	6256	452.584	6269	453.577	3	0.2866
Analyzed	H_PAX_KO---_ntg--_5	Sample	GS500LIZ_3730	Han131124	FALSE	Pass	Pass				R, 32	H_PAX_KO---_ntg--_5.fsa	476.148	70	359	29	6553	6546	475.569	6559	476.645	4	0.3823
Analyzed	H_PAX_KO---_ntg--_5	Sample	GS500LIZ_3730	Han131124	FALSE	Pass	Pass				R, 33	H_PAX_KO---_ntg--_5.fsa	520.693	52	223	22	7026	7020	520.099	7032	521.287	2	0.2511
Analyzed	H_PAX_KO---_ntg--_5	Sample	GS500LIZ_3730	Han131124	FALSE	Pass	Pass				R, 34	H_PAX_KO---_ntg--_5.fsa	560.792	51	251	24	7431	7426	560.297	7436	561.287	8	0.855
Analyzed	H_PAX_KO---_ntg--_5	Sample	GS500LIZ_3730	Han131124	FALSE	Pass	Pass				R, 35	H_PAX_KO---_ntg--_5.fsa	569.208	50	176	17	7516	7509	568.515	7521	569.703	7	0.7712
Analyzed	H_PAX_KO---_ntg--_5	Sample	GS500LIZ_3730	Han131124	FALSE	Pass	Pass				R, 36	H_PAX_KO---_ntg--_5.fsa	592.376	57	343	33	7750	7743	591.683	7756	592.97	7	0.7155
Analyzed	H_PAX_KO---_ntg--_5	Sample	GS500LIZ_3730	Han131124	FALSE	Pass	Pass				O, 1	H_PAX_KO---_ntg--_5.fsa	4.6329	56	424	37	950	941	3.8462	956	5.1573	8	0.711
Analyzed	H_PAX_KO---_ntg--_5	Sample	GS500LIZ_3730	Han131124	FALSE	Pass	Pass				O, 2	H_PAX_KO---_ntg--_5.fsa	5.8566	104	912	79	964	956	5.1573	976	6.9056	6	0.5798
Analyzed	H_PAX_KO---_ntg--_5	Sample	GS500LIZ_3730	Han131124	FALSE	Pass	Pass				O, 3	H_PAX_KO---_ntg--_5.fsa	7.6923	103	599	52	985	976	6.9056	993	8.3916	5	0.4971
Analyzed	H_PAX_KO---_ntg--_5	Sample	GS500LIZ_3730	Han131124	FALSE	Pass	Pass				O, 4	H_PAX_KO---_ntg--_5.fsa	10.2273	357	2836	247	1014	1004	9.3531	1018	10.5769	8	0.7351
Analyzed	H_PAX_KO---_ntg--_5	Sample	GS500LIZ_3730	Han131124	FALSE	Pass	Pass				O, 5	H_PAX_KO---_ntg--_5.fsa	10.8392	289	1894	165	1021	1018	10.5769	1030	11.6259	6	0.5438
Analyzed	H_PAX_KO---_ntg--_5	Sample	GS500LIZ_3730	Han131124	FALSE	Pass	Pass				O, 6	H_PAX_KO---_ntg--_5.fsa	13.8986	141	718	62	1056	1048	13.1993	1063	14.5105	5	0.444
Analyzed	H_PAX_KO---_ntg--_5	Sample	GS500LIZ_3730	Han131124	FALSE	Pass	Pass				O, 7	H_PAX_KO---_ntg--_5.fsa	15.2972	1176	8144	711	1072	1063	14.5105	1084	16.3462	6	0.5609
Analyzed	H_PAX_KO---_ntg--_5	Sample	GS500LIZ_3730	Han131124	FALSE	Pass	Pass				O, 8	H_PAX_KO---_ntg--_5.fsa	17.3077	3608	26105	2281	1095	1084	16.3462	1104	18.0944	6	0.6009
Analyzed	H_PAX_KO---_ntg--_5	Sample	GS500LIZ_3730	Han131124	FALSE	Pass	Pass				O, 9	H_PAX_KO---_ntg--_5.fsa	19.1434	392	3403	297	1116	1104	18.0944	1125	19.9301	8	0.7542
Analyzed	H_PAX_KO---_ntg--_5	Sample	GS500LIZ_3730	Han131124	FALSE	Pass	Pass				O, 10	H_PAX_KO---_ntg--_5.fsa	22.7273	83	399	34	1157	1148	21.9406	1161	23.0769	5	0.4883
Analyzed	H_PAX_KO---_ntg--_5	Sample	GS500LIZ_3730	Han131124	FALSE	Pass	Pass				O, 11	H_PAX_KO---_ntg--_5.fsa	24.2133	1966	21650	1892	1174	1161	23.0769	1184	25.0874	11	1.0169
Analyzed	H_PAX_KO---_ntg--_5	Sample	GS500LIZ_3730	Han131124	FALSE	Pass	Pass				O, 12	H_PAX_KO---_ntg--_5.fsa	26.3986	30307	357961	31290	1199	1184	25.0874	1212	27.535	10	0.9421
Analyzed	H_PAX_KO---_ntg--_5	Sample	GS500LIZ_3730	Han131124	FALSE	Pass	Pass				O, 13	H_PAX_KO---_ntg--_5.fsa	28.2343	1732	14995	1310	1220	1212	27.535	1228	28.9336	8	0.7011
Analyzed	H_PAX_KO---_ntg--_5	Sample	GS500LIZ_3730	Han131124	FALSE	Pass	Pass				O, 14	H_PAX_KO---_ntg--_5.fsa	29.2832	100	284	24	1232	1228	28.9336	1237	29.7203	2	0.2542
Analyzed	H_PAX_KO---_ntg--_5	Sample	GS500LIZ_3730	Han131124	FALSE	Pass	Pass				O, 15	H_PAX_KO---_ntg--_5.fsa	30.1573	88	226	19	1242	1237	29.7203	1246	30.507	2	0.237
Analyzed	H_PAX_KO---_ntg--_5	Sample	GS500LIZ_3730	Han131124	FALSE	Pass	Pass				O, 16	H_PAX_KO---_ntg--_5.fsa	31.2063	847	4673	408	1254	1246	30.507	1262	31.9056	5	0.4801
Analyzed	H_PAX_KO---_ntg--_5	Sample	GS500LIZ_3730	Han131124	FALSE	Pass	Pass				O, 17	H_PAX_KO---_ntg--_5.fsa	34.0909	1683	15752	1376	1287	1275	33.042	1301	35.3147	8	0.7438
Analyzed	H_PAX_KO---_ntg--_5	Sample	GS500LIZ_3730	Han131124	FALSE	Pass	Pass				O, 18	H_PAX_KO---_ntg--_5.fsa	37.7622	1778	11149	974	1329	1320	36.9755	1338	38.549	5	0.5215
Analyzed	H_PAX_KO---_ntg--_5	Sample	GS500LIZ_3730	Han131124	FALSE	Pass	Pass				O, 19	H_PAX_KO---_ntg--_5.fsa	50	2014	12478	1075	1469	1459	49.1259	1477	50.6772	5	0.487
Analyzed	H_PAX_KO---_ntg--_5	Sample	GS500LIZ_3730	Han131124	FALSE	Pass	Pass				O, 20	H_PAX_KO---_ntg--_5.fsa	50.9315	90	561	47	1480	1477	50.6772	1492	51.9503	5	0.4668
Analyzed	H_PAX_KO---_ntg--_5	Sample	GS500LIZ_3730	Han131124	FALSE	Pass	Pass				O, 21	H_PAX_KO---_ntg--_5.fsa	75	2288	13226	1210	1755	1746	74.1877	1763	75.7439	5	0.4781
Analyzed	H_PAX_KO---_ntg--_5	Sample	GS500LIZ_3730	Han131124	FALSE	Pass	Pass				O, 22	H_PAX_KO---_ntg--_5.fsa	100	2439	13462	1208	2023	2014	99.1572	2031	100.683	4	0.4485
Analyzed	H_PAX_KO---_ntg--_5	Sample	GS500LIZ_3730	Han131124	FALSE	Pass	Pass				O, 23	H_PAX_KO---_ntg--_5.fsa	100.854	78	278	23	2033	2031	100.683	2039	101.367	3	0.2564
Analyzed	H_PAX_KO---_ntg--_5	Sample	GS500LIZ_3730	Han131124	FALSE	Pass	Pass				O, 24	H_PAX_KO---_ntg--_5.fsa	137.922	51	296	26	2457	2449	137.204	2460	138.191	4	0.359
Analyzed	H_PAX_KO---_ntg--_5	Sample	GS500LIZ_3730	Han131124	FALSE	Pass	Pass				O, 25	H_PAX_KO---_ntg--_5.fsa	139	2759	16054	1514	2469	2460	138.191	2477	139.795	5	0.4937
Analyzed	H_PAX_KO---_ntg--_5	Sample	GS500LIZ_3730	Han131124	FALSE	Pass	Pass				O, 26	H_PAX_KO---_ntg--_5.fsa	150	2825	16122	1519	2581	2573	149.223	2590	150.825	5	0.481
Analyzed	H_PAX_KO---_ntg--_5	Sample	GS500LIZ_3730	Han131124	FALSE	Pass	Pass				O, 27	H_PAX_KO---_ntg--_5.fsa	160	2922	16314	1417	2693	2684	159.217	2701	160.695	4	0.4329
Analyzed	H_PAX_KO---_ntg--_5	Sample	GS500LIZ_3730	Han131124	FALSE	Pass	Pass				O, 28	H_PAX_KO---_ntg--_5.fsa	199.093	63	384	31	3155	3146	198.351	3157	199.258	4	0.3811
Analyzed	H_PAX_KO---_ntg--_5	Sample	GS500LIZ_3730	Han131124	FALSE	Pass	Pass				O, 29	H_PAX_KO---_ntg--_5.fsa	200	3167	18913	1558	3166	3157	199.258	3190	201.977	5	0.4358
Analyzed	H_PAX_KO---_ntg--_5	Sample	GS500LIZ_3730	Han131124	FALSE	Pass	Pass				O, 30	H_PAX_KO---_ntg--_5.fsa	245.833	63	373	30	3724	3715	245.096	3726	245.996	4	0.335
Analyzed	H_PAX_KO---_ntg--_5	Sample	GS500LIZ_3730	Han131124	FALSE	Pass	Pass				O, 31	H_PAX_KO---_ntg--_5.fsa	246.733	3283	21349	1747	3735	3726	245.996	3746	247.634	5	0.4806
Analyzed	H_PAX_KO---_ntg--_5	Sample	GS500LIZ_3730	Han131124	FALSE	Pass	Pass				O, 32	H_PAX_KO---_ntg--_5.fsa	299.106	68	417	33	4377	4367	298.293	4379	299.268	4	0.3315
Analyzed	H_PAX_KO---_ntg--_5	Sample	GS500LIZ_3730	Han131124	FALSE	Pass	Pass				O, 33	H_PAX_KO---_ntg--_5.fsa	300	3157	22210	1839	4388	4379	299.268	4398	300.842	6	0.5356
Analyzed	H_PAX_KO---_ntg--_5	Sample	GS500LIZ_3730	Han131124	FALSE	Pass	Pass				O, 34	H_PAX_KO---_ntg--_5.fsa	301.01	74	244	20	4400	4398	300.842	4411	301.935	3	0.2524
Analyzed	H_PAX_KO---_ntg--_5	Sample	GS500LIZ_3730	Han131124	FALSE	Pass	Pass				O, 35	H_PAX_KO---_ntg--_5.fsa	339.562	3112	21822	1798	4863	4853	338.738	4882	341.127	6	0.5204
Analyzed	H_PAX_KO---_ntg--_5	Sample	GS500LIZ_3730	Han131124	FALSE	Pass	Pass				O, 36	H_PAX_KO---_ntg--_5.fsa	350	3106	22980	1819	4990	4979	349.098	5009	351.473	6	0.5332
Analyzed	H_PAX_KO---_ntg--_5	Sample	GS500LIZ_3730	Han131124	FALSE	Pass	Pass				O, 37	H_PAX_KO---_ntg--_5.fsa	400	3162	25626	2100	5632	5620	399.06	5652	401.683	7	0.6029
Analyzed	H_PAX_KO---_ntg--_5	Sample	GS500LIZ_3730	Han131124	FALSE	Pass	Pass				O, 38	H_PAX_KO---_ntg--_5.fsa	450	3288	27731	2240	6222	6202	448.291	6241	451.441	7	0.611
Analyzed	H_PAX_KO---_ntg--_5	Sample	GS500LIZ_3730	Han131124	FALSE	Pass	Pass				O, 39	H_PAX_KO---_ntg--_5.fsa	490	3368	30329	2774	6716	6694	488.085	6737	492.019	8	0.7414
Analyzed	H_PAX_KO---_ntg--_5	Sample	GS500LIZ_3730	Han131124	FALSE	Pass	Pass				O, 40	H_PAX_KO---_ntg--_5.fsa	500	3349	31864	3202	6817	6795	497.758	6838	502.079	8	0.8781
Analyzed	H_PAX_KO---_NWKO-_1	Sample	GS500LIZ_3730	Han131124	FALSE	Pass	Pass				B, 1	H_PAX_KO---_NWKO-_1.fsa	454.219	167	1367	105	6241	6233	453.602	6247	454.683	7	0.6144
Analyzed	H_PAX_KO---_NWKO-_1	Sample	GS500LIZ_3730	Han131124	FALSE	Pass	Pass				B, 2	H_PAX_KO---_NWKO-_1.fsa	467.81	848	7024	567	6413	6403	467.002	6417	468.054	0	0		Edited
Analyzed	H_PAX_KO---_NWKO-_1	Sample	GS500LIZ_3730	Han131124	FALSE	Pass	Pass				B, 3	H_PAX_KO---_NWKO-_1.fsa	468.701	4259	38274	3110	6424	6417	468.054	6439	469.921	0	0		Edited
Analyzed	H_PAX_KO---_NWKO-_1	Sample	GS500LIZ_3730	Han131124	FALSE	Pass	Pass				B, 4	H_PAX_KO---_NWKO-_1.fsa	475.524	1690	15160	1263	6507	6495	474.527	6524	476.944	7	0.6516
Analyzed	H_PAX_KO---_NWKO-_1	Sample	GS500LIZ_3730	Han131124	FALSE	Pass	Pass				Y, 1	H_PAX_KO---_NWKO-_1.fsa	71.8394	50	261	23	1709	1702	71.2104	1715	72.3794	3	0.2979
Analyzed	H_PAX_KO---_NWKO-_1	Sample	GS500LIZ_3730	Han131124	FALSE	Pass	Pass				Y, 2	H_PAX_KO---_NWKO-_1.fsa	119.133	68	211	18	2231	2225	118.605	2237	119.66	2	0.217
Analyzed	H_PAX_KO---_NWKO-_1	Sample	GS500LIZ_3730	Han131124	FALSE	Pass	Pass				Y, 3	H_PAX_KO---_NWKO-_1.fsa	162.533	63	339	29	2706	2699	161.923	2711	162.969	5	0.4445
Analyzed	H_PAX_KO---_NWKO-_1	Sample	GS500LIZ_3730	Han131124	FALSE	Pass	Pass				Y, 4	H_PAX_KO---_NWKO-_1.fsa	173.267	57	135	11	2830	2825	172.837	2836	173.782	3	0.3192
Analyzed	H_PAX_KO---_NWKO-_1	Sample	GS500LIZ_3730	Han131124	FALSE	Pass	Pass				Y, 5	H_PAX_KO---_NWKO-_1.fsa	195.765	50	278	23	3096	3090	195.265	3105	196.514	2	0.1982
Analyzed	H_PAX_KO---_NWKO-_1	Sample	GS500LIZ_3730	Han131124	FALSE	Pass	Pass				Y, 6	H_PAX_KO---_NWKO-_1.fsa	214.552	72	305	25	3323	3317	214.056	3331	215.213	5	0.4419
Analyzed	H_PAX_KO---_NWKO-_1	Sample	GS500LIZ_3730	Han131124	FALSE	Pass	Pass				Y, 7	H_PAX_KO---_NWKO-_1.fsa	231.962	52	249	20	3534	3524	231.138	3539	232.374	4	0.3688
Analyzed	H_PAX_KO---_NWKO-_1	Sample	GS500LIZ_3730	Han131124	FALSE	Pass	Pass				Y, 8	H_PAX_KO---_NWKO-_1.fsa	241.516	56	260	21	3650	3644	241.023	3656	242.01	2	0.1767
Analyzed	H_PAX_KO---_NWKO-_1	Sample	GS500LIZ_3730	Han131124	FALSE	Pass	Pass				Y, 9	H_PAX_KO---_NWKO-_1.fsa	297.22	52	296	24	4329	4317	296.239	4335	297.711	9	0.7757
Analyzed	H_PAX_KO---_NWKO-_1	Sample	GS500LIZ_3730	Han131124	FALSE	Pass	Pass				Y, 10	H_PAX_KO---_NWKO-_1.fsa	298.61	52	262	21	4346	4340	298.12	4352	299.101	3	0.2749
Analyzed	H_PAX_KO---_NWKO-_1	Sample	GS500LIZ_3730	Han131124	FALSE	Pass	Pass				Y, 11	H_PAX_KO---_NWKO-_1.fsa	354.211	50	361	28	5014	5004	353.431	5020	354.679	2	0.2095
Analyzed	H_PAX_KO---_NWKO-_1	Sample	GS500LIZ_3730	Han131124	FALSE	Pass	Pass				Y, 12	H_PAX_KO---_NWKO-_1.fsa	356.395	51	282	21	5042	5029	355.381	5047	356.785	2	0.205
Analyzed	H_PAX_KO---_NWKO-_1	Sample	GS500LIZ_3730	Han131124	FALSE	Pass	Pass				Y, 13	H_PAX_KO---_NWKO-_1.fsa	386.181	55	496	38	5423	5407	384.927	5428	386.573	8	0.6407
Analyzed	H_PAX_KO---_NWKO-_1	Sample	GS500LIZ_3730	Han131124	FALSE	Pass	Pass				Y, 14	H_PAX_KO---_NWKO-_1.fsa	395.205	62	249	19	5538	5532	394.734	5544	395.677	2	0.1606
Analyzed	H_PAX_KO---_NWKO-_1	Sample	GS500LIZ_3730	Han131124	FALSE	Pass	Pass				Y, 15	H_PAX_KO---_NWKO-_1.fsa	401.774	54	181	15	5620	5616	401.436	5626	402.281	4	0.3851
Analyzed	H_PAX_KO---_NWKO-_1	Sample	GS500LIZ_3730	Han131124	FALSE	Pass	Pass				Y, 16	H_PAX_KO---_NWKO-_1.fsa	422.376	53	164	13	5863	5859	422.036	5869	422.886	5	0.4629
Analyzed	H_PAX_KO---_NWKO-_1	Sample	GS500LIZ_3730	Han131124	FALSE	Pass	Pass				Y, 17	H_PAX_KO---_NWKO-_1.fsa	448.023	61	267	22	6163	6156	447.421	6169	448.538	4	0.3953
Analyzed	H_PAX_KO---_NWKO-_1	Sample	GS500LIZ_3730	Han131124	FALSE	Pass	Pass				Y, 18	H_PAX_KO---_NWKO-_1.fsa	461.805	55	390	30	6338	6332	461.33	6348	462.598	8	0.672
Analyzed	H_PAX_KO---_NWKO-_1	Sample	GS500LIZ_3730	Han131124	FALSE	Pass	Pass				Y, 19	H_PAX_KO---_NWKO-_1.fsa	468.62	92	690	55	6423	6404	467.082	6431	469.27	13	1.0971
Analyzed	H_PAX_KO---_NWKO-_1	Sample	GS500LIZ_3730	Han131124	FALSE	Pass	Pass				Y, 20	H_PAX_KO---_NWKO-_1.fsa	509.4	51	350	35	6870	6861	508.5	6877	510.1	10	1.0577
Analyzed	H_PAX_KO---_NWKO-_1	Sample	GS500LIZ_3730	Han131124	FALSE	Pass	Pass				Y, 21	H_PAX_KO---_NWKO-_1.fsa	510.5	54	229	22	6881	6877	510.1	6887	511.1	4	0.4697
Analyzed	H_PAX_KO---_NWKO-_1	Sample	GS500LIZ_3730	Han131124	FALSE	Pass	Pass				Y, 22	H_PAX_KO---_NWKO-_1.fsa	521	50	178	17	6986	6983	520.7	6992	521.6	2	0.224
Analyzed	H_PAX_KO---_NWKO-_1	Sample	GS500LIZ_3730	Han131124	FALSE	Pass	Pass				Y, 23	H_PAX_KO---_NWKO-_1.fsa	527.4	52	233	23	7050	7044	526.8	7056	528	2	0.2929
Analyzed	H_PAX_KO---_NWKO-_1	Sample	GS500LIZ_3730	Han131124	FALSE	Pass	Pass				Y, 24	H_PAX_KO---_NWKO-_1.fsa	549.6	60	242	24	7272	7266	549	7277	550.1	6	0.6769
Analyzed	H_PAX_KO---_NWKO-_1	Sample	GS500LIZ_3730	Han131124	FALSE	Pass	Pass				Y, 25	H_PAX_KO---_NWKO-_1.fsa	551.2	55	292	29	7288	7281	550.5	7294	551.8	2	0.26
Analyzed	H_PAX_KO---_NWKO-_1	Sample	GS500LIZ_3730	Han131124	FALSE	Pass	Pass				Y, 26	H_PAX_KO---_NWKO-_1.fsa	574.5	52	191	19	7521	7515	573.9	7525	574.9	4	0.45
Analyzed	H_PAX_KO---_NWKO-_1	Sample	GS500LIZ_3730	Han131124	FALSE	Pass	Pass				Y, 27	H_PAX_KO---_NWKO-_1.fsa	580.5	50	208	20	7581	7575	579.9	7586	581	3	0.3555
Analyzed	H_PAX_KO---_NWKO-_1	Sample	GS500LIZ_3730	Han131124	FALSE	Pass	Pass				R, 1	H_PAX_KO---_NWKO-_1.fsa	75.3731	50	190	17	1748	1741	74.7281	1752	75.7463	6	0.6031
Analyzed	H_PAX_KO---_NWKO-_1	Sample	GS500LIZ_3730	Han131124	FALSE	Pass	Pass				R, 2	H_PAX_KO---_NWKO-_1.fsa	114.049	55	177	15	2173	2166	113.437	2179	114.573	2	0.2097
Analyzed	H_PAX_KO---_NWKO-_1	Sample	GS500LIZ_3730	Han131124	FALSE	Pass	Pass				R, 3	H_PAX_KO---_NWKO-_1.fsa	188.315	51	261	21	3007	3001	187.81	3013	188.82	7	0.6336
Analyzed	H_PAX_KO---_NWKO-_1	Sample	GS500LIZ_3730	Han131124	FALSE	Pass	Pass				R, 4	H_PAX_KO---_NWKO-_1.fsa	196.348	57	279	23	3103	3096	195.765	3113	197.18	4	0.3505
Analyzed	H_PAX_KO---_NWKO-_1	Sample	GS500LIZ_3730	Han131124	FALSE	Pass	Pass				R, 5	H_PAX_KO---_NWKO-_1.fsa	242.339	58	237	19	3660	3649	241.434	3665	242.751	2	0.187
Analyzed	H_PAX_KO---_NWKO-_1	Sample	GS500LIZ_3730	Han131124	FALSE	Pass	Pass				R, 6	H_PAX_KO---_NWKO-_1.fsa	253.361	50	359	29	3794	3786	252.704	3803	254.101	2	0.2094
Analyzed	H_PAX_KO---_NWKO-_1	Sample	GS500LIZ_3730	Han131124	FALSE	Pass	Pass				R, 7	H_PAX_KO---_NWKO-_1.fsa	285.192	53	245	20	4182	4175	284.619	4191	285.929	2	0.1989
Analyzed	H_PAX_KO---_NWKO-_1	Sample	GS500LIZ_3730	Han131124	FALSE	Pass	Pass				R, 8	H_PAX_KO---_NWKO-_1.fsa	294.194	57	187	15	4292	4286	293.704	4297	294.603	3	0.2692
Analyzed	H_PAX_KO---_NWKO-_1	Sample	GS500LIZ_3730	Han131124	FALSE	Pass	Pass				R, 9	H_PAX_KO---_NWKO-_1.fsa	320.517	50	278	23	4606	4599	319.93	4612	321.021	5	0.4528
Analyzed	H_PAX_KO---_NWKO-_1	Sample	GS500LIZ_3730	Han131124	FALSE	Pass	Pass				R, 10	H_PAX_KO---_NWKO-_1.fsa	340.39	58	446	37	4844	4829	339.144	4850	340.889	6	0.4984
Analyzed	H_PAX_KO---_NWKO-_1	Sample	GS500LIZ_3730	Han131124	FALSE	Pass	Pass				R, 11	H_PAX_KO---_NWKO-_1.fsa	360.609	59	159	12	5096	5089	360.062	5101	360.999	4	0.3755
Analyzed	H_PAX_KO---_NWKO-_1	Sample	GS500LIZ_3730	Han131124	FALSE	Pass	Pass				R, 12	H_PAX_KO---_NWKO-_1.fsa	393.792	63	288	22	5520	5513	393.242	5526	394.263	2	0.1647
Analyzed	H_PAX_KO---_NWKO-_1	Sample	GS500LIZ_3730	Han131124	FALSE	Pass	Pass				R, 13	H_PAX_KO---_NWKO-_1.fsa	397.327	50	216	16	5565	5559	396.855	5570	397.72	7	0.6109
Analyzed	H_PAX_KO---_NWKO-_1	Sample	GS500LIZ_3730	Han131124	FALSE	Pass	Pass				R, 14	H_PAX_KO---_NWKO-_1.fsa	446.906	54	191	16	6150	6144	446.391	6156	447.421	2	0.2274
Analyzed	H_PAX_KO---_NWKO-_1	Sample	GS500LIZ_3730	Han131124	FALSE	Pass	Pass				R, 15	H_PAX_KO---_NWKO-_1.fsa	467.567	60	302	24	6410	6403	467.002	6415	467.971	7	0.6351
Analyzed	H_PAX_KO---_NWKO-_1	Sample	GS500LIZ_3730	Han131124	FALSE	Pass	Pass				R, 16	H_PAX_KO---_NWKO-_1.fsa	468.701	99	836	67	6424	6415	467.971	6433	469.433	4	0.3973
Analyzed	H_PAX_KO---_NWKO-_1	Sample	GS500LIZ_3730	Han131124	FALSE	Pass	Pass				R, 17	H_PAX_KO---_NWKO-_1.fsa	475.275	60	415	34	6504	6497	474.693	6516	476.275	6	0.546
Analyzed	H_PAX_KO---_NWKO-_1	Sample	GS500LIZ_3730	Han131124	FALSE	Pass	Pass				R, 18	H_PAX_KO---_NWKO-_1.fsa	499.689	54	299	30	6773	6769	499.275	6780	500.4	3	0.4011
Analyzed	H_PAX_KO---_NWKO-_1	Sample	GS500LIZ_3730	Han131124	FALSE	Pass	Pass				R, 19	H_PAX_KO---_NWKO-_1.fsa	508.5	51	226	22	6861	6858	508.2	6871	509.5	5	0.579
Analyzed	H_PAX_KO---_NWKO-_1	Sample	GS500LIZ_3730	Han131124	FALSE	Pass	Pass				R, 20	H_PAX_KO---_NWKO-_1.fsa	527.7	53	326	32	7053	7050	527.4	7065	528.9	4	0.488
Analyzed	H_PAX_KO---_NWKO-_1	Sample	GS500LIZ_3730	Han131124	FALSE	Pass	Pass				R, 21	H_PAX_KO---_NWKO-_1.fsa	534.9	50	291	29	7125	7118	534.2	7136	536	2	0.2833
Analyzed	H_PAX_KO---_NWKO-_1	Sample	GS500LIZ_3730	Han131124	FALSE	Pass	Pass				R, 22	H_PAX_KO---_NWKO-_1.fsa	540	51	229	22	7176	7168	539.2	7180	540.4	4	0.4889
Analyzed	H_PAX_KO---_NWKO-_1	Sample	GS500LIZ_3730	Han131124	FALSE	Pass	Pass				R, 23	H_PAX_KO---_NWKO-_1.fsa	547.6	51	264	26	7252	7246	547	7258	548.2	6	0.6594
Analyzed	H_PAX_KO---_NWKO-_1	Sample	GS500LIZ_3730	Han131124	FALSE	Pass	Pass				O, 1	H_PAX_KO---_NWKO-_1.fsa	6.0526	77	666	58	958	948	5.1754	968	6.9298	8	0.7108
Analyzed	H_PAX_KO---_NWKO-_1	Sample	GS500LIZ_3730	Han131124	FALSE	Pass	Pass				O, 2	H_PAX_KO---_NWKO-_1.fsa	7.6316	94	559	49	976	968	6.9298	985	8.4211	6	0.5803
Analyzed	H_PAX_KO---_NWKO-_1	Sample	GS500LIZ_3730	Han131124	FALSE	Pass	Pass				O, 3	H_PAX_KO---_NWKO-_1.fsa	10.3509	256	2161	189	1007	997	9.4737	1011	10.7018	7	0.6785
Analyzed	H_PAX_KO---_NWKO-_1	Sample	GS500LIZ_3730	Han131124	FALSE	Pass	Pass				O, 4	H_PAX_KO---_NWKO-_1.fsa	10.9649	232	1423	124	1014	1011	10.7018	1022	11.6667	4	0.4331
Analyzed	H_PAX_KO---_NWKO-_1	Sample	GS500LIZ_3730	Han131124	FALSE	Pass	Pass				O, 5	H_PAX_KO---_NWKO-_1.fsa	13.9474	102	575	50	1048	1040	13.2456	1055	14.5614	5	0.5055
Analyzed	H_PAX_KO---_NWKO-_1	Sample	GS500LIZ_3730	Han131124	FALSE	Pass	Pass				O, 6	H_PAX_KO---_NWKO-_1.fsa	15.4386	872	6117	536	1065	1055	14.5614	1076	16.4035	6	0.5807
Analyzed	H_PAX_KO---_NWKO-_1	Sample	GS500LIZ_3730	Han131124	FALSE	Pass	Pass				O, 7	H_PAX_KO---_NWKO-_1.fsa	17.3684	2654	19357	1697	1087	1076	16.4035	1097	18.2456	6	0.6027
Analyzed	H_PAX_KO---_NWKO-_1	Sample	GS500LIZ_3730	Han131124	FALSE	Pass	Pass				O, 8	H_PAX_KO---_NWKO-_1.fsa	19.2105	290	2304	202	1108	1097	18.2456	1116	19.9123	8	0.7435
Analyzed	H_PAX_KO---_NWKO-_1	Sample	GS500LIZ_3730	Han131124	FALSE	Pass	Pass				O, 9	H_PAX_KO---_NWKO-_1.fsa	23.9474	1196	12783	1121	1162	1153	23.1579	1175	25.0877	11	0.9952
Analyzed	H_PAX_KO---_NWKO-_1	Sample	GS500LIZ_3730	Han131124	FALSE	Pass	Pass				O, 10	H_PAX_KO---_NWKO-_1.fsa	26.4912	30798	331005	29035	1191	1175	25.0877	1204	27.6316	9	0.8574
Analyzed	H_PAX_KO---_NWKO-_1	Sample	GS500LIZ_3730	Han131124	FALSE	Pass	Pass				O, 11	H_PAX_KO---_NWKO-_1.fsa	28.2456	1136	9662	847	1211	1204	27.6316	1218	28.8596	9	0.8294
Analyzed	H_PAX_KO---_NWKO-_1	Sample	GS500LIZ_3730	Han131124	FALSE	Pass	Pass				O, 12	H_PAX_KO---_NWKO-_1.fsa	29.386	415	1888	165	1224	1218	28.8596	1234	30.2632	4	0.4223
Analyzed	H_PAX_KO---_NWKO-_1	Sample	GS500LIZ_3730	Han131124	FALSE	Pass	Pass				O, 13	H_PAX_KO---_NWKO-_1.fsa	31.0526	504	3082	270	1243	1234	30.2632	1251	31.7544	6	0.5506
Analyzed	H_PAX_KO---_NWKO-_1	Sample	GS500LIZ_3730	Han131124	FALSE	Pass	Pass				O, 14	H_PAX_KO---_NWKO-_1.fsa	34.1228	1222	11470	1006	1278	1266	33.0702	1291	35.2632	8	0.763
Analyzed	H_PAX_KO---_NWKO-_1	Sample	GS500LIZ_3730	Han131124	FALSE	Pass	Pass				O, 15	H_PAX_KO---_NWKO-_1.fsa	37.807	1344	8292	727	1320	1310	36.9298	1328	38.5088	5	0.5193
Analyzed	H_PAX_KO---_NWKO-_1	Sample	GS500LIZ_3730	Han131124	FALSE	Pass	Pass				O, 16	H_PAX_KO---_NWKO-_1.fsa	50	1488	9295	803	1459	1450	49.2105	1467	50.6795	5	0.491
Analyzed	H_PAX_KO---_NWKO-_1	Sample	GS500LIZ_3730	Han131124	FALSE	Pass	Pass				O, 17	H_PAX_KO---_NWKO-_1.fsa	50.8496	69	405	34	1469	1467	50.6795	1480	51.7863	4	0.3406
Analyzed	H_PAX_KO---_NWKO-_1	Sample	GS500LIZ_3730	Han131124	FALSE	Pass	Pass				O, 18	H_PAX_KO---_NWKO-_1.fsa	75	1688	9928	911	1744	1735	74.1848	1752	75.7463	5	0.491
Analyzed	H_PAX_KO---_NWKO-_1	Sample	GS500LIZ_3730	Han131124	FALSE	Pass	Pass				O, 19	H_PAX_KO---_NWKO-_1.fsa	100	1764	10390	938	2011	2002	99.1536	2019	100.689	5	0.4878
Analyzed	H_PAX_KO---_NWKO-_1	Sample	GS500LIZ_3730	Han131124	FALSE	Pass	Pass				O, 20	H_PAX_KO---_NWKO-_1.fsa	139	2011	11596	1101	2454	2446	138.278	2463	139.893	5	0.4882
Analyzed	H_PAX_KO---_NWKO-_1	Sample	GS500LIZ_3730	Han131124	FALSE	Pass	Pass				O, 21	H_PAX_KO---_NWKO-_1.fsa	150	2088	12216	1160	2566	2557	149.124	2574	150.739	5	0.5009
Analyzed	H_PAX_KO---_NWKO-_1	Sample	GS500LIZ_3730	Han131124	FALSE	Pass	Pass				O, 22	H_PAX_KO---_NWKO-_1.fsa	160	2085	12327	1080	2677	2669	159.297	2686	160.787	5	0.463
Analyzed	H_PAX_KO---_NWKO-_1	Sample	GS500LIZ_3730	Han131124	FALSE	Pass	Pass				O, 23	H_PAX_KO---_NWKO-_1.fsa	200	2277	14052	1163	3147	3139	199.337	3156	200.745	5	0.4638
Analyzed	H_PAX_KO---_NWKO-_1	Sample	GS500LIZ_3730	Han131124	FALSE	Pass	Pass				O, 24	H_PAX_KO---_NWKO-_1.fsa	246.783	2338	15684	1290	3714	3705	246.043	3725	247.688	6	0.5022
Analyzed	H_PAX_KO---_NWKO-_1	Sample	GS500LIZ_3730	Han131124	FALSE	Pass	Pass				O, 25	H_PAX_KO---_NWKO-_1.fsa	299.019	53	273	22	4351	4343	298.365	4353	299.183	3	0.2453
Analyzed	H_PAX_KO---_NWKO-_1	Sample	GS500LIZ_3730	Han131124	FALSE	Pass	Pass				O, 26	H_PAX_KO---_NWKO-_1.fsa	300	2305	16526	1377	4363	4353	299.183	4373	300.849	6	0.5482
Analyzed	H_PAX_KO---_NWKO-_1	Sample	GS500LIZ_3730	Han131124	FALSE	Pass	Pass				O, 27	H_PAX_KO---_NWKO-_1.fsa	339.643	2199	16531	1373	4835	4825	338.812	4854	341.221	6	0.5683
Analyzed	H_PAX_KO---_NWKO-_1	Sample	GS500LIZ_3730	Han131124	FALSE	Pass	Pass				O, 28	H_PAX_KO---_NWKO-_1.fsa	350	2235	16890	1352	4960	4950	349.173	4972	350.936	6	0.5398
Analyzed	H_PAX_KO---_NWKO-_1	Sample	GS500LIZ_3730	Han131124	FALSE	Pass	Pass				O, 29	H_PAX_KO---_NWKO-_1.fsa	400	2289	18878	1537	5599	5587	399.056	5610	400.929	7	0.6138
Analyzed	H_PAX_KO---_NWKO-_1	Sample	GS500LIZ_3730	Han131124	FALSE	Pass	Pass				O, 30	H_PAX_KO---_NWKO-_1.fsa	450	2407	20188	1648	6186	6164	448.109	6204	451.375	7	0.6039
Analyzed	H_PAX_KO---_NWKO-_1	Sample	GS500LIZ_3730	Han131124	FALSE	Pass	Pass				O, 31	H_PAX_KO---_NWKO-_1.fsa	490	2449	22903	2117	6676	6655	488.155	6697	492.039	8	0.7703
Analyzed	H_PAX_KO---_NWKO-_1	Sample	GS500LIZ_3730	Han131124	FALSE	Pass	Pass				O, 32	H_PAX_KO---_NWKO-_1.fsa	500	2457	22656	2302	6776	6752	497.531	6794	501.8	8	0.8481
Analyzed	H_PAX_KO---_NWKO-_2	Sample	GS500LIZ_3730	Han131124	FALSE	Pass	Pass				B, 1	H_PAX_KO---_NWKO-_2.fsa	92.4367	115	1167	110	1905	1901	92.059	1913	93.1923	4	0.4432
Analyzed	H_PAX_KO---_NWKO-_2	Sample	GS500LIZ_3730	Han131124	FALSE	Pass	Pass				B, 2	H_PAX_KO---_NWKO-_2.fsa	454.445	198	1250	98	6166	6164	454.288	6174	455.074	2	0.182
Analyzed	H_PAX_KO---_NWKO-_2	Sample	GS500LIZ_3730	Han131124	FALSE	Pass	Pass				B, 3	H_PAX_KO---_NWKO-_2.fsa	468.837	3987	34377	2835	6345	6337	468.178	6359	469.993	7	0.6522
Analyzed	H_PAX_KO---_NWKO-_2	Sample	GS500LIZ_3730	Han131124	FALSE	Pass	Pass				B, 4	H_PAX_KO---_NWKO-_2.fsa	475.678	1590	15593	1317	6427	6414	474.582	6443	477.033	8	0.7482
Analyzed	H_PAX_KO---_NWKO-_2	Sample	GS500LIZ_3730	Han131124	FALSE	Pass	Pass				Y, 1	H_PAX_KO---_NWKO-_2.fsa	61.3812	58	193	17	1569	1563	60.849	1574	61.8252	4	0.3621
Analyzed	H_PAX_KO---_NWKO-_2	Sample	GS500LIZ_3730	Han131124	FALSE	Pass	Pass				Y, 2	H_PAX_KO---_NWKO-_2.fsa	82.0614	53	157	14	1795	1789	81.4962	1799	82.4383	2	0.2245
Analyzed	H_PAX_KO---_NWKO-_2	Sample	GS500LIZ_3730	Han131124	FALSE	Pass	Pass				Y, 3	H_PAX_KO---_NWKO-_2.fsa	148.121	52	336	33	2515	2510	147.626	2519	148.518	4	0.4211
Analyzed	H_PAX_KO---_NWKO-_2	Sample	GS500LIZ_3730	Han131124	FALSE	Pass	Pass				Y, 4	H_PAX_KO---_NWKO-_2.fsa	151.755	62	262	24	2553	2546	151.111	2558	152.214	8	0.7452
Analyzed	H_PAX_KO---_NWKO-_2	Sample	GS500LIZ_3730	Han131124	FALSE	Pass	Pass				Y, 5	H_PAX_KO---_NWKO-_2.fsa	162.286	50	259	22	2671	2664	161.672	2677	162.813	7	0.6736
Analyzed	H_PAX_KO---_NWKO-_2	Sample	GS500LIZ_3730	Han131124	FALSE	Pass	Pass				Y, 6	H_PAX_KO---_NWKO-_2.fsa	198.149	51	439	36	3088	3082	197.643	3100	199.159	8	0.68
Analyzed	H_PAX_KO---_NWKO-_2	Sample	GS500LIZ_3730	Han131124	FALSE	Pass	Pass				Y, 7	H_PAX_KO---_NWKO-_2.fsa	214.967	53	552	46	3289	3265	212.962	3294	215.385	2	0.2089
Analyzed	H_PAX_KO---_NWKO-_2	Sample	GS500LIZ_3730	Han131124	FALSE	Pass	Pass				Y, 8	H_PAX_KO---_NWKO-_2.fsa	215.97	55	253	21	3301	3294	215.385	3307	216.471	2	0.1963
Analyzed	H_PAX_KO---_NWKO-_2	Sample	GS500LIZ_3730	Han131124	FALSE	Pass	Pass				Y, 9	H_PAX_KO---_NWKO-_2.fsa	231.157	54	280	23	3483	3476	230.574	3489	231.658	3	0.3114
Analyzed	H_PAX_KO---_NWKO-_2	Sample	GS500LIZ_3730	Han131124	FALSE	Pass	Pass				Y, 10	H_PAX_KO---_NWKO-_2.fsa	238.075	58	361	30	3566	3559	237.492	3572	238.575	11	0.969
Analyzed	H_PAX_KO---_NWKO-_2	Sample	GS500LIZ_3730	Han131124	FALSE	Pass	Pass				Y, 11	H_PAX_KO---_NWKO-_2.fsa	243.987	54	333	27	3637	3630	243.405	3643	244.487	2	0.1819
Analyzed	H_PAX_KO---_NWKO-_2	Sample	GS500LIZ_3730	Han131124	FALSE	Pass	Pass				Y, 12	H_PAX_KO---_NWKO-_2.fsa	256.715	61	306	25	3790	3783	256.133	3798	257.38	6	0.5584
Analyzed	H_PAX_KO---_NWKO-_2	Sample	GS500LIZ_3730	Han131124	FALSE	Pass	Pass				Y, 13	H_PAX_KO---_NWKO-_2.fsa	279.378	54	113	9	4063	4061	279.212	4067	279.71	2	0.2321
Analyzed	H_PAX_KO---_NWKO-_2	Sample	GS500LIZ_3730	Han131124	FALSE	Pass	Pass				Y, 14	H_PAX_KO---_NWKO-_2.fsa	323.124	51	286	24	4583	4576	322.53	4591	323.802	2	0.2465
Analyzed	H_PAX_KO---_NWKO-_2	Sample	GS500LIZ_3730	Han131124	FALSE	Pass	Pass				Y, 15	H_PAX_KO---_NWKO-_2.fsa	325.243	66	466	39	4608	4602	324.735	4621	326.344	7	0.601
Analyzed	H_PAX_KO---_NWKO-_2	Sample	GS500LIZ_3730	Han131124	FALSE	Pass	Pass				Y, 16	H_PAX_KO---_NWKO-_2.fsa	327.276	53	223	18	4632	4626	326.768	4638	327.784	3	0.2596
Analyzed	H_PAX_KO---_NWKO-_2	Sample	GS500LIZ_3730	Han131124	FALSE	Pass	Pass				Y, 17	H_PAX_KO---_NWKO-_2.fsa	354.828	51	199	15	4963	4956	354.274	4968	355.224	2	0.2342
Analyzed	H_PAX_KO---_NWKO-_2	Sample	GS500LIZ_3730	Han131124	FALSE	Pass	Pass				Y, 18	H_PAX_KO---_NWKO-_2.fsa	355.699	59	213	16	4974	4968	355.224	4979	356.095	4	0.3314
Analyzed	H_PAX_KO---_NWKO-_2	Sample	GS500LIZ_3730	Han131124	FALSE	Pass	Pass				Y, 19	H_PAX_KO---_NWKO-_2.fsa	366.319	51	175	13	5108	5106	366.161	5114	366.795	8	0.687
Analyzed	H_PAX_KO---_NWKO-_2	Sample	GS500LIZ_3730	Han131124	FALSE	Pass	Pass				Y, 20	H_PAX_KO---_NWKO-_2.fsa	375.768	55	236	18	5227	5222	375.37	5233	376.245	4	0.3558
Analyzed	H_PAX_KO---_NWKO-_2	Sample	GS500LIZ_3730	Han131124	FALSE	Pass	Pass				Y, 21	H_PAX_KO---_NWKO-_2.fsa	395.684	53	303	24	5477	5470	395.125	5483	396.163	6	0.5087
Analyzed	H_PAX_KO---_NWKO-_2	Sample	GS500LIZ_3730	Han131124	FALSE	Pass	Pass				Y, 22	H_PAX_KO---_NWKO-_2.fsa	397.442	52	248	19	5499	5492	396.882	5503	397.762	4	0.3552
Analyzed	H_PAX_KO---_NWKO-_2	Sample	GS500LIZ_3730	Han131124	FALSE	Pass	Pass				Y, 23	H_PAX_KO---_NWKO-_2.fsa	406.441	52	195	16	5606	5603	406.183	5612	406.957	2	0.2063
Analyzed	H_PAX_KO---_NWKO-_2	Sample	GS500LIZ_3730	Han131124	FALSE	Pass	Pass				Y, 24	H_PAX_KO---_NWKO-_2.fsa	420.398	55	266	22	5768	5756	419.362	5770	420.57	4	0.3477
Analyzed	H_PAX_KO---_NWKO-_2	Sample	GS500LIZ_3730	Han131124	FALSE	Pass	Pass				Y, 25	H_PAX_KO---_NWKO-_2.fsa	435.809	52	212	18	5946	5939	435.201	5952	436.33	11	1.0194
Analyzed	H_PAX_KO---_NWKO-_2	Sample	GS500LIZ_3730	Han131124	FALSE	Pass	Pass				Y, 26	H_PAX_KO---_NWKO-_2.fsa	452.8	61	269	21	6145	6141	452.488	6151	453.269	6	0.4911
Analyzed	H_PAX_KO---_NWKO-_2	Sample	GS500LIZ_3730	Han131124	FALSE	Pass	Pass				Y, 27	H_PAX_KO---_NWKO-_2.fsa	455.152	62	452	35	6175	6165	454.366	6181	455.625	13	1.0816
Analyzed	H_PAX_KO---_NWKO-_2	Sample	GS500LIZ_3730	Han131124	FALSE	Pass	Pass				Y, 28	H_PAX_KO---_NWKO-_2.fsa	463.529	56	191	15	6280	6273	462.964	6285	463.934	3	0.2885
Analyzed	H_PAX_KO---_NWKO-_2	Sample	GS500LIZ_3730	Han131124	FALSE	Pass	Pass				Y, 29	H_PAX_KO---_NWKO-_2.fsa	496.892	64	262	26	6661	6654	496.176	6666	497.405	2	0.2557
Analyzed	H_PAX_KO---_NWKO-_2	Sample	GS500LIZ_3730	Han131124	FALSE	Pass	Pass				Y, 30	H_PAX_KO---_NWKO-_2.fsa	530	51	307	31	6988	6978	528.99	6993	530.505	8	0.8389
Analyzed	H_PAX_KO---_NWKO-_2	Sample	GS500LIZ_3730	Han131124	FALSE	Pass	Pass				R, 1	H_PAX_KO---_NWKO-_2.fsa	74.4504	52	323	29	1714	1705	73.6274	1720	75	4	0.4516
Analyzed	H_PAX_KO---_NWKO-_2	Sample	GS500LIZ_3730	Han131124	FALSE	Pass	Pass				R, 2	H_PAX_KO---_NWKO-_2.fsa	93.5702	53	274	25	1917	1911	93.0034	1923	94.1371	4	0.4021
Analyzed	H_PAX_KO---_NWKO-_2	Sample	GS500LIZ_3730	Han131124	FALSE	Pass	Pass				R, 3	H_PAX_KO---_NWKO-_2.fsa	145.836	68	222	22	2492	2489	145.537	2495	146.135	2	0.1993
Analyzed	H_PAX_KO---_NWKO-_2	Sample	GS500LIZ_3730	Han131124	FALSE	Pass	Pass				R, 4	H_PAX_KO---_NWKO-_2.fsa	149.506	58	173	17	2529	2527	149.309	2533	149.901	2	0.1975
Analyzed	H_PAX_KO---_NWKO-_2	Sample	GS500LIZ_3730	Han131124	FALSE	Pass	Pass				R, 5	H_PAX_KO---_NWKO-_2.fsa	150.556	56	323	30	2540	2533	149.901	2545	151.018	5	0.5383
Analyzed	H_PAX_KO---_NWKO-_2	Sample	GS500LIZ_3730	Han131124	FALSE	Pass	Pass				R, 6	H_PAX_KO---_NWKO-_2.fsa	164.829	51	224	19	2700	2696	164.479	2709	165.617	7	0.6246
Analyzed	H_PAX_KO---_NWKO-_2	Sample	GS500LIZ_3730	Han131124	FALSE	Pass	Pass				R, 7	H_PAX_KO---_NWKO-_2.fsa	192.063	57	235	19	3016	3010	191.554	3022	192.572	2	0.2101
Analyzed	H_PAX_KO---_NWKO-_2	Sample	GS500LIZ_3730	Han131124	FALSE	Pass	Pass				R, 8	H_PAX_KO---_NWKO-_2.fsa	246.401	51	205	17	3666	3660	245.902	3672	246.9	2	0.2069
Analyzed	H_PAX_KO---_NWKO-_2	Sample	GS500LIZ_3730	Han131124	FALSE	Pass	Pass				R, 9	H_PAX_KO---_NWKO-_2.fsa	252.308	56	163	13	3737	3732	251.892	3748	253.223	5	0.4554
Analyzed	H_PAX_KO---_NWKO-_2	Sample	GS500LIZ_3730	Han131124	FALSE	Pass	Pass				R, 10	H_PAX_KO---_NWKO-_2.fsa	274.153	53	211	17	4000	3993	273.573	4006	274.651	3	0.2652
Analyzed	H_PAX_KO---_NWKO-_2	Sample	GS500LIZ_3730	Han131124	FALSE	Pass	Pass				R, 11	H_PAX_KO---_NWKO-_2.fsa	279.876	50	181	15	4069	4062	279.295	4072	280.124	4	0.3997
Analyzed	H_PAX_KO---_NWKO-_2	Sample	GS500LIZ_3730	Han131124	FALSE	Pass	Pass				R, 12	H_PAX_KO---_NWKO-_2.fsa	318.793	53	217	18	4532	4525	318.198	4534	318.963	2	0.183
Analyzed	H_PAX_KO---_NWKO-_2	Sample	GS500LIZ_3730	Han131124	FALSE	Pass	Pass				R, 13	H_PAX_KO---_NWKO-_2.fsa	353.482	50	296	23	4946	4935	352.612	4951	353.878	8	0.6778
Analyzed	H_PAX_KO---_NWKO-_2	Sample	GS500LIZ_3730	Han131124	FALSE	Pass	Pass				R, 14	H_PAX_KO---_NWKO-_2.fsa	356.254	51	266	21	4981	4975	355.778	4986	356.649	5	0.4742
Analyzed	H_PAX_KO---_NWKO-_2	Sample	GS500LIZ_3730	Han131124	FALSE	Pass	Pass				R, 15	H_PAX_KO---_NWKO-_2.fsa	356.887	51	226	17	4989	4986	356.649	4995	357.362	1	0.1486
Analyzed	H_PAX_KO---_NWKO-_2	Sample	GS500LIZ_3730	Han131124	FALSE	Pass	Pass				R, 16	H_PAX_KO---_NWKO-_2.fsa	373.861	50	172	13	5203	5198	373.464	5209	374.337	3	0.2614
Analyzed	H_PAX_KO---_NWKO-_2	Sample	GS500LIZ_3730	Han131124	FALSE	Pass	Pass				R, 17	H_PAX_KO---_NWKO-_2.fsa	376.324	55	283	22	5234	5225	375.609	5240	376.801	7	0.6245
Analyzed	H_PAX_KO---_NWKO-_2	Sample	GS500LIZ_3730	Han131124	FALSE	Pass	Pass				R, 18	H_PAX_KO---_NWKO-_2.fsa	393.369	53	202	16	5448	5441	392.81	5454	393.848	3	0.3073
Analyzed	H_PAX_KO---_NWKO-_2	Sample	GS500LIZ_3730	Han131124	FALSE	Pass	Pass				R, 19	H_PAX_KO---_NWKO-_2.fsa	398.801	64	275	21	5516	5510	398.321	5522	399.28	9	0.7949
Analyzed	H_PAX_KO---_NWKO-_2	Sample	GS500LIZ_3730	Han131124	FALSE	Pass	Pass				R, 20	H_PAX_KO---_NWKO-_2.fsa	405.238	52	177	15	5592	5589	404.98	5598	405.753	2	0.2474
Analyzed	H_PAX_KO---_NWKO-_2	Sample	GS500LIZ_3730	Han131124	FALSE	Pass	Pass				R, 21	H_PAX_KO---_NWKO-_2.fsa	454.523	57	227	17	6167	6164	454.288	6172	454.916	2	0.1784
Analyzed	H_PAX_KO---_NWKO-_2	Sample	GS500LIZ_3730	Han131124	FALSE	Pass	Pass				R, 22	H_PAX_KO---_NWKO-_2.fsa	456.019	62	275	21	6186	6179	455.467	6190	456.335	4	0.3559
Analyzed	H_PAX_KO---_NWKO-_2	Sample	GS500LIZ_3730	Han131124	FALSE	Pass	Pass				R, 23	H_PAX_KO---_NWKO-_2.fsa	459.352	53	165	13	6228	6223	458.953	6234	459.831	9	0.7274
Analyzed	H_PAX_KO---_NWKO-_2	Sample	GS500LIZ_3730	Han131124	FALSE	Pass	Pass				R, 24	H_PAX_KO---_NWKO-_2.fsa	462.238	56	276	22	6264	6254	461.433	6268	462.56	6	0.5466
Analyzed	H_PAX_KO---_NWKO-_2	Sample	GS500LIZ_3730	Han131124	FALSE	Pass	Pass				R, 25	H_PAX_KO---_NWKO-_2.fsa	464.178	60	298	24	6288	6279	463.449	6292	464.502	10	0.8247
Analyzed	H_PAX_KO---_NWKO-_2	Sample	GS500LIZ_3730	Han131124	FALSE	Pass	Pass				R, 26	H_PAX_KO---_NWKO-_2.fsa	468.754	162	1479	121	6344	6335	468.014	6359	469.993	7	0.6307
Analyzed	H_PAX_KO---_NWKO-_2	Sample	GS500LIZ_3730	Han131124	FALSE	Pass	Pass				R, 27	H_PAX_KO---_NWKO-_2.fsa	475.762	96	559	47	6428	6419	475.002	6434	476.269	4	0.3568
Analyzed	H_PAX_KO---_NWKO-_2	Sample	GS500LIZ_3730	Han131124	FALSE	Pass	Pass				R, 28	H_PAX_KO---_NWKO-_2.fsa	477.117	55	293	24	6444	6434	476.269	6450	477.627	5	0.4637
Analyzed	H_PAX_KO---_NWKO-_2	Sample	GS500LIZ_3730	Han131124	FALSE	Pass	Pass				R, 29	H_PAX_KO---_NWKO-_2.fsa	489.287	50	274	24	6584	6573	488.309	6590	489.822	6	0.5768
Analyzed	H_PAX_KO---_NWKO-_2	Sample	GS500LIZ_3730	Han131124	FALSE	Pass	Pass				R, 30	H_PAX_KO---_NWKO-_2.fsa	493.552	56	226	22	6628	6621	492.854	6634	494.153	3	0.3826
Analyzed	H_PAX_KO---_NWKO-_2	Sample	GS500LIZ_3730	Han131124	FALSE	Pass	Pass				R, 31	H_PAX_KO---_NWKO-_2.fsa	497.817	52	325	33	6670	6661	496.892	6676	498.437	3	0.3573
Analyzed	H_PAX_KO---_NWKO-_2	Sample	GS500LIZ_3730	Han131124	FALSE	Pass	Pass				R, 32	H_PAX_KO---_NWKO-_2.fsa	508.081	50	234	23	6771	6764	507.374	6777	508.687	2	0.2812
Analyzed	H_PAX_KO---_NWKO-_2	Sample	GS500LIZ_3730	Han131124	FALSE	Pass	Pass				R, 33	H_PAX_KO---_NWKO-_2.fsa	510.606	50	182	18	6796	6790	510	6801	511.111	4	0.4066
Analyzed	H_PAX_KO---_NWKO-_2	Sample	GS500LIZ_3730	Han131124	FALSE	Pass	Pass				R, 34	H_PAX_KO---_NWKO-_2.fsa	513.535	51	213	21	6825	6818	512.828	6830	514.04	2	0.284
Analyzed	H_PAX_KO---_NWKO-_2	Sample	GS500LIZ_3730	Han131124	FALSE	Pass	Pass				R, 35	H_PAX_KO---_NWKO-_2.fsa	547.374	52	188	18	7160	7154	546.768	7166	547.98	6	0.6823
Analyzed	H_PAX_KO---_NWKO-_2	Sample	GS500LIZ_3730	Han131124	FALSE	Pass	Pass				R, 36	H_PAX_KO---_NWKO-_2.fsa	577.778	50	336	33	7461	7450	576.667	7467	578.384	4	0.4188
Analyzed	H_PAX_KO---_NWKO-_2	Sample	GS500LIZ_3730	Han131124	FALSE	Pass	Pass				R, 37	H_PAX_KO---_NWKO-_2.fsa	595.758	53	256	25	7639	7634	595.253	7645	596.364	5	0.5455
Analyzed	H_PAX_KO---_NWKO-_2	Sample	GS500LIZ_3730	Han131124	FALSE	Pass	Pass				O, 1	H_PAX_KO---_NWKO-_2.fsa	5.694	124	1135	100	941	932	4.8932	952	6.6726	8	0.7807
Analyzed	H_PAX_KO---_NWKO-_2	Sample	GS500LIZ_3730	Han131124	FALSE	Pass	Pass				O, 2	H_PAX_KO---_NWKO-_2.fsa	7.5623	127	843	74	962	952	6.6726	970	8.274	7	0.6456
Analyzed	H_PAX_KO---_NWKO-_2	Sample	GS500LIZ_3730	Han131124	FALSE	Pass	Pass				O, 3	H_PAX_KO---_NWKO-_2.fsa	10.3203	400	4737	421	993	980	9.1637	1005	11.3879	12	1.0727
Analyzed	H_PAX_KO---_NWKO-_2	Sample	GS500LIZ_3730	Han131124	FALSE	Pass	Pass				O, 4	H_PAX_KO---_NWKO-_2.fsa	13.79	126	556	49	1032	1024	13.0783	1038	14.3238	4	0.409
Analyzed	H_PAX_KO---_NWKO-_2	Sample	GS500LIZ_3730	Han131124	FALSE	Pass	Pass				O, 5	H_PAX_KO---_NWKO-_2.fsa	15.2135	1267	9091	808	1048	1038	14.3238	1058	16.1032	6	0.598
Analyzed	H_PAX_KO---_NWKO-_2	Sample	GS500LIZ_3730	Han131124	FALSE	Pass	Pass				O, 6	H_PAX_KO---_NWKO-_2.fsa	17.0819	3985	29140	2592	1069	1058	16.1032	1079	17.9715	6	0.6142
Analyzed	H_PAX_KO---_NWKO-_2	Sample	GS500LIZ_3730	Han131124	FALSE	Pass	Pass				O, 7	H_PAX_KO---_NWKO-_2.fsa	18.8612	213	1622	144	1089	1079	17.9715	1102	20.0178	7	0.6475
Analyzed	H_PAX_KO---_NWKO-_2	Sample	GS500LIZ_3730	Han131124	FALSE	Pass	Pass				O, 8	H_PAX_KO---_NWKO-_2.fsa	23.6655	2363	26175	2328	1143	1134	22.8648	1157	24.911	11	1.038
Analyzed	H_PAX_KO---_NWKO-_2	Sample	GS500LIZ_3730	Han131124	FALSE	Pass	Pass				O, 9	H_PAX_KO---_NWKO-_2.fsa	26.2456	30022	372956	33181	1172	1157	24.911	1185	27.4021	11	1.0181
Analyzed	H_PAX_KO---_NWKO-_2	Sample	GS500LIZ_3730	Han131124	FALSE	Pass	Pass				O, 10	H_PAX_KO---_NWKO-_2.fsa	28.0249	2159	18367	1634	1192	1185	27.4021	1200	28.7367	8	0.7205
Analyzed	H_PAX_KO---_NWKO-_2	Sample	GS500LIZ_3730	Han131124	FALSE	Pass	Pass				O, 11	H_PAX_KO---_NWKO-_2.fsa	29.1815	118	327	29	1205	1200	28.7367	1210	29.6263	2	0.2568
Analyzed	H_PAX_KO---_NWKO-_2	Sample	GS500LIZ_3730	Han131124	FALSE	Pass	Pass				O, 12	H_PAX_KO---_NWKO-_2.fsa	31.0498	1093	8600	765	1226	1216	30.1601	1235	31.8505	7	0.7048
Analyzed	H_PAX_KO---_NWKO-_2	Sample	GS500LIZ_3730	Han131124	FALSE	Pass	Pass				O, 13	H_PAX_KO---_NWKO-_2.fsa	32.4733	79	253	22	1242	1235	31.8505	1246	32.8292	3	0.3032
Analyzed	H_PAX_KO---_NWKO-_2	Sample	GS500LIZ_3730	Han131124	FALSE	Pass	Pass				O, 14	H_PAX_KO---_NWKO-_2.fsa	33.8968	1871	17220	1532	1258	1246	32.8292	1271	35.0534	8	0.778
Analyzed	H_PAX_KO---_NWKO-_2	Sample	GS500LIZ_3730	Han131124	FALSE	Pass	Pass				O, 15	H_PAX_KO---_NWKO-_2.fsa	37.5445	1913	11980	1065	1299	1290	36.7438	1308	38.3452	5	0.526
Analyzed	H_PAX_KO---_NWKO-_2	Sample	GS500LIZ_3730	Han131124	FALSE	Pass	Pass				O, 16	H_PAX_KO---_NWKO-_2.fsa	50	2189	14092	1237	1439	1429	49.1103	1447	50.6915	5	0.517
Analyzed	H_PAX_KO---_NWKO-_2	Sample	GS500LIZ_3730	Han131124	FALSE	Pass	Pass				O, 17	H_PAX_KO---_NWKO-_2.fsa	50.8645	91	569	49	1449	1447	50.6915	1459	51.7308	4	0.3657
Analyzed	H_PAX_KO---_NWKO-_2	Sample	GS500LIZ_3730	Han131124	FALSE	Pass	Pass				O, 18	H_PAX_KO---_NWKO-_2.fsa	75	2531	14855	1377	1720	1711	74.1759	1728	75.7528	5	0.4904
Analyzed	H_PAX_KO---_NWKO-_2	Sample	GS500LIZ_3730	Han131124	FALSE	Pass	Pass				O, 19	H_PAX_KO---_NWKO-_2.fsa	100	2650	15404	1395	1985	1976	99.1483	1994	100.779	5	0.4784
Analyzed	H_PAX_KO---_NWKO-_2	Sample	GS500LIZ_3730	Han131124	FALSE	Pass	Pass				O, 20	H_PAX_KO---_NWKO-_2.fsa	139	3036	17792	1750	2424	2415	138.176	2446	141.226	5	0.5025
Analyzed	H_PAX_KO---_NWKO-_2	Sample	GS500LIZ_3730	Han131124	FALSE	Pass	Pass				O, 21	H_PAX_KO---_NWKO-_2.fsa	150	2999	18256	1724	2534	2526	149.21	2551	151.571	5	0.5166
Analyzed	H_PAX_KO---_NWKO-_2	Sample	GS500LIZ_3730	Han131124	FALSE	Pass	Pass				O, 22	H_PAX_KO---_NWKO-_2.fsa	160	3161	18716	1643	2645	2636	159.211	2654	160.792	5	0.4614
Analyzed	H_PAX_KO---_NWKO-_2	Sample	GS500LIZ_3730	Han131124	FALSE	Pass	Pass				O, 23	H_PAX_KO---_NWKO-_2.fsa	200	3387	21193	1777	3110	3101	199.243	3119	200.753	5	0.4692
Analyzed	H_PAX_KO---_NWKO-_2	Sample	GS500LIZ_3730	Han131124	FALSE	Pass	Pass				O, 24	H_PAX_KO---_NWKO-_2.fsa	246.9	3443	23969	1994	3672	3662	246.068	3693	248.648	6	0.5136
Analyzed	H_PAX_KO---_NWKO-_2	Sample	GS500LIZ_3730	Han131124	FALSE	Pass	Pass				O, 25	H_PAX_KO---_NWKO-_2.fsa	300	3413	24800	2103	4312	4301	299.09	4336	302.059	6	0.5586
Analyzed	H_PAX_KO---_NWKO-_2	Sample	GS500LIZ_3730	Han131124	FALSE	Pass	Pass				O, 26	H_PAX_KO---_NWKO-_2.fsa	339.596	3215	24626	2071	4778	4768	338.754	4800	341.445	7	0.5979
Analyzed	H_PAX_KO---_NWKO-_2	Sample	GS500LIZ_3730	Han131124	FALSE	Pass	Pass				O, 27	H_PAX_KO---_NWKO-_2.fsa	350	3299	24770	2000	4902	4891	349.079	4922	351.583	6	0.5439
Analyzed	H_PAX_KO---_NWKO-_2	Sample	GS500LIZ_3730	Han131124	FALSE	Pass	Pass				O, 28	H_PAX_KO---_NWKO-_2.fsa	400	3356	28141	2352	5531	5518	398.961	5552	401.802	7	0.6288
Analyzed	H_PAX_KO---_NWKO-_2	Sample	GS500LIZ_3730	Han131124	FALSE	Pass	Pass				O, 29	H_PAX_KO---_NWKO-_2.fsa	450	3427	30243	2504	6109	6087	448.08	6128	451.475	8	0.6765
Analyzed	H_PAX_KO---_NWKO-_2	Sample	GS500LIZ_3730	Han131124	FALSE	Pass	Pass				O, 30	H_PAX_KO---_NWKO-_2.fsa	490	3614	34177	3196	6592	6571	488.132	6613	492.06	8	0.799
Analyzed	H_PAX_KO---_NWKO-_2	Sample	GS500LIZ_3730	Han131124	FALSE	Pass	Pass				O, 31	H_PAX_KO---_NWKO-_2.fsa	500	3660	33931	3477	6691	6669	497.714	6712	502.121	8	0.8552
Analyzed	H_PAX_KO---_NWKO-_3	Sample	GS500LIZ_3730	Han131124	FALSE	Pass	Pass				B, 1	H_PAX_KO---_NWKO-_3.fsa	91.5232	160	1215	115	1865	1853	90.3818	1867	91.7135	4	0.3919
Analyzed	H_PAX_KO---_NWKO-_3	Sample	GS500LIZ_3730	Han131124	FALSE	Pass	Pass				B, 2	H_PAX_KO---_NWKO-_3.fsa	92.1892	162	1842	175	1872	1870	91.9989	1892	94.0928	4	0.4079
Analyzed	H_PAX_KO---_NWKO-_3	Sample	GS500LIZ_3730	Han131124	FALSE	Pass	Pass				B, 3	H_PAX_KO---_NWKO-_3.fsa	454.454	165	1459	114	6094	6086	453.825	6103	455.163	8	0.6429
Analyzed	H_PAX_KO---_NWKO-_3	Sample	GS500LIZ_3730	Han131124	FALSE	Pass	Pass				B, 4	H_PAX_KO---_NWKO-_3.fsa	468.906	3991	40470	3358	6273	6263	468.078	6288	470.152	9	0.7604
Analyzed	H_PAX_KO---_NWKO-_3	Sample	GS500LIZ_3730	Han131124	FALSE	Pass	Pass				B, 5	H_PAX_KO---_NWKO-_3.fsa	475.71	1774	18214	1549	6354	6333	473.928	6369	476.99	9	0.784
Analyzed	H_PAX_KO---_NWKO-_3	Sample	GS500LIZ_3730	Han131124	FALSE	Pass	Pass				Y, 1	H_PAX_KO---_NWKO-_3.fsa	148.208	52	249	24	2479	2472	147.508	2484	148.707	5	0.5324
Analyzed	H_PAX_KO---_NWKO-_3	Sample	GS500LIZ_3730	Han131124	FALSE	Pass	Pass				Y, 2	H_PAX_KO---_NWKO-_3.fsa	165.578	54	238	21	2671	2664	164.96	2677	166.108	4	0.4183
Analyzed	H_PAX_KO---_NWKO-_3	Sample	GS500LIZ_3730	Han131124	FALSE	Pass	Pass				Y, 3	H_PAX_KO---_NWKO-_3.fsa	171.304	52	82	7	2736	2734	171.128	2738	171.48	2	0.223
Analyzed	H_PAX_KO---_NWKO-_3	Sample	GS500LIZ_3730	Han131124	FALSE	Pass	Pass				Y, 4	H_PAX_KO---_NWKO-_3.fsa	196.658	50	171	14	3028	3024	196.315	3034	197.173	4	0.3736
Analyzed	H_PAX_KO---_NWKO-_3	Sample	GS500LIZ_3730	Han131124	FALSE	Pass	Pass				Y, 5	H_PAX_KO---_NWKO-_3.fsa	280.284	51	195	16	4021	4016	279.865	4025	280.618	6	0.5058
Analyzed	H_PAX_KO---_NWKO-_3	Sample	GS500LIZ_3730	Han131124	FALSE	Pass	Pass				Y, 6	H_PAX_KO---_NWKO-_3.fsa	306.394	52	311	26	4331	4327	306.049	4337	306.911	9	0.7856
Analyzed	H_PAX_KO---_NWKO-_3	Sample	GS500LIZ_3730	Han131124	FALSE	Pass	Pass				Y, 7	H_PAX_KO---_NWKO-_3.fsa	354.322	61	349	27	4896	4885	353.441	4900	354.642	8	0.69
Analyzed	H_PAX_KO---_NWKO-_3	Sample	GS500LIZ_3730	Han131124	FALSE	Pass	Pass				Y, 8	H_PAX_KO---_NWKO-_3.fsa	355.042	54	254	20	4905	4900	354.642	4911	355.523	3	0.2713
Analyzed	H_PAX_KO---_NWKO-_3	Sample	GS500LIZ_3730	Han131124	FALSE	Pass	Pass				Y, 9	H_PAX_KO---_NWKO-_3.fsa	437.187	56	243	21	5891	5886	436.749	5897	437.712	6	0.588
Analyzed	H_PAX_KO---_NWKO-_3	Sample	GS500LIZ_3730	Han131124	FALSE	Pass	Pass				Y, 10	H_PAX_KO---_NWKO-_3.fsa	440.429	53	254	22	5928	5920	439.728	5934	440.955	4	0.4361
Analyzed	H_PAX_KO---_NWKO-_3	Sample	GS500LIZ_3730	Han131124	FALSE	Pass	Pass				Y, 11	H_PAX_KO---_NWKO-_3.fsa	484.551	61	243	21	6456	6452	484.199	6466	485.436	4	0.3536
Analyzed	H_PAX_KO---_NWKO-_3	Sample	GS500LIZ_3730	Han131124	FALSE	Pass	Pass				Y, 12	H_PAX_KO---_NWKO-_3.fsa	496.51	53	225	23	6581	6574	495.781	6587	497.137	4	0.4315
Analyzed	H_PAX_KO---_NWKO-_3	Sample	GS500LIZ_3730	Han131124	FALSE	Pass	Pass				Y, 13	H_PAX_KO---_NWKO-_3.fsa	535.979	50	227	23	6963	6957	535.361	6969	536.598	2	0.2381
Analyzed	H_PAX_KO---_NWKO-_3	Sample	GS500LIZ_3730	Han131124	FALSE	Pass	Pass				Y, 14	H_PAX_KO---_NWKO-_3.fsa	543.505	50	184	18	7036	7030	542.887	7042	544.124	6	0.6585
Analyzed	H_PAX_KO---_NWKO-_3	Sample	GS500LIZ_3730	Han131124	FALSE	Pass	Pass				Y, 15	H_PAX_KO---_NWKO-_3.fsa	572.577	54	214	22	7318	7307	571.443	7324	573.196	6	0.6615
Analyzed	H_PAX_KO---_NWKO-_3	Sample	GS500LIZ_3730	Han131124	FALSE	Pass	Pass				Y, 16	H_PAX_KO---_NWKO-_3.fsa	599.794	52	203	20	7582	7577	599.278	7588	600.412	5	0.5326
Analyzed	H_PAX_KO---_NWKO-_3	Sample	GS500LIZ_3730	Han131124	FALSE	Pass	Pass				R, 1	H_PAX_KO---_NWKO-_3.fsa	124.448	50	344	31	2229	2223	123.906	2241	125.535	2	0.2429
Analyzed	H_PAX_KO---_NWKO-_3	Sample	GS500LIZ_3730	Han131124	FALSE	Pass	Pass				R, 2	H_PAX_KO---_NWKO-_3.fsa	236.306	57	304	25	3497	3490	235.717	3506	237.064	9	0.7725
Analyzed	H_PAX_KO---_NWKO-_3	Sample	GS500LIZ_3730	Han131124	FALSE	Pass	Pass				R, 3	H_PAX_KO---_NWKO-_3.fsa	335.681	52	316	26	4673	4664	334.915	4684	336.616	2	0.1781
Analyzed	H_PAX_KO---_NWKO-_3	Sample	GS500LIZ_3730	Han131124	FALSE	Pass	Pass				R, 4	H_PAX_KO---_NWKO-_3.fsa	354.882	53	217	17	4903	4896	354.322	4908	355.283	5	0.4418
Analyzed	H_PAX_KO---_NWKO-_3	Sample	GS500LIZ_3730	Han131124	FALSE	Pass	Pass				R, 5	H_PAX_KO---_NWKO-_3.fsa	375.335	52	199	15	5158	5151	374.772	5160	375.495	2	0.1751
Analyzed	H_PAX_KO---_NWKO-_3	Sample	GS500LIZ_3730	Han131124	FALSE	Pass	Pass				R, 6	H_PAX_KO---_NWKO-_3.fsa	442.972	53	243	21	5957	5951	442.446	5962	443.411	2	0.2605
Analyzed	H_PAX_KO---_NWKO-_3	Sample	GS500LIZ_3730	Han131124	FALSE	Pass	Pass				R, 7	H_PAX_KO---_NWKO-_3.fsa	468.906	171	1497	124	6273	6263	468.078	6289	470.235	9	0.7533
Analyzed	H_PAX_KO---_NWKO-_3	Sample	GS500LIZ_3730	Han131124	FALSE	Pass	Pass				R, 8	H_PAX_KO---_NWKO-_3.fsa	475.71	89	706	60	6354	6347	475.115	6364	476.563	9	0.82
Analyzed	H_PAX_KO---_NWKO-_3	Sample	GS500LIZ_3730	Han131124	FALSE	Pass	Pass				R, 9	H_PAX_KO---_NWKO-_3.fsa	492.706	55	273	27	6544	6537	491.999	6549	493.213	2	0.2648
Analyzed	H_PAX_KO---_NWKO-_3	Sample	GS500LIZ_3730	Han131124	FALSE	Pass	Pass				R, 10	H_PAX_KO---_NWKO-_3.fsa	568.66	51	349	35	7280	7270	567.629	7289	569.588	9	0.9506
Analyzed	H_PAX_KO---_NWKO-_3	Sample	GS500LIZ_3730	Han131124	FALSE	Pass	Pass				O, 1	H_PAX_KO---_NWKO-_3.fsa	5.6655	105	862	77	920	910	4.7662	929	6.4748	7	0.6887
Analyzed	H_PAX_KO---_NWKO-_3	Sample	GS500LIZ_3730	Han131124	FALSE	Pass	Pass				O, 2	H_PAX_KO---_NWKO-_3.fsa	7.2842	103	643	57	938	929	6.4748	947	8.0935	6	0.5757
Analyzed	H_PAX_KO---_NWKO-_3	Sample	GS500LIZ_3730	Han131124	FALSE	Pass	Pass				O, 3	H_PAX_KO---_NWKO-_3.fsa	10.4317	417	3681	331	973	955	8.8129	982	11.241	8	0.7966
Analyzed	H_PAX_KO---_NWKO-_3	Sample	GS500LIZ_3730	Han131124	FALSE	Pass	Pass				O, 4	H_PAX_KO---_NWKO-_3.fsa	13.5791	90	351	31	1008	1001	12.9496	1014	14.1187	4	0.3928
Analyzed	H_PAX_KO---_NWKO-_3	Sample	GS500LIZ_3730	Han131124	FALSE	Pass	Pass				O, 5	H_PAX_KO---_NWKO-_3.fsa	15.018	993	7089	637	1024	1014	14.1187	1035	16.0072	6	0.5886
Analyzed	H_PAX_KO---_NWKO-_3	Sample	GS500LIZ_3730	Han131124	FALSE	Pass	Pass				O, 6	H_PAX_KO---_NWKO-_3.fsa	16.9964	3026	22798	2050	1046	1035	16.0072	1056	17.8957	7	0.6421
Analyzed	H_PAX_KO---_NWKO-_3	Sample	GS500LIZ_3730	Han131124	FALSE	Pass	Pass				O, 7	H_PAX_KO---_NWKO-_3.fsa	18.705	172	1314	118	1065	1056	17.8957	1075	19.6043	7	0.6749
Analyzed	H_PAX_KO---_NWKO-_3	Sample	GS500LIZ_3730	Han131124	FALSE	Pass	Pass				O, 8	H_PAX_KO---_NWKO-_3.fsa	23.5612	1742	19050	1713	1119	1110	22.7518	1131	24.6403	11	1.0239
Analyzed	H_PAX_KO---_NWKO-_3	Sample	GS500LIZ_3730	Han131124	FALSE	Pass	Pass				O, 9	H_PAX_KO---_NWKO-_3.fsa	26.0791	30594	344988	31024	1147	1131	24.6403	1160	27.2482	10	0.9157
Analyzed	H_PAX_KO---_NWKO-_3	Sample	GS500LIZ_3730	Han131124	FALSE	Pass	Pass				O, 10	H_PAX_KO---_NWKO-_3.fsa	27.8777	1465	12049	1083	1167	1160	27.2482	1175	28.5971	7	0.6831
Analyzed	H_PAX_KO---_NWKO-_3	Sample	GS500LIZ_3730	Han131124	FALSE	Pass	Pass				O, 11	H_PAX_KO---_NWKO-_3.fsa	31.0252	498	2816	253	1202	1193	30.2158	1209	31.6547	5	0.5369
Analyzed	H_PAX_KO---_NWKO-_3	Sample	GS500LIZ_3730	Han131124	FALSE	Pass	Pass				O, 12	H_PAX_KO---_NWKO-_3.fsa	33.8129	1457	22842	2054	1233	1209	31.6547	1248	35.1619	17	1.5615
Analyzed	H_PAX_KO---_NWKO-_3	Sample	GS500LIZ_3730	Han131124	FALSE	Pass	Pass				O, 13	H_PAX_KO---_NWKO-_3.fsa	37.5	1484	8802	791	1274	1264	36.6007	1282	38.2194	5	0.4964
Analyzed	H_PAX_KO---_NWKO-_3	Sample	GS500LIZ_3730	Han131124	FALSE	Pass	Pass				O, 14	H_PAX_KO---_NWKO-_3.fsa	50	1652	11341	1006	1413	1404	49.1906	1422	50.7876	6	0.5555
Analyzed	H_PAX_KO---_NWKO-_3	Sample	GS500LIZ_3730	Han131124	FALSE	Pass	Pass				O, 15	H_PAX_KO---_NWKO-_3.fsa	75	1914	11862	1110	1691	1682	74.1683	1700	75.8534	5	0.5098
Analyzed	H_PAX_KO---_NWKO-_3	Sample	GS500LIZ_3730	Han131124	FALSE	Pass	Pass				O, 16	H_PAX_KO---_NWKO-_3.fsa	100	2038	11799	1081	1954	1945	99.1419	1962	100.7	5	0.4781
Analyzed	H_PAX_KO---_NWKO-_3	Sample	GS500LIZ_3730	Han131124	FALSE	Pass	Pass				O, 17	H_PAX_KO---_NWKO-_3.fsa	139	2245	13818	1344	2388	2379	138.167	2396	139.821	5	0.5465
Analyzed	H_PAX_KO---_NWKO-_3	Sample	GS500LIZ_3730	Han131124	FALSE	Pass	Pass				O, 18	H_PAX_KO---_NWKO-_3.fsa	150	2326	14211	1365	2497	2488	149.105	2506	150.834	5	0.5292
Analyzed	H_PAX_KO---_NWKO-_3	Sample	GS500LIZ_3730	Han131124	FALSE	Pass	Pass				O, 19	H_PAX_KO---_NWKO-_3.fsa	160	2351	14712	1296	2608	2598	159.124	2616	160.71	5	0.4954
Analyzed	H_PAX_KO---_NWKO-_3	Sample	GS500LIZ_3730	Han131124	FALSE	Pass	Pass				O, 20	H_PAX_KO---_NWKO-_3.fsa	198.973	56	323	27	3055	3048	198.373	3058	199.23	4	0.3887
Analyzed	H_PAX_KO---_NWKO-_3	Sample	GS500LIZ_3730	Han131124	FALSE	Pass	Pass				O, 21	H_PAX_KO---_NWKO-_3.fsa	200	2499	17237	1465	3067	3058	199.23	3083	201.355	6	0.526
Analyzed	H_PAX_KO---_NWKO-_3	Sample	GS500LIZ_3730	Han131124	FALSE	Pass	Pass				O, 22	H_PAX_KO---_NWKO-_3.fsa	247.159	2649	17928	1506	3626	3616	246.319	3645	248.756	6	0.5063
Analyzed	H_PAX_KO---_NWKO-_3	Sample	GS500LIZ_3730	Han131124	FALSE	Pass	Pass				O, 23	H_PAX_KO---_NWKO-_3.fsa	300	2545	18686	1589	4257	4246	299.082	4269	301.038	6	0.5646
Analyzed	H_PAX_KO---_NWKO-_3	Sample	GS500LIZ_3730	Han131124	FALSE	Pass	Pass				O, 24	H_PAX_KO---_NWKO-_3.fsa	338.57	56	250	21	4707	4701	338.06	4709	338.739	3	0.2547
Analyzed	H_PAX_KO---_NWKO-_3	Sample	GS500LIZ_3730	Han131124	FALSE	Pass	Pass				O, 25	H_PAX_KO---_NWKO-_3.fsa	339.673	2455	19634	1665	4720	4709	338.739	4740	341.369	7	0.6344
Analyzed	H_PAX_KO---_NWKO-_3	Sample	GS500LIZ_3730	Han131124	FALSE	Pass	Pass				O, 26	H_PAX_KO---_NWKO-_3.fsa	350	2481	18878	1554	4842	4830	348.986	4853	350.88	6	0.5516
Analyzed	H_PAX_KO---_NWKO-_3	Sample	GS500LIZ_3730	Han131124	FALSE	Pass	Pass				O, 27	H_PAX_KO---_NWKO-_3.fsa	355.042	50	570	45	4905	4884	353.361	4915	355.843	11	0.9159
Analyzed	H_PAX_KO---_NWKO-_3	Sample	GS500LIZ_3730	Han131124	FALSE	Pass	Pass				O, 28	H_PAX_KO---_NWKO-_3.fsa	400	2547	21477	1801	5464	5442	398.221	5488	402.08	7	0.6193
Analyzed	H_PAX_KO---_NWKO-_3	Sample	GS500LIZ_3730	Han131124	FALSE	Pass	Pass				O, 29	H_PAX_KO---_NWKO-_3.fsa	450	2622	23595	1952	6037	6016	448.154	6059	451.711	8	0.6906
Analyzed	H_PAX_KO---_NWKO-_3	Sample	GS500LIZ_3730	Han131124	FALSE	Pass	Pass				O, 30	H_PAX_KO---_NWKO-_3.fsa	490	2772	25754	2439	6517	6495	488.02	6537	491.999	8	0.7898
Analyzed	H_PAX_KO---_NWKO-_3	Sample	GS500LIZ_3730	Han131124	FALSE	Pass	Pass				O, 31	H_PAX_KO---_NWKO-_3.fsa	500	2739	25555	2679	6614	6587	497.137	6632	501.856	8	0.8733
Analyzed	H_PAX_KO---_NWKO-_4	Sample	GS500LIZ_3730	Han131124	FALSE	Pass	Pass				B, 1	H_PAX_KO---_NWKO-_4.fsa	92.1632	157	1028	98	1863	1861	91.9722	1866	92.4496	3	0.3001
Analyzed	H_PAX_KO---_NWKO-_4	Sample	GS500LIZ_3730	Han131124	FALSE	Pass	Pass				B, 2	H_PAX_KO---_NWKO-_4.fsa	454.501	220	1801	143	6064	6056	453.865	6073	455.218	7	0.6166
Analyzed	H_PAX_KO---_NWKO-_4	Sample	GS500LIZ_3730	Han131124	FALSE	Pass	Pass				B, 3	H_PAX_KO---_NWKO-_4.fsa	468.012	1314	9367	779	6230	6219	467.096	6232	468.178	4	0.3415
Analyzed	H_PAX_KO---_NWKO-_4	Sample	GS500LIZ_3730	Han131124	FALSE	Pass	Pass				B, 4	H_PAX_KO---_NWKO-_4.fsa	469.014	5186	51093	4277	6242	6232	468.178	6256	470.188	9	0.7551
Analyzed	H_PAX_KO---_NWKO-_4	Sample	GS500LIZ_3730	Han131124	FALSE	Pass	Pass				B, 5	H_PAX_KO---_NWKO-_4.fsa	475.706	2129	18601	1596	6321	6311	474.849	6334	476.823	7	0.6816
Analyzed	H_PAX_KO---_NWKO-_4	Sample	GS500LIZ_3730	Han131124	FALSE	Pass	Pass				Y, 1	H_PAX_KO---_NWKO-_4.fsa	113.131	52	188	16	2093	2086	112.505	2098	113.578	9	0.8788
Analyzed	H_PAX_KO---_NWKO-_4	Sample	GS500LIZ_3730	Han131124	FALSE	Pass	Pass				Y, 2	H_PAX_KO---_NWKO-_4.fsa	116.358	57	268	24	2129	2123	115.819	2135	116.897	4	0.4085
Analyzed	H_PAX_KO---_NWKO-_4	Sample	GS500LIZ_3730	Han131124	FALSE	Pass	Pass				Y, 3	H_PAX_KO---_NWKO-_4.fsa	134.187	52	198	18	2325	2320	133.727	2331	134.741	3	0.3396
Analyzed	H_PAX_KO---_NWKO-_4	Sample	GS500LIZ_3730	Han131124	FALSE	Pass	Pass				Y, 4	H_PAX_KO---_NWKO-_4.fsa	146.598	50	242	24	2452	2445	145.895	2457	147.1	2	0.2167
Analyzed	H_PAX_KO---_NWKO-_4	Sample	GS500LIZ_3730	Han131124	FALSE	Pass	Pass				Y, 5	H_PAX_KO---_NWKO-_4.fsa	161.252	51	290	25	2609	2595	160	2611	161.431	10	0.9242
Analyzed	H_PAX_KO---_NWKO-_4	Sample	GS500LIZ_3730	Han131124	FALSE	Pass	Pass				Y, 6	H_PAX_KO---_NWKO-_4.fsa	162.056	61	251	22	2618	2611	161.431	2620	162.235	3	0.3436
Analyzed	H_PAX_KO---_NWKO-_4	Sample	GS500LIZ_3730	Han131124	FALSE	Pass	Pass				Y, 7	H_PAX_KO---_NWKO-_4.fsa	163.216	51	216	19	2631	2628	162.949	2637	163.751	2	0.2229
Analyzed	H_PAX_KO---_NWKO-_4	Sample	GS500LIZ_3730	Han131124	FALSE	Pass	Pass				Y, 8	H_PAX_KO---_NWKO-_4.fsa	164.285	61	178	15	2643	2637	163.751	2649	164.82	2	0.2456
Analyzed	H_PAX_KO---_NWKO-_4	Sample	GS500LIZ_3730	Han131124	FALSE	Pass	Pass				Y, 9	H_PAX_KO---_NWKO-_4.fsa	229.428	54	315	26	3400	3394	228.92	3408	230.105	5	0.4449
Analyzed	H_PAX_KO---_NWKO-_4	Sample	GS500LIZ_3730	Han131124	FALSE	Pass	Pass				Y, 10	H_PAX_KO---_NWKO-_4.fsa	231.714	52	461	39	3427	3420	231.121	3437	232.56	9	0.797
Analyzed	H_PAX_KO---_NWKO-_4	Sample	GS500LIZ_3730	Han131124	FALSE	Pass	Pass				Y, 11	H_PAX_KO---_NWKO-_4.fsa	262.634	53	231	19	3793	3788	262.212	3799	263.14	3	0.3225
Analyzed	H_PAX_KO---_NWKO-_4	Sample	GS500LIZ_3730	Han131124	FALSE	Pass	Pass				Y, 12	H_PAX_KO---_NWKO-_4.fsa	296.304	52	212	17	4193	4186	295.716	4198	296.724	2	0.2087
Analyzed	H_PAX_KO---_NWKO-_4	Sample	GS500LIZ_3730	Han131124	FALSE	Pass	Pass				Y, 13	H_PAX_KO---_NWKO-_4.fsa	354.666	60	232	18	4876	4870	354.183	4882	355.149	8	0.6841
Analyzed	H_PAX_KO---_NWKO-_4	Sample	GS500LIZ_3730	Han131124	FALSE	Pass	Pass				Y, 14	H_PAX_KO---_NWKO-_4.fsa	357.645	52	220	17	4913	4909	357.323	4919	358.128	3	0.2802
Analyzed	H_PAX_KO---_NWKO-_4	Sample	GS500LIZ_3730	Han131124	FALSE	Pass	Pass				Y, 15	H_PAX_KO---_NWKO-_4.fsa	468.512	57	180	15	6236	6229	467.928	6242	469.014	4	0.3473
Analyzed	H_PAX_KO---_NWKO-_4	Sample	GS500LIZ_3730	Han131124	FALSE	Pass	Pass				Y, 16	H_PAX_KO---_NWKO-_4.fsa	514.948	50	270	27	6725	6719	514.33	6733	515.773	5	0.5558
Analyzed	H_PAX_KO---_NWKO-_4	Sample	GS500LIZ_3730	Han131124	FALSE	Pass	Pass				Y, 17	H_PAX_KO---_NWKO-_4.fsa	545.773	59	328	33	7024	7017	545.052	7030	546.392	5	0.5643
Analyzed	H_PAX_KO---_NWKO-_4	Sample	GS500LIZ_3730	Han131124	FALSE	Pass	Pass				Y, 18	H_PAX_KO---_NWKO-_4.fsa	547.01	52	346	35	7036	7030	546.392	7049	548.351	3	0.3283
Analyzed	H_PAX_KO---_NWKO-_4	Sample	GS500LIZ_3730	Han131124	FALSE	Pass	Pass				Y, 19	H_PAX_KO---_NWKO-_4.fsa	556.701	54	184	18	7130	7124	556.082	7135	557.216	4	0.4481
Analyzed	H_PAX_KO---_NWKO-_4	Sample	GS500LIZ_3730	Han131124	FALSE	Pass	Pass				Y, 20	H_PAX_KO---_NWKO-_4.fsa	573.608	52	268	27	7294	7289	573.093	7300	574.227	5	0.5851
Analyzed	H_PAX_KO---_NWKO-_4	Sample	GS500LIZ_3730	Han131124	FALSE	Pass	Pass				Y, 21	H_PAX_KO---_NWKO-_4.fsa	584.33	51	163	16	7398	7391	583.608	7401	584.639	6	0.6948
Analyzed	H_PAX_KO---_NWKO-_4	Sample	GS500LIZ_3730	Han131124	FALSE	Pass	Pass				Y, 22	H_PAX_KO---_NWKO-_4.fsa	586.392	60	458	47	7418	7410	585.567	7430	587.629	2	0.2677
Analyzed	H_PAX_KO---_NWKO-_4	Sample	GS500LIZ_3730	Han131124	FALSE	Pass	Pass				R, 1	H_PAX_KO---_NWKO-_4.fsa	81.9552	53	220	20	1756	1749	81.288	1760	82.3365	5	0.5226
Analyzed	H_PAX_KO---_NWKO-_4	Sample	GS500LIZ_3730	Han131124	FALSE	Pass	Pass				R, 2	H_PAX_KO---_NWKO-_4.fsa	115.55	51	196	17	2120	2114	115.012	2122	115.729	3	0.3067
Analyzed	H_PAX_KO---_NWKO-_4	Sample	GS500LIZ_3730	Han131124	FALSE	Pass	Pass				R, 3	H_PAX_KO---_NWKO-_4.fsa	169.964	52	286	25	2707	2697	169.08	2713	170.495	7	0.6745
Analyzed	H_PAX_KO---_NWKO-_4	Sample	GS500LIZ_3730	Han131124	FALSE	Pass	Pass				R, 4	H_PAX_KO---_NWKO-_4.fsa	184.426	53	383	33	2872	2863	183.643	2882	185.294	7	0.6626
Analyzed	H_PAX_KO---_NWKO-_4	Sample	GS500LIZ_3730	Han131124	FALSE	Pass	Pass				R, 5	H_PAX_KO---_NWKO-_4.fsa	200	56	323	27	3053	3045	199.318	3058	200.425	2	0.2383
Analyzed	H_PAX_KO---_NWKO-_4	Sample	GS500LIZ_3730	Han131124	FALSE	Pass	Pass				R, 6	H_PAX_KO---_NWKO-_4.fsa	214.43	54	369	31	3223	3211	213.413	3229	214.939	5	0.4874
Analyzed	H_PAX_KO---_NWKO-_4	Sample	GS500LIZ_3730	Han131124	FALSE	Pass	Pass				R, 7	H_PAX_KO---_NWKO-_4.fsa	223.924	54	216	18	3335	3329	223.415	3341	224.432	2	0.1902
Analyzed	H_PAX_KO---_NWKO-_4	Sample	GS500LIZ_3730	Han131124	FALSE	Pass	Pass				R, 8	H_PAX_KO---_NWKO-_4.fsa	253.268	51	199	16	3682	3676	252.761	3688	253.774	3	0.2533
Analyzed	H_PAX_KO---_NWKO-_4	Sample	GS500LIZ_3730	Han131124	FALSE	Pass	Pass				R, 9	H_PAX_KO---_NWKO-_4.fsa	326.145	53	165	14	4539	4532	325.543	4544	326.575	6	0.5764
Analyzed	H_PAX_KO---_NWKO-_4	Sample	GS500LIZ_3730	Han131124	FALSE	Pass	Pass				R, 10	H_PAX_KO---_NWKO-_4.fsa	340.201	55	377	32	4703	4691	339.176	4710	340.799	3	0.3077
Analyzed	H_PAX_KO---_NWKO-_4	Sample	GS500LIZ_3730	Han131124	FALSE	Pass	Pass				R, 11	H_PAX_KO---_NWKO-_4.fsa	349.745	51	257	21	4815	4808	349.15	4821	350.241	11	0.9423
Analyzed	H_PAX_KO---_NWKO-_4	Sample	GS500LIZ_3730	Han131124	FALSE	Pass	Pass				R, 12	H_PAX_KO---_NWKO-_4.fsa	400.087	55	435	36	5438	5428	399.269	5450	401.132	6	0.5101
Analyzed	H_PAX_KO---_NWKO-_4	Sample	GS500LIZ_3730	Han131124	FALSE	Pass	Pass				R, 13	H_PAX_KO---_NWKO-_4.fsa	415.701	58	294	25	5617	5608	414.914	5622	416.138	2	0.2139
Analyzed	H_PAX_KO---_NWKO-_4	Sample	GS500LIZ_3730	Han131124	FALSE	Pass	Pass				R, 14	H_PAX_KO---_NWKO-_4.fsa	468.846	176	1637	136	6240	6233	468.262	6252	469.852	9	0.7667
Analyzed	H_PAX_KO---_NWKO-_4	Sample	GS500LIZ_3730	Han131124	FALSE	Pass	Pass				R, 15	H_PAX_KO---_NWKO-_4.fsa	475.534	91	916	78	6319	6304	474.251	6335	476.909	9	0.799
Analyzed	H_PAX_KO---_NWKO-_4	Sample	GS500LIZ_3730	Han131124	FALSE	Pass	Pass				R, 16	H_PAX_KO---_NWKO-_4.fsa	499.572	58	397	41	6576	6570	498.934	6587	500.722	3	0.3788
Analyzed	H_PAX_KO---_NWKO-_4	Sample	GS500LIZ_3730	Han131124	FALSE	Pass	Pass				R, 17	H_PAX_KO---_NWKO-_4.fsa	534.639	61	180	18	6916	6906	533.608	6922	535.258	2	0.2457
Analyzed	H_PAX_KO---_NWKO-_4	Sample	GS500LIZ_3730	Han131124	FALSE	Pass	Pass				R, 18	H_PAX_KO---_NWKO-_4.fsa	583.608	56	353	36	7391	7385	582.99	7403	584.845	7	0.7975
Analyzed	H_PAX_KO---_NWKO-_4	Sample	GS500LIZ_3730	Han131124	FALSE	Pass	Pass				R, 19	H_PAX_KO---_NWKO-_4.fsa	585.979	62	271	27	7414	7403	584.845	7419	586.495	4	0.4124
Analyzed	H_PAX_KO---_NWKO-_4	Sample	GS500LIZ_3730	Han131124	FALSE	Pass	Pass				R, 20	H_PAX_KO---_NWKO-_4.fsa	587.423	67	295	30	7428	7419	586.495	7434	588.041	3	0.3378
Analyzed	H_PAX_KO---_NWKO-_4	Sample	GS500LIZ_3730	Han131124	FALSE	Pass	Pass				R, 21	H_PAX_KO---_NWKO-_4.fsa	598.144	51	244	25	7532	7526	597.526	7538	598.763	3	0.361
Analyzed	H_PAX_KO---_NWKO-_4	Sample	GS500LIZ_3730	Han131124	FALSE	Pass	Pass				O, 1	H_PAX_KO---_NWKO-_4.fsa	5.2536	118	1014	91	913	904	4.4384	924	6.25	7	0.6362
Analyzed	H_PAX_KO---_NWKO-_4	Sample	GS500LIZ_3730	Han131124	FALSE	Pass	Pass				O, 2	H_PAX_KO---_NWKO-_4.fsa	6.9746	104	698	63	932	924	6.25	943	7.971	7	0.6349
Analyzed	H_PAX_KO---_NWKO-_4	Sample	GS500LIZ_3730	Han131124	FALSE	Pass	Pass				O, 3	H_PAX_KO---_NWKO-_4.fsa	10.1449	460	3869	350	967	949	8.5145	976	10.9601	7	0.7199
Analyzed	H_PAX_KO---_NWKO-_4	Sample	GS500LIZ_3730	Han131124	FALSE	Pass	Pass				O, 4	H_PAX_KO---_NWKO-_4.fsa	13.4964	66	279	25	1004	995	12.6812	1009	13.9493	4	0.4025
Analyzed	H_PAX_KO---_NWKO-_4	Sample	GS500LIZ_3730	Han131124	FALSE	Pass	Pass				O, 5	H_PAX_KO---_NWKO-_4.fsa	14.7645	1063	7163	648	1018	1009	13.9493	1029	15.7609	6	0.5662
Analyzed	H_PAX_KO---_NWKO-_4	Sample	GS500LIZ_3730	Han131124	FALSE	Pass	Pass				O, 6	H_PAX_KO---_NWKO-_4.fsa	16.7572	3224	23161	2097	1040	1029	15.7609	1050	17.663	6	0.6041
Analyzed	H_PAX_KO---_NWKO-_4	Sample	GS500LIZ_3730	Han131124	FALSE	Pass	Pass				O, 7	H_PAX_KO---_NWKO-_4.fsa	18.5688	207	1344	121	1060	1050	17.663	1067	19.2029	7	0.638
Analyzed	H_PAX_KO---_NWKO-_4	Sample	GS500LIZ_3730	Han131124	FALSE	Pass	Pass				O, 8	H_PAX_KO---_NWKO-_4.fsa	23.3696	1682	18291	1656	1113	1104	22.5543	1126	24.5471	11	1.0396
Analyzed	H_PAX_KO---_NWKO-_4	Sample	GS500LIZ_3730	Han131124	FALSE	Pass	Pass				O, 9	H_PAX_KO---_NWKO-_4.fsa	25.9058	30545	348282	31547	1141	1126	24.5471	1154	27.0833	10	0.9322
Analyzed	H_PAX_KO---_NWKO-_4	Sample	GS500LIZ_3730	Han131124	FALSE	Pass	Pass				O, 10	H_PAX_KO---_NWKO-_4.fsa	27.6268	1591	13712	1242	1160	1154	27.0833	1169	28.442	9	0.8924
Analyzed	H_PAX_KO---_NWKO-_4	Sample	GS500LIZ_3730	Han131124	FALSE	Pass	Pass				O, 11	H_PAX_KO---_NWKO-_4.fsa	28.8043	209	747	67	1173	1169	28.442	1180	29.4384	3	0.3491
Analyzed	H_PAX_KO---_NWKO-_4	Sample	GS500LIZ_3730	Han131124	FALSE	Pass	Pass				O, 12	H_PAX_KO---_NWKO-_4.fsa	30.7971	500	4234	383	1195	1186	29.9819	1209	32.0652	7	0.6793
Analyzed	H_PAX_KO---_NWKO-_4	Sample	GS500LIZ_3730	Han131124	FALSE	Pass	Pass				O, 13	H_PAX_KO---_NWKO-_4.fsa	33.6051	1988	20384	1846	1226	1209	32.0652	1241	34.9638	9	0.8763
Analyzed	H_PAX_KO---_NWKO-_4	Sample	GS500LIZ_3730	Han131124	FALSE	Pass	Pass				O, 14	H_PAX_KO---_NWKO-_4.fsa	37.3188	1507	8936	809	1267	1258	36.5036	1275	38.0435	5	0.5307
Analyzed	H_PAX_KO---_NWKO-_4	Sample	GS500LIZ_3730	Han131124	FALSE	Pass	Pass				O, 15	H_PAX_KO---_NWKO-_4.fsa	50	1795	11343	1015	1407	1397	49.0942	1415	50.7063	5	0.51
Analyzed	H_PAX_KO---_NWKO-_4	Sample	GS500LIZ_3730	Han131124	FALSE	Pass	Pass				O, 16	H_PAX_KO---_NWKO-_4.fsa	75	2022	12149	1142	1683	1674	74.1637	1691	75.7619	5	0.5
Analyzed	H_PAX_KO---_NWKO-_4	Sample	GS500LIZ_3730	Han131124	FALSE	Pass	Pass				O, 17	H_PAX_KO---_NWKO-_4.fsa	100	2068	12593	1159	1945	1936	99.1392	1953	100.705	5	0.5074
Analyzed	H_PAX_KO---_NWKO-_4	Sample	GS500LIZ_3730	Han131124	FALSE	Pass	Pass				O, 18	H_PAX_KO---_NWKO-_4.fsa	139	2395	14296	1390	2377	2368	138.164	2385	139.817	5	0.5294
Analyzed	H_PAX_KO---_NWKO-_4	Sample	GS500LIZ_3730	Han131124	FALSE	Pass	Pass				O, 19	H_PAX_KO---_NWKO-_4.fsa	150	2435	14503	1409	2486	2477	149.102	2494	150.753	5	0.5183
Analyzed	H_PAX_KO---_NWKO-_4	Sample	GS500LIZ_3730	Han131124	FALSE	Pass	Pass				O, 20	H_PAX_KO---_NWKO-_4.fsa	160	2451	15018	1343	2595	2587	159.285	2604	160.805	5	0.5072
Analyzed	H_PAX_KO---_NWKO-_4	Sample	GS500LIZ_3730	Han131124	FALSE	Pass	Pass				O, 21	H_PAX_KO---_NWKO-_4.fsa	199.062	64	376	32	3042	3033	198.294	3044	199.233	4	0.3414
Analyzed	H_PAX_KO---_NWKO-_4	Sample	GS500LIZ_3730	Han131124	FALSE	Pass	Pass				O, 22	H_PAX_KO---_NWKO-_4.fsa	200	2699	17303	1472	3053	3044	199.233	3063	200.85	5	0.4972
Analyzed	H_PAX_KO---_NWKO-_4	Sample	GS500LIZ_3730	Han131124	FALSE	Pass	Pass				O, 23	H_PAX_KO---_NWKO-_4.fsa	201.019	52	273	23	3065	3063	200.85	3078	202.124	2	0.1699
Analyzed	H_PAX_KO---_NWKO-_4	Sample	GS500LIZ_3730	Han131124	FALSE	Pass	Pass				O, 24	H_PAX_KO---_NWKO-_4.fsa	246.173	50	271	22	3598	3589	245.413	3600	246.343	5	0.4324
Analyzed	H_PAX_KO---_NWKO-_4	Sample	GS500LIZ_3730	Han131124	FALSE	Pass	Pass				O, 25	H_PAX_KO---_NWKO-_4.fsa	247.103	2727	19057	1609	3609	3600	246.343	3620	248.032	6	0.5362
Analyzed	H_PAX_KO---_NWKO-_4	Sample	GS500LIZ_3730	Han131124	FALSE	Pass	Pass				O, 26	H_PAX_KO---_NWKO-_4.fsa	300	2711	19803	1695	4237	4227	299.16	4248	300.959	6	0.5801
Analyzed	H_PAX_KO---_NWKO-_4	Sample	GS500LIZ_3730	Han131124	FALSE	Pass	Pass				O, 27	H_PAX_KO---_NWKO-_4.fsa	338.578	61	250	21	4684	4674	337.723	4686	338.749	2	0.171
Analyzed	H_PAX_KO---_NWKO-_4	Sample	GS500LIZ_3730	Han131124	FALSE	Pass	Pass				O, 28	H_PAX_KO---_NWKO-_4.fsa	339.774	2575	20227	1728	4698	4686	338.749	4709	340.714	7	0.6061
Analyzed	H_PAX_KO---_NWKO-_4	Sample	GS500LIZ_3730	Han131124	FALSE	Pass	Pass				O, 29	H_PAX_KO---_NWKO-_4.fsa	350	2595	20211	1672	4818	4807	349.065	4829	350.885	7	0.5954
Analyzed	H_PAX_KO---_NWKO-_4	Sample	GS500LIZ_3730	Han131124	FALSE	Pass	Pass				O, 30	H_PAX_KO---_NWKO-_4.fsa	400	2657	22345	1875	5437	5414	398.132	5457	401.741	7	0.6394
Analyzed	H_PAX_KO---_NWKO-_4	Sample	GS500LIZ_3730	Han131124	FALSE	Pass	Pass				O, 31	H_PAX_KO---_NWKO-_4.fsa	450	2792	23521	1982	6007	5985	448.054	6023	451.257	7	0.6551
Analyzed	H_PAX_KO---_NWKO-_4	Sample	GS500LIZ_3730	Han131124	FALSE	Pass	Pass				O, 32	H_PAX_KO---_NWKO-_4.fsa	490	2835	27640	2633	6483	6463	488.19	6503	492.001	8	0.8499
Analyzed	H_PAX_KO---_NWKO-_4	Sample	GS500LIZ_3730	Han131124	FALSE	Pass	Pass				O, 33	H_PAX_KO---_NWKO-_4.fsa	500	2853	28762	3013	6580	6557	497.56	6598	501.856	9	0.9722
Analyzed	H_PAX_KO---_NWKO-_5	Sample	GS500LIZ_3730	Han131124	FALSE	Pass	Pass				B, 1	H_PAX_KO---_NWKO-_5.fsa	92.4521	166	1899	181	1856	1852	92.0701	1868	93.5979	4	0.4427
Analyzed	H_PAX_KO---_NWKO-_5	Sample	GS500LIZ_3730	Han131124	FALSE	Pass	Pass				B, 2	H_PAX_KO---_NWKO-_5.fsa	176.771	109	623	54	2773	2766	176.156	2778	177.21	5	0.4884
Analyzed	H_PAX_KO---_NWKO-_5	Sample	GS500LIZ_3730	Han131124	FALSE	Pass	Pass				B, 3	H_PAX_KO---_NWKO-_5.fsa	454.535	212	1665	133	6042	6033	453.815	6051	455.257	7	0.5973
Analyzed	H_PAX_KO---_NWKO-_5	Sample	GS500LIZ_3730	Han131124	FALSE	Pass	Pass				B, 4	H_PAX_KO---_NWKO-_5.fsa	467.223	154	727	60	6197	6193	466.889	6199	467.39	3	0.3298
Analyzed	H_PAX_KO---_NWKO-_5	Sample	GS500LIZ_3730	Han131124	FALSE	Pass	Pass				B, 5	H_PAX_KO---_NWKO-_5.fsa	468.061	1165	8313	697	6207	6199	467.39	6209	468.229	3	0.3175
Analyzed	H_PAX_KO---_NWKO-_5	Sample	GS500LIZ_3730	Han131124	FALSE	Pass	Pass				B, 6	H_PAX_KO---_NWKO-_5.fsa	468.986	5246	49702	4188	6218	6209	468.229	6233	470.252	8	0.6958
Analyzed	H_PAX_KO---_NWKO-_5	Sample	GS500LIZ_3730	Han131124	FALSE	Pass	Pass				B, 7	H_PAX_KO---_NWKO-_5.fsa	475.806	2402	22051	1903	6298	6279	474.17	6316	477.364	8	0.6999
Analyzed	H_PAX_KO---_NWKO-_5	Sample	GS500LIZ_3730	Han131124	FALSE	Pass	Pass				Y, 1	H_PAX_KO---_NWKO-_5.fsa	92.0701	57	256	24	1852	1840	90.9246	1857	92.5475	2	0.2709
Analyzed	H_PAX_KO---_NWKO-_5	Sample	GS500LIZ_3730	Han131124	FALSE	Pass	Pass				Y, 2	H_PAX_KO---_NWKO-_5.fsa	100.795	60	324	28	1944	1934	99.9044	1946	100.971	7	0.6305
Analyzed	H_PAX_KO---_NWKO-_5	Sample	GS500LIZ_3730	Han131124	FALSE	Pass	Pass				Y, 3	H_PAX_KO---_NWKO-_5.fsa	101.413	53	153	13	1951	1949	101.237	1956	101.855	2	0.2327
Analyzed	H_PAX_KO---_NWKO-_5	Sample	GS500LIZ_3730	Han131124	FALSE	Pass	Pass				Y, 4	H_PAX_KO---_NWKO-_5.fsa	127.834	53	324	29	2245	2238	127.193	2251	128.383	4	0.3917
Analyzed	H_PAX_KO---_NWKO-_5	Sample	GS500LIZ_3730	Han131124	FALSE	Pass	Pass				Y, 5	H_PAX_KO---_NWKO-_5.fsa	153.735	50	153	14	2515	2510	153.272	2521	154.288	3	0.3132
Analyzed	H_PAX_KO---_NWKO-_5	Sample	GS500LIZ_3730	Han131124	FALSE	Pass	Pass				Y, 6	H_PAX_KO---_NWKO-_5.fsa	161.343	50	285	25	2599	2588	160.358	2605	161.88	4	0.3878
Analyzed	H_PAX_KO---_NWKO-_5	Sample	GS500LIZ_3730	Han131124	FALSE	Pass	Pass				Y, 7	H_PAX_KO---_NWKO-_5.fsa	164.558	52	433	38	2635	2626	163.756	2641	165.093	6	0.6102
Analyzed	H_PAX_KO---_NWKO-_5	Sample	GS500LIZ_3730	Han131124	FALSE	Pass	Pass				Y, 8	H_PAX_KO---_NWKO-_5.fsa	216.778	54	213	18	3238	3231	216.183	3246	217.459	6	0.5815
Analyzed	H_PAX_KO---_NWKO-_5	Sample	GS500LIZ_3730	Han131124	FALSE	Pass	Pass				Y, 9	H_PAX_KO---_NWKO-_5.fsa	219.84	50	201	17	3274	3267	219.245	3276	220.011	5	0.4731
Analyzed	H_PAX_KO---_NWKO-_5	Sample	GS500LIZ_3730	Han131124	FALSE	Pass	Pass				Y, 10	H_PAX_KO---_NWKO-_5.fsa	225.027	58	150	12	3335	3328	224.432	3339	225.367	2	0.2067
Analyzed	H_PAX_KO---_NWKO-_5	Sample	GS500LIZ_3730	Han131124	FALSE	Pass	Pass				Y, 11	H_PAX_KO---_NWKO-_5.fsa	242.093	52	235	19	3536	3529	241.499	3542	242.602	2	0.1765
Analyzed	H_PAX_KO---_NWKO-_5	Sample	GS500LIZ_3730	Han131124	FALSE	Pass	Pass				Y, 12	H_PAX_KO---_NWKO-_5.fsa	266.57	52	229	19	3825	3820	266.147	3831	267.078	3	0.3156
Analyzed	H_PAX_KO---_NWKO-_5	Sample	GS500LIZ_3730	Han131124	FALSE	Pass	Pass				Y, 13	H_PAX_KO---_NWKO-_5.fsa	301.57	54	176	15	4239	4233	301.046	4242	301.831	3	0.2804
Analyzed	H_PAX_KO---_NWKO-_5	Sample	GS500LIZ_3730	Han131124	FALSE	Pass	Pass				Y, 14	H_PAX_KO---_NWKO-_5.fsa	336.922	53	241	20	4648	4642	336.408	4654	337.436	2	0.2211
Analyzed	H_PAX_KO---_NWKO-_5	Sample	GS500LIZ_3730	Han131124	FALSE	Pass	Pass				Y, 15	H_PAX_KO---_NWKO-_5.fsa	338.208	56	383	32	4663	4654	337.436	4669	338.722	8	0.7247
Analyzed	H_PAX_KO---_NWKO-_5	Sample	GS500LIZ_3730	Han131124	FALSE	Pass	Pass				Y, 16	H_PAX_KO---_NWKO-_5.fsa	471.693	52	398	33	6250	6234	470.336	6255	472.119	6	0.5803
Analyzed	H_PAX_KO---_NWKO-_5	Sample	GS500LIZ_3730	Han131124	FALSE	Pass	Pass				Y, 17	H_PAX_KO---_NWKO-_5.fsa	539.175	52	222	22	6935	6929	538.557	6941	539.794	2	0.2169
Analyzed	H_PAX_KO---_NWKO-_5	Sample	GS500LIZ_3730	Han131124	FALSE	Pass	Pass				Y, 18	H_PAX_KO---_NWKO-_5.fsa	547.01	57	256	26	7011	7005	546.392	7016	547.526	2	0.2718
Analyzed	H_PAX_KO---_NWKO-_5	Sample	GS500LIZ_3730	Han131124	FALSE	Pass	Pass				Y, 19	H_PAX_KO---_NWKO-_5.fsa	552.887	50	291	29	7068	7060	552.062	7073	553.402	4	0.5036
Analyzed	H_PAX_KO---_NWKO-_5	Sample	GS500LIZ_3730	Han131124	FALSE	Pass	Pass				Y, 20	H_PAX_KO---_NWKO-_5.fsa	595.567	54	239	24	7482	7475	594.845	7488	596.186	3	0.398
Analyzed	H_PAX_KO---_NWKO-_5	Sample	GS500LIZ_3730	Han131124	FALSE	Pass	Pass				Y, 21	H_PAX_KO---_NWKO-_5.fsa	598.557	58	208	21	7511	7505	597.938	7517	599.175	5	0.5751
Analyzed	H_PAX_KO---_NWKO-_5	Sample	GS500LIZ_3730	Han131124	FALSE	Pass	Pass				R, 1	H_PAX_KO---_NWKO-_5.fsa	75.9528	50	167	15	1683	1677	75.3811	1688	76.4292	3	0.3592
Analyzed	H_PAX_KO---_NWKO-_5	Sample	GS500LIZ_3730	Han131124	FALSE	Pass	Pass				R, 2	H_PAX_KO---_NWKO-_5.fsa	99.4264	57	196	18	1929	1923	98.8528	1932	99.7132	3	0.308
Analyzed	H_PAX_KO---_NWKO-_5	Sample	GS500LIZ_3730	Han131124	FALSE	Pass	Pass				R, 3	H_PAX_KO---_NWKO-_5.fsa	100	51	224	20	1935	1932	99.7132	1940	100.441	4	0.3667
Analyzed	H_PAX_KO---_NWKO-_5	Sample	GS500LIZ_3730	Han131124	FALSE	Pass	Pass				R, 4	H_PAX_KO---_NWKO-_5.fsa	111.014	58	194	17	2059	2053	110.478	2065	111.551	4	0.3674
Analyzed	H_PAX_KO---_NWKO-_5	Sample	GS500LIZ_3730	Han131124	FALSE	Pass	Pass				R, 5	H_PAX_KO---_NWKO-_5.fsa	126.371	54	222	20	2229	2223	125.823	2235	126.919	7	0.649
Analyzed	H_PAX_KO---_NWKO-_5	Sample	GS500LIZ_3730	Han131124	FALSE	Pass	Pass				R, 6	H_PAX_KO---_NWKO-_5.fsa	134.177	50	242	22	2314	2307	133.531	2320	134.732	3	0.3084
Analyzed	H_PAX_KO---_NWKO-_5	Sample	GS500LIZ_3730	Han131124	FALSE	Pass	Pass				R, 7	H_PAX_KO---_NWKO-_5.fsa	201.62	51	206	17	3060	3054	201.108	3066	202.131	2	0.1922
Analyzed	H_PAX_KO---_NWKO-_5	Sample	GS500LIZ_3730	Han131124	FALSE	Pass	Pass				R, 8	H_PAX_KO---_NWKO-_5.fsa	225.282	51	206	17	3338	3332	224.772	3343	225.707	2	0.1835
Analyzed	H_PAX_KO---_NWKO-_5	Sample	GS500LIZ_3730	Han131124	FALSE	Pass	Pass				R, 9	H_PAX_KO---_NWKO-_5.fsa	226.896	53	177	15	3357	3350	226.302	3361	227.236	4	0.373
Analyzed	H_PAX_KO---_NWKO-_5	Sample	GS500LIZ_3730	Han131124	FALSE	Pass	Pass				R, 10	H_PAX_KO---_NWKO-_5.fsa	231.993	55	244	20	3417	3407	231.144	3422	232.418	3	0.2938
Analyzed	H_PAX_KO---_NWKO-_5	Sample	GS500LIZ_3730	Han131124	FALSE	Pass	Pass				R, 11	H_PAX_KO---_NWKO-_5.fsa	364.099	56	252	20	4975	4968	363.531	4981	364.586	2	0.1797
Analyzed	H_PAX_KO---_NWKO-_5	Sample	GS500LIZ_3730	Han131124	FALSE	Pass	Pass				R, 12	H_PAX_KO---_NWKO-_5.fsa	393.873	58	213	17	5341	5334	393.302	5346	394.282	3	0.3061
Analyzed	H_PAX_KO---_NWKO-_5	Sample	GS500LIZ_3730	Han131124	FALSE	Pass	Pass				R, 13	H_PAX_KO---_NWKO-_5.fsa	464.061	52	202	16	6159	6153	463.565	6164	464.475	3	0.3073
Analyzed	H_PAX_KO---_NWKO-_5	Sample	GS500LIZ_3730	Han131124	FALSE	Pass	Pass				R, 14	H_PAX_KO---_NWKO-_5.fsa	467.977	103	470	39	6206	6199	467.39	6209	468.229	3	0.2846
Analyzed	H_PAX_KO---_NWKO-_5	Sample	GS500LIZ_3730	Han131124	FALSE	Pass	Pass				R, 15	H_PAX_KO---_NWKO-_5.fsa	469.07	264	2307	194	6219	6209	468.229	6229	469.913	10	0.8999
Analyzed	H_PAX_KO---_NWKO-_5	Sample	GS500LIZ_3730	Han131124	FALSE	Pass	Pass				R, 16	H_PAX_KO---_NWKO-_5.fsa	475.806	139	953	82	6298	6290	475.116	6306	476.497	5	0.5099
Analyzed	H_PAX_KO---_NWKO-_5	Sample	GS500LIZ_3730	Han131124	FALSE	Pass	Pass				R, 17	H_PAX_KO---_NWKO-_5.fsa	546.289	57	219	22	7004	6997	545.567	7010	546.907	3	0.3608
Analyzed	H_PAX_KO---_NWKO-_5	Sample	GS500LIZ_3730	Han131124	FALSE	Pass	Pass				R, 18	H_PAX_KO---_NWKO-_5.fsa	562.784	53	300	30	7164	7151	561.443	7170	563.402	5	0.5223
Analyzed	H_PAX_KO---_NWKO-_5	Sample	GS500LIZ_3730	Han131124	FALSE	Pass	Pass				O, 1	H_PAX_KO---_NWKO-_5.fsa	5.2727	86	770	70	906	897	4.4545	916	6.1818	8	0.7698
Analyzed	H_PAX_KO---_NWKO-_5	Sample	GS500LIZ_3730	Han131124	FALSE	Pass	Pass				O, 2	H_PAX_KO---_NWKO-_5.fsa	6.9091	90	630	57	924	916	6.1818	934	7.8182	6	0.6228
Analyzed	H_PAX_KO---_NWKO-_5	Sample	GS500LIZ_3730	Han131124	FALSE	Pass	Pass				O, 3	H_PAX_KO---_NWKO-_5.fsa	10.1818	441	3515	319	960	944	8.7273	969	11	7	0.7205
Analyzed	H_PAX_KO---_NWKO-_5	Sample	GS500LIZ_3730	Han131124	FALSE	Pass	Pass				O, 4	H_PAX_KO---_NWKO-_5.fsa	13.3636	76	328	29	995	988	12.7273	1001	13.9091	4	0.374
Analyzed	H_PAX_KO---_NWKO-_5	Sample	GS500LIZ_3730	Han131124	FALSE	Pass	Pass				O, 5	H_PAX_KO---_NWKO-_5.fsa	14.8182	943	6672	606	1011	1001	13.9091	1022	15.8182	6	0.5851
Analyzed	H_PAX_KO---_NWKO-_5	Sample	GS500LIZ_3730	Han131124	FALSE	Pass	Pass				O, 6	H_PAX_KO---_NWKO-_5.fsa	16.8182	2887	20419	1856	1033	1022	15.8182	1042	17.6364	6	0.617
Analyzed	H_PAX_KO---_NWKO-_5	Sample	GS500LIZ_3730	Han131124	FALSE	Pass	Pass				O, 7	H_PAX_KO---_NWKO-_5.fsa	18.6364	179	1245	113	1053	1042	17.6364	1065	19.7273	6	0.551
Analyzed	H_PAX_KO---_NWKO-_5	Sample	GS500LIZ_3730	Han131124	FALSE	Pass	Pass				O, 8	H_PAX_KO---_NWKO-_5.fsa	23.7273	1439	15854	1441	1109	1096	22.5455	1117	24.4545	11	1.0426
Analyzed	H_PAX_KO---_NWKO-_5	Sample	GS500LIZ_3730	Han131124	FALSE	Pass	Pass				O, 9	H_PAX_KO---_NWKO-_5.fsa	25.9091	30743	334118	30374	1133	1117	24.4545	1146	27.0909	9	0.8883
Analyzed	H_PAX_KO---_NWKO-_5	Sample	GS500LIZ_3730	Han131124	FALSE	Pass	Pass				O, 10	H_PAX_KO---_NWKO-_5.fsa	27.6364	1527	12903	1172	1152	1146	27.0909	1161	28.4545	8	0.748
Analyzed	H_PAX_KO---_NWKO-_5	Sample	GS500LIZ_3730	Han131124	FALSE	Pass	Pass				O, 11	H_PAX_KO---_NWKO-_5.fsa	28.8182	160	443	40	1165	1161	28.4545	1171	29.3636	3	0.2865
Analyzed	H_PAX_KO---_NWKO-_5	Sample	GS500LIZ_3730	Han131124	FALSE	Pass	Pass				O, 12	H_PAX_KO---_NWKO-_5.fsa	30.6364	287	2001	181	1185	1171	29.3636	1193	31.3636	5	0.5253
Analyzed	H_PAX_KO---_NWKO-_5	Sample	GS500LIZ_3730	Han131124	FALSE	Pass	Pass				O, 13	H_PAX_KO---_NWKO-_5.fsa	32.2727	286	1462	132	1203	1193	31.3636	1209	32.8182	5	0.4604
Analyzed	H_PAX_KO---_NWKO-_5	Sample	GS500LIZ_3730	Han131124	FALSE	Pass	Pass				O, 14	H_PAX_KO---_NWKO-_5.fsa	33.7273	1316	13287	1207	1219	1209	32.8182	1232	34.9091	10	0.9621
Analyzed	H_PAX_KO---_NWKO-_5	Sample	GS500LIZ_3730	Han131124	FALSE	Pass	Pass				O, 15	H_PAX_KO---_NWKO-_5.fsa	37.3636	1441	8676	788	1259	1249	36.4545	1267	38.0909	5	0.5117
Analyzed	H_PAX_KO---_NWKO-_5	Sample	GS500LIZ_3730	Han131124	FALSE	Pass	Pass				O, 16	H_PAX_KO---_NWKO-_5.fsa	50	1592	9739	875	1398	1389	49.1818	1406	50.7102	5	0.4982
Analyzed	H_PAX_KO---_NWKO-_5	Sample	GS500LIZ_3730	Han131124	FALSE	Pass	Pass				O, 17	H_PAX_KO---_NWKO-_5.fsa	75	1762	10580	996	1673	1665	74.2552	1681	75.7622	5	0.5106
Analyzed	H_PAX_KO---_NWKO-_5	Sample	GS500LIZ_3730	Han131124	FALSE	Pass	Pass				O, 18	H_PAX_KO---_NWKO-_5.fsa	100	1928	10949	1009	1935	1926	99.1396	1943	100.706	5	0.4734
Analyzed	H_PAX_KO---_NWKO-_5	Sample	GS500LIZ_3730	Han131124	FALSE	Pass	Pass				O, 19	H_PAX_KO---_NWKO-_5.fsa	139	2143	12498	1216	2366	2357	138.163	2374	139.817	5	0.5089
Analyzed	H_PAX_KO---_NWKO-_5	Sample	GS500LIZ_3730	Han131124	FALSE	Pass	Pass				O, 20	H_PAX_KO---_NWKO-_5.fsa	148.902	53	255	25	2464	2458	148.302	2466	149.102	3	0.3171
Analyzed	H_PAX_KO---_NWKO-_5	Sample	GS500LIZ_3730	Han131124	FALSE	Pass	Pass				O, 21	H_PAX_KO---_NWKO-_5.fsa	150	2217	12838	1233	2475	2466	149.102	2491	151.503	5	0.4914
Analyzed	H_PAX_KO---_NWKO-_5	Sample	GS500LIZ_3730	Han131124	FALSE	Pass	Pass				O, 22	H_PAX_KO---_NWKO-_5.fsa	160	2235	14010	1253	2584	2575	159.195	2600	161.433	5	0.4968
Analyzed	H_PAX_KO---_NWKO-_5	Sample	GS500LIZ_3730	Han131124	FALSE	Pass	Pass				O, 23	H_PAX_KO---_NWKO-_5.fsa	200	2468	15204	1298	3041	3032	199.23	3050	200.767	5	0.4757
Analyzed	H_PAX_KO---_NWKO-_5	Sample	GS500LIZ_3730	Han131124	FALSE	Pass	Pass				O, 24	H_PAX_KO---_NWKO-_5.fsa	233.691	53	136	11	3437	3430	233.097	3443	234.201	8	0.7569
Analyzed	H_PAX_KO---_NWKO-_5	Sample	GS500LIZ_3730	Han131124	FALSE	Pass	Pass				O, 25	H_PAX_KO---_NWKO-_5.fsa	246.248	53	320	27	3585	3576	245.485	3587	246.417	4	0.3391
Analyzed	H_PAX_KO---_NWKO-_5	Sample	GS500LIZ_3730	Han131124	FALSE	Pass	Pass				O, 26	H_PAX_KO---_NWKO-_5.fsa	247.18	2503	16404	1390	3596	3587	246.417	3618	249.045	5	0.4883
Analyzed	H_PAX_KO---_NWKO-_5	Sample	GS500LIZ_3730	Han131124	FALSE	Pass	Pass				O, 27	H_PAX_KO---_NWKO-_5.fsa	300	2403	17009	1458	4221	4211	299.157	4231	300.872	6	0.5528
Analyzed	H_PAX_KO---_NWKO-_5	Sample	GS500LIZ_3730	Han131124	FALSE	Pass	Pass				O, 28	H_PAX_KO---_NWKO-_5.fsa	339.749	2307	16887	1445	4681	4670	338.807	4692	340.691	6	0.5625
Analyzed	H_PAX_KO---_NWKO-_5	Sample	GS500LIZ_3730	Han131124	FALSE	Pass	Pass				O, 29	H_PAX_KO---_NWKO-_5.fsa	350	2304	17327	1438	4801	4790	349.062	4813	350.971	6	0.5647
Analyzed	H_PAX_KO---_NWKO-_5	Sample	GS500LIZ_3730	Han131124	FALSE	Pass	Pass				O, 30	H_PAX_KO---_NWKO-_5.fsa	400	2349	19282	1624	5416	5394	398.202	5435	401.657	7	0.6233
Analyzed	H_PAX_KO---_NWKO-_5	Sample	GS500LIZ_3730	Han131124	FALSE	Pass	Pass				O, 31	H_PAX_KO---_NWKO-_5.fsa	450	2464	20916	1783	5985	5963	448.05	5997	450.949	7	0.6501
Analyzed	H_PAX_KO---_NWKO-_5	Sample	GS500LIZ_3730	Han131124	FALSE	Pass	Pass				O, 32	H_PAX_KO---_NWKO-_5.fsa	490	2533	24036	2289	6458	6437	488.091	6477	491.902	8	0.8192
Analyzed	H_PAX_KO---_NWKO-_5	Sample	GS500LIZ_3730	Han131124	FALSE	Pass	Pass				O, 33	H_PAX_KO---_NWKO-_5.fsa	500	2590	23234	2434	6555	6532	497.562	6572	501.753	8	0.8479
Analyzed	H_PAX_KO---_ntg--_1	Sample	GS500LIZ_3730	Han131124	FALSE	Pass	Pass				B, 1	H_PAX_KO---_ntg--_1.fsa	92.5227	113	632	60	1831	1829	92.331	1834	92.8101	2	0.2276
Analyzed	H_PAX_KO---_ntg--_1	Sample	GS500LIZ_3730	Han131124	FALSE	Pass	Pass				B, 2	H_PAX_KO---_ntg--_1.fsa	454.548	198	1538	123	5992	5985	453.986	6004	455.514	7	0.593
Analyzed	H_PAX_KO---_ntg--_1	Sample	GS500LIZ_3730	Han131124	FALSE	Pass	Pass				B, 3	H_PAX_KO---_ntg--_1.fsa	462.863	126	1109	91	6094	6088	462.367	6104	463.691	8	0.7065
Analyzed	H_PAX_KO---_ntg--_1	Sample	GS500LIZ_3730	Han131124	FALSE	Pass	Pass				B, 4	H_PAX_KO---_ntg--_1.fsa	468.206	986	7849	660	6158	6148	467.364	6160	468.375	4	0.3368
Analyzed	H_PAX_KO---_ntg--_1	Sample	GS500LIZ_3730	Han131124	FALSE	Pass	Pass				B, 5	H_PAX_KO---_ntg--_1.fsa	469.05	4372	41930	3550	6168	6160	468.375	6184	470.406	8	0.7426
Analyzed	H_PAX_KO---_ntg--_1	Sample	GS500LIZ_3730	Han131124	FALSE	Pass	Pass				B, 6	H_PAX_KO---_ntg--_1.fsa	475.902	1728	16639	1442	6248	6229	474.259	6262	477.12	8	0.7542
Analyzed	H_PAX_KO---_ntg--_1	Sample	GS500LIZ_3730	Han131124	FALSE	Pass	Pass				G, 1	H_PAX_KO---_ntg--_1.fsa	469.389	79	726	61	6172	6162	468.543	6187	470.662	6	0.5168
Analyzed	H_PAX_KO---_ntg--_1	Sample	GS500LIZ_3730	Han131124	FALSE	Pass	Pass				Y, 1	H_PAX_KO---_ntg--_1.fsa	94.4393	50	247	23	1851	1842	93.5768	1857	95.0144	3	0.302
Analyzed	H_PAX_KO---_ntg--_1	Sample	GS500LIZ_3730	Han131124	FALSE	Pass	Pass				Y, 2	H_PAX_KO---_ntg--_1.fsa	122.816	50	127	11	2163	2158	122.36	2169	123.364	4	0.4402
Analyzed	H_PAX_KO---_ntg--_1	Sample	GS500LIZ_3730	Han131124	FALSE	Pass	Pass				Y, 3	H_PAX_KO---_ntg--_1.fsa	137.128	52	202	18	2318	2309	136.288	2323	137.596	5	0.4952
Analyzed	H_PAX_KO---_ntg--_1	Sample	GS500LIZ_3730	Han131124	FALSE	Pass	Pass				Y, 4	H_PAX_KO---_ntg--_1.fsa	164.765	52	183	16	2607	2600	164.137	2611	165.124	3	0.3281
Analyzed	H_PAX_KO---_ntg--_1	Sample	GS500LIZ_3730	Han131124	FALSE	Pass	Pass				Y, 5	H_PAX_KO---_ntg--_1.fsa	351.793	50	220	17	4781	4774	351.222	4785	352.119	4	0.3413
Analyzed	H_PAX_KO---_ntg--_1	Sample	GS500LIZ_3730	Han131124	FALSE	Pass	Pass				Y, 6	H_PAX_KO---_ntg--_1.fsa	355.216	54	247	20	4823	4817	354.727	4828	355.624	2	0.1631
Analyzed	H_PAX_KO---_ntg--_1	Sample	GS500LIZ_3730	Han131124	FALSE	Pass	Pass				Y, 7	H_PAX_KO---_ntg--_1.fsa	362.64	63	246	20	4914	4908	362.15	4920	363.13	8	0.6671
Analyzed	H_PAX_KO---_ntg--_1	Sample	GS500LIZ_3730	Han131124	FALSE	Pass	Pass				Y, 8	H_PAX_KO---_ntg--_1.fsa	375.633	51	98	8	5073	5067	375.142	5078	376.042	2	0.1965
Analyzed	H_PAX_KO---_ntg--_1	Sample	GS500LIZ_3730	Han131124	FALSE	Pass	Pass				Y, 9	H_PAX_KO---_ntg--_1.fsa	445.542	53	201	17	5885	5878	444.918	5889	445.898	4	0.3962
Analyzed	H_PAX_KO---_ntg--_1	Sample	GS500LIZ_3730	Han131124	FALSE	Pass	Pass				Y, 10	H_PAX_KO---_ntg--_1.fsa	467.196	60	202	16	6146	6139	466.609	6150	467.532	5	0.4918
Analyzed	H_PAX_KO---_ntg--_1	Sample	GS500LIZ_3730	Han131124	FALSE	Pass	Pass				Y, 11	H_PAX_KO---_ntg--_1.fsa	469.05	134	1225	103	6168	6158	468.206	6176	469.728	9	0.8313
Analyzed	H_PAX_KO---_ntg--_1	Sample	GS500LIZ_3730	Han131124	FALSE	Pass	Pass				Y, 12	H_PAX_KO---_ntg--_1.fsa	475.642	81	570	49	6245	6239	475.122	6258	476.771	7	0.6209
Analyzed	H_PAX_KO---_ntg--_1	Sample	GS500LIZ_3730	Han131124	FALSE	Pass	Pass				R, 1	H_PAX_KO---_ntg--_1.fsa	60.7579	53	314	28	1494	1483	59.7546	1499	61.2146	9	0.884
Analyzed	H_PAX_KO---_ntg--_1	Sample	GS500LIZ_3730	Han131124	FALSE	Pass	Pass				R, 2	H_PAX_KO---_ntg--_1.fsa	149.597	54	266	26	2442	2435	148.892	2448	150.19	5	0.5198
Analyzed	H_PAX_KO---_ntg--_1	Sample	GS500LIZ_3730	Han131124	FALSE	Pass	Pass				R, 3	H_PAX_KO---_ntg--_1.fsa	333.805	54	397	34	4571	4560	332.854	4576	334.237	3	0.3047
Analyzed	H_PAX_KO---_ntg--_1	Sample	GS500LIZ_3730	Han131124	FALSE	Pass	Pass				R, 4	H_PAX_KO---_ntg--_1.fsa	350	51	271	22	4759	4757	349.828	4768	350.733	6	0.5227
Analyzed	H_PAX_KO---_ntg--_1	Sample	GS500LIZ_3730	Han131124	FALSE	Pass	Pass				R, 5	H_PAX_KO---_ntg--_1.fsa	373.261	50	178	14	5044	5038	372.77	5049	373.67	2	0.1768
Analyzed	H_PAX_KO---_ntg--_1	Sample	GS500LIZ_3730	Han131124	FALSE	Pass	Pass				R, 6	H_PAX_KO---_ntg--_1.fsa	490.1	52	523	49	6407	6390	488.535	6413	490.704	7	0.6957
Analyzed	H_PAX_KO---_ntg--_1	Sample	GS500LIZ_3730	Han131124	FALSE	Pass	Pass				R, 7	H_PAX_KO---_ntg--_1.fsa	542.708	59	156	16	6912	6907	542.188	6918	543.333	3	0.4043
Analyzed	H_PAX_KO---_ntg--_1	Sample	GS500LIZ_3730	Han131124	FALSE	Pass	Pass				O, 1	H_PAX_KO---_ntg--_1.fsa	5.2198	106	920	84	886	878	4.4872	898	6.3187	7	0.6541
Analyzed	H_PAX_KO---_ntg--_1	Sample	GS500LIZ_3730	Han131124	FALSE	Pass	Pass				O, 2	H_PAX_KO---_ntg--_1.fsa	7.0513	73	454	41	906	898	6.3187	914	7.7839	6	0.5833
Analyzed	H_PAX_KO---_ntg--_1	Sample	GS500LIZ_3730	Han131124	FALSE	Pass	Pass				O, 3	H_PAX_KO---_ntg--_1.fsa	10.1648	422	3040	278	940	925	8.7912	949	10.989	6	0.6329
Analyzed	H_PAX_KO---_ntg--_1	Sample	GS500LIZ_3730	Han131124	FALSE	Pass	Pass				O, 4	H_PAX_KO---_ntg--_1.fsa	13.37	61	258	23	975	967	12.6374	980	13.8278	4	0.367
Analyzed	H_PAX_KO---_ntg--_1	Sample	GS500LIZ_3730	Han131124	FALSE	Pass	Pass				O, 5	H_PAX_KO---_ntg--_1.fsa	14.7436	882	6369	583	990	980	13.8278	1001	15.7509	6	0.5845
Analyzed	H_PAX_KO---_ntg--_1	Sample	GS500LIZ_3730	Han131124	FALSE	Pass	Pass				O, 6	H_PAX_KO---_ntg--_1.fsa	16.6667	2575	18272	1673	1011	1001	15.7509	1021	17.5824	6	0.6056
Analyzed	H_PAX_KO---_ntg--_1	Sample	GS500LIZ_3730	Han131124	FALSE	Pass	Pass				O, 7	H_PAX_KO---_ntg--_1.fsa	18.4982	223	1527	139	1031	1021	17.5824	1038	19.1392	6	0.6301
Analyzed	H_PAX_KO---_ntg--_1	Sample	GS500LIZ_3730	Han131124	FALSE	Pass	Pass				O, 8	H_PAX_KO---_ntg--_1.fsa	22.1612	82	337	30	1071	1062	21.337	1075	22.5275	4	0.4456
Analyzed	H_PAX_KO---_ntg--_1	Sample	GS500LIZ_3730	Han131124	FALSE	Pass	Pass				O, 9	H_PAX_KO---_ntg--_1.fsa	23.8095	1099	12738	1166	1089	1075	22.5275	1098	24.6337	12	1.1493
Analyzed	H_PAX_KO---_ntg--_1	Sample	GS500LIZ_3730	Han131124	FALSE	Pass	Pass				O, 10	H_PAX_KO---_ntg--_1.fsa	25.9158	30828	318053	29125	1112	1098	24.6337	1124	27.0147	9	0.8539
Analyzed	H_PAX_KO---_ntg--_1	Sample	GS500LIZ_3730	Han131124	FALSE	Pass	Pass				O, 11	H_PAX_KO---_ntg--_1.fsa	27.6557	1301	13322	1219	1131	1124	27.0147	1141	28.5714	7	0.641
Analyzed	H_PAX_KO---_ntg--_1	Sample	GS500LIZ_3730	Han131124	FALSE	Pass	Pass				O, 12	H_PAX_KO---_ntg--_1.fsa	29.7619	59	167	15	1154	1147	29.1209	1157	30.0366	2	0.2651
Analyzed	H_PAX_KO---_ntg--_1	Sample	GS500LIZ_3730	Han131124	FALSE	Pass	Pass				O, 13	H_PAX_KO---_ntg--_1.fsa	30.6777	312	1540	141	1164	1157	30.0366	1172	31.4103	4	0.4457
Analyzed	H_PAX_KO---_ntg--_1	Sample	GS500LIZ_3730	Han131124	FALSE	Pass	Pass				O, 14	H_PAX_KO---_ntg--_1.fsa	33.6081	1167	10626	973	1196	1186	32.6923	1210	34.8901	9	0.8452
Analyzed	H_PAX_KO---_ntg--_1	Sample	GS500LIZ_3730	Han131124	FALSE	Pass	Pass				O, 15	H_PAX_KO---_ntg--_1.fsa	36.0806	76	469	42	1223	1215	35.348	1227	36.4469	6	0.5801
Analyzed	H_PAX_KO---_ntg--_1	Sample	GS500LIZ_3730	Han131124	FALSE	Pass	Pass				O, 16	H_PAX_KO---_ntg--_1.fsa	37.2711	1212	7191	658	1236	1227	36.4469	1244	38.0037	5	0.5195
Analyzed	H_PAX_KO---_ntg--_1	Sample	GS500LIZ_3730	Han131124	FALSE	Pass	Pass				O, 17	H_PAX_KO---_ntg--_1.fsa	50	1458	8800	797	1375	1366	49.1758	1383	50.7166	5	0.4873
Analyzed	H_PAX_KO---_ntg--_1	Sample	GS500LIZ_3730	Han131124	FALSE	Pass	Pass				O, 18	H_PAX_KO---_ntg--_1.fsa	50.8959	69	354	31	1385	1383	50.7166	1393	51.6137	3	0.2691
Analyzed	H_PAX_KO---_ntg--_1	Sample	GS500LIZ_3730	Han131124	FALSE	Pass	Pass				O, 19	H_PAX_KO---_ntg--_1.fsa	75	1580	9203	871	1648	1640	74.2511	1656	75.7656	5	0.4935
Analyzed	H_PAX_KO---_ntg--_1	Sample	GS500LIZ_3730	Han131124	FALSE	Pass	Pass				O, 20	H_PAX_KO---_ntg--_1.fsa	100	1691	9774	903	1909	1900	99.1369	1917	100.708	5	0.4823
Analyzed	H_PAX_KO---_ntg--_1	Sample	GS500LIZ_3730	Han131124	FALSE	Pass	Pass				O, 21	H_PAX_KO---_ntg--_1.fsa	139	1908	11224	1101	2338	2329	138.157	2346	139.825	5	0.5105
Analyzed	H_PAX_KO---_ntg--_1	Sample	GS500LIZ_3730	Han131124	FALSE	Pass	Pass				O, 22	H_PAX_KO---_ntg--_1.fsa	150	1960	11763	1133	2446	2437	149.093	2469	152.178	5	0.5052
Analyzed	H_PAX_KO---_ntg--_1	Sample	GS500LIZ_3730	Han131124	FALSE	Pass	Pass				O, 23	H_PAX_KO---_ntg--_1.fsa	160	2017	12047	1085	2554	2546	159.278	2578	162.161	5	0.4661
Analyzed	H_PAX_KO---_ntg--_1	Sample	GS500LIZ_3730	Han131124	FALSE	Pass	Pass				O, 24	H_PAX_KO---_ntg--_1.fsa	200	2171	13262	1135	3009	3000	199.228	3033	202.055	5	0.4534
Analyzed	H_PAX_KO---_ntg--_1	Sample	GS500LIZ_3730	Han131124	FALSE	Pass	Pass				O, 25	H_PAX_KO---_ntg--_1.fsa	247.229	2243	14455	1231	3562	3553	246.462	3578	248.592	5	0.4797
Analyzed	H_PAX_KO---_ntg--_1	Sample	GS500LIZ_3730	Han131124	FALSE	Pass	Pass				O, 26	H_PAX_KO---_ntg--_1.fsa	300	2131	14424	1242	4183	4172	299.067	4192	300.79	6	0.5223
Analyzed	H_PAX_KO---_ntg--_1	Sample	GS500LIZ_3730	Han131124	FALSE	Pass	Pass				O, 27	H_PAX_KO---_ntg--_1.fsa	339.762	2033	14763	1272	4640	4629	338.814	4660	341.486	6	0.549
Analyzed	H_PAX_KO---_ntg--_1	Sample	GS500LIZ_3730	Han131124	FALSE	Pass	Pass				O, 28	H_PAX_KO---_ntg--_1.fsa	350	2053	15724	1306	4759	4748	349.056	4778	351.548	6	0.5726
Analyzed	H_PAX_KO---_ntg--_1	Sample	GS500LIZ_3730	Han131124	FALSE	Pass	Pass				O, 29	H_PAX_KO---_ntg--_1.fsa	400	2082	17304	1472	5370	5348	398.19	5392	401.933	7	0.643
Analyzed	H_PAX_KO---_ntg--_1	Sample	GS500LIZ_3730	Han131124	FALSE	Pass	Pass				O, 30	H_PAX_KO---_ntg--_1.fsa	450	2202	18706	1603	5935	5915	448.216	5946	450.873	7	0.6676
Analyzed	H_PAX_KO---_ntg--_1	Sample	GS500LIZ_3730	Han131124	FALSE	Pass	Pass				O, 31	H_PAX_KO---_ntg--_1.fsa	490	2259	20692	2010	6406	6387	488.261	6432	492.635	8	0.8138
Analyzed	H_PAX_KO---_ntg--_1	Sample	GS500LIZ_3730	Han131124	FALSE	Pass	Pass				O, 32	H_PAX_KO---_ntg--_1.fsa	500	2309	21965	2321	6502	6479	497.535	6524	502.292	8	0.9238
Analyzed	H_PAX_KO---_ntg--_2	Sample	GS500LIZ_3730	Han131124	FALSE	Pass	Pass				B, 1	H_PAX_KO---_ntg--_2.fsa	92.2329	152	1674	160	1828	1825	91.9454	1839	93.2871	5	0.5296
Analyzed	H_PAX_KO---_ntg--_2	Sample	GS500LIZ_3730	Han131124	FALSE	Pass	Pass				B, 2	H_PAX_KO---_ntg--_2.fsa	468.254	557	4109	346	6153	6142	467.326	6155	468.423	4	0.3479
Analyzed	H_PAX_KO---_ntg--_2	Sample	GS500LIZ_3730	Han131124	FALSE	Pass	Pass				B, 3	H_PAX_KO---_ntg--_2.fsa	469.185	2073	19994	1696	6164	6155	468.423	6179	470.46	8	0.7098
Analyzed	H_PAX_KO---_ntg--_2	Sample	GS500LIZ_3730	Han131124	FALSE	Pass	Pass				B, 4	H_PAX_KO---_ntg--_2.fsa	475.881	891	8083	701	6242	6225	474.407	6253	476.839	8	0.7131
Analyzed	H_PAX_KO---_ntg--_2	Sample	GS500LIZ_3730	Han131124	FALSE	Pass	Pass				G, 1	H_PAX_KO---_ntg--_2.fsa	469.1	67	180	15	6163	6156	468.507	6168	469.524	2	0.1904
Analyzed	H_PAX_KO---_ntg--_2	Sample	GS500LIZ_3730	Han131124	FALSE	Pass	Pass				Y, 1	H_PAX_KO---_ntg--_2.fsa	107.128	53	205	18	1989	1983	106.591	1995	107.666	4	0.371
Analyzed	H_PAX_KO---_ntg--_2	Sample	GS500LIZ_3730	Han131124	FALSE	Pass	Pass				Y, 2	H_PAX_KO---_ntg--_2.fsa	144.643	52	238	24	2392	2384	143.828	2396	145.05	5	0.5503
Analyzed	H_PAX_KO---_ntg--_2	Sample	GS500LIZ_3730	Han131124	FALSE	Pass	Pass				Y, 3	H_PAX_KO---_ntg--_2.fsa	152.253	61	340	31	2469	2458	151.224	2475	152.812	12	1.1207
Analyzed	H_PAX_KO---_ntg--_2	Sample	GS500LIZ_3730	Han131124	FALSE	Pass	Pass				Y, 4	H_PAX_KO---_ntg--_2.fsa	245.194	58	231	19	3536	3525	244.255	3542	245.706	6	0.5633
Analyzed	H_PAX_KO---_ntg--_2	Sample	GS500LIZ_3730	Han131124	FALSE	Pass	Pass				Y, 5	H_PAX_KO---_ntg--_2.fsa	296.351	56	240	20	4137	4132	295.926	4143	296.86	4	0.373
Analyzed	H_PAX_KO---_ntg--_2	Sample	GS500LIZ_3730	Han131124	FALSE	Pass	Pass				Y, 6	H_PAX_KO---_ntg--_2.fsa	301.141	54	213	18	4193	4188	300.702	4199	301.668	5	0.4962
Analyzed	H_PAX_KO---_ntg--_2	Sample	GS500LIZ_3730	Han131124	FALSE	Pass	Pass				Y, 7	H_PAX_KO---_ntg--_2.fsa	321.84	56	301	26	4430	4423	321.232	4442	322.883	3	0.2804
Analyzed	H_PAX_KO---_ntg--_2	Sample	GS500LIZ_3730	Han131124	FALSE	Pass	Pass				Y, 8	H_PAX_KO---_ntg--_2.fsa	436.622	54	248	22	5780	5773	435.999	5786	437.156	3	0.2873
Analyzed	H_PAX_KO---_ntg--_2	Sample	GS500LIZ_3730	Han131124	FALSE	Pass	Pass				Y, 9	H_PAX_KO---_ntg--_2.fsa	469.185	113	1020	86	6164	6145	467.579	6188	471.227	11	1.0148
Analyzed	H_PAX_KO---_ntg--_2	Sample	GS500LIZ_3730	Han131124	FALSE	Pass	Pass				Y, 10	H_PAX_KO---_ntg--_2.fsa	476.055	54	345	29	6244	6230	474.839	6250	476.577	5	0.5007
Analyzed	H_PAX_KO---_ntg--_2	Sample	GS500LIZ_3730	Han131124	FALSE	Pass	Pass				Y, 11	H_PAX_KO---_ntg--_2.fsa	502.917	63	349	36	6524	6518	502.292	6534	503.958	3	0.4092
Analyzed	H_PAX_KO---_ntg--_2	Sample	GS500LIZ_3730	Han131124	FALSE	Pass	Pass				Y, 12	H_PAX_KO---_ntg--_2.fsa	596.042	63	333	34	7418	7413	595.521	7432	597.5	4	0.4174
Analyzed	H_PAX_KO---_ntg--_2	Sample	GS500LIZ_3730	Han131124	FALSE	Pass	Pass				R, 1	H_PAX_KO---_ntg--_2.fsa	299.745	58	354	30	4177	4168	298.982	4184	300.351	5	0.4597
Analyzed	H_PAX_KO---_ntg--_2	Sample	GS500LIZ_3730	Han131124	FALSE	Pass	Pass				R, 2	H_PAX_KO---_ntg--_2.fsa	334.495	58	176	15	4576	4569	333.89	4582	335.014	7	0.6333
Analyzed	H_PAX_KO---_ntg--_2	Sample	GS500LIZ_3730	Han131124	FALSE	Pass	Pass				R, 3	H_PAX_KO---_ntg--_2.fsa	375.096	60	168	13	5063	5060	374.85	5069	375.588	3	0.284
Analyzed	H_PAX_KO---_ntg--_2	Sample	GS500LIZ_3730	Han131124	FALSE	Pass	Pass				R, 4	H_PAX_KO---_ntg--_2.fsa	471.057	54	408	34	6186	6176	470.204	6192	471.569	7	0.6101
Analyzed	H_PAX_KO---_ntg--_2	Sample	GS500LIZ_3730	Han131124	FALSE	Pass	Pass				R, 5	H_PAX_KO---_ntg--_2.fsa	555.104	50	339	35	7025	7012	553.75	7030	555.625	2	0.2827
Analyzed	H_PAX_KO---_ntg--_2	Sample	GS500LIZ_3730	Han131124	FALSE	Pass	Pass				O, 1	H_PAX_KO---_ntg--_2.fsa	5.0366	53	462	42	884	877	4.3956	895	6.044	8	0.7639
Analyzed	H_PAX_KO---_ntg--_2	Sample	GS500LIZ_3730	Han131124	FALSE	Pass	Pass				O, 2	H_PAX_KO---_ntg--_2.fsa	6.8681	68	430	39	904	895	6.044	915	7.8755	5	0.4897
Analyzed	H_PAX_KO---_ntg--_2	Sample	GS500LIZ_3730	Han131124	FALSE	Pass	Pass				O, 3	H_PAX_KO---_ntg--_2.fsa	10.0733	297	2368	216	939	926	8.8828	947	10.8059	7	0.7082
Analyzed	H_PAX_KO---_ntg--_2	Sample	GS500LIZ_3730	Han131124	FALSE	Pass	Pass				O, 4	H_PAX_KO---_ntg--_2.fsa	14.652	717	5397	494	989	979	13.7363	1001	15.7509	6	0.5836
Analyzed	H_PAX_KO---_ntg--_2	Sample	GS500LIZ_3730	Han131124	FALSE	Pass	Pass				O, 5	H_PAX_KO---_ntg--_2.fsa	16.6667	2029	14661	1342	1011	1001	15.7509	1020	17.4908	6	0.6254
Analyzed	H_PAX_KO---_ntg--_2	Sample	GS500LIZ_3730	Han131124	FALSE	Pass	Pass				O, 6	H_PAX_KO---_ntg--_2.fsa	18.4066	196	1394	127	1030	1020	17.4908	1037	19.0476	7	0.7022
Analyzed	H_PAX_KO---_ntg--_2	Sample	GS500LIZ_3730	Han131124	FALSE	Pass	Pass				O, 7	H_PAX_KO---_ntg--_2.fsa	21.978	60	165	15	1069	1062	21.337	1075	22.5275	4	0.4532
Analyzed	H_PAX_KO---_ntg--_2	Sample	GS500LIZ_3730	Han131124	FALSE	Pass	Pass				O, 8	H_PAX_KO---_ntg--_2.fsa	23.1685	700	7266	665	1082	1075	22.5275	1097	24.5421	10	0.9662
Analyzed	H_PAX_KO---_ntg--_2	Sample	GS500LIZ_3730	Han131124	FALSE	Pass	Pass				O, 9	H_PAX_KO---_ntg--_2.fsa	26.0073	31066	291585	26701	1113	1097	24.5421	1123	26.9231	8	0.7765
Analyzed	H_PAX_KO---_ntg--_2	Sample	GS500LIZ_3730	Han131124	FALSE	Pass	Pass				O, 10	H_PAX_KO---_ntg--_2.fsa	29.7619	135	484	44	1154	1147	29.1209	1158	30.1282	3	0.335
Analyzed	H_PAX_KO---_ntg--_2	Sample	GS500LIZ_3730	Han131124	FALSE	Pass	Pass				O, 11	H_PAX_KO---_ntg--_2.fsa	30.6777	150	625	57	1164	1158	30.1282	1171	31.3187	4	0.387
Analyzed	H_PAX_KO---_ntg--_2	Sample	GS500LIZ_3730	Han131124	FALSE	Pass	Pass				O, 12	H_PAX_KO---_ntg--_2.fsa	33.6081	881	8284	758	1196	1186	32.6923	1209	34.7985	9	0.8283
Analyzed	H_PAX_KO---_ntg--_2	Sample	GS500LIZ_3730	Han131124	FALSE	Pass	Pass				O, 13	H_PAX_KO---_ntg--_2.fsa	36.1722	94	568	52	1224	1215	35.348	1228	36.5385	6	0.5572
Analyzed	H_PAX_KO---_ntg--_2	Sample	GS500LIZ_3730	Han131124	FALSE	Pass	Pass				O, 14	H_PAX_KO---_ntg--_2.fsa	37.2711	971	5748	526	1236	1228	36.5385	1244	38.0037	5	0.5061
Analyzed	H_PAX_KO---_ntg--_2	Sample	GS500LIZ_3730	Han131124	FALSE	Pass	Pass				O, 15	H_PAX_KO---_ntg--_2.fsa	50	1131	7025	637	1375	1365	49.0842	1383	50.7166	5	0.4992
Analyzed	H_PAX_KO---_ntg--_2	Sample	GS500LIZ_3730	Han131124	FALSE	Pass	Pass				O, 16	H_PAX_KO---_ntg--_2.fsa	75	1261	7359	695	1648	1639	74.1575	1656	75.7653	5	0.4907
Analyzed	H_PAX_KO---_ntg--_2	Sample	GS500LIZ_3730	Han131124	FALSE	Pass	Pass				O, 17	H_PAX_KO---_ntg--_2.fsa	100	1351	7793	721	1909	1900	99.1365	1917	100.71	5	0.4774
Analyzed	H_PAX_KO---_ntg--_2	Sample	GS500LIZ_3730	Han131124	FALSE	Pass	Pass				O, 18	H_PAX_KO---_ntg--_2.fsa	139	1511	8867	871	2337	2328	138.155	2345	139.827	5	0.5107
Analyzed	H_PAX_KO---_ntg--_2	Sample	GS500LIZ_3730	Han131124	FALSE	Pass	Pass				O, 19	H_PAX_KO---_ntg--_2.fsa	150	1547	9236	899	2445	2436	149.095	2454	150.849	5	0.5123
Analyzed	H_PAX_KO---_ntg--_2	Sample	GS500LIZ_3730	Han131124	FALSE	Pass	Pass				O, 20	H_PAX_KO---_ntg--_2.fsa	160	1580	9441	846	2554	2545	159.196	2567	161.169	5	0.4694
Analyzed	H_PAX_KO---_ntg--_2	Sample	GS500LIZ_3730	Han131124	FALSE	Pass	Pass				O, 21	H_PAX_KO---_ntg--_2.fsa	200	1724	10498	903	3008	2999	199.223	3016	200.687	5	0.4759
Analyzed	H_PAX_KO---_ntg--_2	Sample	GS500LIZ_3730	Han131124	FALSE	Pass	Pass				O, 22	H_PAX_KO---_ntg--_2.fsa	247.328	1733	11415	974	3561	3551	246.475	3577	248.693	5	0.494
Analyzed	H_PAX_KO---_ntg--_2	Sample	GS500LIZ_3730	Han131124	FALSE	Pass	Pass				O, 23	H_PAX_KO---_ntg--_2.fsa	300	1652	11482	991	4180	4170	299.151	4190	300.878	6	0.5465
Analyzed	H_PAX_KO---_ntg--_2	Sample	GS500LIZ_3730	Han131124	FALSE	Pass	Pass				O, 24	H_PAX_KO---_ntg--_2.fsa	339.762	1599	11820	1019	4637	4627	338.899	4648	340.71	6	0.5844
Analyzed	H_PAX_KO---_ntg--_2	Sample	GS500LIZ_3730	Han131124	FALSE	Pass	Pass				O, 25	H_PAX_KO---_ntg--_2.fsa	350	1587	12292	1022	4756	4745	349.055	4775	351.55	7	0.59
Analyzed	H_PAX_KO---_ntg--_2	Sample	GS500LIZ_3730	Han131124	FALSE	Pass	Pass				O, 26	H_PAX_KO---_ntg--_2.fsa	400	1645	13785	1186	5366	5354	399.011	5389	402.024	7	0.6525
Analyzed	H_PAX_KO---_ntg--_2	Sample	GS500LIZ_3730	Han131124	FALSE	Pass	Pass				O, 27	H_PAX_KO---_ntg--_2.fsa	450	1760	14825	1265	5930	5911	448.302	5943	451.034	7	0.6505
Analyzed	H_PAX_KO---_ntg--_2	Sample	GS500LIZ_3730	Han131124	FALSE	Pass	Pass				O, 28	H_PAX_KO---_ntg--_2.fsa	490	1777	16393	1570	6400	6383	488.442	6414	491.413	8	0.8111
Analyzed	H_PAX_KO---_ntg--_2	Sample	GS500LIZ_3730	Han131124	FALSE	Pass	Pass				O, 29	H_PAX_KO---_ntg--_2.fsa	500	1802	16217	1717	6496	6476	497.854	6512	501.667	7	0.8451
Analyzed	PAX2_WT	Sample	GS500LIZ_3730	Han131124	FALSE	Pass	Pass				B, 1	PAX2_WT.fsa	468.065	5382	52086	4370	6206	6186	466.391	6225	469.664	8	0.7279
Analyzed	PAX2_WT	Sample	GS500LIZ_3730	Han131124	FALSE	Pass	Pass				Y, 1	PAX2_WT.fsa	121.741	58	203	18	2178	2168	120.835	2180	121.923	5	0.4834
Analyzed	PAX2_WT	Sample	GS500LIZ_3730	Han131124	FALSE	Pass	Pass				Y, 2	PAX2_WT.fsa	201.703	56	269	22	3061	3048	200.596	3065	202.043	4	0.3964
Analyzed	PAX2_WT	Sample	GS500LIZ_3730	Han131124	FALSE	Pass	Pass				Y, 3	PAX2_WT.fsa	207.319	53	282	23	3127	3121	206.809	3140	208.425	7	0.6671
Analyzed	PAX2_WT	Sample	GS500LIZ_3730	Han131124	FALSE	Pass	Pass				Y, 4	PAX2_WT.fsa	226.523	56	169	14	3353	3346	225.929	3359	227.033	3	0.2759
Analyzed	PAX2_WT	Sample	GS500LIZ_3730	Han131124	FALSE	Pass	Pass				Y, 5	PAX2_WT.fsa	233.142	51	212	17	3431	3424	232.548	3437	233.651	2	0.205
Analyzed	PAX2_WT	Sample	GS500LIZ_3730	Han131124	FALSE	Pass	Pass				Y, 6	PAX2_WT.fsa	243.484	57	255	21	3553	3547	242.976	3562	244.247	5	0.4369
Analyzed	PAX2_WT	Sample	GS500LIZ_3730	Han131124	FALSE	Pass	Pass				Y, 7	PAX2_WT.fsa	282.21	58	216	18	4011	4004	281.619	4016	282.632	7	0.6226
Analyzed	PAX2_WT	Sample	GS500LIZ_3730	Han131124	FALSE	Pass	Pass				Y, 8	PAX2_WT.fsa	291.404	51	234	19	4120	4113	290.814	4125	291.825	2	0.2459
Analyzed	PAX2_WT	Sample	GS500LIZ_3730	Han131124	FALSE	Pass	Pass				Y, 9	PAX2_WT.fsa	383.357	64	361	29	5212	5202	382.543	5222	384.171	9	0.7477
Analyzed	PAX2_WT	Sample	GS500LIZ_3730	Han131124	FALSE	Pass	Pass				Y, 10	PAX2_WT.fsa	393.139	50	211	17	5332	5324	392.486	5337	393.547	2	0.1976
Analyzed	PAX2_WT	Sample	GS500LIZ_3730	Han131124	FALSE	Pass	Pass				Y, 11	PAX2_WT.fsa	422.256	51	265	23	5670	5663	421.64	5675	422.695	3	0.315
Analyzed	PAX2_WT	Sample	GS500LIZ_3730	Han131124	FALSE	Pass	Pass				Y, 12	PAX2_WT.fsa	468.821	54	165	13	6215	6208	468.233	6221	469.327	3	0.3082
Analyzed	PAX2_WT	Sample	GS500LIZ_3730	Han131124	FALSE	Pass	Pass				Y, 13	PAX2_WT.fsa	543.814	52	257	26	6979	6977	543.608	6988	544.742	8	0.8591
Analyzed	PAX2_WT	Sample	GS500LIZ_3730	Han131124	FALSE	Pass	Pass				R, 1	PAX2_WT.fsa	74.7205	62	289	27	1671	1665	74.1621	1679	75.4777	6	0.6484
Analyzed	PAX2_WT	Sample	GS500LIZ_3730	Han131124	FALSE	Pass	Pass				R, 2	PAX2_WT.fsa	169.447	58	451	40	2690	2674	168.028	2692	169.625	2	0.2129
Analyzed	PAX2_WT	Sample	GS500LIZ_3730	Han131124	FALSE	Pass	Pass				R, 3	PAX2_WT.fsa	170.245	87	621	54	2699	2692	169.625	2705	170.776	11	0.9852
Analyzed	PAX2_WT	Sample	GS500LIZ_3730	Han131124	FALSE	Pass	Pass				R, 4	PAX2_WT.fsa	179.667	50	226	19	2806	2799	179.054	2812	180.192	9	0.8605
Analyzed	PAX2_WT	Sample	GS500LIZ_3730	Han131124	FALSE	Pass	Pass				R, 5	PAX2_WT.fsa	186.035	62	292	25	2879	2872	185.427	2885	186.557	10	0.9344
Analyzed	PAX2_WT	Sample	GS500LIZ_3730	Han131124	FALSE	Pass	Pass				R, 6	PAX2_WT.fsa	281.704	54	413	34	4005	3989	280.353	4009	282.041	4	0.4028
Analyzed	PAX2_WT	Sample	GS500LIZ_3730	Han131124	FALSE	Pass	Pass				R, 7	PAX2_WT.fsa	291.91	58	260	21	4126	4119	291.32	4131	292.331	2	0.1966
Analyzed	PAX2_WT	Sample	GS500LIZ_3730	Han131124	FALSE	Pass	Pass				R, 8	PAX2_WT.fsa	356.884	59	267	21	4886	4880	356.398	4892	357.37	2	0.1733
Analyzed	PAX2_WT	Sample	GS500LIZ_3730	Han131124	FALSE	Pass	Pass				R, 9	PAX2_WT.fsa	468.065	229	2154	180	6206	6190	466.725	6217	468.99	9	0.7687
Analyzed	PAX2_WT	Sample	GS500LIZ_3730	Han131124	FALSE	Pass	Pass				R, 10	PAX2_WT.fsa	489.818	56	668	64	6455	6448	489.18	6475	491.801	9	0.8868
Analyzed	PAX2_WT	Sample	GS500LIZ_3730	Han131124	FALSE	Pass	Pass				R, 11	PAX2_WT.fsa	498.3	51	178	18	6538	6533	497.772	6544	498.935	3	0.4053
Analyzed	PAX2_WT	Sample	GS500LIZ_3730	Han131124	FALSE	Pass	Pass				R, 12	PAX2_WT.fsa	500.412	55	319	33	6558	6544	498.935	6563	500.928	6	0.6938
Analyzed	PAX2_WT	Sample	GS500LIZ_3730	Han131124	FALSE	Pass	Pass				R, 13	PAX2_WT.fsa	509.588	54	424	43	6647	6637	508.557	6655	510.412	7	0.7728
Analyzed	PAX2_WT	Sample	GS500LIZ_3730	Han131124	FALSE	Pass	Pass				R, 14	PAX2_WT.fsa	532.165	63	200	20	6866	6859	531.443	6870	532.577	3	0.3638
Analyzed	PAX2_WT	Sample	GS500LIZ_3730	Han131124	FALSE	Pass	Pass				R, 15	PAX2_WT.fsa	548.454	50	305	31	7024	7017	547.732	7030	549.072	3	0.3961
Analyzed	PAX2_WT	Sample	GS500LIZ_3730	Han131124	FALSE	Pass	Pass				R, 16	PAX2_WT.fsa	553.814	50	219	22	7076	7072	553.402	7085	554.742	6	0.7105
Analyzed	PAX2_WT	Sample	GS500LIZ_3730	Han131124	FALSE	Pass	Pass				R, 17	PAX2_WT.fsa	581.34	57	273	28	7343	7336	580.619	7349	581.959	4	0.4478
Analyzed	PAX2_WT	Sample	GS500LIZ_3730	Han131124	FALSE	Pass	Pass				R, 18	PAX2_WT.fsa	587.113	50	183	18	7399	7392	586.392	7404	587.629	4	0.4255
Analyzed	PAX2_WT	Sample	GS500LIZ_3730	Han131124	FALSE	Pass	Pass				R, 19	PAX2_WT.fsa	590.309	56	172	17	7430	7425	589.794	7436	590.928	8	0.907
Analyzed	PAX2_WT	Sample	GS500LIZ_3730	Han131124	FALSE	Pass	Pass				O, 1	PAX2_WT.fsa	4.4384	60	491	44	895	885	3.5326	899	4.8007	7	0.7117
Analyzed	PAX2_WT	Sample	GS500LIZ_3730	Han131124	FALSE	Pass	Pass				O, 2	PAX2_WT.fsa	5.4348	148	1265	114	906	899	4.8007	917	6.4312	7	0.6598
Analyzed	PAX2_WT	Sample	GS500LIZ_3730	Han131124	FALSE	Pass	Pass				O, 3	PAX2_WT.fsa	7.337	136	851	77	927	917	6.4312	935	8.0616	6	0.5553
Analyzed	PAX2_WT	Sample	GS500LIZ_3730	Han131124	FALSE	Pass	Pass				O, 4	PAX2_WT.fsa	10.4167	614	4499	407	961	950	9.4203	969	11.1413	6	0.634
Analyzed	PAX2_WT	Sample	GS500LIZ_3730	Han131124	FALSE	Pass	Pass				O, 5	PAX2_WT.fsa	13.4964	96	390	35	995	989	12.9529	1002	14.1304	4	0.3949
Analyzed	PAX2_WT	Sample	GS500LIZ_3730	Han131124	FALSE	Pass	Pass				O, 6	PAX2_WT.fsa	14.9457	1329	9196	832	1011	1002	14.1304	1022	15.942	6	0.5772
Analyzed	PAX2_WT	Sample	GS500LIZ_3730	Han131124	FALSE	Pass	Pass				O, 7	PAX2_WT.fsa	16.9384	3991	27927	2529	1033	1022	15.942	1042	17.7536	6	0.6005
Analyzed	PAX2_WT	Sample	GS500LIZ_3730	Han131124	FALSE	Pass	Pass				O, 8	PAX2_WT.fsa	18.75	262	1642	148	1053	1042	17.7536	1061	19.4746	6	0.5859
Analyzed	PAX2_WT	Sample	GS500LIZ_3730	Han131124	FALSE	Pass	Pass				O, 9	PAX2_WT.fsa	22.4638	53	150	13	1094	1085	21.6486	1096	22.6449	3	0.2926
Analyzed	PAX2_WT	Sample	GS500LIZ_3730	Han131124	FALSE	Pass	Pass				O, 10	PAX2_WT.fsa	23.4601	1997	21633	1959	1105	1096	22.6449	1118	24.6377	11	1.0483
Analyzed	PAX2_WT	Sample	GS500LIZ_3730	Han131124	FALSE	Pass	Pass				O, 11	PAX2_WT.fsa	25.9964	30135	367004	33243	1133	1118	24.6377	1147	27.2645	10	0.9906
Analyzed	PAX2_WT	Sample	GS500LIZ_3730	Han131124	FALSE	Pass	Pass				O, 12	PAX2_WT.fsa	27.808	2285	18284	1656	1153	1147	27.2645	1161	28.5326	8	0.7285
Analyzed	PAX2_WT	Sample	GS500LIZ_3730	Han131124	FALSE	Pass	Pass				O, 13	PAX2_WT.fsa	28.8949	188	620	56	1165	1161	28.5326	1171	29.4384	3	0.3162
Analyzed	PAX2_WT	Sample	GS500LIZ_3730	Han131124	FALSE	Pass	Pass				O, 14	PAX2_WT.fsa	30.7065	440	3107	281	1185	1171	29.4384	1193	31.4312	6	0.5625
Analyzed	PAX2_WT	Sample	GS500LIZ_3730	Han131124	FALSE	Pass	Pass				O, 15	PAX2_WT.fsa	32.337	85	343	31	1203	1193	31.4312	1208	32.7899	4	0.3853
Analyzed	PAX2_WT	Sample	GS500LIZ_3730	Han131124	FALSE	Pass	Pass				O, 16	PAX2_WT.fsa	33.6957	1748	17382	1574	1218	1208	32.7899	1232	34.9638	10	0.9325
Analyzed	PAX2_WT	Sample	GS500LIZ_3730	Han131124	FALSE	Pass	Pass				O, 17	PAX2_WT.fsa	37.3188	1921	11971	1084	1258	1249	36.5036	1267	38.1341	5	0.534
Analyzed	PAX2_WT	Sample	GS500LIZ_3730	Han131124	FALSE	Pass	Pass				O, 18	PAX2_WT.fsa	49.0036	50	327	29	1387	1373	47.7355	1389	49.1848	4	0.3623
Analyzed	PAX2_WT	Sample	GS500LIZ_3730	Han131124	FALSE	Pass	Pass				O, 19	PAX2_WT.fsa	50	2221	13195	1180	1398	1389	49.1848	1405	50.6168	5	0.4853
Analyzed	PAX2_WT	Sample	GS500LIZ_3730	Han131124	FALSE	Pass	Pass				O, 20	PAX2_WT.fsa	50.7932	86	506	44	1407	1405	50.6168	1417	51.6762	4	0.3683
Analyzed	PAX2_WT	Sample	GS500LIZ_3730	Han131124	FALSE	Pass	Pass				O, 21	PAX2_WT.fsa	75	2458	14603	1376	1674	1665	74.1621	1682	75.7644	5	0.4972
Analyzed	PAX2_WT	Sample	GS500LIZ_3730	Han131124	FALSE	Pass	Pass				O, 22	PAX2_WT.fsa	100	2673	14921	1376	1935	1927	99.2314	1943	100.707	5	0.4638
Analyzed	PAX2_WT	Sample	GS500LIZ_3730	Han131124	FALSE	Pass	Pass				O, 23	PAX2_WT.fsa	139	3013	17319	1684	2366	2357	138.164	2374	139.817	5	0.5028
Analyzed	PAX2_WT	Sample	GS500LIZ_3730	Han131124	FALSE	Pass	Pass				O, 24	PAX2_WT.fsa	150	3091	17358	1679	2475	2467	149.202	2484	150.847	5	0.4859
Analyzed	PAX2_WT	Sample	GS500LIZ_3730	Han131124	FALSE	Pass	Pass				O, 25	PAX2_WT.fsa	159.016	61	295	26	2573	2565	158.297	2575	159.195	4	0.3594
Analyzed	PAX2_WT	Sample	GS500LIZ_3730	Han131124	FALSE	Pass	Pass				O, 26	PAX2_WT.fsa	160	3077	19275	1725	2584	2575	159.195	2601	161.522	5	0.4973
Analyzed	PAX2_WT	Sample	GS500LIZ_3730	Han131124	FALSE	Pass	Pass				O, 27	PAX2_WT.fsa	200	3508	21081	1797	3041	3032	199.23	3061	201.703	5	0.4536
Analyzed	PAX2_WT	Sample	GS500LIZ_3730	Han131124	FALSE	Pass	Pass				O, 28	PAX2_WT.fsa	247.127	3482	22494	1905	3596	3587	246.364	3606	247.974	5	0.4899
Analyzed	PAX2_WT	Sample	GS500LIZ_3730	Han131124	FALSE	Pass	Pass				O, 29	PAX2_WT.fsa	298.989	85	456	38	4210	4201	298.231	4212	299.158	4	0.337
Analyzed	PAX2_WT	Sample	GS500LIZ_3730	Han131124	FALSE	Pass	Pass				O, 30	PAX2_WT.fsa	300	3371	23796	2055	4222	4212	299.158	4244	301.921	6	0.5505
Analyzed	PAX2_WT	Sample	GS500LIZ_3730	Han131124	FALSE	Pass	Pass				O, 31	PAX2_WT.fsa	339.731	3241	23419	2008	4681	4670	338.788	4692	340.675	6	0.5556
Analyzed	PAX2_WT	Sample	GS500LIZ_3730	Han131124	FALSE	Pass	Pass				O, 32	PAX2_WT.fsa	350	3183	23888	1984	4801	4791	349.146	4812	350.89	6	0.5679
Analyzed	PAX2_WT	Sample	GS500LIZ_3730	Han131124	FALSE	Pass	Pass				O, 33	PAX2_WT.fsa	400	3332	27409	2315	5416	5393	398.12	5438	401.922	7	0.6261
Analyzed	PAX2_WT	Sample	GS500LIZ_3730	Han131124	FALSE	Pass	Pass				O, 34	PAX2_WT.fsa	450	3431	29509	2495	5984	5961	447.958	6002	451.426	7	0.6506
Analyzed	PAX2_WT	Sample	GS500LIZ_3730	Han131124	FALSE	Pass	Pass				O, 35	PAX2_WT.fsa	490	3586	33380	3180	6457	6434	487.911	6478	492.103	8	0.8069
Analyzed	PAX2_WT	Sample	GS500LIZ_3730	Han131124	FALSE	Pass	Pass				O, 36	PAX2_WT.fsa	500	3588	32678	3422	6554	6530	497.457	6572	501.856	8	0.8508

## Sheet: HEK293_ntg-NWKO_PAX2
Sample File Name	Total Editing Eff	NHEJ Eff	HDR Eff	Normalized HDR Eff	HDR:NHEJ ratio
H_PAX_KO---_ntg--_1.fsa	88.6353	64.5435	24.0918	27.1808	0.373264
H_PAX_KO---_ntg--_2.fsa	87.2336	62.1202	25.1134	28.7887	0.404271
H_PAX_KO---_ntg--_3.fsa	100	73.5624	26.4376	26.4376	0.35939
H_PAX_KO---_ntg--_4.fsa	86.3982	59.3423	27.056	31.3154	0.45593
H_PAX_KO---_ntg--_5.fsa	87.1302	60.2798	26.8505	30.8165	0.445431
H_PAX_KO---_NWKO-_1.fsa	88.6389	64.1181	24.5208	27.6637	0.382432
H_PAX_KO---_NWKO-_2.fsa	100	69.5568	30.4432	30.4432	0.437674
H_PAX_KO---_NWKO-_3.fsa	100	69.7155	30.2845	30.2845	0.434401
H_PAX_KO---_NWKO-_4.fsa	88.4161	65.4127	23.0034	26.0172	0.351666
H_PAX_KO---_NWKO-_5.fsa	89.9185	63.1764	26.7421	29.7404	0.423293
