# Supplementary material for: Dispensable players: N-WASP and WASP are not crucial for homology-directed DNA repair
Source: EMBO Rep. 2026 Apr 10;27(10):2798–822. doi: 10.1038/s44319-026-00771-y (PMC13219447; doi:10.1038/s44319-026-00771-y)
Supplement: Supplementary file 7 — Source data Fig. 8 [file 44319_2026_771_MOESM7_ESM.zip]

Archive with 57 entries (48 files):
- Figure 8/
- Figure 8/8C/
- Figure 8/8C/U2OS_mClover/
- Figure 8/8C/U2OS_mClover/CK666 100 uM_Tube_004.fcs
- Figure 8/8C/U2OS_mClover/DMSO_Tube_004.fcs
- Figure 8/8C/U2OS_mClover/Controls_RFP only.fcs
- Figure 8/8C/U2OS_mClover/CK666 100 uM_Tube_002.fcs
- Figure 8/8C/U2OS_mClover/CK666 100 uM_Tube_003.fcs
- Figure 8/8C/U2OS_mClover/DMSO_Tube_002.fcs
- Figure 8/8C/U2OS_mClover/CK666 100 uM_Tube_001.fcs
- Figure 8/8C/U2OS_mClover/DMSO_Tube_001.fcs
- Figure 8/8C/U2OS_mClover/DMSO_Tube_003.fcs
- Figure 8/8C/U2OS_PAX2/
- Figure 8/8C/U2OS_PAX2/Han GFP 7-AAD 240924_240924 PAX2ss DMSO 3.fcs
- Figure 8/8C/U2OS_PAX2/Han GFP 7-AAD 240924_250924 PAX2ss CK666 4.fcs
- Figure 8/8C/U2OS_PAX2/Han GFP 7-AAD 240924_260924 PAX2ss CK666 5.fcs
- Figure 8/8C/U2OS_PAX2/Han 7AAD GFP 041023_220924 PAX2ss DMSO 2.fcs
- Figure 8/8C/U2OS_PAX2/Han 7AAD GFP 041023_210924 PAX2ss DMSO 1.fcs
- Figure 8/8C/U2OS_PAX2/Han GFP 7-AAD 240924_240924 PAX2ss CK666 3.fcs
- Figure 8/8C/U2OS_PAX2/Han 7AAD GFP 041023_210924 PAX2ss CK666 1.fcs
- Figure 8/8C/U2OS_PAX2/Han GFP 7-AAD 240924_260924 PAX2ss DMSO 5.fcs
- Figure 8/8C/U2OS_PAX2/Han 7AAD GFP 041023_220924 PAX2ss CK666 2.fcs
- Figure 8/8C/U2OS_PAX2/Han GFP 7-AAD 240924_250924 PAX2ss DMSO 4.fcs
- Figure 8/8C/U2OS_TSPAN12/
- Figure 8/8C/U2OS_TSPAN12/Han GFP 7-AAD 240924_240924 TSPAN12ss CK666 2.fcs
- Figure 8/8C/U2OS_TSPAN12/Han GFP 7-AAD 240924_250924 TSPAN12ss CK666 3.fcs
- Figure 8/8C/U2OS_TSPAN12/Han GFP 7-AAD 240924_240924 TSPAN12ss DMSO 2.fcs
- Figure 8/8C/U2OS_TSPAN12/Han GFP 7-AAD 240924_260924 TSPAN12ss CK666 4.fcs
- Figure 8/8C/U2OS_TSPAN12/Han 7AAD GFP 041023_220924 TSPAN12ss CK666 1.fcs
- Figure 8/8C/U2OS_TSPAN12/Han GFP 7-AAD 240924_250924 TSPAN12ss DMSO 3.fcs
- Figure 8/8C/U2OS_TSPAN12/Han 7AAD GFP 041023_220924 TSPAN12ss DMSO 1.fcs
- Figure 8/8C/U2OS_TSPAN12/Han GFP 7-AAD 240924_260924 TSPAN12ss DMSO 4.fcs
- Figure 8/8C/HEK293T_TSPAN12/
- Figure 8/8C/HEK293T_TSPAN12/Han_IDAA_HEK_CK666_05102025_HEK293T_TSPAN12ss_DMSO_1.fcs
- Figure 8/8C/HEK293T_TSPAN12/Han_IDAA_HEK_CK666_05102025_HEK293T_TSPAN12ss_DMSO_3.fcs
- Figure 8/8C/HEK293T_TSPAN12/Han_IDAA_HEK_CK666_05102025_HEK293T_TSPAN12ss_DMSO_2.fcs
- Figure 8/8C/HEK293T_TSPAN12/Han_IDAA_HEK_CK666_05102025_HEK293T_TSPAN12ss_CK666100uM_2.fcs
- Figure 8/8C/HEK293T_TSPAN12/Han_IDAA_HEK_CK666_NC.fcs
- Figure 8/8C/HEK293T_TSPAN12/Han_IDAA_HEK_CK666_05102025_HEK293T_TSPAN12ss_CK666100uM_3.fcs
- Figure 8/8C/HEK293T_TSPAN12/Han_IDAA_HEK_CK666_05102025_HEK293T_TSPAN12ss_CK666100uM_1.fcs
- Figure 8/8A/
- Figure 8/8A/HEK293T/
- Figure 8/8A/HEK293T/DMSO_DMSO_002.fcs
- Figure 8/8A/HEK293T/CK666 100uM_CK666_002.fcs
- Figure 8/8A/HEK293T/CK666 100uM_CK666_001.fcs
- Figure 8/8A/HEK293T/CK666 100uM_CK666_003.fcs
- Figure 8/8A/HEK293T/HEK_CK666_Cellcycle.xls
- Figure 8/8A/HEK293T/DMSO_DMSO_003.fcs
- Figure 8/8A/HEK293T/DMSO_DMSO_001.fcs
- Figure 8/8A/MCF10A/
- Figure 8/8A/MCF10A/DMSO_DMSO_002.fcs
- Figure 8/8A/MCF10A/CK666 100 uM_CK666_002.fcs
- Figure 8/8A/MCF10A/CK666 100 uM_CK666_001.fcs
- Figure 8/8A/MCF10A/CK666 100 uM_CK666_003.fcs
- Figure 8/8A/MCF10A/DMSO_DMSO_003.fcs
- Figure 8/8A/MCF10A/MCF10A_CK666.xls
- Figure 8/8A/MCF10A/DMSO_DMSO_001.fcs
