# Supplementary material for: Dispensable players: N-WASP and WASP are not crucial for homology-directed DNA repair
Source: EMBO Rep. 2026 Apr 10;27(10):2798–822. doi: 10.1038/s44319-026-00771-y (PMC13219447; doi:10.1038/s44319-026-00771-y)
Supplement: Supplementary file 7 — Source data Fig. 8 [file 44319_2026_771_MOESM7_ESM.zip › Figure 8/8A/HEK293T/HEK_CK666_Cellcycle.xls]

## Sheet: Sheet0
Depth	Name	Statistic	#Cells
	CK666 100uM_CK666_001.fcs		54487
>	CK666 100uM_CK666_001.fcs/Cells	29	15818
> >	CK666 100uM_CK666_001.fcs/Cells/Single Cells	91.5	14466
> > >	CK666 100uM_CK666_001.fcs/Cells/Single Cells/PI-A, APC-A subset	93.6	13537
> > > >	CK666 100uM_CK666_001.fcs/Cells/Single Cells/PI-A, APC-A subset/G1	56.3	7627
> > > >	CK666 100uM_CK666_001.fcs/Cells/Single Cells/PI-A, APC-A subset/G2M	41.6	5631
> > > >	CK666 100uM_CK666_001.fcs/Cells/Single Cells/PI-A, APC-A subset/S	1.42	192
	CK666 100uM_CK666_002.fcs		49829
>	CK666 100uM_CK666_002.fcs/Cells	23.4	11677
> >	CK666 100uM_CK666_002.fcs/Cells/Single Cells	87.9	10265
> > >	CK666 100uM_CK666_002.fcs/Cells/Single Cells/PI-A, APC-A subset	91.6	9403
> > > >	CK666 100uM_CK666_002.fcs/Cells/Single Cells/PI-A, APC-A subset/G1	52.6	4949
> > > >	CK666 100uM_CK666_002.fcs/Cells/Single Cells/PI-A, APC-A subset/G2M	46.1	4334
> > > >	CK666 100uM_CK666_002.fcs/Cells/Single Cells/PI-A, APC-A subset/S	1.38	130
	CK666 100uM_CK666_003.fcs		43952
>	CK666 100uM_CK666_003.fcs/Cells	26.5	11636
> >	CK666 100uM_CK666_003.fcs/Cells/Single Cells	87.5	10183
> > >	CK666 100uM_CK666_003.fcs/Cells/Single Cells/PI-A, APC-A subset	90.2	9190
> > > >	CK666 100uM_CK666_003.fcs/Cells/Single Cells/PI-A, APC-A subset/G1	50.3	4623
> > > >	CK666 100uM_CK666_003.fcs/Cells/Single Cells/PI-A, APC-A subset/G2M	48.6	4466
> > > >	CK666 100uM_CK666_003.fcs/Cells/Single Cells/PI-A, APC-A subset/S	0.96	88
	DMSO_DMSO_001.fcs		18308
>	DMSO_DMSO_001.fcs/Cells	67.8	12409
> >	DMSO_DMSO_001.fcs/Cells/Single Cells	93.4	11585
> > >	DMSO_DMSO_001.fcs/Cells/Single Cells/PI-A, APC-A subset	96.7	11197
> > > >	DMSO_DMSO_001.fcs/Cells/Single Cells/PI-A, APC-A subset/G1	38.1	4270
> > > >	DMSO_DMSO_001.fcs/Cells/Single Cells/PI-A, APC-A subset/G2M	20	2240
> > > >	DMSO_DMSO_001.fcs/Cells/Single Cells/PI-A, APC-A subset/S	41.9	4687
	DMSO_DMSO_002.fcs		17223
>	DMSO_DMSO_002.fcs/Cells	66.2	11397
> >	DMSO_DMSO_002.fcs/Cells/Single Cells	93.2	10619
> > >	DMSO_DMSO_002.fcs/Cells/Single Cells/PI-A, APC-A subset	96.7	10272
> > > >	DMSO_DMSO_002.fcs/Cells/Single Cells/PI-A, APC-A subset/G1	39.7	4083
> > > >	DMSO_DMSO_002.fcs/Cells/Single Cells/PI-A, APC-A subset/G2M	20.7	2127
> > > >	DMSO_DMSO_002.fcs/Cells/Single Cells/PI-A, APC-A subset/S	39.5	4053
	DMSO_DMSO_003.fcs		31900
>	DMSO_DMSO_003.fcs/Cells	42.4	13515
> >	DMSO_DMSO_003.fcs/Cells/Single Cells	81	10953
> > >	DMSO_DMSO_003.fcs/Cells/Single Cells/PI-A, APC-A subset	88.9	9737
> > > >	DMSO_DMSO_003.fcs/Cells/Single Cells/PI-A, APC-A subset/G1	46.8	4558
> > > >	DMSO_DMSO_003.fcs/Cells/Single Cells/PI-A, APC-A subset/G2M	15.6	1523
> > > >	DMSO_DMSO_003.fcs/Cells/Single Cells/PI-A, APC-A subset/S	37.2	3627
