# Supplementary material for: Dispensable players: N-WASP and WASP are not crucial for homology-directed DNA repair
Source: EMBO Rep. 2026 Apr 10;27(10):2798–822. doi: 10.1038/s44319-026-00771-y (PMC13219447; doi:10.1038/s44319-026-00771-y)
Supplement: Supplementary file 7 — Source data Fig. 8 [file 44319_2026_771_MOESM7_ESM.zip › Figure 8/8A/MCF10A/MCF10A_CK666.xls]

## Sheet: Sheet0
Depth	Name	Phase	Statistic	#Cells
	CK666 100 uM_CK666_001.fcs			22986
>	CK666 100 uM_CK666_001.fcs/Cells		48.1	11060
> >	CK666 100 uM_CK666_001.fcs/Cells/Single Cells		93.7	10361
> > >	CK666 100 uM_CK666_001.fcs/Cells/Single Cells/PI-A, APC-A subset		99.4	10304
> > > >	CK666 100 uM_CK666_001.fcs/Cells/Single Cells/PI-A, APC-A subset/G1	G1	47.5	4895
> > > >	CK666 100 uM_CK666_001.fcs/Cells/Single Cells/PI-A, APC-A subset/G2M	2M	24.4	2513
> > > >	CK666 100 uM_CK666_001.fcs/Cells/Single Cells/PI-A, APC-A subset/S	S	28.6	2951
	CK666 100 uM_CK666_002.fcs			21891
>	CK666 100 uM_CK666_002.fcs/Cells		50.7	11095
> >	CK666 100 uM_CK666_002.fcs/Cells/Single Cells		93.5	10379
> > >	CK666 100 uM_CK666_002.fcs/Cells/Single Cells/PI-A, APC-A subset		99.1	10290
> > > >	CK666 100 uM_CK666_002.fcs/Cells/Single Cells/PI-A, APC-A subset/G1	G1	46.2	4749
> > > >	CK666 100 uM_CK666_002.fcs/Cells/Single Cells/PI-A, APC-A subset/G2M	2M	24.8	2554
> > > >	CK666 100 uM_CK666_002.fcs/Cells/Single Cells/PI-A, APC-A subset/S	S	29.7	3053
	CK666 100 uM_CK666_003.fcs			18344
>	CK666 100 uM_CK666_003.fcs/Cells		59.4	10894
> >	CK666 100 uM_CK666_003.fcs/Cells/Single Cells		94.5	10291
> > >	CK666 100 uM_CK666_003.fcs/Cells/Single Cells/PI-A, APC-A subset		98.8	10167
> > > >	CK666 100 uM_CK666_003.fcs/Cells/Single Cells/PI-A, APC-A subset/G1	G1	44	4473
> > > >	CK666 100 uM_CK666_003.fcs/Cells/Single Cells/PI-A, APC-A subset/G2M	2M	23.3	2365
> > > >	CK666 100 uM_CK666_003.fcs/Cells/Single Cells/PI-A, APC-A subset/S	S	33.1	3370
	DMSO_DMSO_001.fcs			18192
>	DMSO_DMSO_001.fcs/Cells		60.4	10983
> >	DMSO_DMSO_001.fcs/Cells/Single Cells		96	10547
> > >	DMSO_DMSO_001.fcs/Cells/Single Cells/PI-A, APC-A subset		99.2	10465
> > > >	DMSO_DMSO_001.fcs/Cells/Single Cells/PI-A, APC-A subset/G1	G1	43.2	4523
> > > >	DMSO_DMSO_001.fcs/Cells/Single Cells/PI-A, APC-A subset/G2M	2M	21.9	2291
> > > >	DMSO_DMSO_001.fcs/Cells/Single Cells/PI-A, APC-A subset/S	S	34.9	3654
	DMSO_DMSO_002.fcs			18226
>	DMSO_DMSO_002.fcs/Cells		59.8	10900
> >	DMSO_DMSO_002.fcs/Cells/Single Cells		95.9	10453
> > >	DMSO_DMSO_002.fcs/Cells/Single Cells/PI-A, APC-A subset		98.8	10330
> > > >	DMSO_DMSO_002.fcs/Cells/Single Cells/PI-A, APC-A subset/G1	G1	42.3	4369
> > > >	DMSO_DMSO_002.fcs/Cells/Single Cells/PI-A, APC-A subset/G2M	2M	22	2276
> > > >	DMSO_DMSO_002.fcs/Cells/Single Cells/PI-A, APC-A subset/S	S	36	3716
	DMSO_DMSO_003.fcs			15433
>	DMSO_DMSO_003.fcs/Cells		70.6	10895
> >	DMSO_DMSO_003.fcs/Cells/Single Cells		96.2	10482
> > >	DMSO_DMSO_003.fcs/Cells/Single Cells/PI-A, APC-A subset		97.1	10174
> > > >	DMSO_DMSO_003.fcs/Cells/Single Cells/PI-A, APC-A subset/G1	G1	42.1	4283
> > > >	DMSO_DMSO_003.fcs/Cells/Single Cells/PI-A, APC-A subset/G2M	2M	20.9	2130
> > > >	DMSO_DMSO_003.fcs/Cells/Single Cells/PI-A, APC-A subset/S	S	37.2	3781
