# Supplementary material for: Dispensable players: N-WASP and WASP are not crucial for homology-directed DNA repair
Source: EMBO Rep. 2026 Apr 10;27(10):2798–822. doi: 10.1038/s44319-026-00771-y (PMC13219447; doi:10.1038/s44319-026-00771-y)
Supplement: Supplementary file 8 — Source data Fig. 10 [file 44319_2026_771_MOESM8_ESM.zip]

Archive with 63 entries (54 files):
- Figure 10/
- Figure 10/10A/
- Figure 10/10A/U2OS/
- Figure 10/10A/U2OS/PAX2ss_CK666.xlsx
- Figure 10/10A/U2OS/PAssCK666DMSO_2.fsa
- Figure 10/10A/U2OS/PAssCK666CK66_5.fsa
- Figure 10/10A/U2OS/PAssCK666CK66_3.fsa
- Figure 10/10A/U2OS/TSPAN12_CK666.xlsx
- Figure 10/10A/U2OS/PAssCK666DMSO_5.fsa
- Figure 10/10A/U2OS/----NeCon----_-.fsa
- Figure 10/10A/U2OS/PAssCK666DMSO_4.fsa
- Figure 10/10A/U2OS/PAssCK666CK66_2.fsa
- Figure 10/10A/U2OS/PAssCK666CK66_4.fsa
- Figure 10/10A/U2OS/PAssCK666DMSO_3.fsa
- Figure 10/10A/HEK293T/
- Figure 10/10A/HEK293T/H_TSP_CK666_CK666_3.fsa
- Figure 10/10A/HEK293T/H_TSP_CK666_CK666_2.fsa
- Figure 10/10A/HEK293T/H_TSP_CK666_DMSO-_1.fsa
- Figure 10/10A/HEK293T/H_TSP_CK666_DMSO-_2.fsa
- Figure 10/10A/HEK293T/H_TSP_CK666_DMSO-_3.fsa
- Figure 10/10A/HEK293T/H_TSP_CK666_CK666_1.fsa
- Figure 10/10A/HEK293T/HEK293_CK666_TSPAN12.xlsx
- Figure 10/10B/
- Figure 10/10B/U2OS/
- Figure 10/10B/U2OS/CK666 100 uM_Tube_004.fcs
- Figure 10/10B/U2OS/DMSO_Tube_004.fcs
- Figure 10/10B/U2OS/Controls_RFP only.fcs
- Figure 10/10B/U2OS/CK666 100 uM_Tube_002.fcs
- Figure 10/10B/U2OS/CK666 100 uM_Tube_003.fcs
- Figure 10/10B/U2OS/DMSO_Tube_002.fcs
- Figure 10/10B/U2OS/CK666 100 uM_Tube_001.fcs
- Figure 10/10B/U2OS/DMSO_Tube_001.fcs
- Figure 10/10B/U2OS/DMSO_Tube_003.fcs
- Figure 10/10B/HEK293T/
- Figure 10/10B/HEK293T/DMSO_DMSO_002.fcs
- Figure 10/10B/HEK293T/CK666 50uM_CK666_003.fcs
- Figure 10/10B/HEK293T/CK666 25uM_Tube_005.fcs
- Figure 10/10B/HEK293T/CK666 50uM_CK666_001.fcs
- Figure 10/10B/HEK293T/CK666 50uM_CK666_002.fcs
- Figure 10/10B/HEK293T/DMSO_DMSO_004.fcs
- Figure 10/10B/HEK293T/Controls_RFP only.fcs
- Figure 10/10B/HEK293T/Controls_mClover only.fcs
- Figure 10/10B/HEK293T/DMSO_DMSO_005.fcs
- Figure 10/10B/HEK293T/CK666 50uM_CK666_004.fcs
- Figure 10/10B/HEK293T/DMSO_DMSO_003.fcs
- Figure 10/10B/HEK293T/CK666 25uM_Tube_004.fcs
- Figure 10/10B/HEK293T/CK666 25uM_Tube_002.fcs
- Figure 10/10B/HEK293T/CK666 25uM_Tube_001.fcs
- Figure 10/10B/HEK293T/DMSO_DMSO_001.fcs
- Figure 10/10B/HEK293T/CK666 25uM_Tube_003.fcs
- Figure 10/10B/HEK293T/CK666 50uM_CK666_005.fcs
- Figure 10/10C/
- Figure 10/10C/mCLOVER/
- Figure 10/10C/mCLOVER/ARPC4 siRNA 1-4_Tube_004.fcs
- Figure 10/10C/mCLOVER/ntgRNA_Tube_002.fcs
- Figure 10/10C/mCLOVER/ARPC4 siRNA 1-4_Tube_003.fcs
- Figure 10/10C/mCLOVER/ntgRNA_Tube_004.fcs
- Figure 10/10C/mCLOVER/ntgRNA_Tube_005.fcs
- Figure 10/10C/mCLOVER/ARPC4 siRNA 1-4_Tube_005.fcs
- Figure 10/10C/mCLOVER/ARPC4 siRNA 1-4_Tube_002.fcs
- Figure 10/10C/mCLOVER/ntgRNA_Tube_003.fcs
- Figure 10/10C/WB quan.xlsx
- Figure 10/10C/Western Blot.pptx
