# Supplementary material for: Dispensable players: N-WASP and WASP are not crucial for homology-directed DNA repair
Source: EMBO Rep. 2026 Apr 10;27(10):2798–822. doi: 10.1038/s44319-026-00771-y (PMC13219447; doi:10.1038/s44319-026-00771-y)
Supplement: Supplementary file 8 — Source data Fig. 10 [file 44319_2026_771_MOESM8_ESM.zip › Figure 10/10A/U2OS/PAX2ss_CK666.xlsx]

## Sheet: PeakCall
Status	Sample Name	Sample Type	Size Standard	Analysis Method	SQI	Offscale	Quality	UD1	UD2	UD3	Dye/Sample Peak	Sample File Name	Size	Height	Area in Point	Area in BP	Data Point	Begin Point	Begin BP	End Point	End BP	Width in Point	Width in BP	User Comments	User Edit
Analyzed	PAssCK666CK66_2	Sample	GS500LIZ_3730	Baseline51 window 7	FALSE	Pass	Pass				B, 1	PAssCK666CK66_2.fsa		117	1057	0	611	597	-1	617	-1	8	0
Analyzed	PAssCK666CK66_2	Sample	GS500LIZ_3730	Baseline51 window 7	FALSE	Pass	Pass				B, 2	PAssCK666CK66_2.fsa		1704	12241	0	775	766	-1	783	-1	7	0
Analyzed	PAssCK666CK66_2	Sample	GS500LIZ_3730	Baseline51 window 7	FALSE	Pass	Pass				B, 3	PAssCK666CK66_2.fsa		242	1704	0	790	783	-1	800	-1	6	0
Analyzed	PAssCK666CK66_2	Sample	GS500LIZ_3730	Baseline51 window 7	FALSE	Pass	Pass				B, 4	PAssCK666CK66_2.fsa		501	2996	0	808	800	-1	814	-1	5	0
Analyzed	PAssCK666CK66_2	Sample	GS500LIZ_3730	Baseline51 window 7	FALSE	Pass	Pass				B, 5	PAssCK666CK66_2.fsa		905	8015	0	833	824	-1	837	-1	8	0
Analyzed	PAssCK666CK66_2	Sample	GS500LIZ_3730	Baseline51 window 7	FALSE	Pass	Pass				B, 6	PAssCK666CK66_2.fsa		786	6100	0	842	837	-1	848	-1	5	0
Analyzed	PAssCK666CK66_2	Sample	GS500LIZ_3730	Baseline51 window 7	FALSE	Pass	Pass				B, 7	PAssCK666CK66_2.fsa		417	4927	315	870	854	-1	878	0.5357	12	0.7934
Analyzed	PAssCK666CK66_2	Sample	GS500LIZ_3730	Baseline51 window 7	FALSE	Pass	Pass				B, 8	PAssCK666CK66_2.fsa	1.5179	141	682	60	889	884	1.0714	897	2.2321	4	0.4259
Analyzed	PAssCK666CK66_2	Sample	GS500LIZ_3730	Baseline51 window 7	FALSE	Pass	Pass				B, 9	PAssCK666CK66_2.fsa	2.6786	736	2329	207	902	897	2.2321	905	2.9464	3	0.2744
Analyzed	PAssCK666CK66_2	Sample	GS500LIZ_3730	Baseline51 window 7	FALSE	Pass	Pass				B, 10	PAssCK666CK66_2.fsa	3.4821	681	3285	293	911	905	2.9464	916	3.9286	4	0.4319
Analyzed	PAssCK666CK66_2	Sample	GS500LIZ_3730	Baseline51 window 7	FALSE	Pass	Pass				B, 11	PAssCK666CK66_2.fsa	4.4643	532	2443	218	922	916	3.9286	927	4.9107	4	0.4301
Analyzed	PAssCK666CK66_2	Sample	GS500LIZ_3730	Baseline51 window 7	FALSE	Pass	Pass				B, 12	PAssCK666CK66_2.fsa	6.0714	1069	5695	508	940	934	5.5357	949	6.875	5	0.4704
Analyzed	PAssCK666CK66_2	Sample	GS500LIZ_3730	Baseline51 window 7	FALSE	Pass	Pass				B, 13	PAssCK666CK66_2.fsa	7.5893	4592	29940	2673	957	949	6.875	966	8.3929	6	0.5554
Analyzed	PAssCK666CK66_2	Sample	GS500LIZ_3730	Baseline51 window 7	FALSE	Pass	Pass				B, 14	PAssCK666CK66_2.fsa	8.9286	169	630	56	972	966	8.3929	976	9.2857	3	0.3242
Analyzed	PAssCK666CK66_2	Sample	GS500LIZ_3730	Baseline51 window 7	FALSE	Pass	Pass				B, 15	PAssCK666CK66_2.fsa	10.3571	479	2321	207	988	982	9.8214	993	10.8036	4	0.4347
Analyzed	PAssCK666CK66_2	Sample	GS500LIZ_3730	Baseline51 window 7	FALSE	Pass	Pass				B, 16	PAssCK666CK66_2.fsa	12.4107	7721	83008	7411	1011	999	11.3393	1022	13.3929	10	0.9553
Analyzed	PAssCK666CK66_2	Sample	GS500LIZ_3730	Baseline51 window 7	FALSE	Pass	Pass				B, 17	PAssCK666CK66_2.fsa	14.4643	996	6512	581	1034	1025	13.6607	1040	15	6	0.5647
Analyzed	PAssCK666CK66_2	Sample	GS500LIZ_3730	Baseline51 window 7	FALSE	Pass	Pass				B, 18	PAssCK666CK66_2.fsa	15.7143	2156	9457	844	1048	1043	15.2679	1050	15.8929	4	0.3723
Analyzed	PAssCK666CK66_2	Sample	GS500LIZ_3730	Baseline51 window 7	FALSE	Pass	Pass				B, 19	PAssCK666CK66_2.fsa	16.3393	26237	138108	12330	1055	1050	15.8929	1058	16.6071	2	0.1786
Analyzed	PAssCK666CK66_2	Sample	GS500LIZ_3730	Baseline51 window 7	FALSE	Pass	Pass				B, 20	PAssCK666CK66_2.fsa	17.9464	26227	145324	12975	1073	1066	17.3214	1076	18.2143	2	0.1786
Analyzed	PAssCK666CK66_2	Sample	GS500LIZ_3730	Baseline51 window 7	FALSE	Pass	Pass				B, 21	PAssCK666CK66_2.fsa	20.7143	122	328	29	1104	1100	20.3571	1108	21.0714	2	0.2432
Analyzed	PAssCK666CK66_2	Sample	GS500LIZ_3730	Baseline51 window 7	FALSE	Pass	Pass				B, 22	PAssCK666CK66_2.fsa	22.1429	6939	53782	4801	1120	1111	21.3393	1134	23.3929	7	0.6613
Analyzed	PAssCK666CK66_2	Sample	GS500LIZ_3730	Baseline51 window 7	FALSE	Pass	Pass				B, 23	PAssCK666CK66_2.fsa	24.375	577	3532	315	1145	1138	23.75	1148	24.6429	5	0.5273
Analyzed	PAssCK666CK66_2	Sample	GS500LIZ_3730	Baseline51 window 7	FALSE	Pass	Pass				B, 24	PAssCK666CK66_2.fsa	24.9107	342	1999	178	1151	1148	24.6429	1157	25.4464	5	0.469
Analyzed	PAssCK666CK66_2	Sample	GS500LIZ_3730	Baseline51 window 7	FALSE	Pass	Pass				B, 25	PAssCK666CK66_2.fsa	26.25	117	422	37	1166	1161	25.8036	1170	26.6071	3	0.3127
Analyzed	PAssCK666CK66_2	Sample	GS500LIZ_3730	Baseline51 window 7	FALSE	Pass	Pass				B, 26	PAssCK666CK66_2.fsa	27.5	116	562	50	1180	1173	26.875	1184	27.8571	4	0.3751
Analyzed	PAssCK666CK66_2	Sample	GS500LIZ_3730	Baseline51 window 7	FALSE	Pass	Pass				B, 27	PAssCK666CK66_2.fsa	28.9286	112	553	49	1196	1190	28.3929	1201	29.375	4	0.3949
Analyzed	PAssCK666CK66_2	Sample	GS500LIZ_3730	Baseline51 window 7	FALSE	Pass	Pass				B, 28	PAssCK666CK66_2.fsa	30.2679	630	4907	438	1211	1203	29.5536	1220	31.0714	7	0.694
Analyzed	PAssCK666CK66_2	Sample	GS500LIZ_3730	Baseline51 window 7	FALSE	Pass	Pass				B, 29	PAssCK666CK66_2.fsa	33.3036	253	2555	228	1245	1233	32.2321	1255	34.1964	10	0.9058
Analyzed	PAssCK666CK66_2	Sample	GS500LIZ_3730	Baseline51 window 7	FALSE	Pass	Pass				B, 30	PAssCK666CK66_2.fsa	37.3214	666	4761	425	1290	1279	36.3393	1295	37.7679	6	0.5716
Analyzed	PAssCK666CK66_2	Sample	GS500LIZ_3730	Baseline51 window 7	FALSE	Pass	Pass				B, 31	PAssCK666CK66_2.fsa	37.9464	132	502	44	1297	1295	37.7679	1302	38.3929	2	0.2139
Analyzed	PAssCK666CK66_2	Sample	GS500LIZ_3730	Baseline51 window 7	FALSE	Pass	Pass				B, 32	PAssCK666CK66_2.fsa	41.7857	1856	21896	1954	1340	1328	40.7143	1352	42.8571	11	1.0644
Analyzed	PAssCK666CK66_2	Sample	GS500LIZ_3730	Baseline51 window 7	FALSE	Pass	Pass				B, 33	PAssCK666CK66_2.fsa	45.7143	246	1286	114	1384	1378	45.1786	1390	46.25	4	0.4306
Analyzed	PAssCK666CK66_2	Sample	GS500LIZ_3730	Baseline51 window 7	FALSE	Pass	Pass				B, 34	PAssCK666CK66_2.fsa	53.3339	195	2152	189	1470	1459	52.367	1480	54.2143	11	0.9798
Analyzed	PAssCK666CK66_2	Sample	GS500LIZ_3730	Baseline51 window 7	FALSE	Pass	Pass				B, 35	PAssCK666CK66_2.fsa	59.701	337	2168	192	1542	1531	58.724	1547	60.1456	6	0.5348
Analyzed	PAssCK666CK66_2	Sample	GS500LIZ_3730	Baseline51 window 7	FALSE	Pass	Pass				B, 36	PAssCK666CK66_2.fsa	86.227	274	3238	300	1833	1820	85.0195	1844	87.2491	12	1.1951
Analyzed	PAssCK666CK66_2	Sample	GS500LIZ_3730	Baseline51 window 7	FALSE	Pass	Pass				B, 37	PAssCK666CK66_2.fsa	159.649	124	1265	111	2634	2621	158.502	2645	160.621	9	0.8536
Analyzed	PAssCK666CK66_2	Sample	GS500LIZ_3730	Baseline51 window 7	FALSE	Pass	Pass				B, 38	PAssCK666CK66_2.fsa	179.38	1710	9678	845	2858	2850	178.68	2867	180.166	5	0.4677
Analyzed	PAssCK666CK66_2	Sample	GS500LIZ_3730	Baseline51 window 7	FALSE	Pass	Pass				B, 39	PAssCK666CK66_2.fsa	212.294	1484	8965	764	3240	3232	211.611	3248	212.976	5	0.4878
Analyzed	PAssCK666CK66_2	Sample	GS500LIZ_3730	Baseline51 window 7	FALSE	Pass	Pass				B, 40	PAssCK666CK66_2.fsa	215.193	465	2833	241	3274	3265	214.426	3282	215.875	5	0.4919
Analyzed	PAssCK666CK66_2	Sample	GS500LIZ_3730	Baseline51 window 7	FALSE	Pass	Pass				B, 41	PAssCK666CK66_2.fsa	274.778	173	1241	104	3976	3967	274.017	3984	275.454	6	0.5641
Analyzed	PAssCK666CK66_2	Sample	GS500LIZ_3730	Baseline51 window 7	FALSE	Pass	Pass				B, 42	PAssCK666CK66_2.fsa	280.606	559	3804	321	4045	4034	279.678	4054	281.366	6	0.5442
Analyzed	PAssCK666CK66_2	Sample	GS500LIZ_3730	Baseline51 window 7	FALSE	Pass	Pass				B, 43	PAssCK666CK66_2.fsa	352.014	767	6141	494	4884	4871	350.967	4893	352.74	7	0.6259
Analyzed	PAssCK666CK66_2	Sample	GS500LIZ_3730	Baseline51 window 7	FALSE	Pass	Pass				B, 44	PAssCK666CK66_2.fsa	354.754	395	2492	200	4918	4911	354.19	4924	355.238	6	0.5132
Analyzed	PAssCK666CK66_2	Sample	GS500LIZ_3730	Baseline51 window 7	FALSE	Pass	Pass				B, 45	PAssCK666CK66_2.fsa	355.56	117	495	39	4928	4924	355.238	4934	356.044	4	0.3412
Analyzed	PAssCK666CK66_2	Sample	GS500LIZ_3730	Baseline51 window 7	FALSE	Pass	Pass				B, 46	PAssCK666CK66_2.fsa	357.656	176	1301	104	4954	4947	357.092	4963	358.381	7	0.5978
Analyzed	PAssCK666CK66_2	Sample	GS500LIZ_3730	Baseline51 window 7	FALSE	Pass	Pass				B, 47	PAssCK666CK66_2.fsa	361.606	351	2548	205	5003	4995	360.961	5009	362.09	6	0.5537
Analyzed	PAssCK666CK66_2	Sample	GS500LIZ_3730	Baseline51 window 7	FALSE	Pass	Pass				B, 48	PAssCK666CK66_2.fsa	362.413	153	978	78	5013	5009	362.09	5019	362.897	7	0.579
Analyzed	PAssCK666CK66_2	Sample	GS500LIZ_3730	Baseline51 window 7	FALSE	Pass	Pass				B, 49	PAssCK666CK66_2.fsa	364.51	475	3451	278	5039	5027	363.542	5046	365.075	7	0.5657
Analyzed	PAssCK666CK66_2	Sample	GS500LIZ_3730	Baseline51 window 7	FALSE	Pass	Pass				B, 50	PAssCK666CK66_2.fsa	366.284	217	987	79	5061	5056	365.881	5066	366.688	4	0.338
Analyzed	PAssCK666CK66_2	Sample	GS500LIZ_3730	Baseline51 window 7	FALSE	Pass	Pass				B, 51	PAssCK666CK66_2.fsa	368.14	261	651	52	5084	5079	367.737	5087	368.382	2	0.2009
Analyzed	PAssCK666CK66_2	Sample	GS500LIZ_3730	Baseline51 window 7	FALSE	Pass	Pass				B, 52	PAssCK666CK66_2.fsa	369.108	2987	11605	936	5096	5091	368.705	5101	369.512	4	0.3276
Analyzed	PAssCK666CK66_2	Sample	GS500LIZ_3730	Baseline51 window 7	FALSE	Pass	Pass				B, 53	PAssCK666CK66_2.fsa	370.158	15432	104349	8421	5109	5101	369.512	5115	370.642	6	0.5569
Analyzed	PAssCK666CK66_2	Sample	GS500LIZ_3730	Baseline51 window 7	FALSE	Pass	Pass				B, 54	PAssCK666CK66_2.fsa	374.84	168	1192	96	5167	5156	373.952	5173	375.325	7	0.5877
Analyzed	PAssCK666CK66_2	Sample	GS500LIZ_3730	Baseline51 window 7	FALSE	Pass	Pass				B, 55	PAssCK666CK66_2.fsa	376.859	2334	19306	1559	5192	5181	375.971	5205	377.909	7	0.6322
Analyzed	PAssCK666CK66_2	Sample	GS500LIZ_3730	Baseline51 window 7	FALSE	Pass	Pass				B, 56	PAssCK666CK66_2.fsa	543.939	291	2785	281	7068	7058	542.929	7079	545.051	10	1.0129
Analyzed	PAssCK666CK66_2	Sample	GS500LIZ_3730	Baseline51 window 7	FALSE	Pass	Pass				G, 1	PAssCK666CK66_2.fsa	16.6071	11851	64426	5752	1058	1050	15.8929	1067	17.4107	5	0.4804
Analyzed	PAssCK666CK66_2	Sample	GS500LIZ_3730	Baseline51 window 7	FALSE	Pass	Pass				G, 2	PAssCK666CK66_2.fsa	18.2143	16786	92124	8225	1076	1067	17.4107	1084	18.9286	6	0.5529
Analyzed	PAssCK666CK66_2	Sample	GS500LIZ_3730	Baseline51 window 7	FALSE	Pass	Pass				G, 3	PAssCK666CK66_2.fsa	19.1964	200	616	54	1087	1084	18.9286	1093	19.7321	4	0.3571
Analyzed	PAssCK666CK66_2	Sample	GS500LIZ_3730	Baseline51 window 7	FALSE	Pass	Pass				G, 4	PAssCK666CK66_2.fsa	25.8036	334	1696	151	1161	1154	25.1786	1169	26.5179	4	0.4152
Analyzed	PAssCK666CK66_2	Sample	GS500LIZ_3730	Baseline51 window 7	FALSE	Pass	Pass				G, 5	PAssCK666CK66_2.fsa	370.561	103	993	80	5114	5105	369.835	5129	371.772	8	0.6562
Analyzed	PAssCK666CK66_2	Sample	GS500LIZ_3730	Baseline51 window 7	FALSE	Pass	Pass				Y, 1	PAssCK666CK66_2.fsa	12.5	108	606	54	1012	1006	11.9643	1022	13.3929	3	0.3144
Analyzed	PAssCK666CK66_2	Sample	GS500LIZ_3730	Baseline51 window 7	FALSE	Pass	Pass				Y, 2	PAssCK666CK66_2.fsa	16.6071	8026	23219	2073	1058	1051	15.9821	1064	17.1429	2	0.2353
Analyzed	PAssCK666CK66_2	Sample	GS500LIZ_3730	Baseline51 window 7	FALSE	Pass	Pass				Y, 3	PAssCK666CK66_2.fsa	18.3929	8344	40259	3594	1078	1068	17.5	1083	18.8393	4	0.4461
Analyzed	PAssCK666CK66_2	Sample	GS500LIZ_3730	Baseline51 window 7	FALSE	Pass	Pass				Y, 4	PAssCK666CK66_2.fsa	26.7857	230	1594	142	1172	1163	25.9821	1181	27.5893	6	0.6243
Analyzed	PAssCK666CK66_2	Sample	GS500LIZ_3730	Baseline51 window 7	FALSE	Pass	Pass				R, 1	PAssCK666CK66_2.fsa	15.9821	119	704	62	1051	1036	14.6429	1055	16.3393	2	0.2474
Analyzed	PAssCK666CK66_2	Sample	GS500LIZ_3730	Baseline51 window 7	FALSE	Pass	Pass				R, 2	PAssCK666CK66_2.fsa	16.875	3190	22131	1975	1061	1055	16.3393	1066	17.3214	4	0.3614
Analyzed	PAssCK666CK66_2	Sample	GS500LIZ_3730	Baseline51 window 7	FALSE	Pass	Pass				R, 3	PAssCK666CK66_2.fsa	17.9464	3217	25068	2238	1073	1066	17.3214	1079	18.4821	4	0.362
Analyzed	PAssCK666CK66_2	Sample	GS500LIZ_3730	Baseline51 window 7	FALSE	Pass	Pass				R, 4	PAssCK666CK66_2.fsa	19.1964	107	481	42	1087	1085	19.0179	1095	19.9107	5	0.459
Analyzed	PAssCK666CK66_2	Sample	GS500LIZ_3730	Baseline51 window 7	FALSE	Pass	Pass				R, 5	PAssCK666CK66_2.fsa	25.8929	14268	116341	10387	1162	1151	24.9107	1171	26.6964	8	0.7225
Analyzed	PAssCK666CK66_2	Sample	GS500LIZ_3730	Baseline51 window 7	FALSE	Pass	Pass				R, 6	PAssCK666CK66_2.fsa	27.5	576	3926	350	1180	1171	26.6964	1188	28.2143	7	0.6277
Analyzed	PAssCK666CK66_2	Sample	GS500LIZ_3730	Baseline51 window 7	FALSE	Pass	Pass				O, 1	PAssCK666CK66_2.fsa	4.1964	219	1423	127	919	912	3.5714	928	5	6	0.5445
Analyzed	PAssCK666CK66_2	Sample	GS500LIZ_3730	Baseline51 window 7	FALSE	Pass	Pass				O, 2	PAssCK666CK66_2.fsa	6.25	239	1344	119	942	933	5.4464	950	6.9643	5	0.5007
Analyzed	PAssCK666CK66_2	Sample	GS500LIZ_3730	Baseline51 window 7	FALSE	Pass	Pass				O, 3	PAssCK666CK66_2.fsa	9.6429	1417	10348	923	980	971	8.8393	990	10.5357	7	0.6358
Analyzed	PAssCK666CK66_2	Sample	GS500LIZ_3730	Baseline51 window 7	FALSE	Pass	Pass				O, 4	PAssCK666CK66_2.fsa	12.8571	171	721	64	1016	1008	12.1429	1021	13.3036	4	0.3612
Analyzed	PAssCK666CK66_2	Sample	GS500LIZ_3730	Baseline51 window 7	FALSE	Pass	Pass				O, 5	PAssCK666CK66_2.fsa	14.1071	3080	19892	1776	1030	1021	13.3036	1041	15.0893	6	0.5724
Analyzed	PAssCK666CK66_2	Sample	GS500LIZ_3730	Baseline51 window 7	FALSE	Pass	Pass				O, 6	PAssCK666CK66_2.fsa	16.0714	10662	75092	6704	1052	1041	15.0893	1061	16.875	6	0.5951
Analyzed	PAssCK666CK66_2	Sample	GS500LIZ_3730	Baseline51 window 7	FALSE	Pass	Pass				O, 7	PAssCK666CK66_2.fsa	18.2143	818	5415	483	1076	1061	16.875	1082	18.75	8	0.7204
Analyzed	PAssCK666CK66_2	Sample	GS500LIZ_3730	Baseline51 window 7	FALSE	Pass	Pass				O, 8	PAssCK666CK66_2.fsa	21.6964	929	3945	352	1115	1107	20.9821	1121	22.2321	4	0.3895
Analyzed	PAssCK666CK66_2	Sample	GS500LIZ_3730	Baseline51 window 7	FALSE	Pass	Pass				O, 9	PAssCK666CK66_2.fsa	23.3929	7576	77884	6953	1134	1121	22.2321	1147	24.5536	10	0.9627
Analyzed	PAssCK666CK66_2	Sample	GS500LIZ_3730	Baseline51 window 7	FALSE	Pass	Pass				O, 10	PAssCK666CK66_2.fsa	25.2679	15281	156492	13972	1155	1147	24.5536	1161	25.8036	4	0.3571
Analyzed	PAssCK666CK66_2	Sample	GS500LIZ_3730	Baseline51 window 7	FALSE	Pass	Pass				O, 11	PAssCK666CK66_2.fsa	27.5	2403	9640	860	1180	1174	26.9643	1186	28.0357	4	0.3615
Analyzed	PAssCK666CK66_2	Sample	GS500LIZ_3730	Baseline51 window 7	FALSE	Pass	Pass				O, 12	PAssCK666CK66_2.fsa	28.75	617	1545	137	1194	1186	28.0357	1199	29.1964	2	0.2204
Analyzed	PAssCK666CK66_2	Sample	GS500LIZ_3730	Baseline51 window 7	FALSE	Pass	Pass				O, 13	PAssCK666CK66_2.fsa	29.6429	425	1323	118	1204	1199	29.1964	1208	30	3	0.2952
Analyzed	PAssCK666CK66_2	Sample	GS500LIZ_3730	Baseline51 window 7	FALSE	Pass	Pass				O, 14	PAssCK666CK66_2.fsa	30.7143	1299	6316	563	1216	1208	30	1222	31.25	4	0.4445
Analyzed	PAssCK666CK66_2	Sample	GS500LIZ_3730	Baseline51 window 7	FALSE	Pass	Pass				O, 15	PAssCK666CK66_2.fsa	31.6071	245	755	67	1226	1222	31.25	1236	32.5	3	0.2996
Analyzed	PAssCK666CK66_2	Sample	GS500LIZ_3730	Baseline51 window 7	FALSE	Pass	Pass				O, 16	PAssCK666CK66_2.fsa	33.6607	4861	49121	4385	1249	1236	32.5	1262	34.8214	9	0.8701
Analyzed	PAssCK666CK66_2	Sample	GS500LIZ_3730	Baseline51 window 7	FALSE	Pass	Pass				O, 17	PAssCK666CK66_2.fsa	36.9643	6528	40349	3602	1286	1276	36.0714	1294	37.6786	5	0.5253
Analyzed	PAssCK666CK66_2	Sample	GS500LIZ_3730	Baseline51 window 7	FALSE	Pass	Pass				O, 18	PAssCK666CK66_2.fsa	50	7933	47297	4181	1432	1423	49.1964	1441	50.788	5	0.4869
Analyzed	PAssCK666CK66_2	Sample	GS500LIZ_3730	Baseline51 window 7	FALSE	Pass	Pass				O, 19	PAssCK666CK66_2.fsa	75	9666	55322	5079	1712	1703	74.1805	1720	75.7414	5	0.4852
Analyzed	PAssCK666CK66_2	Sample	GS500LIZ_3730	Baseline51 window 7	FALSE	Pass	Pass				O, 20	PAssCK666CK66_2.fsa	100	10856	59862	5413	1981	1972	99.1611	1989	100.698	5	0.4701
Analyzed	PAssCK666CK66_2	Sample	GS500LIZ_3730	Baseline51 window 7	FALSE	Pass	Pass				O, 21	PAssCK666CK66_2.fsa	139	11051	63963	6163	2416	2407	138.169	2425	139.904	5	0.5152
Analyzed	PAssCK666CK66_2	Sample	GS500LIZ_3730	Baseline51 window 7	FALSE	Pass	Pass				O, 22	PAssCK666CK66_2.fsa	147.843	105	469	46	2505	2498	147.155	2518	149.119	4	0.3989
Analyzed	PAssCK666CK66_2	Sample	GS500LIZ_3730	Baseline51 window 7	FALSE	Pass	Pass				O, 23	PAssCK666CK66_2.fsa	150	10803	63314	6032	2527	2518	149.119	2535	150.739	5	0.5132
Analyzed	PAssCK666CK66_2	Sample	GS500LIZ_3730	Baseline51 window 7	FALSE	Pass	Pass				O, 24	PAssCK666CK66_2.fsa	157.971	101	441	39	2615	2608	157.349	2622	158.591	4	0.3857
Analyzed	PAssCK666CK66_2	Sample	GS500LIZ_3730	Baseline51 window 7	FALSE	Pass	Pass				O, 25	PAssCK666CK66_2.fsa	160	10609	62637	5533	2638	2629	159.208	2646	160.71	5	0.4839
Analyzed	PAssCK666CK66_2	Sample	GS500LIZ_3730	Baseline51 window 7	FALSE	Pass	Pass				O, 26	PAssCK666CK66_2.fsa	197.678	118	666	57	3069	3061	196.99	3078	198.453	5	0.4897
Analyzed	PAssCK666CK66_2	Sample	GS500LIZ_3730	Baseline51 window 7	FALSE	Pass	Pass				O, 27	PAssCK666CK66_2.fsa	200	10205	64120	5495	3096	3086	199.141	3105	200.769	5	0.5028
Analyzed	PAssCK666CK66_2	Sample	GS500LIZ_3730	Baseline51 window 7	FALSE	Pass	Pass				O, 28	PAssCK666CK66_2.fsa	244.966	109	742	62	3624	3617	244.372	3635	245.9	6	0.5536
Analyzed	PAssCK666CK66_2	Sample	GS500LIZ_3730	Baseline51 window 7	FALSE	Pass	Pass				O, 29	PAssCK666CK66_2.fsa	247.597	10761	71336	6052	3655	3646	246.833	3667	248.615	6	0.5257
Analyzed	PAssCK666CK66_2	Sample	GS500LIZ_3730	Baseline51 window 7	FALSE	Pass	Pass				O, 30	PAssCK666CK66_2.fsa	297.052	139	930	78	4240	4230	296.21	4250	297.895	6	0.5556
Analyzed	PAssCK666CK66_2	Sample	GS500LIZ_3730	Baseline51 window 7	FALSE	Pass	Pass				O, 31	PAssCK666CK66_2.fsa	300	11769	88723	7582	4275	4264	299.074	4286	300.954	7	0.6107
Analyzed	PAssCK666CK66_2	Sample	GS500LIZ_3730	Baseline51 window 7	FALSE	Pass	Pass				O, 32	PAssCK666CK66_2.fsa	336.513	143	1050	89	4700	4689	335.576	4710	337.364	6	0.5924
Analyzed	PAssCK666CK66_2	Sample	GS500LIZ_3730	Baseline51 window 7	FALSE	Pass	Pass				O, 33	PAssCK666CK66_2.fsa	339.914	12361	99477	8452	4740	4728	338.894	4751	340.849	7	0.6472
Analyzed	PAssCK666CK66_2	Sample	GS500LIZ_3730	Baseline51 window 7	FALSE	Pass	Pass				O, 34	PAssCK666CK66_2.fsa	350	12868	104834	8646	4859	4848	349.07	4871	350.967	7	0.6342
Analyzed	PAssCK666CK66_2	Sample	GS500LIZ_3730	Baseline51 window 7	FALSE	Pass	Pass				O, 35	PAssCK666CK66_2.fsa	396.191	145	1179	95	5431	5421	395.381	5442	397.082	8	0.6709
Analyzed	PAssCK666CK66_2	Sample	GS500LIZ_3730	Baseline51 window 7	FALSE	Pass	Pass				O, 36	PAssCK666CK66_2.fsa	400	13096	113527	9475	5478	5466	399.027	5489	400.947	8	0.6955
Analyzed	PAssCK666CK66_2	Sample	GS500LIZ_3730	Baseline51 window 7	FALSE	Pass	Pass				O, 37	PAssCK666CK66_2.fsa	403.531	133	1077	92	5519	5507	402.497	5527	404.22	8	0.69
Analyzed	PAssCK666CK66_2	Sample	GS500LIZ_3730	Baseline51 window 7	FALSE	Pass	Pass				O, 38	PAssCK666CK66_2.fsa	445.464	135	1341	116	6003	5992	444.505	6020	446.946	9	0.7909
Analyzed	PAssCK666CK66_2	Sample	GS500LIZ_3730	Baseline51 window 7	FALSE	Pass	Pass				O, 39	PAssCK666CK66_2.fsa	450	12946	122996	10185	6055	6042	448.865	6068	451.018	9	0.7703
Analyzed	PAssCK666CK66_2	Sample	GS500LIZ_3730	Baseline51 window 7	FALSE	Pass	Pass				O, 40	PAssCK666CK66_2.fsa	453.38	119	1172	92	6098	6085	452.355	6110	454.33	9	0.7682
Analyzed	PAssCK666CK66_2	Sample	GS500LIZ_3730	Baseline51 window 7	FALSE	Pass	Pass				O, 41	PAssCK666CK66_2.fsa	484.93	102	1017	89	6477	6466	483.963	6496	486.609	9	0.8254
Analyzed	PAssCK666CK66_2	Sample	GS500LIZ_3730	Baseline51 window 7	FALSE	Pass	Pass				O, 42	PAssCK666CK66_2.fsa	490	12607	122645	11460	6534	6520	488.746	6546	491.175	9	0.8829
Analyzed	PAssCK666CK66_2	Sample	GS500LIZ_3730	Baseline51 window 7	FALSE	Pass	Pass				O, 43	PAssCK666CK66_2.fsa	494.156	158	1852	186	6576	6564	492.956	6591	495.671	13	1.3669
Analyzed	PAssCK666CK66_2	Sample	GS500LIZ_3730	Baseline51 window 7	FALSE	Pass	Pass				O, 44	PAssCK666CK66_2.fsa	500	12565	121352	12455	6633	6620	498.646	6645	501.212	9	0.968
Analyzed	PAssCK666CK66_3	Sample	GS500LIZ_3730	Baseline51 window 7	FALSE	Pass	Pass				B, 1	PAssCK666CK66_3.fsa		1061	7399	0	747	739	-1	755	-1	6	0
Analyzed	PAssCK666CK66_3	Sample	GS500LIZ_3730	Baseline51 window 7	FALSE	Pass	Pass				B, 2	PAssCK666CK66_3.fsa		158	1121	0	763	755	-1	772	-1	6	0
Analyzed	PAssCK666CK66_3	Sample	GS500LIZ_3730	Baseline51 window 7	FALSE	Pass	Pass				B, 3	PAssCK666CK66_3.fsa		329	1851	0	779	772	-1	785	-1	5	0
Analyzed	PAssCK666CK66_3	Sample	GS500LIZ_3730	Baseline51 window 7	FALSE	Pass	Pass				B, 4	PAssCK666CK66_3.fsa		485	4252	0	804	796	-1	808	-1	7	0
Analyzed	PAssCK666CK66_3	Sample	GS500LIZ_3730	Baseline51 window 7	FALSE	Pass	Pass				B, 5	PAssCK666CK66_3.fsa		464	3563	0	812	808	-1	819	-1	5	0
Analyzed	PAssCK666CK66_3	Sample	GS500LIZ_3730	Baseline51 window 7	FALSE	Pass	Pass				B, 6	PAssCK666CK66_3.fsa		241	2849	157	840	827	-1	850	0.2727	12	0.7013
Analyzed	PAssCK666CK66_3	Sample	GS500LIZ_3730	Baseline51 window 7	FALSE	Pass	Pass				B, 7	PAssCK666CK66_3.fsa	2.4545	434	1318	119	874	869	2	877	2.7273	3	0.2727
Analyzed	PAssCK666CK66_3	Sample	GS500LIZ_3730	Baseline51 window 7	FALSE	Pass	Pass				B, 8	PAssCK666CK66_3.fsa	3.2727	450	2181	198	883	877	2.7273	888	3.7273	4	0.4287
Analyzed	PAssCK666CK66_3	Sample	GS500LIZ_3730	Baseline51 window 7	FALSE	Pass	Pass				B, 9	PAssCK666CK66_3.fsa	4.1818	319	1552	141	893	888	3.7273	898	4.6364	4	0.4153
Analyzed	PAssCK666CK66_3	Sample	GS500LIZ_3730	Baseline51 window 7	FALSE	Pass	Pass				B, 10	PAssCK666CK66_3.fsa	5.8182	644	3323	302	911	904	5.1818	919	6.5455	5	0.4617
Analyzed	PAssCK666CK66_3	Sample	GS500LIZ_3730	Baseline51 window 7	FALSE	Pass	Pass				B, 11	PAssCK666CK66_3.fsa	7.2727	2978	19243	1749	927	919	6.5455	936	8.0909	6	0.5588
Analyzed	PAssCK666CK66_3	Sample	GS500LIZ_3730	Baseline51 window 7	FALSE	Pass	Pass				B, 12	PAssCK666CK66_3.fsa	8.6364	119	513	46	942	936	8.0909	947	9.0909	4	0.3955
Analyzed	PAssCK666CK66_3	Sample	GS500LIZ_3730	Baseline51 window 7	FALSE	Pass	Pass				B, 13	PAssCK666CK66_3.fsa	10.0909	314	1666	151	958	951	9.4546	963	10.5455	5	0.4781
Analyzed	PAssCK666CK66_3	Sample	GS500LIZ_3730	Baseline51 window 7	FALSE	Pass	Pass				B, 14	PAssCK666CK66_3.fsa	12.1818	4731	51284	4662	981	969	11.0909	993	13.2727	10	0.9745
Analyzed	PAssCK666CK66_3	Sample	GS500LIZ_3730	Baseline51 window 7	FALSE	Pass	Pass				B, 15	PAssCK666CK66_3.fsa	14.1818	300	1733	157	1003	996	13.5455	1008	14.6364	5	0.5293
Analyzed	PAssCK666CK66_3	Sample	GS500LIZ_3730	Baseline51 window 7	FALSE	Pass	Pass				B, 16	PAssCK666CK66_3.fsa	16.2727	25489	162537	14776	1026	1018	15.5455	1035	17.0909	6	0.5561
Analyzed	PAssCK666CK66_3	Sample	GS500LIZ_3730	Baseline51 window 7	FALSE	Pass	Pass				B, 17	PAssCK666CK66_3.fsa	17.8182	28776	221888	20171	1043	1035	17.0909	1051	18.5455	7	0.6502
Analyzed	PAssCK666CK66_3	Sample	GS500LIZ_3730	Baseline51 window 7	FALSE	Pass	Pass				B, 18	PAssCK666CK66_3.fsa	18.7273	2822	12766	1160	1053	1051	18.5455	1058	19.1818	1	0.0909
Analyzed	PAssCK666CK66_3	Sample	GS500LIZ_3730	Baseline51 window 7	FALSE	Pass	Pass				B, 19	PAssCK666CK66_3.fsa	20.4546	191	843	76	1072	1067	20	1079	21.0909	4	0.3991
Analyzed	PAssCK666CK66_3	Sample	GS500LIZ_3730	Baseline51 window 7	FALSE	Pass	Pass				B, 20	PAssCK666CK66_3.fsa	21.9091	6770	53804	4891	1088	1079	21.0909	1098	22.8182	7	0.6982
Analyzed	PAssCK666CK66_3	Sample	GS500LIZ_3730	Baseline51 window 7	FALSE	Pass	Pass				B, 21	PAssCK666CK66_3.fsa	23.3636	138	424	38	1104	1098	22.8182	1107	23.6364	3	0.312
Analyzed	PAssCK666CK66_3	Sample	GS500LIZ_3730	Baseline51 window 7	FALSE	Pass	Pass				B, 22	PAssCK666CK66_3.fsa	24.3636	543	3112	282	1115	1109	23.8182	1118	24.6364	6	0.5513
Analyzed	PAssCK666CK66_3	Sample	GS500LIZ_3730	Baseline51 window 7	FALSE	Pass	Pass				B, 23	PAssCK666CK66_3.fsa	24.9091	312	1680	152	1121	1118	24.6364	1125	25.2727	4	0.3748
Analyzed	PAssCK666CK66_3	Sample	GS500LIZ_3730	Baseline51 window 7	FALSE	Pass	Pass				B, 24	PAssCK666CK66_3.fsa	26.4546	113	786	71	1138	1131	25.8182	1145	27.0909	6	0.6138
Analyzed	PAssCK666CK66_3	Sample	GS500LIZ_3730	Baseline51 window 7	FALSE	Pass	Pass				B, 25	PAssCK666CK66_3.fsa	27.5455	202	846	76	1150	1145	27.0909	1154	27.9091	4	0.3995
Analyzed	PAssCK666CK66_3	Sample	GS500LIZ_3730	Baseline51 window 7	FALSE	Pass	Pass				B, 26	PAssCK666CK66_3.fsa	30.1818	962	8174	743	1179	1170	29.3636	1188	31	8	0.7919
Analyzed	PAssCK666CK66_3	Sample	GS500LIZ_3730	Baseline51 window 7	FALSE	Pass	Pass				B, 27	PAssCK666CK66_3.fsa	33.2727	129	965	87	1213	1201	32.1818	1219	33.8182	7	0.6582
Analyzed	PAssCK666CK66_3	Sample	GS500LIZ_3730	Baseline51 window 7	FALSE	Pass	Pass				B, 28	PAssCK666CK66_3.fsa	35.7273	110	582	52	1240	1233	35.0909	1245	36.1818	4	0.4216
Analyzed	PAssCK666CK66_3	Sample	GS500LIZ_3730	Baseline51 window 7	FALSE	Pass	Pass				B, 29	PAssCK666CK66_3.fsa	37.2727	523	3928	357	1257	1245	36.1818	1267	38.1818	6	0.563
Analyzed	PAssCK666CK66_3	Sample	GS500LIZ_3730	Baseline51 window 7	FALSE	Pass	Pass				B, 30	PAssCK666CK66_3.fsa	41.7273	1151	13166	1196	1306	1294	40.6364	1317	42.7273	11	1.0631
Analyzed	PAssCK666CK66_3	Sample	GS500LIZ_3730	Baseline51 window 7	FALSE	Pass	Pass				B, 31	PAssCK666CK66_3.fsa	45.6364	232	1343	122	1349	1343	45.0909	1355	46.1818	5	0.504
Analyzed	PAssCK666CK66_3	Sample	GS500LIZ_3730	Baseline51 window 7	FALSE	Pass	Pass				B, 32	PAssCK666CK66_3.fsa	53.2253	129	1500	134	1433	1421	52.1486	1443	54.1237	11	1.0324
Analyzed	PAssCK666CK66_3	Sample	GS500LIZ_3730	Baseline51 window 7	FALSE	Pass	Pass				B, 33	PAssCK666CK66_3.fsa	59.6278	249	1789	161	1504	1493	58.6322	1509	60.0807	8	0.7711
Analyzed	PAssCK666CK66_3	Sample	GS500LIZ_3730	Baseline51 window 7	FALSE	Pass	Pass				B, 34	PAssCK666CK66_3.fsa	60.534	107	440	39	1514	1509	60.0807	1520	61.0782	4	0.3914
Analyzed	PAssCK666CK66_3	Sample	GS500LIZ_3730	Baseline51 window 7	FALSE	Pass	Pass				B, 35	PAssCK666CK66_3.fsa	86.0763	151	1213	113	1790	1779	85.0429	1792	86.2643	2	0.2192
Analyzed	PAssCK666CK66_3	Sample	GS500LIZ_3730	Baseline51 window 7	FALSE	Pass	Pass				B, 36	PAssCK666CK66_3.fsa	111.299	866	5133	460	2065	2050	109.953	2074	112.108	5	0.4762
Analyzed	PAssCK666CK66_3	Sample	GS500LIZ_3730	Baseline51 window 7	FALSE	Pass	Pass				B, 37	PAssCK666CK66_3.fsa	146.375	104	575	58	2438	2432	145.767	2445	147.083	5	0.5162
Analyzed	PAssCK666CK66_3	Sample	GS500LIZ_3730	Baseline51 window 7	FALSE	Pass	Pass				B, 38	PAssCK666CK66_3.fsa	150.748	395	2125	198	2482	2475	150.094	2488	151.307	5	0.4856
Analyzed	PAssCK666CK66_3	Sample	GS500LIZ_3730	Baseline51 window 7	FALSE	Pass	Pass				B, 39	PAssCK666CK66_3.fsa	185.633	210	1211	107	2871	2861	184.747	2878	186.253	5	0.4741
Analyzed	PAssCK666CK66_3	Sample	GS500LIZ_3730	Baseline51 window 7	FALSE	Pass	Pass				B, 40	PAssCK666CK66_3.fsa	191.82	203	1181	104	2941	2933	191.114	2948	192.437	5	0.4884
Analyzed	PAssCK666CK66_3	Sample	GS500LIZ_3730	Baseline51 window 7	FALSE	Pass	Pass				B, 41	PAssCK666CK66_3.fsa	204.343	103	646	56	3084	3077	203.735	3090	204.864	6	0.5402
Analyzed	PAssCK666CK66_3	Sample	GS500LIZ_3730	Baseline51 window 7	FALSE	Pass	Pass				B, 42	PAssCK666CK66_3.fsa	206.948	124	599	51	3114	3108	206.427	3119	207.382	4	0.4287
Analyzed	PAssCK666CK66_3	Sample	GS500LIZ_3730	Baseline51 window 7	FALSE	Pass	Pass				B, 43	PAssCK666CK66_3.fsa	207.989	359	1988	172	3126	3119	207.382	3132	208.51	5	0.4492
Analyzed	PAssCK666CK66_3	Sample	GS500LIZ_3730	Baseline51 window 7	FALSE	Pass	Pass				B, 44	PAssCK666CK66_3.fsa	225.066	184	1132	98	3323	3314	224.287	3330	225.672	5	0.4769
Analyzed	PAssCK666CK66_3	Sample	GS500LIZ_3730	Baseline51 window 7	FALSE	Pass	Pass				B, 45	PAssCK666CK66_3.fsa	254.615	224	1517	130	3665	3655	253.752	3671	255.132	6	0.5757
Analyzed	PAssCK666CK66_3	Sample	GS500LIZ_3730	Baseline51 window 7	FALSE	Pass	Pass				B, 46	PAssCK666CK66_3.fsa	256.77	127	905	78	3690	3682	256.08	3700	257.632	6	0.5643
Analyzed	PAssCK666CK66_3	Sample	GS500LIZ_3730	Baseline51 window 7	FALSE	Pass	Pass				B, 47	PAssCK666CK66_3.fsa	259.872	209	1416	122	3726	3717	259.097	3734	260.562	6	0.5476
Analyzed	PAssCK666CK66_3	Sample	GS500LIZ_3730	Baseline51 window 7	FALSE	Pass	Pass				B, 48	PAssCK666CK66_3.fsa	271.667	142	891	76	3863	3856	271.065	3870	272.269	7	0.6112
Analyzed	PAssCK666CK66_3	Sample	GS500LIZ_3730	Baseline51 window 7	FALSE	Pass	Pass				B, 49	PAssCK666CK66_3.fsa	341.881	102	452	39	4672	4667	341.448	4678	342.4	5	0.4548
Analyzed	PAssCK666CK66_3	Sample	GS500LIZ_3730	Baseline51 window 7	FALSE	Pass	Pass				B, 50	PAssCK666CK66_3.fsa	342.919	180	938	81	4684	4678	342.4	4690	343.438	5	0.4534
Analyzed	PAssCK666CK66_3	Sample	GS500LIZ_3730	Baseline51 window 7	FALSE	Pass	Pass				B, 51	PAssCK666CK66_3.fsa	344.043	173	790	68	4697	4690	343.438	4702	344.476	4	0.4186
Analyzed	PAssCK666CK66_3	Sample	GS500LIZ_3730	Baseline51 window 7	FALSE	Pass	Pass				B, 52	PAssCK666CK66_3.fsa	351.973	351	2450	201	4790	4782	351.315	4799	352.712	6	0.5705
Analyzed	PAssCK666CK66_3	Sample	GS500LIZ_3730	Baseline51 window 7	FALSE	Pass	Pass				B, 53	PAssCK666CK66_3.fsa	353.946	201	1038	85	4814	4808	353.452	4817	354.192	5	0.488
Analyzed	PAssCK666CK66_3	Sample	GS500LIZ_3730	Baseline51 window 7	FALSE	Pass	Pass				B, 54	PAssCK666CK66_3.fsa	354.85	1271	9027	742	4825	4817	354.192	4832	355.425	6	0.5598
Analyzed	PAssCK666CK66_3	Sample	GS500LIZ_3730	Baseline51 window 7	FALSE	Pass	Pass				B, 55	PAssCK666CK66_3.fsa	357.728	161	1050	86	4860	4853	357.152	4866	358.221	6	0.5475
Analyzed	PAssCK666CK66_3	Sample	GS500LIZ_3730	Baseline51 window 7	FALSE	Pass	Pass				B, 56	PAssCK666CK66_3.fsa	359.537	153	959	78	4882	4876	359.043	4889	360.112	6	0.5507
Analyzed	PAssCK666CK66_3	Sample	GS500LIZ_3730	Baseline51 window 7	FALSE	Pass	Pass				B, 57	PAssCK666CK66_3.fsa	361.593	123	606	49	4907	4900	361.017	4911	361.922	5	0.4483
Analyzed	PAssCK666CK66_3	Sample	GS500LIZ_3730	Baseline51 window 7	FALSE	Pass	Pass				B, 58	PAssCK666CK66_3.fsa	363.485	242	1622	133	4930	4922	362.827	4936	363.978	6	0.54
Analyzed	PAssCK666CK66_3	Sample	GS500LIZ_3730	Baseline51 window 7	FALSE	Pass	Pass				B, 59	PAssCK666CK66_3.fsa	365.459	116	392	32	4954	4949	365.048	4958	365.788	3	0.2696
Analyzed	PAssCK666CK66_3	Sample	GS500LIZ_3730	Baseline51 window 7	FALSE	Pass	Pass				B, 60	PAssCK666CK66_3.fsa	366.282	126	514	42	4964	4958	365.788	4969	366.693	4	0.3576
Analyzed	PAssCK666CK66_3	Sample	GS500LIZ_3730	Baseline51 window 7	FALSE	Pass	Pass				B, 61	PAssCK666CK66_3.fsa	369.244	6399	31058	2556	5000	4994	368.751	5004	369.574	5	0.4352
Analyzed	PAssCK666CK66_3	Sample	GS500LIZ_3730	Baseline51 window 7	FALSE	Pass	Pass				B, 62	PAssCK666CK66_3.fsa	370.232	17039	110600	9103	5012	5004	369.574	5018	370.726	6	0.5401
Analyzed	PAssCK666CK66_3	Sample	GS500LIZ_3730	Baseline51 window 7	FALSE	Pass	Pass				B, 63	PAssCK666CK66_3.fsa	376.984	1531	12631	1040	5094	5082	375.995	5103	377.725	8	0.6622
Analyzed	PAssCK666CK66_3	Sample	GS500LIZ_3730	Baseline51 window 7	FALSE	Pass	Pass				G, 1	PAssCK666CK66_3.fsa	17.1818	345	3180	289	1036	1023	16	1038	17.3636	9	0.8622
Analyzed	PAssCK666CK66_3	Sample	GS500LIZ_3730	Baseline51 window 7	FALSE	Pass	Pass				G, 2	PAssCK666CK66_3.fsa	17.9091	4324	10823	983	1044	1038	17.3636	1050	18.4546	2	0.2129
Analyzed	PAssCK666CK66_3	Sample	GS500LIZ_3730	Baseline51 window 7	FALSE	Pass	Pass				G, 3	PAssCK666CK66_3.fsa	25.8182	798	6064	551	1131	1117	24.5455	1140	26.6364	6	0.636
Analyzed	PAssCK666CK66_3	Sample	GS500LIZ_3730	Baseline51 window 7	FALSE	Pass	Pass				G, 4	PAssCK666CK66_3.fsa	369.574	218	1001	82	5004	4996	368.915	5011	370.15	4	0.3473
Analyzed	PAssCK666CK66_3	Sample	GS500LIZ_3730	Baseline51 window 7	FALSE	Pass	Pass				Y, 1	PAssCK666CK66_3.fsa	16.4546	182	1018	92	1028	1017	15.4546	1033	16.9091	3	0.2889
Analyzed	PAssCK666CK66_3	Sample	GS500LIZ_3730	Baseline51 window 7	FALSE	Pass	Pass				Y, 2	PAssCK666CK66_3.fsa	17.7273	375	1398	127	1042	1033	16.9091	1047	18.1818	3	0.3327
Analyzed	PAssCK666CK66_3	Sample	GS500LIZ_3730	Baseline51 window 7	FALSE	Pass	Pass				Y, 3	PAssCK666CK66_3.fsa	18.4546	196	362	32	1050	1047	18.1818	1053	18.7273	2	0.1818
Analyzed	PAssCK666CK66_3	Sample	GS500LIZ_3730	Baseline51 window 7	FALSE	Pass	Pass				Y, 4	PAssCK666CK66_3.fsa	19.4546	129	863	78	1061	1053	18.7273	1067	20	5	0.5431
Analyzed	PAssCK666CK66_3	Sample	GS500LIZ_3730	Baseline51 window 7	FALSE	Pass	Pass				Y, 5	PAssCK666CK66_3.fsa	21.9091	129	633	57	1088	1077	20.9091	1098	22.8182	2	0.2268
Analyzed	PAssCK666CK66_3	Sample	GS500LIZ_3730	Baseline51 window 7	FALSE	Pass	Pass				Y, 6	PAssCK666CK66_3.fsa	26.6364	399	2631	239	1140	1132	25.9091	1150	27.5455	7	0.6569
Analyzed	PAssCK666CK66_3	Sample	GS500LIZ_3730	Baseline51 window 7	FALSE	Pass	Pass				Y, 7	PAssCK666CK66_3.fsa	368.998	179	673	55	4997	4991	368.504	5003	369.491	6	0.5046
Analyzed	PAssCK666CK66_3	Sample	GS500LIZ_3730	Baseline51 window 7	FALSE	Pass	Pass				Y, 8	PAssCK666CK66_3.fsa	370.15	190	1253	103	5011	5003	369.491	5018	370.726	5	0.4914
Analyzed	PAssCK666CK66_3	Sample	GS500LIZ_3730	Baseline51 window 7	FALSE	Pass	Pass				R, 1	PAssCK666CK66_3.fsa	17.1818	196	2053	186	1036	1024	16.0909	1049	18.3636	10	0.9458
Analyzed	PAssCK666CK66_3	Sample	GS500LIZ_3730	Baseline51 window 7	FALSE	Pass	Pass				R, 2	PAssCK666CK66_3.fsa	18.7273	100	306	27	1053	1049	18.3636	1061	19.4546	9	0.8841
Analyzed	PAssCK666CK66_3	Sample	GS500LIZ_3730	Baseline51 window 7	FALSE	Pass	Pass				R, 3	PAssCK666CK66_3.fsa	25.8182	16016	133841	12167	1131	1120	24.8182	1140	26.6364	8	0.752
Analyzed	PAssCK666CK66_3	Sample	GS500LIZ_3730	Baseline51 window 7	FALSE	Pass	Pass				R, 4	PAssCK666CK66_3.fsa	27.3636	845	5846	531	1148	1140	26.6364	1157	28.1818	6	0.6182
Analyzed	PAssCK666CK66_3	Sample	GS500LIZ_3730	Baseline51 window 7	FALSE	Pass	Pass				R, 5	PAssCK666CK66_3.fsa	369.491	123	453	37	5003	4998	369.08	5012	370.232	3	0.2827
Analyzed	PAssCK666CK66_3	Sample	GS500LIZ_3730	Baseline51 window 7	FALSE	Pass	Pass				O, 1	PAssCK666CK66_3.fsa	4	273	1815	164	891	883	3.2727	899	4.7273	6	0.5865
Analyzed	PAssCK666CK66_3	Sample	GS500LIZ_3730	Baseline51 window 7	FALSE	Pass	Pass				O, 2	PAssCK666CK66_3.fsa	5.9091	255	1580	143	912	904	5.1818	921	6.7273	6	0.572
Analyzed	PAssCK666CK66_3	Sample	GS500LIZ_3730	Baseline51 window 7	FALSE	Pass	Pass				O, 3	PAssCK666CK66_3.fsa	9.3636	1617	11974	1088	950	941	8.5455	960	10.2727	7	0.6683
Analyzed	PAssCK666CK66_3	Sample	GS500LIZ_3730	Baseline51 window 7	FALSE	Pass	Pass				O, 4	PAssCK666CK66_3.fsa	12.4545	188	779	70	984	977	11.8182	990	13	4	0.3881
Analyzed	PAssCK666CK66_3	Sample	GS500LIZ_3730	Baseline51 window 7	FALSE	Pass	Pass				O, 5	PAssCK666CK66_3.fsa	13.8182	3592	23388	2126	999	990	13	1009	14.7273	6	0.5814
Analyzed	PAssCK666CK66_3	Sample	GS500LIZ_3730	Baseline51 window 7	FALSE	Pass	Pass				O, 6	PAssCK666CK66_3.fsa	15.7273	12045	86879	7898	1020	1009	14.7273	1030	16.6364	6	0.6194
Analyzed	PAssCK666CK66_3	Sample	GS500LIZ_3730	Baseline51 window 7	FALSE	Pass	Pass				O, 7	PAssCK666CK66_3.fsa	17.5455	899	5769	524	1040	1030	16.6364	1048	18.2727	6	0.5911
Analyzed	PAssCK666CK66_3	Sample	GS500LIZ_3730	Baseline51 window 7	FALSE	Pass	Pass				O, 8	PAssCK666CK66_3.fsa	21.5455	230	905	82	1084	1076	20.8182	1093	22.3636	4	0.3675
Analyzed	PAssCK666CK66_3	Sample	GS500LIZ_3730	Baseline51 window 7	FALSE	Pass	Pass				O, 9	PAssCK666CK66_3.fsa	23.4545	8451	69825	6347	1105	1093	22.3636	1115	24.3636	9	0.8203
Analyzed	PAssCK666CK66_3	Sample	GS500LIZ_3730	Baseline51 window 7	FALSE	Pass	Pass				O, 10	PAssCK666CK66_3.fsa	25.0909	16228	153691	13971	1123	1115	24.3636	1130	25.7273	4	0.3636
Analyzed	PAssCK666CK66_3	Sample	GS500LIZ_3730	Baseline51 window 7	FALSE	Pass	Pass				O, 11	PAssCK666CK66_3.fsa	27.4545	6183	32488	2953	1149	1142	26.8182	1156	28.0909	5	0.4776
Analyzed	PAssCK666CK66_3	Sample	GS500LIZ_3730	Baseline51 window 7	FALSE	Pass	Pass				O, 12	PAssCK666CK66_3.fsa	28.6364	857	2763	251	1162	1156	28.0909	1167	29.0909	3	0.2919
Analyzed	PAssCK666CK66_3	Sample	GS500LIZ_3730	Baseline51 window 7	FALSE	Pass	Pass				O, 13	PAssCK666CK66_3.fsa	29.7273	1251	6660	605	1174	1167	29.0909	1178	30.0909	5	0.4721
Analyzed	PAssCK666CK66_3	Sample	GS500LIZ_3730	Baseline51 window 7	FALSE	Pass	Pass				O, 14	PAssCK666CK66_3.fsa	30.5455	1150	5934	539	1183	1178	30.0909	1189	31.0909	5	0.4806
Analyzed	PAssCK666CK66_3	Sample	GS500LIZ_3730	Baseline51 window 7	FALSE	Pass	Pass				O, 15	PAssCK666CK66_3.fsa	33.6364	5603	52200	4745	1217	1206	32.6364	1231	34.9091	8	0.7873
Analyzed	PAssCK666CK66_3	Sample	GS500LIZ_3730	Baseline51 window 7	FALSE	Pass	Pass				O, 16	PAssCK666CK66_3.fsa	36.9091	7293	43576	3961	1253	1243	36	1261	37.6364	5	0.5218
Analyzed	PAssCK666CK66_3	Sample	GS500LIZ_3730	Baseline51 window 7	FALSE	Pass	Pass				O, 17	PAssCK666CK66_3.fsa	50	9019	53024	4783	1397	1388	49.1818	1405	50.7155	5	0.4929
Analyzed	PAssCK666CK66_3	Sample	GS500LIZ_3730	Baseline51 window 7	FALSE	Pass	Pass				O, 18	PAssCK666CK66_3.fsa	75	10828	62367	5803	1672	1663	74.1684	1680	75.7503	5	0.5032
Analyzed	PAssCK666CK66_3	Sample	GS500LIZ_3730	Baseline51 window 7	FALSE	Pass	Pass				O, 19	PAssCK666CK66_3.fsa	100	11567	66517	6078	1938	1929	99.1522	1946	100.706	5	0.4889
Analyzed	PAssCK666CK66_3	Sample	GS500LIZ_3730	Baseline51 window 7	FALSE	Pass	Pass				O, 20	PAssCK666CK66_3.fsa	102.208	106	412	36	1963	1954	101.412	1969	102.739	5	0.4496
Analyzed	PAssCK666CK66_3	Sample	GS500LIZ_3730	Baseline51 window 7	FALSE	Pass	Pass				O, 21	PAssCK666CK66_3.fsa	139	11750	67199	6632	2366	2357	138.151	2374	139.828	5	0.5258
Analyzed	PAssCK666CK66_3	Sample	GS500LIZ_3730	Baseline51 window 7	FALSE	Pass	Pass				O, 22	PAssCK666CK66_3.fsa	141.992	104	495	50	2395	2387	141.17	2402	142.71	4	0.411
Analyzed	PAssCK666CK66_3	Sample	GS500LIZ_3730	Baseline51 window 7	FALSE	Pass	Pass				O, 23	PAssCK666CK66_3.fsa	150	11516	67225	6499	2474	2466	149.198	2483	150.841	5	0.5186
Analyzed	PAssCK666CK66_3	Sample	GS500LIZ_3730	Baseline51 window 7	FALSE	Pass	Pass				O, 24	PAssCK666CK66_3.fsa	152.788	109	546	50	2504	2497	152.141	2512	153.523	4	0.4298
Analyzed	PAssCK666CK66_3	Sample	GS500LIZ_3730	Baseline51 window 7	FALSE	Pass	Pass				O, 25	PAssCK666CK66_3.fsa	160	11251	64210	5730	2584	2575	159.204	2593	160.81	5	0.4691
Analyzed	PAssCK666CK66_3	Sample	GS500LIZ_3730	Baseline51 window 7	FALSE	Pass	Pass				O, 26	PAssCK666CK66_3.fsa	162.79	129	758	68	2615	2607	162.07	2625	163.689	5	0.5014
Analyzed	PAssCK666CK66_3	Sample	GS500LIZ_3730	Baseline51 window 7	FALSE	Pass	Pass				O, 27	PAssCK666CK66_3.fsa	200	10774	66865	5838	3034	3025	199.21	3043	200.782	5	0.4996
Analyzed	PAssCK666CK66_3	Sample	GS500LIZ_3730	Baseline51 window 7	FALSE	Pass	Pass				O, 28	PAssCK666CK66_3.fsa	203.127	120	816	70	3070	3060	202.259	3080	203.996	6	0.5635
Analyzed	PAssCK666CK66_3	Sample	GS500LIZ_3730	Baseline51 window 7	FALSE	Pass	Pass				O, 29	PAssCK666CK66_3.fsa	247.714	11183	76513	6603	3585	3575	246.85	3595	248.577	6	0.5524
Analyzed	PAssCK666CK66_3	Sample	GS500LIZ_3730	Baseline51 window 7	FALSE	Pass	Pass				O, 30	PAssCK666CK66_3.fsa	251.251	135	960	82	3626	3613	250.13	3635	252.028	6	0.5507
Analyzed	PAssCK666CK66_3	Sample	GS500LIZ_3730	Baseline51 window 7	FALSE	Pass	Pass				O, 31	PAssCK666CK66_3.fsa	300	12346	91953	7995	4193	4182	299.057	4203	300.883	6	0.605
Analyzed	PAssCK666CK66_3	Sample	GS500LIZ_3730	Baseline51 window 7	FALSE	Pass	Pass				O, 32	PAssCK666CK66_3.fsa	304.325	134	1031	90	4242	4231	303.355	4251	305.118	7	0.6804
Analyzed	PAssCK666CK66_3	Sample	GS500LIZ_3730	Baseline51 window 7	FALSE	Pass	Pass				O, 33	PAssCK666CK66_3.fsa	339.89	13260	105345	9125	4649	4638	338.937	4660	340.842	7	0.6474
Analyzed	PAssCK666CK66_3	Sample	GS500LIZ_3730	Baseline51 window 7	FALSE	Pass	Pass				O, 34	PAssCK666CK66_3.fsa	344.562	125	1169	101	4703	4691	343.525	4717	345.772	8	0.7451
Analyzed	PAssCK666CK66_3	Sample	GS500LIZ_3730	Baseline51 window 7	FALSE	Pass	Pass				O, 35	PAssCK666CK66_3.fsa	350	13278	108440	9121	4766	4755	349.052	4778	350.986	7	0.6493
Analyzed	PAssCK666CK66_3	Sample	GS500LIZ_3730	Baseline51 window 7	FALSE	Pass	Pass				O, 36	PAssCK666CK66_3.fsa	354.521	108	1106	90	4821	4810	353.617	4834	355.59	11	0.9184
Analyzed	PAssCK666CK66_3	Sample	GS500LIZ_3730	Baseline51 window 7	FALSE	Pass	Pass				O, 37	PAssCK666CK66_3.fsa	400	13533	122285	10402	5373	5361	399.008	5385	401.05	8	0.7363
Analyzed	PAssCK666CK66_3	Sample	GS500LIZ_3730	Baseline51 window 7	FALSE	Pass	Pass				O, 38	PAssCK666CK66_3.fsa	409.375	109	882	77	5480	5467	408.235	5489	410.165	8	0.7793
Analyzed	PAssCK666CK66_3	Sample	GS500LIZ_3730	Baseline51 window 7	FALSE	Pass	Pass				O, 39	PAssCK666CK66_3.fsa	450	13178	127426	10816	5940	5927	448.844	5951	450.881	9	0.8023
Analyzed	PAssCK666CK66_3	Sample	GS500LIZ_3730	Baseline51 window 7	FALSE	Pass	Pass				O, 40	PAssCK666CK66_3.fsa	459.09	102	991	81	6052	6037	457.858	6063	459.997	10	0.8366
Analyzed	PAssCK666CK66_3	Sample	GS500LIZ_3730	Baseline51 window 7	FALSE	Pass	Pass				O, 41	PAssCK666CK66_3.fsa	490	12834	129484	12369	6408	6394	488.716	6420	491.2	9	0.9482
Analyzed	PAssCK666CK66_3	Sample	GS500LIZ_3730	Baseline51 window 7	FALSE	Pass	Pass				O, 42	PAssCK666CK66_3.fsa	500	12435	124606	13049	6505	6492	498.619	6517	501.237	9	1.0191
Analyzed	PAssCK666CK66_4	Sample	GS500LIZ_3730	Baseline51 window 7	FALSE	Pass	Pass				B, 1	PAssCK666CK66_4.fsa		2724	19257	0	754	746	-1	762	-1	6	0
Analyzed	PAssCK666CK66_4	Sample	GS500LIZ_3730	Baseline51 window 7	FALSE	Pass	Pass				B, 2	PAssCK666CK66_4.fsa		405	2626	0	769	762	-1	779	-1	6	0
Analyzed	PAssCK666CK66_4	Sample	GS500LIZ_3730	Baseline51 window 7	FALSE	Pass	Pass				B, 3	PAssCK666CK66_4.fsa		969	5731	0	786	779	-1	793	-1	5	0
Analyzed	PAssCK666CK66_4	Sample	GS500LIZ_3730	Baseline51 window 7	FALSE	Pass	Pass				B, 4	PAssCK666CK66_4.fsa		1211	9241	0	811	803	-1	815	-1	8	0
Analyzed	PAssCK666CK66_4	Sample	GS500LIZ_3730	Baseline51 window 7	FALSE	Pass	Pass				B, 5	PAssCK666CK66_4.fsa		1098	7925	0	820	815	-1	826	-1	7	0
Analyzed	PAssCK666CK66_4	Sample	GS500LIZ_3730	Baseline51 window 7	FALSE	Pass	Pass				B, 6	PAssCK666CK66_4.fsa		1188	12741	604	848	834	-1	857	0.0909	10	0.5118
Analyzed	PAssCK666CK66_4	Sample	GS500LIZ_3730	Baseline51 window 7	FALSE	Pass	Pass				B, 7	PAssCK666CK66_4.fsa	1.0909	433	2288	208	868	863	0.6364	875	1.7273	5	0.4932
Analyzed	PAssCK666CK66_4	Sample	GS500LIZ_3730	Baseline51 window 7	FALSE	Pass	Pass				B, 8	PAssCK666CK66_4.fsa	2.1818	2246	7907	718	880	875	1.7273	884	2.5455	3	0.3199
Analyzed	PAssCK666CK66_4	Sample	GS500LIZ_3730	Baseline51 window 7	FALSE	Pass	Pass				B, 9	PAssCK666CK66_4.fsa	3	2434	10812	982	889	884	2.5455	894	3.4546	4	0.4105
Analyzed	PAssCK666CK66_4	Sample	GS500LIZ_3730	Baseline51 window 7	FALSE	Pass	Pass				B, 10	PAssCK666CK66_4.fsa	4	1966	8756	796	900	894	3.4546	905	4.4546	4	0.3973
Analyzed	PAssCK666CK66_4	Sample	GS500LIZ_3730	Baseline51 window 7	FALSE	Pass	Pass				B, 11	PAssCK666CK66_4.fsa	5.6364	3789	20774	1888	918	911	5	924	6.1818	5	0.4874
Analyzed	PAssCK666CK66_4	Sample	GS500LIZ_3730	Baseline51 window 7	FALSE	Pass	Pass				B, 12	PAssCK666CK66_4.fsa	7.1818	18146	115405	10491	935	926	6.3636	943	7.9091	6	0.5545
Analyzed	PAssCK666CK66_4	Sample	GS500LIZ_3730	Baseline51 window 7	FALSE	Pass	Pass				B, 13	PAssCK666CK66_4.fsa	8.4546	404	1507	136	949	943	7.9091	953	8.8182	3	0.3554
Analyzed	PAssCK666CK66_4	Sample	GS500LIZ_3730	Baseline51 window 7	FALSE	Pass	Pass				B, 14	PAssCK666CK66_4.fsa	9.9091	1417	7223	656	965	959	9.3636	971	10.4546	5	0.4657
Analyzed	PAssCK666CK66_4	Sample	GS500LIZ_3730	Baseline51 window 7	FALSE	Pass	Pass				B, 15	PAssCK666CK66_4.fsa	12	5331	57501	5227	988	977	11	999	13	10	0.9913
Analyzed	PAssCK666CK66_4	Sample	GS500LIZ_3730	Baseline51 window 7	FALSE	Pass	Pass				B, 16	PAssCK666CK66_4.fsa	14.1818	1776	10015	910	1012	1004	13.4546	1016	14.5455	5	0.533
Analyzed	PAssCK666CK66_4	Sample	GS500LIZ_3730	Baseline51 window 7	FALSE	Pass	Pass				B, 17	PAssCK666CK66_4.fsa	15.8182	13122	71397	6490	1030	1026	15.4546	1033	16.0909	2	0.1818
Analyzed	PAssCK666CK66_4	Sample	GS500LIZ_3730	Baseline51 window 7	FALSE	Pass	Pass				B, 18	PAssCK666CK66_4.fsa	17.2727	10256	155152	14104	1046	1042	16.9091	1060	18.5455	12	1.0909
Analyzed	PAssCK666CK66_4	Sample	GS500LIZ_3730	Baseline51 window 7	FALSE	Pass	Pass				B, 19	PAssCK666CK66_4.fsa	20.3636	1451	5964	542	1080	1075	19.9091	1085	20.8182	4	0.3745
Analyzed	PAssCK666CK66_4	Sample	GS500LIZ_3730	Baseline51 window 7	FALSE	Pass	Pass				B, 20	PAssCK666CK66_4.fsa	21.9091	19813	158662	14423	1097	1088	21.0909	1106	22.7273	7	0.7087
Analyzed	PAssCK666CK66_4	Sample	GS500LIZ_3730	Baseline51 window 7	FALSE	Pass	Pass				B, 21	PAssCK666CK66_4.fsa	24.2727	4815	28314	2574	1123	1116	23.6364	1130	24.9091	5	0.5305
Analyzed	PAssCK666CK66_4	Sample	GS500LIZ_3730	Baseline51 window 7	FALSE	Pass	Pass				B, 22	PAssCK666CK66_4.fsa	26.1818	1422	7208	655	1144	1137	25.5455	1149	26.6364	5	0.4634
Analyzed	PAssCK666CK66_4	Sample	GS500LIZ_3730	Baseline51 window 7	FALSE	Pass	Pass				B, 23	PAssCK666CK66_4.fsa	27.4546	1115	5841	531	1158	1149	26.6364	1163	27.9091	4	0.4539
Analyzed	PAssCK666CK66_4	Sample	GS500LIZ_3730	Baseline51 window 7	FALSE	Pass	Pass				B, 24	PAssCK666CK66_4.fsa	28.5455	300	1475	134	1170	1165	28.0909	1178	29.2727	4	0.4518
Analyzed	PAssCK666CK66_4	Sample	GS500LIZ_3730	Baseline51 window 7	FALSE	Pass	Pass				B, 25	PAssCK666CK66_4.fsa	30.1818	2394	20564	1869	1188	1178	29.2727	1198	31.0909	8	0.787
Analyzed	PAssCK666CK66_4	Sample	GS500LIZ_3730	Baseline51 window 7	FALSE	Pass	Pass				B, 26	PAssCK666CK66_4.fsa	33.0909	149	881	80	1220	1217	32.8182	1226	33.6364	5	0.4909
Analyzed	PAssCK666CK66_4	Sample	GS500LIZ_3730	Baseline51 window 7	FALSE	Pass	Pass				B, 27	PAssCK666CK66_4.fsa	35.7273	356	1735	157	1249	1242	35.0909	1254	36.1818	4	0.4284
Analyzed	PAssCK666CK66_4	Sample	GS500LIZ_3730	Baseline51 window 7	FALSE	Pass	Pass				B, 28	PAssCK666CK66_4.fsa	37.2727	1656	12666	1151	1266	1254	36.1818	1277	38.2727	6	0.5943
Analyzed	PAssCK666CK66_4	Sample	GS500LIZ_3730	Baseline51 window 7	FALSE	Pass	Pass				B, 29	PAssCK666CK66_4.fsa	41.7273	1256	14897	1354	1315	1302	40.5455	1325	42.6364	12	1.1017
Analyzed	PAssCK666CK66_4	Sample	GS500LIZ_3730	Baseline51 window 7	FALSE	Pass	Pass				B, 30	PAssCK666CK66_4.fsa	44.8182	380	2345	213	1349	1340	44	1353	45.1818	5	0.5029
Analyzed	PAssCK666CK66_4	Sample	GS500LIZ_3730	Baseline51 window 7	FALSE	Pass	Pass				B, 31	PAssCK666CK66_4.fsa	45.6364	562	2810	255	1358	1353	45.1818	1363	46.0909	4	0.4412
Analyzed	PAssCK666CK66_4	Sample	GS500LIZ_3730	Baseline51 window 7	FALSE	Pass	Pass				B, 32	PAssCK666CK66_4.fsa	47.0909	171	738	67	1374	1369	46.6364	1379	47.5455	4	0.3982
Analyzed	PAssCK666CK66_4	Sample	GS500LIZ_3730	Baseline51 window 7	FALSE	Pass	Pass				B, 33	PAssCK666CK66_4.fsa	48	192	849	77	1384	1379	47.5455	1390	48.5455	4	0.3962
Analyzed	PAssCK666CK66_4	Sample	GS500LIZ_3730	Baseline51 window 7	FALSE	Pass	Pass				B, 34	PAssCK666CK66_4.fsa	49.1818	280	1336	121	1397	1390	48.5455	1402	49.6364	4	0.4307
Analyzed	PAssCK666CK66_4	Sample	GS500LIZ_3730	Baseline51 window 7	FALSE	Pass	Pass				B, 35	PAssCK666CK66_4.fsa	53.3206	141	1598	143	1443	1428	51.9728	1452	54.1303	10	0.9574
Analyzed	PAssCK666CK66_4	Sample	GS500LIZ_3730	Baseline51 window 7	FALSE	Pass	Pass				B, 36	PAssCK666CK66_4.fsa	55.7521	123	655	59	1470	1462	55.0309	1477	56.3836	4	0.4187
Analyzed	PAssCK666CK66_4	Sample	GS500LIZ_3730	Baseline51 window 7	FALSE	Pass	Pass				B, 37	PAssCK666CK66_4.fsa	59.6391	472	2797	253	1513	1509	59.2767	1519	60.1829	6	0.5884
Analyzed	PAssCK666CK66_4	Sample	GS500LIZ_3730	Baseline51 window 7	FALSE	Pass	Pass				B, 38	PAssCK666CK66_4.fsa	60.6363	202	832	75	1524	1519	60.1829	1529	61.09	4	0.3724
Analyzed	PAssCK666CK66_4	Sample	GS500LIZ_3730	Baseline51 window 7	FALSE	Pass	Pass				B, 39	PAssCK666CK66_4.fsa	66.0968	136	706	64	1584	1577	65.4579	1591	66.7361	4	0.4539
Analyzed	PAssCK666CK66_4	Sample	GS500LIZ_3730	Baseline51 window 7	FALSE	Pass	Pass				B, 40	PAssCK666CK66_4.fsa	70.4908	150	695	63	1632	1625	69.8485	1637	70.9498	4	0.4211
Analyzed	PAssCK666CK66_4	Sample	GS500LIZ_3730	Baseline51 window 7	FALSE	Pass	Pass				B, 41	PAssCK666CK66_4.fsa	82.9527	130	647	60	1766	1759	82.2975	1772	83.5142	5	0.5091
Analyzed	PAssCK666CK66_4	Sample	GS500LIZ_3730	Baseline51 window 7	FALSE	Pass	Pass				B, 42	PAssCK666CK66_4.fsa	85.5735	107	527	49	1794	1788	85.0118	1796	85.7607	2	0.1872
Analyzed	PAssCK666CK66_4	Sample	GS500LIZ_3730	Baseline51 window 7	FALSE	Pass	Pass				B, 43	PAssCK666CK66_4.fsa	86.1352	185	1771	165	1800	1796	85.7607	1811	87.165	10	0.9612
Analyzed	PAssCK666CK66_4	Sample	GS500LIZ_3730	Baseline51 window 7	FALSE	Pass	Pass				B, 44	PAssCK666CK66_4.fsa	96.3445	108	577	54	1909	1902	95.6885	1916	97.0005	5	0.4827
Analyzed	PAssCK666CK66_4	Sample	GS500LIZ_3730	Baseline51 window 7	FALSE	Pass	Pass				B, 45	PAssCK666CK66_4.fsa	119.457	969	5645	511	2166	2157	118.641	2175	120.273	5	0.4722
Analyzed	PAssCK666CK66_4	Sample	GS500LIZ_3730	Baseline51 window 7	FALSE	Pass	Pass				B, 46	PAssCK666CK66_4.fsa	140.637	490	2734	278	2394	2386	139.819	2403	141.554	5	0.5376
Analyzed	PAssCK666CK66_4	Sample	GS500LIZ_3730	Baseline51 window 7	FALSE	Pass	Pass				B, 47	PAssCK666CK66_4.fsa	159.38	102	920	81	2590	2582	158.669	2599	160.18	10	0.8965
Analyzed	PAssCK666CK66_4	Sample	GS500LIZ_3730	Baseline51 window 7	FALSE	Pass	Pass				B, 48	PAssCK666CK66_4.fsa	161.978	251	1381	124	2619	2611	161.259	2626	162.607	5	0.4762
Analyzed	PAssCK666CK66_4	Sample	GS500LIZ_3730	Baseline51 window 7	FALSE	Pass	Pass				B, 49	PAssCK666CK66_4.fsa	248.739	154	978	84	3613	3607	248.223	3622	249.512	6	0.595
Analyzed	PAssCK666CK66_4	Sample	GS500LIZ_3730	Baseline51 window 7	FALSE	Pass	Pass				B, 50	PAssCK666CK66_4.fsa	312.093	243	1726	150	4350	4339	311.132	4359	312.879	6	0.6046
Analyzed	PAssCK666CK66_4	Sample	GS500LIZ_3730	Baseline51 window 7	FALSE	Pass	Pass				B, 51	PAssCK666CK66_4.fsa	338.995	111	889	76	4660	4651	338.219	4668	339.685	7	0.6707
Analyzed	PAssCK666CK66_4	Sample	GS500LIZ_3730	Baseline51 window 7	FALSE	Pass	Pass				B, 52	PAssCK666CK66_4.fsa	342.957	193	1069	91	4706	4698	342.268	4711	343.387	5	0.4865
Analyzed	PAssCK666CK66_4	Sample	GS500LIZ_3730	Baseline51 window 7	FALSE	Pass	Pass				B, 53	PAssCK666CK66_4.fsa	343.989	146	776	66	4718	4711	343.387	4722	344.333	5	0.4637
Analyzed	PAssCK666CK66_4	Sample	GS500LIZ_3730	Baseline51 window 7	FALSE	Pass	Pass				B, 54	PAssCK666CK66_4.fsa	351.88	274	2130	174	4811	4803	351.226	4820	352.615	7	0.6275
Analyzed	PAssCK666CK66_4	Sample	GS500LIZ_3730	Baseline51 window 7	FALSE	Pass	Pass				B, 55	PAssCK666CK66_4.fsa	353.923	143	748	61	4836	4830	353.433	4838	354.087	4	0.4082
Analyzed	PAssCK666CK66_4	Sample	GS500LIZ_3730	Baseline51 window 7	FALSE	Pass	Pass				B, 56	PAssCK666CK66_4.fsa	354.74	1390	9484	775	4846	4838	354.087	4853	355.313	6	0.5383
Analyzed	PAssCK666CK66_4	Sample	GS500LIZ_3730	Baseline51 window 7	FALSE	Pass	Pass				B, 57	PAssCK666CK66_4.fsa	357.766	116	886	72	4883	4874	357.03	4893	358.583	6	0.5591
Analyzed	PAssCK666CK66_4	Sample	GS500LIZ_3730	Baseline51 window 7	FALSE	Pass	Pass				B, 58	PAssCK666CK66_4.fsa	366.192	221	987	80	4986	4980	365.701	4991	366.601	4	0.3608
Analyzed	PAssCK666CK66_4	Sample	GS500LIZ_3730	Baseline51 window 7	FALSE	Pass	Pass				B, 59	PAssCK666CK66_4.fsa	367.092	124	394	32	4997	4993	366.765	5001	367.42	3	0.2655
Analyzed	PAssCK666CK66_4	Sample	GS500LIZ_3730	Baseline51 window 7	FALSE	Pass	Pass				B, 60	PAssCK666CK66_4.fsa	369.057	5027	23658	1937	5021	5016	368.648	5026	369.467	4	0.3894
Analyzed	PAssCK666CK66_4	Sample	GS500LIZ_3730	Baseline51 window 7	FALSE	Pass	Pass				B, 61	PAssCK666CK66_4.fsa	370.122	12597	81374	6663	5034	5026	369.467	5040	370.613	6	0.5331
Analyzed	PAssCK666CK66_4	Sample	GS500LIZ_3730	Baseline51 window 7	FALSE	Pass	Pass				B, 62	PAssCK666CK66_4.fsa	376.84	1359	11974	981	5116	5106	376.02	5129	377.906	8	0.6749
Analyzed	PAssCK666CK66_4	Sample	GS500LIZ_3730	Baseline51 window 7	FALSE	Pass	Pass				G, 1	PAssCK666CK66_4.fsa	6.4546	108	806	73	927	916	5.4546	933	7	8	0.7826
Analyzed	PAssCK666CK66_4	Sample	GS500LIZ_3730	Baseline51 window 7	FALSE	Pass	Pass				G, 2	PAssCK666CK66_4.fsa	13.0909	111	854	77	1000	989	12.0909	1009	13.9091	6	0.6169
Analyzed	PAssCK666CK66_4	Sample	GS500LIZ_3730	Baseline51 window 7	FALSE	Pass	Pass				G, 3	PAssCK666CK66_4.fsa	14.7273	100	503	45	1018	1009	13.9091	1025	15.3636	5	0.4962
Analyzed	PAssCK666CK66_4	Sample	GS500LIZ_3730	Baseline51 window 7	FALSE	Pass	Pass				G, 4	PAssCK666CK66_4.fsa	16.1818	18841	151714	13792	1034	1025	15.3636	1042	16.9091	8	0.76
Analyzed	PAssCK666CK66_4	Sample	GS500LIZ_3730	Baseline51 window 7	FALSE	Pass	Pass				G, 5	PAssCK666CK66_4.fsa	17.8182	20523	244346	22213	1052	1042	16.9091	1067	19.1818	10	0.9828
Analyzed	PAssCK666CK66_4	Sample	GS500LIZ_3730	Baseline51 window 7	FALSE	Pass	Pass				G, 6	PAssCK666CK66_4.fsa	23.5455	197	2082	189	1115	1098	22	1126	24.5455	7	0.7239
Analyzed	PAssCK666CK66_4	Sample	GS500LIZ_3730	Baseline51 window 7	FALSE	Pass	Pass				G, 7	PAssCK666CK66_4.fsa	25.7273	833	5919	538	1139	1126	24.5455	1147	26.4546	6	0.5745
Analyzed	PAssCK666CK66_4	Sample	GS500LIZ_3730	Baseline51 window 7	FALSE	Pass	Pass				G, 8	PAssCK666CK66_4.fsa	369.385	180	888	72	5025	5018	368.812	5033	370.04	5	0.4582
Analyzed	PAssCK666CK66_4	Sample	GS500LIZ_3730	Baseline51 window 7	FALSE	Pass	Pass				Y, 1	PAssCK666CK66_4.fsa	15.9091	9106	37480	3407	1031	1025	15.3636	1037	16.4546	6	0.6002
Analyzed	PAssCK666CK66_4	Sample	GS500LIZ_3730	Baseline51 window 7	FALSE	Pass	Pass				Y, 2	PAssCK666CK66_4.fsa	17.4546	8934	21995	1999	1048	1042	16.9091	1051	17.7273	2	0.2345
Analyzed	PAssCK666CK66_4	Sample	GS500LIZ_3730	Baseline51 window 7	FALSE	Pass	Pass				Y, 3	PAssCK666CK66_4.fsa	20.5455	116	1164	105	1082	1070	19.4546	1095	21.7273	8	0.772
Analyzed	PAssCK666CK66_4	Sample	GS500LIZ_3730	Baseline51 window 7	FALSE	Pass	Pass				Y, 4	PAssCK666CK66_4.fsa	26.5455	211	1383	125	1148	1141	25.9091	1158	27.4546	6	0.6142
Analyzed	PAssCK666CK66_4	Sample	GS500LIZ_3730	Baseline51 window 7	FALSE	Pass	Pass				Y, 5	PAssCK666CK66_4.fsa	368.812	129	587	48	5018	5008	367.993	5023	369.221	7	0.6378
Analyzed	PAssCK666CK66_4	Sample	GS500LIZ_3730	Baseline51 window 7	FALSE	Pass	Pass				R, 1	PAssCK666CK66_4.fsa	16.1818	14916	58898	5354	1034	1027	15.5455	1040	16.7273	3	0.3187
Analyzed	PAssCK666CK66_4	Sample	GS500LIZ_3730	Baseline51 window 7	FALSE	Pass	Pass				R, 2	PAssCK666CK66_4.fsa	17.8182	30678	194321	17665	1052	1044	17.0909	1060	18.5455	6	0.5688
Analyzed	PAssCK666CK66_4	Sample	GS500LIZ_3730	Baseline51 window 7	FALSE	Pass	Pass				R, 3	PAssCK666CK66_4.fsa	25.7273	16421	141640	12876	1139	1127	24.6364	1148	26.5455	8	0.7776
Analyzed	PAssCK666CK66_4	Sample	GS500LIZ_3730	Baseline51 window 7	FALSE	Pass	Pass				R, 4	PAssCK666CK66_4.fsa	27.3636	506	3540	321	1157	1148	26.5455	1165	28.0909	6	0.6235
Analyzed	PAssCK666CK66_4	Sample	GS500LIZ_3730	Baseline51 window 7	FALSE	Pass	Pass				R, 5	PAssCK666CK66_4.fsa	350	101	731	60	4788	4779	349.228	4804	351.308	4	0.3907
Analyzed	PAssCK666CK66_4	Sample	GS500LIZ_3730	Baseline51 window 7	FALSE	Pass	Pass				O, 1	PAssCK666CK66_4.fsa	3.8182	284	1912	173	898	890	3.0909	906	4.5455	6	0.6007
Analyzed	PAssCK666CK66_4	Sample	GS500LIZ_3730	Baseline51 window 7	FALSE	Pass	Pass				O, 2	PAssCK666CK66_4.fsa	5.8182	281	1640	149	920	911	5	928	6.5455	5	0.5223
Analyzed	PAssCK666CK66_4	Sample	GS500LIZ_3730	Baseline51 window 7	FALSE	Pass	Pass				O, 3	PAssCK666CK66_4.fsa	9.1818	1842	13056	1186	957	948	8.3636	967	10.0909	6	0.6265
Analyzed	PAssCK666CK66_4	Sample	GS500LIZ_3730	Baseline51 window 7	FALSE	Pass	Pass				O, 4	PAssCK666CK66_4.fsa	12.3636	190	668	60	992	985	11.7273	997	12.8182	3	0.3214
Analyzed	PAssCK666CK66_4	Sample	GS500LIZ_3730	Baseline51 window 7	FALSE	Pass	Pass				O, 5	PAssCK666CK66_4.fsa	13.7273	3765	24837	2257	1007	997	12.8182	1017	14.6364	6	0.5816
Analyzed	PAssCK666CK66_4	Sample	GS500LIZ_3730	Baseline51 window 7	FALSE	Pass	Pass				O, 6	PAssCK666CK66_4.fsa	15.6364	12747	102461	9314	1028	1017	14.6364	1041	16.8182	7	0.6899
Analyzed	PAssCK666CK66_4	Sample	GS500LIZ_3730	Baseline51 window 7	FALSE	Pass	Pass				O, 7	PAssCK666CK66_4.fsa	17.8182	12904	63212	5746	1052	1044	17.0909	1059	18.4545	4	0.4048
Analyzed	PAssCK666CK66_4	Sample	GS500LIZ_3730	Baseline51 window 7	FALSE	Pass	Pass				O, 8	PAssCK666CK66_4.fsa	21.4545	225	892	81	1092	1085	20.8182	1101	22.2727	3	0.3286
Analyzed	PAssCK666CK66_4	Sample	GS500LIZ_3730	Baseline51 window 7	FALSE	Pass	Pass				O, 9	PAssCK666CK66_4.fsa	23.4545	9960	83104	7554	1114	1101	22.2727	1124	24.3636	8	0.8179
Analyzed	PAssCK666CK66_4	Sample	GS500LIZ_3730	Baseline51 window 7	FALSE	Pass	Pass				O, 10	PAssCK666CK66_4.fsa	25	14333	129979	11816	1131	1124	24.3636	1138	25.6364	4	0.3636
Analyzed	PAssCK666CK66_4	Sample	GS500LIZ_3730	Baseline51 window 7	FALSE	Pass	Pass				O, 11	PAssCK666CK66_4.fsa	27.4545	3225	15331	1393	1158	1151	26.8182	1164	28	5	0.46
Analyzed	PAssCK666CK66_4	Sample	GS500LIZ_3730	Baseline51 window 7	FALSE	Pass	Pass				O, 12	PAssCK666CK66_4.fsa	29.6364	236	696	63	1182	1175	29	1184	29.8182	3	0.335
Analyzed	PAssCK666CK66_4	Sample	GS500LIZ_3730	Baseline51 window 7	FALSE	Pass	Pass				O, 13	PAssCK666CK66_4.fsa	30.4545	1280	5557	505	1191	1184	29.8182	1198	31.0909	4	0.4127
Analyzed	PAssCK666CK66_4	Sample	GS500LIZ_3730	Baseline51 window 7	FALSE	Pass	Pass				O, 14	PAssCK666CK66_4.fsa	33.5455	5834	55546	5049	1225	1214	32.5455	1239	34.8182	8	0.8149
Analyzed	PAssCK666CK66_4	Sample	GS500LIZ_3730	Baseline51 window 7	FALSE	Pass	Pass				O, 15	PAssCK666CK66_4.fsa	36.8182	7525	45711	4155	1261	1252	36	1269	37.5455	5	0.53
Analyzed	PAssCK666CK66_4	Sample	GS500LIZ_3730	Baseline51 window 7	FALSE	Pass	Pass				O, 16	PAssCK666CK66_4.fsa	50	9360	55175	4983	1406	1396	49.0909	1414	50.7168	5	0.4932
Analyzed	PAssCK666CK66_4	Sample	GS500LIZ_3730	Baseline51 window 7	FALSE	Pass	Pass				O, 17	PAssCK666CK66_4.fsa	75	11032	63107	5861	1681	1673	74.2622	1689	75.7483	5	0.4921
Analyzed	PAssCK666CK66_4	Sample	GS500LIZ_3730	Baseline51 window 7	FALSE	Pass	Pass				O, 18	PAssCK666CK66_4.fsa	100	11934	67036	6102	1948	1939	99.1563	1956	100.704	5	0.4689
Analyzed	PAssCK666CK66_4	Sample	GS500LIZ_3730	Baseline51 window 7	FALSE	Pass	Pass				O, 19	PAssCK666CK66_4.fsa	139	12055	68762	6726	2378	2369	138.156	2386	139.819	5	0.5141
Analyzed	PAssCK666CK66_4	Sample	GS500LIZ_3730	Baseline51 window 7	FALSE	Pass	Pass				O, 20	PAssCK666CK66_4.fsa	140.739	147	250	25	2395	2386	139.819	2401	141.35	3	0.3265
Analyzed	PAssCK666CK66_4	Sample	GS500LIZ_3730	Baseline51 window 7	FALSE	Pass	Pass				O, 21	PAssCK666CK66_4.fsa	150	11828	66295	6405	2487	2478	149.104	2495	150.746	5	0.5008
Analyzed	PAssCK666CK66_4	Sample	GS500LIZ_3730	Baseline51 window 7	FALSE	Pass	Pass				O, 22	PAssCK666CK66_4.fsa	160	11339	66250	5912	2597	2588	159.202	2605	160.72	5	0.4756
Analyzed	PAssCK666CK66_4	Sample	GS500LIZ_3730	Baseline51 window 7	FALSE	Pass	Pass				O, 23	PAssCK666CK66_4.fsa	161.619	121	218	19	2615	2605	160.72	2621	162.158	2	0.1886
Analyzed	PAssCK666CK66_4	Sample	GS500LIZ_3730	Baseline51 window 7	FALSE	Pass	Pass				O, 24	PAssCK666CK66_4.fsa	200	10929	67480	5872	3048	3039	199.213	3057	200.779	5	0.5084
Analyzed	PAssCK666CK66_4	Sample	GS500LIZ_3730	Baseline51 window 7	FALSE	Pass	Pass				O, 25	PAssCK666CK66_4.fsa	247.708	11621	77984	6701	3601	3591	246.848	3610	248.481	6	0.5405
Analyzed	PAssCK666CK66_4	Sample	GS500LIZ_3730	Baseline51 window 7	FALSE	Pass	Pass				O, 26	PAssCK666CK66_4.fsa	300	13188	97605	8448	4212	4202	299.148	4222	300.879	7	0.6091
Analyzed	PAssCK666CK66_4	Sample	GS500LIZ_3730	Baseline51 window 7	FALSE	Pass	Pass				O, 27	PAssCK666CK66_4.fsa	339.857	13802	111885	9641	4670	4659	338.909	4681	340.805	7	0.6637
Analyzed	PAssCK666CK66_4	Sample	GS500LIZ_3730	Baseline51 window 7	FALSE	Pass	Pass				O, 28	PAssCK666CK66_4.fsa	350	14238	111191	9311	4788	4777	349.057	4799	350.899	7	0.6213
Analyzed	PAssCK666CK66_4	Sample	GS500LIZ_3730	Baseline51 window 7	FALSE	Pass	Pass				O, 29	PAssCK666CK66_4.fsa	400	14395	127214	10777	5398	5386	399.012	5409	400.961	8	0.7231
Analyzed	PAssCK666CK66_4	Sample	GS500LIZ_3730	Baseline51 window 7	FALSE	Pass	Pass				O, 30	PAssCK666CK66_4.fsa	403.845	112	1224	107	5442	5428	402.621	5455	404.982	10	0.9333
Analyzed	PAssCK666CK66_4	Sample	GS500LIZ_3730	Baseline51 window 7	FALSE	Pass	Pass				O, 31	PAssCK666CK66_4.fsa	450	14205	134249	11373	5966	5953	448.846	5978	450.964	8	0.761
Analyzed	PAssCK666CK66_4	Sample	GS500LIZ_3730	Baseline51 window 7	FALSE	Pass	Pass				O, 32	PAssCK666CK66_4.fsa	453.871	137	1404	113	6014	6001	452.819	6028	455.008	10	0.8167
Analyzed	PAssCK666CK66_4	Sample	GS500LIZ_3730	Baseline51 window 7	FALSE	Pass	Pass				O, 33	PAssCK666CK66_4.fsa	490	13747	137249	12983	6436	6424	488.912	6449	491.277	9	0.9065
Analyzed	PAssCK666CK66_4	Sample	GS500LIZ_3730	Baseline51 window 7	FALSE	Pass	Pass				O, 34	PAssCK666CK66_4.fsa	495.375	152	1587	160	6490	6477	494.064	6502	496.595	10	1.0225
Analyzed	PAssCK666CK66_4	Sample	GS500LIZ_3730	Baseline51 window 7	FALSE	Pass	Pass				O, 35	PAssCK666CK66_4.fsa	500	13748	138372	14186	6535	6521	498.547	6547	501.212	9	1.004
Analyzed	PAssCK666CK66_4	Sample	GS500LIZ_3730	Baseline51 window 7	FALSE	Pass	Pass				O, 36	PAssCK666CK66_4.fsa	505.454	119	1224	123	6589	6574	503.939	6599	506.465	11	1.146
Analyzed	PAssCK666CK66_5	Sample	GS500LIZ_3730	Baseline51 window 7	FALSE	Pass	Pass				B, 1	PAssCK666CK66_5.fsa		1074	7584	0	800	791	-1	808	-1	6	0
Analyzed	PAssCK666CK66_5	Sample	GS500LIZ_3730	Baseline51 window 7	FALSE	Pass	Pass				B, 2	PAssCK666CK66_5.fsa		166	1123	0	814	808	-1	825	-1	7	0
Analyzed	PAssCK666CK66_5	Sample	GS500LIZ_3730	Baseline51 window 7	FALSE	Pass	Pass				B, 3	PAssCK666CK66_5.fsa		343	2016	0	833	825	-1	839	-1	6	0
Analyzed	PAssCK666CK66_5	Sample	GS500LIZ_3730	Baseline51 window 7	FALSE	Pass	Pass				B, 4	PAssCK666CK66_5.fsa		562	4756	0	857	849	-1	862	-1	9	0
Analyzed	PAssCK666CK66_5	Sample	GS500LIZ_3730	Baseline51 window 7	FALSE	Pass	Pass				B, 5	PAssCK666CK66_5.fsa		422	2998	0	866	862	-1	872	-1	6	0
Analyzed	PAssCK666CK66_5	Sample	GS500LIZ_3730	Baseline51 window 7	FALSE	Pass	Pass				B, 6	PAssCK666CK66_5.fsa	0.0883	287	3370	275	894	880	-1	903	0.8834	12	1.009
Analyzed	PAssCK666CK66_5	Sample	GS500LIZ_3730	Baseline51 window 7	FALSE	Pass	Pass				B, 7	PAssCK666CK66_5.fsa	1.9435	109	551	48	915	909	1.4134	920	2.3852	5	0.4821
Analyzed	PAssCK666CK66_5	Sample	GS500LIZ_3730	Baseline51 window 7	FALSE	Pass	Pass				B, 8	PAssCK666CK66_5.fsa	3.0919	231	749	66	928	922	2.5618	931	3.3569	3	0.29
Analyzed	PAssCK666CK66_5	Sample	GS500LIZ_3730	Baseline51 window 7	FALSE	Pass	Pass				B, 9	PAssCK666CK66_5.fsa	3.8869	539	2490	219	937	931	3.3569	941	4.2403	4	0.4098
Analyzed	PAssCK666CK66_5	Sample	GS500LIZ_3730	Baseline51 window 7	FALSE	Pass	Pass				B, 10	PAssCK666CK66_5.fsa	4.7703	313	1451	128	947	941	4.2403	952	5.212	4	0.3848
Analyzed	PAssCK666CK66_5	Sample	GS500LIZ_3730	Baseline51 window 7	FALSE	Pass	Pass				B, 11	PAssCK666CK66_5.fsa	6.4488	636	3546	313	966	959	5.8304	971	6.8905	5	0.5131
Analyzed	PAssCK666CK66_5	Sample	GS500LIZ_3730	Baseline51 window 7	FALSE	Pass	Pass				B, 12	PAssCK666CK66_5.fsa	7.8622	2975	19483	1721	982	974	7.1555	992	8.7456	6	0.5434
Analyzed	PAssCK666CK66_5	Sample	GS500LIZ_3730	Baseline51 window 7	FALSE	Pass	Pass				B, 13	PAssCK666CK66_5.fsa	9.1873	135	639	56	997	992	8.7456	1004	9.8057	4	0.429
Analyzed	PAssCK666CK66_5	Sample	GS500LIZ_3730	Baseline51 window 7	FALSE	Pass	Pass				B, 14	PAssCK666CK66_5.fsa	10.6891	172	620	54	1014	1009	10.2474	1018	11.0424	3	0.3496
Analyzed	PAssCK666CK66_5	Sample	GS500LIZ_3730	Baseline51 window 7	FALSE	Pass	Pass				B, 15	PAssCK666CK66_5.fsa	12.4558	4612	49065	4334	1034	1022	11.3958	1045	13.4276	10	0.9368
Analyzed	PAssCK666CK66_5	Sample	GS500LIZ_3730	Baseline51 window 7	FALSE	Pass	Pass				B, 16	PAssCK666CK66_5.fsa	14.7527	673	3509	309	1060	1054	14.2226	1066	15.2827	5	0.4649
Analyzed	PAssCK666CK66_5	Sample	GS500LIZ_3730	Baseline51 window 7	FALSE	Pass	Pass				B, 17	PAssCK666CK66_5.fsa	16.8728	22554	147308	13013	1084	1071	15.7244	1092	17.5795	6	0.5516
Analyzed	PAssCK666CK66_5	Sample	GS500LIZ_3730	Baseline51 window 7	FALSE	Pass	Pass				B, 18	PAssCK666CK66_5.fsa	18.2862	28966	157113	13879	1100	1092	17.5795	1102	18.4629	1	0.0883
Analyzed	PAssCK666CK66_5	Sample	GS500LIZ_3730	Baseline51 window 7	FALSE	Pass	Pass				B, 19	PAssCK666CK66_5.fsa	22.4382	3473	25712	2271	1147	1138	21.6431	1155	23.1449	7	0.6413
Analyzed	PAssCK666CK66_5	Sample	GS500LIZ_3730	Baseline51 window 7	FALSE	Pass	Pass				B, 20	PAssCK666CK66_5.fsa	24.735	493	3252	287	1173	1166	24.1166	1175	24.9117	5	0.4629
Analyzed	PAssCK666CK66_5	Sample	GS500LIZ_3730	Baseline51 window 7	FALSE	Pass	Pass				B, 21	PAssCK666CK66_5.fsa	25.265	591	3963	350	1179	1175	24.9117	1185	25.7951	6	0.5602
Analyzed	PAssCK666CK66_5	Sample	GS500LIZ_3730	Baseline51 window 7	FALSE	Pass	Pass				B, 22	PAssCK666CK66_5.fsa	26.5018	230	1094	96	1193	1187	25.9717	1201	27.2085	4	0.4036
Analyzed	PAssCK666CK66_5	Sample	GS500LIZ_3730	Baseline51 window 7	FALSE	Pass	Pass				B, 23	PAssCK666CK66_5.fsa	27.8269	313	1365	120	1208	1201	27.2085	1213	28.2686	4	0.4001
Analyzed	PAssCK666CK66_5	Sample	GS500LIZ_3730	Baseline51 window 7	FALSE	Pass	Pass				B, 24	PAssCK666CK66_5.fsa	29.0636	142	642	56	1222	1213	28.2686	1228	29.5936	4	0.4093
Analyzed	PAssCK666CK66_5	Sample	GS500LIZ_3730	Baseline51 window 7	FALSE	Pass	Pass				B, 25	PAssCK666CK66_5.fsa	30.477	1261	10257	906	1238	1228	29.5936	1247	31.2721	8	0.7122
Analyzed	PAssCK666CK66_5	Sample	GS500LIZ_3730	Baseline51 window 7	FALSE	Pass	Pass				B, 26	PAssCK666CK66_5.fsa	33.5689	149	1479	130	1273	1258	32.2438	1284	34.5406	9	0.8101
Analyzed	PAssCK666CK66_5	Sample	GS500LIZ_3730	Baseline51 window 7	FALSE	Pass	Pass				B, 27	PAssCK666CK66_5.fsa	36.0424	152	773	68	1301	1295	35.5124	1307	36.5724	5	0.4748
Analyzed	PAssCK666CK66_5	Sample	GS500LIZ_3730	Baseline51 window 7	FALSE	Pass	Pass				B, 28	PAssCK666CK66_5.fsa	37.6325	593	4667	412	1319	1307	36.5724	1329	38.5159	6	0.6095
Analyzed	PAssCK666CK66_5	Sample	GS500LIZ_3730	Baseline51 window 7	FALSE	Pass	Pass				B, 29	PAssCK666CK66_5.fsa	41.9611	1131	13696	1209	1368	1356	40.9011	1380	43.0212	12	1.0764
Analyzed	PAssCK666CK66_5	Sample	GS500LIZ_3730	Baseline51 window 7	FALSE	Pass	Pass				B, 30	PAssCK666CK66_5.fsa	45.9364	280	1622	143	1413	1407	45.4064	1418	46.3781	5	0.4828
Analyzed	PAssCK666CK66_5	Sample	GS500LIZ_3730	Baseline51 window 7	FALSE	Pass	Pass				B, 31	PAssCK666CK66_5.fsa	49.47	126	655	57	1453	1445	48.7633	1459	50	5	0.4444
Analyzed	PAssCK666CK66_5	Sample	GS500LIZ_3730	Baseline51 window 7	FALSE	Pass	Pass				B, 32	PAssCK666CK66_5.fsa	53.462	122	1378	119	1499	1486	52.3343	1510	54.4181	10	0.9207
Analyzed	PAssCK666CK66_5	Sample	GS500LIZ_3730	Baseline51 window 7	FALSE	Pass	Pass				B, 33	PAssCK666CK66_5.fsa	59.7521	295	2241	196	1571	1559	58.6985	1577	60.2797	8	0.7334
Analyzed	PAssCK666CK66_5	Sample	GS500LIZ_3730	Baseline51 window 7	FALSE	Pass	Pass				B, 34	PAssCK666CK66_5.fsa	60.7198	107	463	40	1582	1577	60.2797	1590	61.4247	4	0.3716
Analyzed	PAssCK666CK66_5	Sample	GS500LIZ_3730	Baseline51 window 7	FALSE	Pass	Pass				B, 35	PAssCK666CK66_5.fsa	86.2739	143	1546	143	1864	1852	85.1635	1874	87.1995	11	1.0504
Analyzed	PAssCK666CK66_5	Sample	GS500LIZ_3730	Baseline51 window 7	FALSE	Pass	Pass				B, 36	PAssCK666CK66_5.fsa	126.658	181	933	83	2315	2308	126.03	2321	127.197	5	0.4658
Analyzed	PAssCK666CK66_5	Sample	GS500LIZ_3730	Baseline51 window 7	FALSE	Pass	Pass				B, 37	PAssCK666CK66_5.fsa	129.9	463	2558	230	2351	2343	129.178	2358	130.532	5	0.4685
Analyzed	PAssCK666CK66_5	Sample	GS500LIZ_3730	Baseline51 window 7	FALSE	Pass	Pass				B, 38	PAssCK666CK66_5.fsa	141.303	1217	6971	695	2474	2467	140.604	2483	142.201	5	0.5414
Analyzed	PAssCK666CK66_5	Sample	GS500LIZ_3730	Baseline51 window 7	FALSE	Pass	Pass				B, 39	PAssCK666CK66_5.fsa	144.189	782	4163	412	2503	2496	143.494	2510	144.882	5	0.512
Analyzed	PAssCK666CK66_5	Sample	GS500LIZ_3730	Baseline51 window 7	FALSE	Pass	Pass				B, 40	PAssCK666CK66_5.fsa	147.448	585	3419	336	2536	2525	146.364	2544	148.235	5	0.5364
Analyzed	PAssCK666CK66_5	Sample	GS500LIZ_3730	Baseline51 window 7	FALSE	Pass	Pass				B, 41	PAssCK666CK66_5.fsa	157.617	353	1677	148	2646	2640	157.083	2653	158.238	4	0.4094
Analyzed	PAssCK666CK66_5	Sample	GS500LIZ_3730	Baseline51 window 7	FALSE	Pass	Pass				B, 42	PAssCK666CK66_5.fsa	183.27	269	1454	125	2939	2932	182.665	2946	183.875	5	0.4464
Analyzed	PAssCK666CK66_5	Sample	GS500LIZ_3730	Baseline51 window 7	FALSE	Pass	Pass				B, 43	PAssCK666CK66_5.fsa	194.197	281	1716	146	3066	3056	193.341	3072	194.71	5	0.4876
Analyzed	PAssCK666CK66_5	Sample	GS500LIZ_3730	Baseline51 window 7	FALSE	Pass	Pass				B, 44	PAssCK666CK66_5.fsa	203.643	448	2663	225	3177	3169	202.965	3185	204.321	5	0.4612
Analyzed	PAssCK666CK66_5	Sample	GS500LIZ_3730	Baseline51 window 7	FALSE	Pass	Pass				B, 45	PAssCK666CK66_5.fsa	342.769	124	632	53	4825	4817	342.094	4829	343.105	5	0.4434
Analyzed	PAssCK666CK66_5	Sample	GS500LIZ_3730	Baseline51 window 7	FALSE	Pass	Pass				B, 46	PAssCK666CK66_5.fsa	343.695	233	1301	109	4836	4829	343.105	4842	344.2	6	0.506
Analyzed	PAssCK666CK66_5	Sample	GS500LIZ_3730	Baseline51 window 7	FALSE	Pass	Pass				B, 47	PAssCK666CK66_5.fsa	349.748	114	706	58	4908	4901	349.161	4916	350.399	5	0.4715
Analyzed	PAssCK666CK66_5	Sample	GS500LIZ_3730	Baseline51 window 7	FALSE	Pass	Pass				B, 48	PAssCK666CK66_5.fsa	351.756	491	3214	256	4933	4925	351.117	4940	352.314	6	0.5229
Analyzed	PAssCK666CK66_5	Sample	GS500LIZ_3730	Baseline51 window 7	FALSE	Pass	Pass				B, 49	PAssCK666CK66_5.fsa	353.671	330	1788	142	4957	4951	353.192	4961	353.99	5	0.4319
Analyzed	PAssCK666CK66_5	Sample	GS500LIZ_3730	Baseline51 window 7	FALSE	Pass	Pass				B, 50	PAssCK666CK66_5.fsa	354.549	917	6170	492	4968	4961	353.99	4975	355.108	6	0.5212
Analyzed	PAssCK666CK66_5	Sample	GS500LIZ_3730	Baseline51 window 7	FALSE	Pass	Pass				B, 51	PAssCK666CK66_5.fsa	357.423	227	1725	137	5004	4995	356.704	5011	357.982	6	0.5359
Analyzed	PAssCK666CK66_5	Sample	GS500LIZ_3730	Baseline51 window 7	FALSE	Pass	Pass				B, 52	PAssCK666CK66_5.fsa	359.339	104	1040	83	5028	5019	358.621	5041	360.377	8	0.7177
Analyzed	PAssCK666CK66_5	Sample	GS500LIZ_3730	Baseline51 window 7	FALSE	Pass	Pass				B, 53	PAssCK666CK66_5.fsa	362.294	125	747	59	5065	5056	361.575	5070	362.693	5	0.4781
Analyzed	PAssCK666CK66_5	Sample	GS500LIZ_3730	Baseline51 window 7	FALSE	Pass	Pass				B, 54	PAssCK666CK66_5.fsa	364.051	120	737	58	5087	5082	363.652	5093	364.531	6	0.482
Analyzed	PAssCK666CK66_5	Sample	GS500LIZ_3730	Baseline51 window 7	FALSE	Pass	Pass				B, 55	PAssCK666CK66_5.fsa	366.927	204	858	68	5123	5116	366.368	5127	367.247	4	0.3304
Analyzed	PAssCK666CK66_5	Sample	GS500LIZ_3730	Baseline51 window 7	FALSE	Pass	Pass				B, 56	PAssCK666CK66_5.fsa	367.806	322	862	68	5134	5130	367.487	5138	368.126	3	0.2591
Analyzed	PAssCK666CK66_5	Sample	GS500LIZ_3730	Baseline51 window 7	FALSE	Pass	Pass				B, 57	PAssCK666CK66_5.fsa	368.845	4507	20121	1608	5147	5142	368.446	5152	369.245	4	0.3679
Analyzed	PAssCK666CK66_5	Sample	GS500LIZ_3730	Baseline51 window 7	FALSE	Pass	Pass				B, 58	PAssCK666CK66_5.fsa	369.884	17670	112412	8984	5160	5152	369.245	5166	370.364	6	0.517
Analyzed	PAssCK666CK66_5	Sample	GS500LIZ_3730	Baseline51 window 7	FALSE	Pass	Pass				B, 59	PAssCK666CK66_5.fsa	370.844	180	420	33	5172	5169	370.604	5176	371.163	2	0.1872
Analyzed	PAssCK666CK66_5	Sample	GS500LIZ_3730	Baseline51 window 7	FALSE	Pass	Pass				B, 60	PAssCK666CK66_5.fsa	376.601	2048	16992	1359	5244	5232	375.641	5254	377.401	7	0.635
Analyzed	PAssCK666CK66_5	Sample	GS500LIZ_3730	Baseline51 window 7	FALSE	Pass	Pass				G, 1	PAssCK666CK66_5.fsa	17.4912	372	3008	265	1091	1081	16.6078	1095	17.8445	8	0.7849
Analyzed	PAssCK666CK66_5	Sample	GS500LIZ_3730	Baseline51 window 7	FALSE	Pass	Pass				G, 2	PAssCK666CK66_5.fsa	18.4629	8833	33322	2943	1102	1095	17.8445	1109	19.0813	3	0.3349
Analyzed	PAssCK666CK66_5	Sample	GS500LIZ_3730	Baseline51 window 7	FALSE	Pass	Pass				G, 3	PAssCK666CK66_5.fsa	26.0601	698	3833	338	1188	1179	25.265	1195	26.6785	5	0.4667
Analyzed	PAssCK666CK66_5	Sample	GS500LIZ_3730	Baseline51 window 7	FALSE	Pass	Pass				G, 4	PAssCK666CK66_5.fsa	369.245	182	735	58	5152	5144	368.606	5158	369.724	4	0.3265
Analyzed	PAssCK666CK66_5	Sample	GS500LIZ_3730	Baseline51 window 7	FALSE	Pass	Pass				Y, 1	PAssCK666CK66_5.fsa	16.4311	111	434	38	1079	1073	15.9011	1085	16.9611	6	0.5331
Analyzed	PAssCK666CK66_5	Sample	GS500LIZ_3730	Baseline51 window 7	FALSE	Pass	Pass				Y, 2	PAssCK666CK66_5.fsa	19.9647	115	1236	109	1119	1103	18.5512	1133	21.2014	9	0.8212
Analyzed	PAssCK666CK66_5	Sample	GS500LIZ_3730	Baseline51 window 7	FALSE	Pass	Pass				Y, 3	PAssCK666CK66_5.fsa	26.7668	351	2382	210	1196	1190	26.2368	1208	27.8269	7	0.6706
Analyzed	PAssCK666CK66_5	Sample	GS500LIZ_3730	Baseline51 window 7	FALSE	Pass	Pass				R, 1	PAssCK666CK66_5.fsa	21.2014	111	534	47	1133	1126	20.583	1141	21.9081	5	0.4978
Analyzed	PAssCK666CK66_5	Sample	GS500LIZ_3730	Baseline51 window 7	FALSE	Pass	Pass				R, 2	PAssCK666CK66_5.fsa	26.0601	17105	147112	12995	1188	1177	25.0883	1197	26.8551	8	0.75
Analyzed	PAssCK666CK66_5	Sample	GS500LIZ_3730	Baseline51 window 7	FALSE	Pass	Pass				R, 3	PAssCK666CK66_5.fsa	27.6502	762	5811	513	1206	1197	26.8551	1215	28.4452	7	0.6406
Analyzed	PAssCK666CK66_5	Sample	GS500LIZ_3730	Baseline51 window 7	FALSE	Pass	Pass				R, 4	PAssCK666CK66_5.fsa	370.044	181	704	56	5162	5155	369.485	5168	370.524	3	0.2463
Analyzed	PAssCK666CK66_5	Sample	GS500LIZ_3730	Baseline51 window 7	FALSE	Pass	Pass				O, 1	PAssCK666CK66_5.fsa	3.4452	153	696	61	932	925	2.8269	937	3.8869	4	0.4297
Analyzed	PAssCK666CK66_5	Sample	GS500LIZ_3730	Baseline51 window 7	FALSE	Pass	Pass				O, 2	PAssCK666CK66_5.fsa	4.5053	321	2171	191	944	937	3.8869	954	5.3887	6	0.548
Analyzed	PAssCK666CK66_5	Sample	GS500LIZ_3730	Baseline51 window 7	FALSE	Pass	Pass				O, 3	PAssCK666CK66_5.fsa	6.5371	289	1819	160	967	958	5.742	975	7.2438	6	0.5517
Analyzed	PAssCK666CK66_5	Sample	GS500LIZ_3730	Baseline51 window 7	FALSE	Pass	Pass				O, 4	PAssCK666CK66_5.fsa	9.7173	2069	14444	1275	1003	993	8.8339	1012	10.5124	6	0.5922
Analyzed	PAssCK666CK66_5	Sample	GS500LIZ_3730	Baseline51 window 7	FALSE	Pass	Pass				O, 5	PAssCK666CK66_5.fsa	12.9859	324	1543	136	1040	1032	12.2792	1046	13.5159	4	0.4138
Analyzed	PAssCK666CK66_5	Sample	GS500LIZ_3730	Baseline51 window 7	FALSE	Pass	Pass				O, 6	PAssCK666CK66_5.fsa	14.311	4170	27788	2454	1055	1046	13.5159	1067	15.371	6	0.5626
Analyzed	PAssCK666CK66_5	Sample	GS500LIZ_3730	Baseline51 window 7	FALSE	Pass	Pass				O, 7	PAssCK666CK66_5.fsa	16.3428	13390	95757	8459	1078	1067	15.371	1087	17.1378	6	0.6023
Analyzed	PAssCK666CK66_5	Sample	GS500LIZ_3730	Baseline51 window 7	FALSE	Pass	Pass				O, 8	PAssCK666CK66_5.fsa	18.1979	758	4259	376	1099	1087	17.1378	1107	18.9046	5	0.4981
Analyzed	PAssCK666CK66_5	Sample	GS500LIZ_3730	Baseline51 window 7	FALSE	Pass	Pass				O, 9	PAssCK666CK66_5.fsa	23.7633	8589	73316	6476	1162	1149	22.6148	1172	24.6466	9	0.8582
Analyzed	PAssCK666CK66_5	Sample	GS500LIZ_3730	Baseline51 window 7	FALSE	Pass	Pass				O, 10	PAssCK666CK66_5.fsa	25.3534	13454	126809	11202	1180	1172	24.6466	1187	25.9717	4	0.3534
Analyzed	PAssCK666CK66_5	Sample	GS500LIZ_3730	Baseline51 window 7	FALSE	Pass	Pass				O, 11	PAssCK666CK66_5.fsa	27.7385	4505	24795	2190	1207	1200	27.1201	1214	28.3569	5	0.5032
Analyzed	PAssCK666CK66_5	Sample	GS500LIZ_3730	Baseline51 window 7	FALSE	Pass	Pass				O, 12	PAssCK666CK66_5.fsa	28.8869	961	3147	278	1220	1214	28.3569	1226	29.417	3	0.2898
Analyzed	PAssCK666CK66_5	Sample	GS500LIZ_3730	Baseline51 window 7	FALSE	Pass	Pass				O, 13	PAssCK666CK66_5.fsa	30.8304	1847	9858	870	1242	1233	30.0353	1249	31.4488	5	0.4789
Analyzed	PAssCK666CK66_5	Sample	GS500LIZ_3730	Baseline51 window 7	FALSE	Pass	Pass				O, 14	PAssCK666CK66_5.fsa	33.8339	6196	57677	5095	1276	1265	32.8622	1290	35.0707	8	0.7727
Analyzed	PAssCK666CK66_5	Sample	GS500LIZ_3730	Baseline51 window 7	FALSE	Pass	Pass				O, 15	PAssCK666CK66_5.fsa	37.1908	8012	49751	4394	1314	1304	36.3074	1322	37.8975	5	0.5264
Analyzed	PAssCK666CK66_5	Sample	GS500LIZ_3730	Baseline51 window 7	FALSE	Pass	Pass				O, 16	PAssCK666CK66_5.fsa	50	9906	59335	5181	1459	1450	49.2049	1468	50.7769	5	0.4875
Analyzed	PAssCK666CK66_5	Sample	GS500LIZ_3730	Baseline51 window 7	FALSE	Pass	Pass				O, 17	PAssCK666CK66_5.fsa	50.9498	129	407	35	1470	1468	50.7769	1476	51.4685	0	0
Analyzed	PAssCK666CK66_5	Sample	GS500LIZ_3730	Baseline51 window 7	FALSE	Pass	Pass				O, 18	PAssCK666CK66_5.fsa	75	11867	68541	6256	1742	1733	74.1864	1750	75.7383	5	0.4903
Analyzed	PAssCK666CK66_5	Sample	GS500LIZ_3730	Baseline51 window 7	FALSE	Pass	Pass				O, 19	PAssCK666CK66_5.fsa	100	12905	72814	6527	2012	2004	99.2565	2020	100.691	5	0.4688
Analyzed	PAssCK666CK66_5	Sample	GS500LIZ_3730	Baseline51 window 7	FALSE	Pass	Pass				O, 20	PAssCK666CK66_5.fsa	139	13400	75688	7246	2451	2442	138.175	2459	139.803	5	0.503
Analyzed	PAssCK666CK66_5	Sample	GS500LIZ_3730	Baseline51 window 7	FALSE	Pass	Pass				O, 21	PAssCK666CK66_5.fsa	150	13091	76093	7255	2562	2553	149.118	2570	150.739	5	0.5095
Analyzed	PAssCK666CK66_5	Sample	GS500LIZ_3730	Baseline51 window 7	FALSE	Pass	Pass				O, 22	PAssCK666CK66_5.fsa	160	12718	73737	6501	2673	2664	159.209	2682	160.796	5	0.4764
Analyzed	PAssCK666CK66_5	Sample	GS500LIZ_3730	Baseline51 window 7	FALSE	Pass	Pass				O, 23	PAssCK666CK66_5.fsa	200	12524	76663	6511	3134	3125	199.234	3143	200.763	5	0.4822
Analyzed	PAssCK666CK66_5	Sample	GS500LIZ_3730	Baseline51 window 7	FALSE	Pass	Pass				O, 24	PAssCK666CK66_5.fsa	247.37	13210	87718	7380	3695	3685	246.529	3705	248.211	6	0.5226
Analyzed	PAssCK666CK66_5	Sample	GS500LIZ_3730	Baseline51 window 7	FALSE	Pass	Pass				O, 25	PAssCK666CK66_5.fsa	300	14323	105729	8961	4323	4312	299.082	4333	300.862	6	0.5832
Analyzed	PAssCK666CK66_5	Sample	GS500LIZ_3730	Baseline51 window 7	FALSE	Pass	Pass				O, 26	PAssCK666CK66_5.fsa	339.733	15315	120486	10166	4789	4778	338.805	4800	340.661	7	0.6294
Analyzed	PAssCK666CK66_5	Sample	GS500LIZ_3730	Baseline51 window 7	FALSE	Pass	Pass				O, 27	PAssCK666CK66_5.fsa	350	15348	123088	10089	4911	4899	348.993	4922	350.878	7	0.6206
Analyzed	PAssCK666CK66_5	Sample	GS500LIZ_3730	Baseline51 window 7	FALSE	Pass	Pass				O, 28	PAssCK666CK66_5.fsa	400	15453	137470	11357	5536	5523	398.956	5547	400.939	8	0.6973
Analyzed	PAssCK666CK66_5	Sample	GS500LIZ_3730	Baseline51 window 7	FALSE	Pass	Pass				O, 29	PAssCK666CK66_5.fsa	450	15352	144115	11928	6117	6104	448.872	6129	450.941	9	0.7457
Analyzed	PAssCK666CK66_5	Sample	GS500LIZ_3730	Baseline51 window 7	FALSE	Pass	Pass				O, 30	PAssCK666CK66_5.fsa	490	14984	148391	13720	6598	6585	488.847	6611	491.251	9	0.8742
Analyzed	PAssCK666CK66_5	Sample	GS500LIZ_3730	Baseline51 window 7	FALSE	Pass	Pass				O, 31	PAssCK666CK66_5.fsa	494.968	103	835	82	6649	6639	493.981	6659	495.962	8	0.8027
Analyzed	PAssCK666CK66_5	Sample	GS500LIZ_3730	Baseline51 window 7	FALSE	Pass	Pass				O, 32	PAssCK666CK66_5.fsa	500	14777	148932	14970	6699	6685	498.575	6711	501.188	9	0.9871
Analyzed	PAssCK666DMSO_2	Sample	GS500LIZ_3730	Baseline51 window 7	FALSE	Pass	Pass				B, 1	PAssCK666DMSO_2.fsa		142	1044	0	573	561	-1	583	-1	7	0
Analyzed	PAssCK666DMSO_2	Sample	GS500LIZ_3730	Baseline51 window 7	FALSE	Pass	Pass				B, 2	PAssCK666DMSO_2.fsa		2260	15346	0	734	726	-1	742	-1	6	0
Analyzed	PAssCK666DMSO_2	Sample	GS500LIZ_3730	Baseline51 window 7	FALSE	Pass	Pass				B, 3	PAssCK666DMSO_2.fsa		285	1889	0	748	742	-1	758	-1	6	0
Analyzed	PAssCK666DMSO_2	Sample	GS500LIZ_3730	Baseline51 window 7	FALSE	Pass	Pass				B, 4	PAssCK666DMSO_2.fsa		940	5874	0	766	758	-1	772	-1	6	0
Analyzed	PAssCK666DMSO_2	Sample	GS500LIZ_3730	Baseline51 window 7	FALSE	Pass	Pass				B, 5	PAssCK666DMSO_2.fsa		1327	10097	0	790	782	-1	794	-1	8	0
Analyzed	PAssCK666DMSO_2	Sample	GS500LIZ_3730	Baseline51 window 7	FALSE	Pass	Pass				B, 6	PAssCK666DMSO_2.fsa		1254	9292	0	799	794	-1	805	-1	8	0
Analyzed	PAssCK666DMSO_2	Sample	GS500LIZ_3730	Baseline51 window 7	FALSE	Pass	Pass				B, 7	PAssCK666DMSO_2.fsa		774	8956	495	826	812	-1	835	0.2737	11	0.6413
Analyzed	PAssCK666DMSO_2	Sample	GS500LIZ_3730	Baseline51 window 7	FALSE	Pass	Pass				B, 8	PAssCK666DMSO_2.fsa	1.2774	324	1790	163	846	840	0.7299	852	1.8248	5	0.5083
Analyzed	PAssCK666DMSO_2	Sample	GS500LIZ_3730	Baseline51 window 7	FALSE	Pass	Pass				B, 9	PAssCK666DMSO_2.fsa	2.4635	993	3130	285	859	854	2.0073	862	2.7372	3	0.2844
Analyzed	PAssCK666DMSO_2	Sample	GS500LIZ_3730	Baseline51 window 7	FALSE	Pass	Pass				B, 10	PAssCK666DMSO_2.fsa	3.2847	1232	5818	530	868	862	2.7372	873	3.7409	4	0.4372
Analyzed	PAssCK666DMSO_2	Sample	GS500LIZ_3730	Baseline51 window 7	FALSE	Pass	Pass				B, 11	PAssCK666DMSO_2.fsa	4.1971	930	4152	378	878	873	3.7409	884	4.7445	4	0.4031
Analyzed	PAssCK666DMSO_2	Sample	GS500LIZ_3730	Baseline51 window 7	FALSE	Pass	Pass				B, 12	PAssCK666DMSO_2.fsa	5.8394	1944	10395	948	896	890	5.292	904	6.5693	5	0.4825
Analyzed	PAssCK666DMSO_2	Sample	GS500LIZ_3730	Baseline51 window 7	FALSE	Pass	Pass				B, 13	PAssCK666DMSO_2.fsa	7.3905	8517	55083	5025	913	904	6.5693	922	8.2117	6	0.5588
Analyzed	PAssCK666DMSO_2	Sample	GS500LIZ_3730	Baseline51 window 7	FALSE	Pass	Pass				B, 14	PAssCK666DMSO_2.fsa	8.7591	269	1073	97	928	922	8.2117	931	9.0329	3	0.3647
Analyzed	PAssCK666DMSO_2	Sample	GS500LIZ_3730	Baseline51 window 7	FALSE	Pass	Pass				B, 15	PAssCK666DMSO_2.fsa	10.219	804	3919	357	944	937	9.5803	949	10.6752	4	0.4533
Analyzed	PAssCK666DMSO_2	Sample	GS500LIZ_3730	Baseline51 window 7	FALSE	Pass	Pass				B, 16	PAssCK666DMSO_2.fsa	12.135	7612	82342	7512	965	953	11.0402	976	13.1387	10	0.9873
Analyzed	PAssCK666DMSO_2	Sample	GS500LIZ_3730	Baseline51 window 7	FALSE	Pass	Pass				B, 17	PAssCK666DMSO_2.fsa	14.4161	1944	11487	1048	990	980	13.5037	995	14.8723	5	0.531
Analyzed	PAssCK666DMSO_2	Sample	GS500LIZ_3730	Baseline51 window 7	FALSE	Pass	Pass				B, 18	PAssCK666DMSO_2.fsa	16.0584	22788	160751	14667	1008	1004	15.6934	1013	16.5146	3	0.2737
Analyzed	PAssCK666DMSO_2	Sample	GS500LIZ_3730	Baseline51 window 7	FALSE	Pass	Pass				B, 19	PAssCK666DMSO_2.fsa	17.7007	22500	118930	10851	1026	1020	17.1533	1029	17.9745	2	0.1825
Analyzed	PAssCK666DMSO_2	Sample	GS500LIZ_3730	Baseline51 window 7	FALSE	Pass	Pass				B, 20	PAssCK666DMSO_2.fsa	20.6204	676	3011	274	1058	1052	20.073	1064	21.1679	4	0.408
Analyzed	PAssCK666DMSO_2	Sample	GS500LIZ_3730	Baseline51 window 7	FALSE	Pass	Pass				B, 21	PAssCK666DMSO_2.fsa	21.9891	13546	104291	9515	1073	1064	21.1679	1082	22.8102	7	0.6846
Analyzed	PAssCK666DMSO_2	Sample	GS500LIZ_3730	Baseline51 window 7	FALSE	Pass	Pass				B, 22	PAssCK666DMSO_2.fsa	24.2701	1106	6341	578	1098	1091	23.6314	1107	25.0912	5	0.5214
Analyzed	PAssCK666DMSO_2	Sample	GS500LIZ_3730	Baseline51 window 7	FALSE	Pass	Pass				B, 23	PAssCK666DMSO_2.fsa	27.4635	285	1107	101	1133	1126	26.8248	1137	27.8285	3	0.3307
Analyzed	PAssCK666DMSO_2	Sample	GS500LIZ_3730	Baseline51 window 7	FALSE	Pass	Pass				B, 24	PAssCK666DMSO_2.fsa	28.5584	129	575	52	1145	1137	27.8285	1149	28.9234	4	0.3966
Analyzed	PAssCK666DMSO_2	Sample	GS500LIZ_3730	Baseline51 window 7	FALSE	Pass	Pass				B, 25	PAssCK666DMSO_2.fsa	30.2007	1416	11513	1050	1163	1152	29.1971	1171	30.9307	8	0.7533
Analyzed	PAssCK666DMSO_2	Sample	GS500LIZ_3730	Baseline51 window 7	FALSE	Pass	Pass				B, 26	PAssCK666DMSO_2.fsa	33.1204	301	2603	237	1195	1182	31.9343	1204	33.9416	9	0.8634
Analyzed	PAssCK666DMSO_2	Sample	GS500LIZ_3730	Baseline51 window 7	FALSE	Pass	Pass				B, 27	PAssCK666DMSO_2.fsa	35.7664	237	1007	91	1224	1219	35.3102	1228	36.1314	4	0.3688
Analyzed	PAssCK666DMSO_2	Sample	GS500LIZ_3730	Baseline51 window 7	FALSE	Pass	Pass				B, 28	PAssCK666DMSO_2.fsa	37.3175	1336	10300	939	1241	1230	36.3139	1252	38.3212	6	0.5802
Analyzed	PAssCK666DMSO_2	Sample	GS500LIZ_3730	Baseline51 window 7	FALSE	Pass	Pass				B, 29	PAssCK666DMSO_2.fsa	41.7883	1896	22217	2027	1290	1277	40.6022	1301	42.792	11	1.0891
Analyzed	PAssCK666DMSO_2	Sample	GS500LIZ_3730	Baseline51 window 7	FALSE	Pass	Pass				B, 30	PAssCK666DMSO_2.fsa	44.7993	209	1179	107	1323	1316	44.1606	1327	45.1642	5	0.4641
Analyzed	PAssCK666DMSO_2	Sample	GS500LIZ_3730	Baseline51 window 7	FALSE	Pass	Pass				B, 31	PAssCK666DMSO_2.fsa	45.7117	445	2384	217	1333	1327	45.1642	1338	46.1679	5	0.4682
Analyzed	PAssCK666DMSO_2	Sample	GS500LIZ_3730	Baseline51 window 7	FALSE	Pass	Pass				B, 32	PAssCK666DMSO_2.fsa	47.1715	166	831	75	1349	1343	46.6241	1354	47.6277	5	0.4599
Analyzed	PAssCK666DMSO_2	Sample	GS500LIZ_3730	Baseline51 window 7	FALSE	Pass	Pass				B, 33	PAssCK666DMSO_2.fsa	48.1752	125	540	49	1360	1354	47.6277	1365	48.6314	4	0.3957
Analyzed	PAssCK666DMSO_2	Sample	GS500LIZ_3730	Baseline51 window 7	FALSE	Pass	Pass				B, 34	PAssCK666DMSO_2.fsa	49.1788	165	812	74	1371	1365	48.6314	1378	49.8175	4	0.4407
Analyzed	PAssCK666DMSO_2	Sample	GS500LIZ_3730	Baseline51 window 7	FALSE	Pass	Pass				B, 35	PAssCK666DMSO_2.fsa	53.2315	196	2246	202	1416	1404	52.1526	1428	54.3122	11	1.0483
Analyzed	PAssCK666DMSO_2	Sample	GS500LIZ_3730	Baseline51 window 7	FALSE	Pass	Pass				B, 36	PAssCK666DMSO_2.fsa	55.7559	124	653	58	1444	1438	55.2141	1452	56.4789	5	0.4648
Analyzed	PAssCK666DMSO_2	Sample	GS500LIZ_3730	Baseline51 window 7	FALSE	Pass	Pass				B, 37	PAssCK666DMSO_2.fsa	57.1122	193	968	87	1459	1452	56.4789	1465	57.6555	4	0.4437
Analyzed	PAssCK666DMSO_2	Sample	GS500LIZ_3730	Baseline51 window 7	FALSE	Pass	Pass				B, 38	PAssCK666DMSO_2.fsa	59.6514	582	3533	320	1487	1476	58.6527	1493	60.1967	5	0.4783
Analyzed	PAssCK666DMSO_2	Sample	GS500LIZ_3730	Baseline51 window 7	FALSE	Pass	Pass				B, 39	PAssCK666DMSO_2.fsa	60.6516	130	528	48	1498	1493	60.1967	1503	61.1067	4	0.3844
Analyzed	PAssCK666DMSO_2	Sample	GS500LIZ_3730	Baseline51 window 7	FALSE	Pass	Pass				B, 40	PAssCK666DMSO_2.fsa	66.0421	140	708	64	1557	1552	65.5836	1563	66.5927	5	0.4693
Analyzed	PAssCK666DMSO_2	Sample	GS500LIZ_3730	Baseline51 window 7	FALSE	Pass	Pass				B, 41	PAssCK666DMSO_2.fsa	80.6724	130	697	65	1714	1708	80.1049	1720	81.2399	5	0.4737
Analyzed	PAssCK666DMSO_2	Sample	GS500LIZ_3730	Baseline51 window 7	FALSE	Pass	Pass				B, 42	PAssCK666DMSO_2.fsa	86.3499	273	3279	310	1774	1761	85.1193	1784	87.2967	12	1.2046
Analyzed	PAssCK666DMSO_2	Sample	GS500LIZ_3730	Baseline51 window 7	FALSE	Pass	Pass				B, 43	PAssCK666DMSO_2.fsa	110.896	105	604	54	2040	2036	110.536	2042	111.076	3	0.3104
Analyzed	PAssCK666DMSO_2	Sample	GS500LIZ_3730	Baseline51 window 7	FALSE	Pass	Pass				B, 44	PAssCK666DMSO_2.fsa	111.256	110	847	76	2044	2042	111.076	2055	112.248	3	0.2705
Analyzed	PAssCK666DMSO_2	Sample	GS500LIZ_3730	Baseline51 window 7	FALSE	Pass	Pass				B, 45	PAssCK666DMSO_2.fsa	127.874	2184	11796	1092	2226	2219	127.227	2234	128.615	5	0.4752
Analyzed	PAssCK666DMSO_2	Sample	GS500LIZ_3730	Baseline51 window 7	FALSE	Pass	Pass				B, 46	PAssCK666DMSO_2.fsa	130.008	183	921	85	2249	2242	129.357	2254	130.472	5	0.4728
Analyzed	PAssCK666DMSO_2	Sample	GS500LIZ_3730	Baseline51 window 7	FALSE	Pass	Pass				B, 47	PAssCK666DMSO_2.fsa	159.643	120	985	88	2558	2547	158.657	2564	160.181	7	0.6716
Analyzed	PAssCK666DMSO_2	Sample	GS500LIZ_3730	Baseline51 window 7	FALSE	Pass	Pass				B, 48	PAssCK666DMSO_2.fsa	251.72	619	3986	345	3606	3598	251.027	3614	252.413	6	0.5434
Analyzed	PAssCK666DMSO_2	Sample	GS500LIZ_3730	Baseline51 window 7	FALSE	Pass	Pass				B, 49	PAssCK666DMSO_2.fsa	256.743	238	1536	132	3664	3656	256.051	3672	257.436	6	0.5343
Analyzed	PAssCK666DMSO_2	Sample	GS500LIZ_3730	Baseline51 window 7	FALSE	Pass	Pass				B, 50	PAssCK666DMSO_2.fsa	338.983	101	898	78	4609	4599	338.113	4621	340.026	7	0.6737
Analyzed	PAssCK666DMSO_2	Sample	GS500LIZ_3730	Baseline51 window 7	FALSE	Pass	Pass				B, 51	PAssCK666DMSO_2.fsa	342.806	113	675	58	4653	4647	342.286	4659	343.327	6	0.5531
Analyzed	PAssCK666DMSO_2	Sample	GS500LIZ_3730	Baseline51 window 7	FALSE	Pass	Pass				B, 52	PAssCK666DMSO_2.fsa	343.935	145	819	71	4666	4659	343.327	4671	344.369	5	0.4831
Analyzed	PAssCK666DMSO_2	Sample	GS500LIZ_3730	Baseline51 window 7	FALSE	Pass	Pass				B, 53	PAssCK666DMSO_2.fsa	351.98	255	2146	177	4760	4751	351.237	4767	352.557	7	0.657
Analyzed	PAssCK666DMSO_2	Sample	GS500LIZ_3730	Baseline51 window 7	FALSE	Pass	Pass				B, 54	PAssCK666DMSO_2.fsa	354.703	518	3882	320	4793	4784	353.96	4802	355.446	7	0.5874
Analyzed	PAssCK666DMSO_2	Sample	GS500LIZ_3730	Baseline51 window 7	FALSE	Pass	Pass				B, 55	PAssCK666DMSO_2.fsa	357.592	537	4473	369	4828	4819	356.849	4838	358.417	8	0.6731
Analyzed	PAssCK666DMSO_2	Sample	GS500LIZ_3730	Baseline51 window 7	FALSE	Pass	Pass				B, 56	PAssCK666DMSO_2.fsa	359.408	329	2293	189	4850	4838	358.417	4858	360.069	6	0.5683
Analyzed	PAssCK666DMSO_2	Sample	GS500LIZ_3730	Baseline51 window 7	FALSE	Pass	Pass				B, 57	PAssCK666DMSO_2.fsa	364.364	288	2046	169	4910	4901	363.621	4917	364.943	7	0.6019
Analyzed	PAssCK666DMSO_2	Sample	GS500LIZ_3730	Baseline51 window 7	FALSE	Pass	Pass				B, 58	PAssCK666DMSO_2.fsa	366.182	229	1205	99	4932	4925	365.604	4937	366.596	5	0.4505
Analyzed	PAssCK666DMSO_2	Sample	GS500LIZ_3730	Baseline51 window 7	FALSE	Pass	Pass				B, 59	PAssCK666DMSO_2.fsa	368.084	212	563	46	4955	4951	367.753	4958	368.332	2	0.2037
Analyzed	PAssCK666DMSO_2	Sample	GS500LIZ_3730	Baseline51 window 7	FALSE	Pass	Pass				B, 60	PAssCK666DMSO_2.fsa	369.076	2861	10909	901	4967	4962	368.662	4971	369.406	3	0.3269
Analyzed	PAssCK666DMSO_2	Sample	GS500LIZ_3730	Baseline51 window 7	FALSE	Pass	Pass				B, 61	PAssCK666DMSO_2.fsa	370.068	18846	130809	10817	4979	4971	369.406	4986	370.647	7	0.5813
Analyzed	PAssCK666DMSO_2	Sample	GS500LIZ_3730	Baseline51 window 7	FALSE	Pass	Pass				B, 62	PAssCK666DMSO_2.fsa	376.853	3123	26914	2228	5061	5048	375.776	5071	377.68	8	0.6863
Analyzed	PAssCK666DMSO_2	Sample	GS500LIZ_3730	Baseline51 window 7	FALSE	Pass	Pass				B, 63	PAssCK666DMSO_2.fsa	383.728	143	855	70	5144	5137	383.148	5150	384.225	6	0.5049
Analyzed	PAssCK666DMSO_2	Sample	GS500LIZ_3730	Baseline51 window 7	FALSE	Pass	Pass				B, 64	PAssCK666DMSO_2.fsa	402.206	156	1317	116	5365	5352	401.059	5373	402.912	8	0.762
Analyzed	PAssCK666DMSO_2	Sample	GS500LIZ_3730	Baseline51 window 7	FALSE	Pass	Pass				B, 65	PAssCK666DMSO_2.fsa	453.173	153	1409	115	5941	5929	452.193	5949	453.827	9	0.7702
Analyzed	PAssCK666DMSO_2	Sample	GS500LIZ_3730	Baseline51 window 7	FALSE	Pass	Pass				G, 1	PAssCK666DMSO_2.fsa	16.4234	18788	127600	11642	1012	1003	15.6022	1021	17.2445	7	0.6489
Analyzed	PAssCK666DMSO_2	Sample	GS500LIZ_3730	Baseline51 window 7	FALSE	Pass	Pass				G, 2	PAssCK666DMSO_2.fsa	18.0657	19303	150265	13710	1030	1021	17.2445	1039	18.8869	8	0.7302
Analyzed	PAssCK666DMSO_2	Sample	GS500LIZ_3730	Baseline51 window 7	FALSE	Pass	Pass				G, 3	PAssCK666DMSO_2.fsa	22.5365	151	1043	95	1079	1070	21.7153	1085	23.0839	2	0.2516
Analyzed	PAssCK666DMSO_2	Sample	GS500LIZ_3730	Baseline51 window 7	FALSE	Pass	Pass				G, 4	PAssCK666DMSO_2.fsa	25.7299	556	2948	268	1114	1106	25	1121	26.3686	5	0.4599
Analyzed	PAssCK666DMSO_2	Sample	GS500LIZ_3730	Baseline51 window 7	FALSE	Pass	Pass				G, 5	PAssCK666DMSO_2.fsa	369.324	121	392	32	4970	4963	368.745	4978	369.985	5	0.4178
Analyzed	PAssCK666DMSO_2	Sample	GS500LIZ_3730	Baseline51 window 7	FALSE	Pass	Pass				Y, 1	PAssCK666DMSO_2.fsa	16.6971	7714	36814	3358	1015	1003	15.6022	1020	17.1533	7	0.641
Analyzed	PAssCK666DMSO_2	Sample	GS500LIZ_3730	Baseline51 window 7	FALSE	Pass	Pass				Y, 2	PAssCK666DMSO_2.fsa	17.792	7109	27496	2508	1027	1020	17.1533	1039	18.8869	0	0
Analyzed	PAssCK666DMSO_2	Sample	GS500LIZ_3730	Baseline51 window 7	FALSE	Pass	Pass				Y, 3	PAssCK666DMSO_2.fsa	26.6423	317	2321	211	1124	1115	25.8212	1134	27.5547	7	0.7064
Analyzed	PAssCK666DMSO_2	Sample	GS500LIZ_3730	Baseline51 window 7	FALSE	Pass	Pass				R, 1	PAssCK666DMSO_2.fsa	16.4234	4144	15999	1459	1012	1006	15.8759	1017	16.8796	0	0
Analyzed	PAssCK666DMSO_2	Sample	GS500LIZ_3730	Baseline51 window 7	FALSE	Pass	Pass				R, 2	PAssCK666DMSO_2.fsa	17.062	2168	16814	1534	1019	1017	16.8796	1023	17.427	4	0.365
Analyzed	PAssCK666DMSO_2	Sample	GS500LIZ_3730	Baseline51 window 7	FALSE	Pass	Pass				R, 3	PAssCK666DMSO_2.fsa	18.0657	12814	49354	4503	1030	1023	17.427	1036	18.6131	3	0.2939
Analyzed	PAssCK666DMSO_2	Sample	GS500LIZ_3730	Baseline51 window 7	FALSE	Pass	Pass				R, 4	PAssCK666DMSO_2.fsa	22.2628	106	573	52	1076	1070	21.7153	1085	23.0839	2	0.2046
Analyzed	PAssCK666DMSO_2	Sample	GS500LIZ_3730	Baseline51 window 7	FALSE	Pass	Pass				R, 5	PAssCK666DMSO_2.fsa	25.7299	15437	122361	11164	1114	1103	24.7263	1123	26.5511	7	0.7103
Analyzed	PAssCK666DMSO_2	Sample	GS500LIZ_3730	Baseline51 window 7	FALSE	Pass	Pass				R, 6	PAssCK666DMSO_2.fsa	27.3723	695	5096	464	1132	1123	26.5511	1141	28.1934	7	0.6434
Analyzed	PAssCK666DMSO_2	Sample	GS500LIZ_3730	Baseline51 window 7	FALSE	Pass	Pass				O, 1	PAssCK666DMSO_2.fsa	2.9197	117	570	52	864	856	2.1898	868	3.2847	4	0.4525
Analyzed	PAssCK666DMSO_2	Sample	GS500LIZ_3730	Baseline51 window 7	FALSE	Pass	Pass				O, 2	PAssCK666DMSO_2.fsa	4.0146	255	1836	167	876	868	3.2847	889	5.2007	6	0.6225
Analyzed	PAssCK666DMSO_2	Sample	GS500LIZ_3730	Baseline51 window 7	FALSE	Pass	Pass				O, 3	PAssCK666DMSO_2.fsa	6.0219	252	1505	137	898	889	5.2007	906	6.7518	6	0.5573
Analyzed	PAssCK666DMSO_2	Sample	GS500LIZ_3730	Baseline51 window 7	FALSE	Pass	Pass				O, 4	PAssCK666DMSO_2.fsa	9.3978	1618	11335	1034	935	925	8.4854	944	10.219	6	0.6222
Analyzed	PAssCK666DMSO_2	Sample	GS500LIZ_3730	Baseline51 window 7	FALSE	Pass	Pass				O, 5	PAssCK666DMSO_2.fsa	12.5	183	783	71	969	962	11.8613	975	13.0474	4	0.3895
Analyzed	PAssCK666DMSO_2	Sample	GS500LIZ_3730	Baseline51 window 7	FALSE	Pass	Pass				O, 6	PAssCK666DMSO_2.fsa	13.8686	3314	21583	1969	984	975	13.0474	995	14.8723	6	0.5803
Analyzed	PAssCK666DMSO_2	Sample	GS500LIZ_3730	Baseline51 window 7	FALSE	Pass	Pass				O, 7	PAssCK666DMSO_2.fsa	15.8759	11373	85193	7773	1006	995	14.8723	1018	16.9708	6	0.613
Analyzed	PAssCK666DMSO_2	Sample	GS500LIZ_3730	Baseline51 window 7	FALSE	Pass	Pass				O, 8	PAssCK666DMSO_2.fsa	18.0657	2577	14130	1289	1030	1018	16.9708	1037	18.7044	4	0.45
Analyzed	PAssCK666DMSO_2	Sample	GS500LIZ_3730	Baseline51 window 7	FALSE	Pass	Pass				O, 9	PAssCK666DMSO_2.fsa	21.5328	176	579	52	1068	1061	20.8942	1075	22.1715	2	0.2412
Analyzed	PAssCK666DMSO_2	Sample	GS500LIZ_3730	Baseline51 window 7	FALSE	Pass	Pass				O, 10	PAssCK666DMSO_2.fsa	23.2664	7735	76093	6942	1087	1075	22.1715	1099	24.3613	10	0.9494
Analyzed	PAssCK666DMSO_2	Sample	GS500LIZ_3730	Baseline51 window 7	FALSE	Pass	Pass				O, 11	PAssCK666DMSO_2.fsa	25.0912	17461	167296	15264	1107	1099	24.3613	1113	25.6387	4	0.365
Analyzed	PAssCK666DMSO_2	Sample	GS500LIZ_3730	Baseline51 window 7	FALSE	Pass	Pass				O, 12	PAssCK666DMSO_2.fsa	27.4635	3952	20209	1843	1133	1126	26.8248	1139	28.0109	5	0.4998
Analyzed	PAssCK666DMSO_2	Sample	GS500LIZ_3730	Baseline51 window 7	FALSE	Pass	Pass				O, 13	PAssCK666DMSO_2.fsa	28.5584	1474	5459	498	1145	1139	28.0109	1152	29.1971	3	0.361
Analyzed	PAssCK666DMSO_2	Sample	GS500LIZ_3730	Baseline51 window 7	FALSE	Pass	Pass				O, 14	PAssCK666DMSO_2.fsa	30.3832	2357	24490	2234	1165	1152	29.1971	1177	31.4781	10	0.9155
Analyzed	PAssCK666DMSO_2	Sample	GS500LIZ_3730	Baseline51 window 7	FALSE	Pass	Pass				O, 15	PAssCK666DMSO_2.fsa	33.4854	5200	39769	3628	1199	1190	32.6642	1210	34.4891	7	0.6797
Analyzed	PAssCK666DMSO_2	Sample	GS500LIZ_3730	Baseline51 window 7	FALSE	Pass	Pass				O, 16	PAssCK666DMSO_2.fsa	36.8613	6213	37252	3398	1236	1228	36.1314	1244	37.5912	5	0.5121
Analyzed	PAssCK666DMSO_2	Sample	GS500LIZ_3730	Baseline51 window 7	FALSE	Pass	Pass				O, 17	PAssCK666DMSO_2.fsa	41.0584	213	1565	142	1282	1271	40.0547	1291	41.8796	7	0.7297
Analyzed	PAssCK666DMSO_2	Sample	GS500LIZ_3730	Baseline51 window 7	FALSE	Pass	Pass				O, 18	PAssCK666DMSO_2.fsa	50	8377	49685	4496	1380	1370	49.0876	1388	50.7167	5	0.5047
Analyzed	PAssCK666DMSO_2	Sample	GS500LIZ_3730	Baseline51 window 7	FALSE	Pass	Pass				O, 19	PAssCK666DMSO_2.fsa	75	10155	56339	5276	1654	1645	74.1638	1662	75.756	5	0.4834
Analyzed	PAssCK666DMSO_2	Sample	GS500LIZ_3730	Baseline51 window 7	FALSE	Pass	Pass				O, 20	PAssCK666DMSO_2.fsa	100	11065	62166	5716	1918	1909	99.1458	1926	100.709	5	0.4793
Analyzed	PAssCK666DMSO_2	Sample	GS500LIZ_3730	Baseline51 window 7	FALSE	Pass	Pass				O, 21	PAssCK666DMSO_2.fsa	105.604	114	602	53	1981	1972	104.801	1987	106.141	5	0.4838
Analyzed	PAssCK666DMSO_2	Sample	GS500LIZ_3730	Baseline51 window 7	FALSE	Pass	Pass				O, 22	PAssCK666DMSO_2.fsa	139	10867	62704	6215	2345	2337	138.245	2354	139.93	5	0.5234
Analyzed	PAssCK666DMSO_2	Sample	GS500LIZ_3730	Baseline51 window 7	FALSE	Pass	Pass				O, 23	PAssCK666DMSO_2.fsa	150	10896	63503	6181	2453	2444	149.095	2462	150.848	5	0.5284
Analyzed	PAssCK666DMSO_2	Sample	GS500LIZ_3730	Baseline51 window 7	FALSE	Pass	Pass				O, 24	PAssCK666DMSO_2.fsa	160	10742	61663	5545	2562	2553	159.196	2571	160.814	5	0.4844
Analyzed	PAssCK666DMSO_2	Sample	GS500LIZ_3730	Baseline51 window 7	FALSE	Pass	Pass				O, 25	PAssCK666DMSO_2.fsa	200	10278	62005	5423	3011	3002	199.21	3020	200.785	5	0.4834
Analyzed	PAssCK666DMSO_2	Sample	GS500LIZ_3730	Baseline51 window 7	FALSE	Pass	Pass				O, 26	PAssCK666DMSO_2.fsa	247.561	10897	70930	6148	3558	3548	246.694	3567	248.341	6	0.5219
Analyzed	PAssCK666DMSO_2	Sample	GS500LIZ_3730	Baseline51 window 7	FALSE	Pass	Pass				O, 27	PAssCK666DMSO_2.fsa	256.051	104	611	52	3656	3646	255.185	3662	256.57	6	0.5543
Analyzed	PAssCK666DMSO_2	Sample	GS500LIZ_3730	Baseline51 window 7	FALSE	Pass	Pass				O, 28	PAssCK666DMSO_2.fsa	300	11946	89351	7806	4165	4155	299.139	4175	300.886	7	0.6233
Analyzed	PAssCK666DMSO_2	Sample	GS500LIZ_3730	Baseline51 window 7	FALSE	Pass	Pass				O, 29	PAssCK666DMSO_2.fsa	309.727	118	1056	93	4275	4266	308.933	4294	311.403	7	0.6299
Analyzed	PAssCK666DMSO_2	Sample	GS500LIZ_3730	Baseline51 window 7	FALSE	Pass	Pass				O, 30	PAssCK666DMSO_2.fsa	339.853	12762	97375	8465	4619	4608	338.896	4630	340.809	7	0.6307
Analyzed	PAssCK666DMSO_2	Sample	GS500LIZ_3730	Baseline51 window 7	FALSE	Pass	Pass				O, 31	PAssCK666DMSO_2.fsa	350	12869	103848	8767	4736	4725	349.048	4748	350.99	7	0.6494
Analyzed	PAssCK666DMSO_2	Sample	GS500LIZ_3730	Baseline51 window 7	FALSE	Pass	Pass				O, 32	PAssCK666DMSO_2.fsa	360.069	109	929	76	4858	4850	359.408	4872	361.225	9	0.8217
Analyzed	PAssCK666DMSO_2	Sample	GS500LIZ_3730	Baseline51 window 7	FALSE	Pass	Pass				O, 33	PAssCK666DMSO_2.fsa	363.125	104	839	69	4895	4884	362.216	4903	363.786	7	0.6574
Analyzed	PAssCK666DMSO_2	Sample	GS500LIZ_3730	Baseline51 window 7	FALSE	Pass	Pass				O, 34	PAssCK666DMSO_2.fsa	400	12864	112003	9597	5340	5328	399.002	5352	401.059	8	0.7075
Analyzed	PAssCK666DMSO_2	Sample	GS500LIZ_3730	Baseline51 window 7	FALSE	Pass	Pass				O, 35	PAssCK666DMSO_2.fsa	412.196	159	1427	126	5478	5464	410.957	5490	413.259	8	0.7453
Analyzed	PAssCK666DMSO_2	Sample	GS500LIZ_3730	Baseline51 window 7	FALSE	Pass	Pass				O, 36	PAssCK666DMSO_2.fsa	415.74	157	1205	106	5518	5507	414.765	5527	416.539	8	0.7707
Analyzed	PAssCK666DMSO_2	Sample	GS500LIZ_3730	Baseline51 window 7	FALSE	Pass	Pass				O, 37	PAssCK666DMSO_2.fsa	450	12375	119632	10242	5902	5889	448.833	5914	450.973	9	0.8098
Analyzed	PAssCK666DMSO_2	Sample	GS500LIZ_3730	Baseline51 window 7	FALSE	Pass	Pass				O, 38	PAssCK666DMSO_2.fsa	462.71	150	1350	113	6056	6041	461.45	6066	463.552	9	0.7891
Analyzed	PAssCK666DMSO_2	Sample	GS500LIZ_3730	Baseline51 window 7	FALSE	Pass	Pass				O, 39	PAssCK666DMSO_2.fsa	466.264	124	1364	116	6098	6084	465.075	6110	467.288	10	0.895
Analyzed	PAssCK666DMSO_2	Sample	GS500LIZ_3730	Baseline51 window 7	FALSE	Pass	Pass				O, 40	PAssCK666DMSO_2.fsa	490	12007	122243	11754	6366	6353	488.802	6379	491.302	9	0.9561
Analyzed	PAssCK666DMSO_2	Sample	GS500LIZ_3730	Baseline51 window 7	FALSE	Pass	Pass				O, 41	PAssCK666DMSO_2.fsa	500	11687	120481	12613	6463	6449	498.515	6475	501.237	9	1.0393
Analyzed	PAssCK666DMSO_2	Sample	GS500LIZ_3730	Baseline51 window 7	FALSE	Pass	Pass				O, 42	PAssCK666DMSO_2.fsa	507.113	133	1284	132	6532	6515	505.361	6542	508.144	8	0.9237
Analyzed	PAssCK666DMSO_2	Sample	GS500LIZ_3730	Baseline51 window 7	FALSE	Pass	Pass				O, 43	PAssCK666DMSO_2.fsa	517.216	106	1103	113	6630	6614	515.567	6641	518.351	9	0.9786
Analyzed	PAssCK666DMSO_3	Sample	GS500LIZ_3730	Baseline51 window 7	FALSE	Pass	Pass				B, 1	PAssCK666DMSO_3.fsa		1124	7602	0	749	741	-1	757	-1	6	0
Analyzed	PAssCK666DMSO_3	Sample	GS500LIZ_3730	Baseline51 window 7	FALSE	Pass	Pass				B, 2	PAssCK666DMSO_3.fsa		147	1061	0	764	757	-1	774	-1	6	0
Analyzed	PAssCK666DMSO_3	Sample	GS500LIZ_3730	Baseline51 window 7	FALSE	Pass	Pass				B, 3	PAssCK666DMSO_3.fsa		311	1806	0	781	774	-1	787	-1	5	0
Analyzed	PAssCK666DMSO_3	Sample	GS500LIZ_3730	Baseline51 window 7	FALSE	Pass	Pass				B, 4	PAssCK666DMSO_3.fsa		573	4812	0	805	798	-1	810	-1	7	0
Analyzed	PAssCK666DMSO_3	Sample	GS500LIZ_3730	Baseline51 window 7	FALSE	Pass	Pass				B, 5	PAssCK666DMSO_3.fsa		494	3797	0	814	810	-1	821	-1	6	0
Analyzed	PAssCK666DMSO_3	Sample	GS500LIZ_3730	Baseline51 window 7	FALSE	Pass	Pass				B, 6	PAssCK666DMSO_3.fsa		265	3147	143	842	827	-1	851	0.0909	12	0.571
Analyzed	PAssCK666DMSO_3	Sample	GS500LIZ_3730	Baseline51 window 7	FALSE	Pass	Pass				B, 7	PAssCK666DMSO_3.fsa	1.1818	106	550	50	863	857	0.6364	868	1.6364	5	0.5236
Analyzed	PAssCK666DMSO_3	Sample	GS500LIZ_3730	Baseline51 window 7	FALSE	Pass	Pass				B, 8	PAssCK666DMSO_3.fsa	2.2727	421	1335	121	875	870	1.8182	878	2.5455	3	0.283
Analyzed	PAssCK666DMSO_3	Sample	GS500LIZ_3730	Baseline51 window 7	FALSE	Pass	Pass				B, 9	PAssCK666DMSO_3.fsa	3.0909	482	2150	195	884	878	2.5455	889	3.5455	4	0.4015
Analyzed	PAssCK666DMSO_3	Sample	GS500LIZ_3730	Baseline51 window 7	FALSE	Pass	Pass				B, 10	PAssCK666DMSO_3.fsa	4	349	1527	138	894	889	3.5455	900	4.5455	4	0.3986
Analyzed	PAssCK666DMSO_3	Sample	GS500LIZ_3730	Baseline51 window 7	FALSE	Pass	Pass				B, 11	PAssCK666DMSO_3.fsa	5.6364	637	3429	311	912	906	5.0909	920	6.3636	5	0.4887
Analyzed	PAssCK666DMSO_3	Sample	GS500LIZ_3730	Baseline51 window 7	FALSE	Pass	Pass				B, 12	PAssCK666DMSO_3.fsa	7.1818	3068	19422	1765	929	920	6.3636	937	7.9091	5	0.5453
Analyzed	PAssCK666DMSO_3	Sample	GS500LIZ_3730	Baseline51 window 7	FALSE	Pass	Pass				B, 13	PAssCK666DMSO_3.fsa	9.9091	341	1792	162	959	952	9.2727	965	10.4546	5	0.4792
Analyzed	PAssCK666DMSO_3	Sample	GS500LIZ_3730	Baseline51 window 7	FALSE	Pass	Pass				B, 14	PAssCK666DMSO_3.fsa	12.0909	4946	53752	4886	983	970	10.9091	994	13.0909	10	0.9784
Analyzed	PAssCK666DMSO_3	Sample	GS500LIZ_3730	Baseline51 window 7	FALSE	Pass	Pass				B, 15	PAssCK666DMSO_3.fsa	14.1818	336	1865	169	1006	998	13.4546	1011	14.6364	5	0.5152
Analyzed	PAssCK666DMSO_3	Sample	GS500LIZ_3730	Baseline51 window 7	FALSE	Pass	Pass				B, 16	PAssCK666DMSO_3.fsa	15.3636	441	1709	155	1019	1015	15	1021	15.5455	3	0.2812
Analyzed	PAssCK666DMSO_3	Sample	GS500LIZ_3730	Baseline51 window 7	FALSE	Pass	Pass				B, 17	PAssCK666DMSO_3.fsa	16.2727	27485	172586	15689	1029	1021	15.5455	1037	17	6	0.5517
Analyzed	PAssCK666DMSO_3	Sample	GS500LIZ_3730	Baseline51 window 7	FALSE	Pass	Pass				B, 18	PAssCK666DMSO_3.fsa	17.7273	28820	241834	21984	1045	1037	17	1061	19.1818	7	0.6783
Analyzed	PAssCK666DMSO_3	Sample	GS500LIZ_3730	Baseline51 window 7	FALSE	Pass	Pass				B, 19	PAssCK666DMSO_3.fsa	20.5455	418	2203	200	1076	1068	19.8182	1081	21	5	0.4678
Analyzed	PAssCK666DMSO_3	Sample	GS500LIZ_3730	Baseline51 window 7	FALSE	Pass	Pass				B, 20	PAssCK666DMSO_3.fsa	21.8182	6630	53104	4827	1090	1081	21	1102	22.9091	7	0.713
Analyzed	PAssCK666DMSO_3	Sample	GS500LIZ_3730	Baseline51 window 7	FALSE	Pass	Pass				B, 21	PAssCK666DMSO_3.fsa	23.6364	123	465	42	1110	1102	22.9091	1113	23.9091	3	0.3535
Analyzed	PAssCK666DMSO_3	Sample	GS500LIZ_3730	Baseline51 window 7	FALSE	Pass	Pass				B, 22	PAssCK666DMSO_3.fsa	24.3636	627	3997	363	1118	1113	23.9091	1122	24.7273	6	0.6047
Analyzed	PAssCK666DMSO_3	Sample	GS500LIZ_3730	Baseline51 window 7	FALSE	Pass	Pass				B, 23	PAssCK666DMSO_3.fsa	25	498	2471	224	1125	1122	24.7273	1129	25.3636	4	0.3826
Analyzed	PAssCK666DMSO_3	Sample	GS500LIZ_3730	Baseline51 window 7	FALSE	Pass	Pass				B, 24	PAssCK666DMSO_3.fsa	26.1818	120	600	54	1138	1134	25.8182	1146	26.9091	4	0.42
Analyzed	PAssCK666DMSO_3	Sample	GS500LIZ_3730	Baseline51 window 7	FALSE	Pass	Pass				B, 25	PAssCK666DMSO_3.fsa	27.5455	227	993	90	1153	1146	26.9091	1157	27.9091	4	0.4051
Analyzed	PAssCK666DMSO_3	Sample	GS500LIZ_3730	Baseline51 window 7	FALSE	Pass	Pass				B, 26	PAssCK666DMSO_3.fsa	28.7273	107	438	39	1166	1161	28.2727	1172	29.2727	4	0.3746
Analyzed	PAssCK666DMSO_3	Sample	GS500LIZ_3730	Baseline51 window 7	FALSE	Pass	Pass				B, 27	PAssCK666DMSO_3.fsa	30.0909	924	8150	740	1181	1172	29.2727	1191	31	8	0.8135
Analyzed	PAssCK666DMSO_3	Sample	GS500LIZ_3730	Baseline51 window 7	FALSE	Pass	Pass				B, 28	PAssCK666DMSO_3.fsa	31.4546	107	353	32	1196	1191	31	1201	31.9091	3	0.2882
Analyzed	PAssCK666DMSO_3	Sample	GS500LIZ_3730	Baseline51 window 7	FALSE	Pass	Pass				B, 29	PAssCK666DMSO_3.fsa	33.3636	166	1414	128	1217	1204	32.1818	1225	34.0909	9	0.8743
Analyzed	PAssCK666DMSO_3	Sample	GS500LIZ_3730	Baseline51 window 7	FALSE	Pass	Pass				B, 30	PAssCK666DMSO_3.fsa	35.6364	113	546	49	1242	1237	35.1818	1248	36.1818	4	0.4207
Analyzed	PAssCK666DMSO_3	Sample	GS500LIZ_3730	Baseline51 window 7	FALSE	Pass	Pass				B, 31	PAssCK666DMSO_3.fsa	37.3636	527	4003	363	1261	1248	36.1818	1271	38.2727	6	0.6179
Analyzed	PAssCK666DMSO_3	Sample	GS500LIZ_3730	Baseline51 window 7	FALSE	Pass	Pass				B, 32	PAssCK666DMSO_3.fsa	41.7273	1182	13640	1240	1309	1297	40.6364	1321	42.8182	11	1.0477
Analyzed	PAssCK666DMSO_3	Sample	GS500LIZ_3730	Baseline51 window 7	FALSE	Pass	Pass				B, 33	PAssCK666DMSO_3.fsa	45.6364	231	1201	109	1352	1346	45.0909	1358	46.1818	4	0.4377
Analyzed	PAssCK666DMSO_3	Sample	GS500LIZ_3730	Baseline51 window 7	FALSE	Pass	Pass				B, 34	PAssCK666DMSO_3.fsa	53.4049	127	1396	125	1438	1425	52.2383	1447	54.2136	10	0.9447
Analyzed	PAssCK666DMSO_3	Sample	GS500LIZ_3730	Baseline51 window 7	FALSE	Pass	Pass				B, 35	PAssCK666DMSO_3.fsa	59.6278	231	1648	149	1507	1496	58.6322	1513	60.1714	7	0.7191
Analyzed	PAssCK666DMSO_3	Sample	GS500LIZ_3730	Baseline51 window 7	FALSE	Pass	Pass				B, 36	PAssCK666DMSO_3.fsa	86.1758	169	1977	185	1794	1782	85.0483	1806	87.3035	12	1.1769
Analyzed	PAssCK666DMSO_3	Sample	GS500LIZ_3730	Baseline51 window 7	FALSE	Pass	Pass				B, 37	PAssCK666DMSO_3.fsa	119.613	692	3703	335	2161	2153	118.888	2169	120.339	4	0.4521
Analyzed	PAssCK666DMSO_3	Sample	GS500LIZ_3730	Baseline51 window 7	FALSE	Pass	Pass				B, 38	PAssCK666DMSO_3.fsa	126.181	793	4076	374	2233	2225	125.447	2242	127.007	4	0.4414
Analyzed	PAssCK666DMSO_3	Sample	GS500LIZ_3730	Baseline51 window 7	FALSE	Pass	Pass				B, 39	PAssCK666DMSO_3.fsa	170.219	480	2720	242	2703	2694	169.415	2712	171.023	5	0.4732
Analyzed	PAssCK666DMSO_3	Sample	GS500LIZ_3730	Baseline51 window 7	FALSE	Pass	Pass				B, 40	PAssCK666DMSO_3.fsa	186.646	203	1190	105	2888	2881	186.028	2896	187.352	5	0.4931
Analyzed	PAssCK666DMSO_3	Sample	GS500LIZ_3730	Baseline51 window 7	FALSE	Pass	Pass				B, 41	PAssCK666DMSO_3.fsa	188.851	163	922	81	2913	2904	188.058	2921	189.556	4	0.4366
Analyzed	PAssCK666DMSO_3	Sample	GS500LIZ_3730	Baseline51 window 7	FALSE	Pass	Pass				B, 42	PAssCK666DMSO_3.fsa	195.358	194	1127	98	2987	2979	194.656	2994	195.972	5	0.4843
Analyzed	PAssCK666DMSO_3	Sample	GS500LIZ_3730	Baseline51 window 7	FALSE	Pass	Pass				B, 43	PAssCK666DMSO_3.fsa	261.738	164	1228	105	3756	3748	261.052	3769	262.854	6	0.5727
Analyzed	PAssCK666DMSO_3	Sample	GS500LIZ_3730	Baseline51 window 7	FALSE	Pass	Pass				B, 44	PAssCK666DMSO_3.fsa	269.545	101	699	59	3847	3841	269.03	3856	270.316	6	0.5876
Analyzed	PAssCK666DMSO_3	Sample	GS500LIZ_3730	Baseline51 window 7	FALSE	Pass	Pass				B, 45	PAssCK666DMSO_3.fsa	273.402	108	669	57	3892	3884	272.716	3900	274.087	5	0.47
Analyzed	PAssCK666DMSO_3	Sample	GS500LIZ_3730	Baseline51 window 7	FALSE	Pass	Pass				B, 46	PAssCK666DMSO_3.fsa	286.842	115	760	64	4049	4041	286.158	4058	287.611	6	0.5615
Analyzed	PAssCK666DMSO_3	Sample	GS500LIZ_3730	Baseline51 window 7	FALSE	Pass	Pass				B, 47	PAssCK666DMSO_3.fsa	291.117	182	1195	102	4099	4090	290.347	4107	291.8	6	0.5214
Analyzed	PAssCK666DMSO_3	Sample	GS500LIZ_3730	Baseline51 window 7	FALSE	Pass	Pass				B, 48	PAssCK666DMSO_3.fsa	296.328	228	1656	141	4160	4147	295.218	4169	297.097	6	0.5848
Analyzed	PAssCK666DMSO_3	Sample	GS500LIZ_3730	Baseline51 window 7	FALSE	Pass	Pass				B, 49	PAssCK666DMSO_3.fsa	342.858	101	475	40	4695	4689	342.34	4700	343.289	4	0.4246
Analyzed	PAssCK666DMSO_3	Sample	GS500LIZ_3730	Baseline51 window 7	FALSE	Pass	Pass				B, 50	PAssCK666DMSO_3.fsa	343.892	172	964	83	4707	4700	343.289	4714	344.495	6	0.5903
Analyzed	PAssCK666DMSO_3	Sample	GS500LIZ_3730	Baseline51 window 7	FALSE	Pass	Pass				B, 51	PAssCK666DMSO_3.fsa	351.966	387	2642	216	4802	4793	351.229	4809	352.54	6	0.5207
Analyzed	PAssCK666DMSO_3	Sample	GS500LIZ_3730	Baseline51 window 7	FALSE	Pass	Pass				B, 52	PAssCK666DMSO_3.fsa	353.851	110	504	41	4825	4820	353.441	4828	354.096	4	0.3674
Analyzed	PAssCK666DMSO_3	Sample	GS500LIZ_3730	Baseline51 window 7	FALSE	Pass	Pass				B, 53	PAssCK666DMSO_3.fsa	354.752	1305	9132	748	4836	4828	354.096	4844	355.408	6	0.5729
Analyzed	PAssCK666DMSO_3	Sample	GS500LIZ_3730	Baseline51 window 7	FALSE	Pass	Pass				B, 54	PAssCK666DMSO_3.fsa	359.587	148	904	74	4895	4888	359.014	4902	360.161	5	0.4848
Analyzed	PAssCK666DMSO_3	Sample	GS500LIZ_3730	Baseline51 window 7	FALSE	Pass	Pass				B, 55	PAssCK666DMSO_3.fsa	362.457	276	1795	147	4930	4920	361.637	4936	362.949	6	0.5517
Analyzed	PAssCK666DMSO_3	Sample	GS500LIZ_3730	Baseline51 window 7	FALSE	Pass	Pass				B, 56	PAssCK666DMSO_3.fsa	367.131	435	2313	189	4987	4981	366.639	4992	367.541	5	0.4323
Analyzed	PAssCK666DMSO_3	Sample	GS500LIZ_3730	Baseline51 window 7	FALSE	Pass	Pass				B, 57	PAssCK666DMSO_3.fsa	369.099	5150	25055	2055	5011	5005	368.607	5016	369.509	4	0.3966
Analyzed	PAssCK666DMSO_3	Sample	GS500LIZ_3730	Baseline51 window 7	FALSE	Pass	Pass				B, 58	PAssCK666DMSO_3.fsa	370.084	14405	89970	7381	5023	5016	369.509	5030	370.658	6	0.5151
Analyzed	PAssCK666DMSO_3	Sample	GS500LIZ_3730	Baseline51 window 7	FALSE	Pass	Pass				B, 59	PAssCK666DMSO_3.fsa	376.813	1939	16108	1322	5105	5093	375.828	5116	377.716	8	0.6601
Analyzed	PAssCK666DMSO_3	Sample	GS500LIZ_3730	Baseline51 window 7	FALSE	Pass	Pass				B, 60	PAssCK666DMSO_3.fsa	536.02	139	1421	144	6877	6863	534.592	6888	537.143	10	1.0482
Analyzed	PAssCK666DMSO_3	Sample	GS500LIZ_3730	Baseline51 window 7	FALSE	Pass	Pass				G, 1	PAssCK666DMSO_3.fsa	16.8182	318	2712	246	1035	1025	15.9091	1040	17.2727	9	0.9086
Analyzed	PAssCK666DMSO_3	Sample	GS500LIZ_3730	Baseline51 window 7	FALSE	Pass	Pass				G, 2	PAssCK666DMSO_3.fsa	17.9091	6167	19096	1736	1047	1040	17.2727	1052	18.3636	2	0.2714
Analyzed	PAssCK666DMSO_3	Sample	GS500LIZ_3730	Baseline51 window 7	FALSE	Pass	Pass				G, 3	PAssCK666DMSO_3.fsa	25.8182	756	4904	445	1134	1120	24.5455	1144	26.7273	5	0.4885
Analyzed	PAssCK666DMSO_3	Sample	GS500LIZ_3730	Baseline51 window 7	FALSE	Pass	Pass				G, 4	PAssCK666DMSO_3.fsa	369.427	131	626	51	5015	5007	368.771	5023	370.084	4	0.3763
Analyzed	PAssCK666DMSO_3	Sample	GS500LIZ_3730	Baseline51 window 7	FALSE	Pass	Pass				Y, 1	PAssCK666DMSO_3.fsa	17.5455	370	2732	248	1043	1021	15.5455	1048	18	11	1.0133
Analyzed	PAssCK666DMSO_3	Sample	GS500LIZ_3730	Baseline51 window 7	FALSE	Pass	Pass				Y, 2	PAssCK666DMSO_3.fsa	19.1818	207	1314	119	1061	1048	18	1067	19.7273	10	0.9168
Analyzed	PAssCK666DMSO_3	Sample	GS500LIZ_3730	Baseline51 window 7	FALSE	Pass	Pass				Y, 3	PAssCK666DMSO_3.fsa	26.5455	353	2194	199	1142	1135	25.9091	1153	27.5455	7	0.6379
Analyzed	PAssCK666DMSO_3	Sample	GS500LIZ_3730	Baseline51 window 7	FALSE	Pass	Pass				R, 1	PAssCK666DMSO_3.fsa	15.6364	100	723	65	1022	1008	14.3636	1027	16.0909	6	0.5512
Analyzed	PAssCK666DMSO_3	Sample	GS500LIZ_3730	Baseline51 window 7	FALSE	Pass	Pass				R, 2	PAssCK666DMSO_3.fsa	17.0909	108	633	57	1038	1031	16.4546	1040	17.2727	8	0.7589
Analyzed	PAssCK666DMSO_3	Sample	GS500LIZ_3730	Baseline51 window 7	FALSE	Pass	Pass				R, 3	PAssCK666DMSO_3.fsa	17.9091	637	2051	186	1047	1040	17.2727	1053	18.4546	2	0.2456
Analyzed	PAssCK666DMSO_3	Sample	GS500LIZ_3730	Baseline51 window 7	FALSE	Pass	Pass				R, 4	PAssCK666DMSO_3.fsa	25.8182	16685	136686	12425	1134	1123	24.8182	1143	26.6364	8	0.7333
Analyzed	PAssCK666DMSO_3	Sample	GS500LIZ_3730	Baseline51 window 7	FALSE	Pass	Pass				R, 5	PAssCK666DMSO_3.fsa	27.3636	741	5497	499	1151	1143	26.6364	1160	28.1818	7	0.6479
Analyzed	PAssCK666DMSO_3	Sample	GS500LIZ_3730	Baseline51 window 7	FALSE	Pass	Pass				R, 6	PAssCK666DMSO_3.fsa	160	102	635	56	2589	2581	159.293	2601	161.079	4	0.4069
Analyzed	PAssCK666DMSO_3	Sample	GS500LIZ_3730	Baseline51 window 7	FALSE	Pass	Pass				R, 7	PAssCK666DMSO_3.fsa	200	102	713	62	3040	3029	199.038	3055	201.299	9	0.7887
Analyzed	PAssCK666DMSO_3	Sample	GS500LIZ_3730	Baseline51 window 7	FALSE	Pass	Pass				R, 8	PAssCK666DMSO_3.fsa	300	100	816	70	4203	4188	298.719	4216	301.144	8	0.7076
Analyzed	PAssCK666DMSO_3	Sample	GS500LIZ_3730	Baseline51 window 7	FALSE	Pass	Pass				R, 9	PAssCK666DMSO_3.fsa	350.082	102	879	74	4779	4759	348.367	4789	350.901	8	0.7252
Analyzed	PAssCK666DMSO_3	Sample	GS500LIZ_3730	Baseline51 window 7	FALSE	Pass	Pass				R, 10	PAssCK666DMSO_3.fsa	490.197	100	912	86	6428	6413	488.816	6438	491.189	8	0.8108
Analyzed	PAssCK666DMSO_3	Sample	GS500LIZ_3730	Baseline51 window 7	FALSE	Pass	Pass				R, 11	PAssCK666DMSO_3.fsa	499.789	116	1086	112	6522	6511	498.634	6535	501.123	9	0.9372
Analyzed	PAssCK666DMSO_3	Sample	GS500LIZ_3730	Baseline51 window 7	FALSE	Pass	Pass				O, 1	PAssCK666DMSO_3.fsa	2.8182	104	509	46	881	873	2.0909	885	3.1818	5	0.4986
Analyzed	PAssCK666DMSO_3	Sample	GS500LIZ_3730	Baseline51 window 7	FALSE	Pass	Pass				O, 2	PAssCK666DMSO_3.fsa	3.8182	270	1738	157	892	885	3.1818	901	4.6364	6	0.5662
Analyzed	PAssCK666DMSO_3	Sample	GS500LIZ_3730	Baseline51 window 7	FALSE	Pass	Pass				O, 3	PAssCK666DMSO_3.fsa	5.8182	268	1546	140	914	905	5	922	6.5455	5	0.5245
Analyzed	PAssCK666DMSO_3	Sample	GS500LIZ_3730	Baseline51 window 7	FALSE	Pass	Pass				O, 4	PAssCK666DMSO_3.fsa	9.2727	1675	12346	1122	952	942	8.3636	962	10.1818	7	0.6537
Analyzed	PAssCK666DMSO_3	Sample	GS500LIZ_3730	Baseline51 window 7	FALSE	Pass	Pass				O, 5	PAssCK666DMSO_3.fsa	12.3636	231	880	80	986	979	11.7273	991	12.8182	3	0.3486
Analyzed	PAssCK666DMSO_3	Sample	GS500LIZ_3730	Baseline51 window 7	FALSE	Pass	Pass				O, 6	PAssCK666DMSO_3.fsa	13.7273	3655	23981	2180	1001	991	12.8182	1011	14.6364	6	0.5812
Analyzed	PAssCK666DMSO_3	Sample	GS500LIZ_3730	Baseline51 window 7	FALSE	Pass	Pass				O, 7	PAssCK666DMSO_3.fsa	15.7273	12426	88762	8069	1023	1011	14.6364	1032	16.5455	6	0.6144
Analyzed	PAssCK666DMSO_3	Sample	GS500LIZ_3730	Baseline51 window 7	FALSE	Pass	Pass				O, 8	PAssCK666DMSO_3.fsa	17.5455	815	4981	452	1043	1032	16.5455	1050	18.1818	6	0.5589
Analyzed	PAssCK666DMSO_3	Sample	GS500LIZ_3730	Baseline51 window 7	FALSE	Pass	Pass				O, 9	PAssCK666DMSO_3.fsa	21.3636	270	1166	106	1085	1078	20.7273	1092	22	4	0.4165
Analyzed	PAssCK666DMSO_3	Sample	GS500LIZ_3730	Baseline51 window 7	FALSE	Pass	Pass				O, 10	PAssCK666DMSO_3.fsa	23.6364	7357	48180	4380	1110	1096	22.3636	1119	24.4545	6	0.5726
Analyzed	PAssCK666DMSO_3	Sample	GS500LIZ_3730	Baseline51 window 7	FALSE	Pass	Pass				O, 11	PAssCK666DMSO_3.fsa	25.1818	15598	157163	14287	1127	1119	24.4545	1133	25.7273	4	0.3636
Analyzed	PAssCK666DMSO_3	Sample	GS500LIZ_3730	Baseline51 window 7	FALSE	Pass	Pass				O, 12	PAssCK666DMSO_3.fsa	27.4545	3776	21841	1985	1152	1146	26.9091	1159	28.0909	5	0.5364
Analyzed	PAssCK666DMSO_3	Sample	GS500LIZ_3730	Baseline51 window 7	FALSE	Pass	Pass				O, 13	PAssCK666DMSO_3.fsa	28.5455	812	2112	192	1164	1159	28.0909	1170	29.0909	2	0.2413
Analyzed	PAssCK666DMSO_3	Sample	GS500LIZ_3730	Baseline51 window 7	FALSE	Pass	Pass				O, 14	PAssCK666DMSO_3.fsa	30.5455	1588	7860	714	1186	1178	29.8182	1193	31.1818	5	0.4575
Analyzed	PAssCK666DMSO_3	Sample	GS500LIZ_3730	Baseline51 window 7	FALSE	Pass	Pass				O, 15	PAssCK666DMSO_3.fsa	33.5455	5815	56070	5097	1219	1208	32.5455	1234	34.9091	9	0.828
Analyzed	PAssCK666DMSO_3	Sample	GS500LIZ_3730	Baseline51 window 7	FALSE	Pass	Pass				O, 16	PAssCK666DMSO_3.fsa	36.9091	7537	45826	4165	1256	1246	36	1264	37.6364	5	0.5258
Analyzed	PAssCK666DMSO_3	Sample	GS500LIZ_3730	Baseline51 window 7	FALSE	Pass	Pass				O, 17	PAssCK666DMSO_3.fsa	50	9214	55209	4978	1400	1391	49.1818	1409	50.805	5	0.5017
Analyzed	PAssCK666DMSO_3	Sample	GS500LIZ_3730	Baseline51 window 7	FALSE	Pass	Pass				O, 18	PAssCK666DMSO_3.fsa	75	11352	64413	5996	1675	1666	74.1684	1683	75.751	5	0.4896
Analyzed	PAssCK666DMSO_3	Sample	GS500LIZ_3730	Baseline51 window 7	FALSE	Pass	Pass				O, 19	PAssCK666DMSO_3.fsa	100	12166	67823	6181	1941	1932	99.1529	1949	100.702	5	0.4669
Analyzed	PAssCK666DMSO_3	Sample	GS500LIZ_3730	Baseline51 window 7	FALSE	Pass	Pass				O, 20	PAssCK666DMSO_3.fsa	139	12447	69546	6848	2371	2362	138.154	2379	139.828	5	0.5086
Analyzed	PAssCK666DMSO_3	Sample	GS500LIZ_3730	Baseline51 window 7	FALSE	Pass	Pass				O, 21	PAssCK666DMSO_3.fsa	150	12146	69508	6722	2479	2471	149.197	2488	150.841	5	0.5081
Analyzed	PAssCK666DMSO_3	Sample	GS500LIZ_3730	Baseline51 window 7	FALSE	Pass	Pass				O, 22	PAssCK666DMSO_3.fsa	160	11746	68682	6127	2589	2581	159.293	2598	160.81	5	0.4857
Analyzed	PAssCK666DMSO_3	Sample	GS500LIZ_3730	Baseline51 window 7	FALSE	Pass	Pass				O, 23	PAssCK666DMSO_3.fsa	200	11177	67847	5902	3040	3032	199.3	3050	200.866	5	0.4857
Analyzed	PAssCK666DMSO_3	Sample	GS500LIZ_3730	Baseline51 window 7	FALSE	Pass	Pass				O, 24	PAssCK666DMSO_3.fsa	247.647	11887	76839	6608	3592	3583	246.873	3602	248.507	5	0.5121
Analyzed	PAssCK666DMSO_3	Sample	GS500LIZ_3730	Baseline51 window 7	FALSE	Pass	Pass				O, 25	PAssCK666DMSO_3.fsa	250.657	122	750	64	3627	3617	249.797	3634	251.259	6	0.5222
Analyzed	PAssCK666DMSO_3	Sample	GS500LIZ_3730	Baseline51 window 7	FALSE	Pass	Pass				O, 26	PAssCK666DMSO_3.fsa	300	13173	95400	8264	4203	4192	299.061	4213	300.88	6	0.5986
Analyzed	PAssCK666DMSO_3	Sample	GS500LIZ_3730	Baseline51 window 7	FALSE	Pass	Pass				O, 27	PAssCK666DMSO_3.fsa	303.519	127	932	81	4243	4232	302.552	4250	304.134	7	0.6964
Analyzed	PAssCK666DMSO_3	Sample	GS500LIZ_3730	Baseline51 window 7	FALSE	Pass	Pass				O, 28	PAssCK666DMSO_3.fsa	339.838	13889	107184	9252	4660	4649	338.889	4671	340.788	7	0.6234
Analyzed	PAssCK666DMSO_3	Sample	GS500LIZ_3730	Baseline51 window 7	FALSE	Pass	Pass				O, 29	PAssCK666DMSO_3.fsa	350	14314	112719	9469	4778	4766	348.969	4789	350.901	7	0.6249
Analyzed	PAssCK666DMSO_3	Sample	GS500LIZ_3730	Baseline51 window 7	FALSE	Pass	Pass				O, 30	PAssCK666DMSO_3.fsa	400	14575	126549	10730	5387	5375	399.012	5399	401.047	8	0.7009
Analyzed	PAssCK666DMSO_3	Sample	GS500LIZ_3730	Baseline51 window 7	FALSE	Pass	Pass				O, 31	PAssCK666DMSO_3.fsa	450	14428	133907	11309	5956	5943	448.849	5968	450.96	8	0.7527
Analyzed	PAssCK666DMSO_3	Sample	GS500LIZ_3730	Baseline51 window 7	FALSE	Pass	Pass				O, 32	PAssCK666DMSO_3.fsa	490	14078	134476	12762	6426	6413	488.816	6438	491.189	9	0.8748
Analyzed	PAssCK666DMSO_3	Sample	GS500LIZ_3730	Baseline51 window 7	FALSE	Pass	Pass				O, 33	PAssCK666DMSO_3.fsa	500	13784	137200	14215	6524	6511	498.634	6536	501.224	9	0.9985
Analyzed	PAssCK666DMSO_4	Sample	GS500LIZ_3730	Baseline51 window 7	FALSE	Pass	Pass				B, 1	PAssCK666DMSO_4.fsa		1212	8456	0	762	753	-1	770	-1	6	0
Analyzed	PAssCK666DMSO_4	Sample	GS500LIZ_3730	Baseline51 window 7	FALSE	Pass	Pass				B, 2	PAssCK666DMSO_4.fsa		156	1135	0	778	770	-1	787	-1	7	0
Analyzed	PAssCK666DMSO_4	Sample	GS500LIZ_3730	Baseline51 window 7	FALSE	Pass	Pass				B, 3	PAssCK666DMSO_4.fsa		391	2186	0	794	787	-1	800	-1	5	0
Analyzed	PAssCK666DMSO_4	Sample	GS500LIZ_3730	Baseline51 window 7	FALSE	Pass	Pass				B, 4	PAssCK666DMSO_4.fsa		586	4710	0	819	811	-1	823	-1	7	0
Analyzed	PAssCK666DMSO_4	Sample	GS500LIZ_3730	Baseline51 window 7	FALSE	Pass	Pass				B, 5	PAssCK666DMSO_4.fsa		580	4363	0	828	823	-1	834	-1	6	0
Analyzed	PAssCK666DMSO_4	Sample	GS500LIZ_3730	Baseline51 window 7	FALSE	Pass	Pass				B, 6	PAssCK666DMSO_4.fsa		280	3243	179	855	841	-1	864	0.2698	12	0.6648
Analyzed	PAssCK666DMSO_4	Sample	GS500LIZ_3730	Baseline51 window 7	FALSE	Pass	Pass				B, 7	PAssCK666DMSO_4.fsa	2.518	375	1326	119	889	883	1.9784	892	2.7878	3	0.3383
Analyzed	PAssCK666DMSO_4	Sample	GS500LIZ_3730	Baseline51 window 7	FALSE	Pass	Pass				B, 8	PAssCK666DMSO_4.fsa	3.3273	487	2217	199	898	892	2.7878	903	3.777	4	0.4152
Analyzed	PAssCK666DMSO_4	Sample	GS500LIZ_3730	Baseline51 window 7	FALSE	Pass	Pass				B, 9	PAssCK666DMSO_4.fsa	4.2266	335	1418	127	908	903	3.777	914	4.7662	4	0.3761
Analyzed	PAssCK666DMSO_4	Sample	GS500LIZ_3730	Baseline51 window 7	FALSE	Pass	Pass				B, 10	PAssCK666DMSO_4.fsa	5.9353	698	3793	341	927	920	5.3058	934	6.5648	5	0.4769
Analyzed	PAssCK666DMSO_4	Sample	GS500LIZ_3730	Baseline51 window 7	FALSE	Pass	Pass				B, 11	PAssCK666DMSO_4.fsa	7.3741	3012	19928	1792	943	934	6.5648	952	8.1835	6	0.5696
Analyzed	PAssCK666DMSO_4	Sample	GS500LIZ_3730	Baseline51 window 7	FALSE	Pass	Pass				B, 12	PAssCK666DMSO_4.fsa	10.1619	262	1190	107	974	968	9.6223	979	10.6115	4	0.4028
Analyzed	PAssCK666DMSO_4	Sample	GS500LIZ_3730	Baseline51 window 7	FALSE	Pass	Pass				B, 13	PAssCK666DMSO_4.fsa	12.2302	4991	53071	4772	997	986	11.241	1009	13.3094	10	0.9488
Analyzed	PAssCK666DMSO_4	Sample	GS500LIZ_3730	Baseline51 window 7	FALSE	Pass	Pass				B, 14	PAssCK666DMSO_4.fsa	14.2986	146	554	49	1020	1015	13.8489	1024	14.6583	4	0.373
Analyzed	PAssCK666DMSO_4	Sample	GS500LIZ_3730	Baseline51 window 7	FALSE	Pass	Pass				B, 15	PAssCK666DMSO_4.fsa	15.5576	168	264	23	1034	1030	15.1978	1036	15.7374	1	0.1321
Analyzed	PAssCK666DMSO_4	Sample	GS500LIZ_3730	Baseline51 window 7	FALSE	Pass	Pass				B, 16	PAssCK666DMSO_4.fsa	16.4568	26782	169715	15262	1044	1036	15.7374	1051	17.0863	6	0.5555
Analyzed	PAssCK666DMSO_4	Sample	GS500LIZ_3730	Baseline51 window 7	FALSE	Pass	Pass				B, 17	PAssCK666DMSO_4.fsa	20.5935	151	490	44	1090	1085	20.1439	1094	20.9532	3	0.3064
Analyzed	PAssCK666DMSO_4	Sample	GS500LIZ_3730	Baseline51 window 7	FALSE	Pass	Pass				B, 18	PAssCK666DMSO_4.fsa	22.0324	3351	26446	2378	1106	1097	21.223	1115	22.8417	7	0.704
Analyzed	PAssCK666DMSO_4	Sample	GS500LIZ_3730	Baseline51 window 7	FALSE	Pass	Pass				B, 19	PAssCK666DMSO_4.fsa	24.3705	531	3335	299	1132	1126	23.8309	1135	24.6403	6	0.5694
Analyzed	PAssCK666DMSO_4	Sample	GS500LIZ_3730	Baseline51 window 7	FALSE	Pass	Pass				B, 20	PAssCK666DMSO_4.fsa	25	499	2866	257	1139	1135	24.6403	1143	25.3597	5	0.5118
Analyzed	PAssCK666DMSO_4	Sample	GS500LIZ_3730	Baseline51 window 7	FALSE	Pass	Pass				B, 21	PAssCK666DMSO_4.fsa	26.0791	170	698	62	1151	1147	25.7194	1158	26.7086	3	0.3483
Analyzed	PAssCK666DMSO_4	Sample	GS500LIZ_3730	Baseline51 window 7	FALSE	Pass	Pass				B, 22	PAssCK666DMSO_4.fsa	27.518	315	1474	132	1167	1158	26.7086	1171	27.8777	4	0.4124
Analyzed	PAssCK666DMSO_4	Sample	GS500LIZ_3730	Baseline51 window 7	FALSE	Pass	Pass				B, 23	PAssCK666DMSO_4.fsa	30.1259	1136	10311	927	1196	1186	29.2266	1209	31.295	8	0.803
Analyzed	PAssCK666DMSO_4	Sample	GS500LIZ_3730	Baseline51 window 7	FALSE	Pass	Pass				B, 24	PAssCK666DMSO_4.fsa	33.3633	159	1480	133	1232	1219	32.1942	1239	33.9928	9	0.8181
Analyzed	PAssCK666DMSO_4	Sample	GS500LIZ_3730	Baseline51 window 7	FALSE	Pass	Pass				B, 25	PAssCK666DMSO_4.fsa	35.7014	166	926	83	1258	1252	35.1619	1263	36.1511	5	0.4846
Analyzed	PAssCK666DMSO_4	Sample	GS500LIZ_3730	Baseline51 window 7	FALSE	Pass	Pass				B, 26	PAssCK666DMSO_4.fsa	37.3201	663	5472	492	1276	1263	36.1511	1287	38.3094	6	0.5855
Analyzed	PAssCK666DMSO_4	Sample	GS500LIZ_3730	Baseline51 window 7	FALSE	Pass	Pass				B, 27	PAssCK666DMSO_4.fsa	41.8166	1264	14882	1338	1326	1313	40.6475	1337	42.8058	12	1.0844
Analyzed	PAssCK666DMSO_4	Sample	GS500LIZ_3730	Baseline51 window 7	FALSE	Pass	Pass				B, 28	PAssCK666DMSO_4.fsa	45.6835	311	1731	155	1369	1362	45.054	1374	46.1331	5	0.4518
Analyzed	PAssCK666DMSO_4	Sample	GS500LIZ_3730	Baseline51 window 7	FALSE	Pass	Pass				B, 29	PAssCK666DMSO_4.fsa	53.2744	133	1546	137	1454	1441	52.1221	1465	54.2509	13	1.1804
Analyzed	PAssCK666DMSO_4	Sample	GS500LIZ_3730	Baseline51 window 7	FALSE	Pass	Pass				B, 30	PAssCK666DMSO_4.fsa	59.6027	276	1995	178	1525	1514	58.6183	1531	60.1402	8	0.7348
Analyzed	PAssCK666DMSO_4	Sample	GS500LIZ_3730	Baseline51 window 7	FALSE	Pass	Pass				B, 31	PAssCK666DMSO_4.fsa	60.5885	109	426	38	1536	1531	60.1402	1542	61.1268	3	0.3454
Analyzed	PAssCK666DMSO_4	Sample	GS500LIZ_3730	Baseline51 window 7	FALSE	Pass	Pass				B, 32	PAssCK666DMSO_4.fsa	75.2793	819	4288	397	1698	1691	74.6337	1704	75.8378	4	0.4568
Analyzed	PAssCK666DMSO_4	Sample	GS500LIZ_3730	Baseline51 window 7	FALSE	Pass	Pass				B, 33	PAssCK666DMSO_4.fsa	86.2732	166	2081	194	1816	1803	85.061	1827	87.2991	13	1.2201
Analyzed	PAssCK666DMSO_4	Sample	GS500LIZ_3730	Baseline51 window 7	FALSE	Pass	Pass				B, 34	PAssCK666DMSO_4.fsa	120.925	609	3384	305	2199	2191	120.203	2209	121.828	5	0.4874
Analyzed	PAssCK666DMSO_4	Sample	GS500LIZ_3730	Baseline51 window 7	FALSE	Pass	Pass				B, 35	PAssCK666DMSO_4.fsa	157.623	219	1130	100	2589	2582	157.001	2594	158.065	5	0.4447
Analyzed	PAssCK666DMSO_4	Sample	GS500LIZ_3730	Baseline51 window 7	FALSE	Pass	Pass				B, 36	PAssCK666DMSO_4.fsa	159.475	107	1060	93	2610	2600	158.595	2618	160.178	9	0.8442
Analyzed	PAssCK666DMSO_4	Sample	GS500LIZ_3730	Baseline51 window 7	FALSE	Pass	Pass				B, 37	PAssCK666DMSO_4.fsa	190.608	165	947	82	2963	2955	189.909	2969	191.131	5	0.4695
Analyzed	PAssCK666DMSO_4	Sample	GS500LIZ_3730	Baseline51 window 7	FALSE	Pass	Pass				B, 38	PAssCK666DMSO_4.fsa	204.381	167	1051	90	3122	3114	203.694	3131	205.154	6	0.5363
Analyzed	PAssCK666DMSO_4	Sample	GS500LIZ_3730	Baseline51 window 7	FALSE	Pass	Pass				B, 39	PAssCK666DMSO_4.fsa	220.076	233	1447	123	3305	3295	219.219	3312	220.675	6	0.5204
Analyzed	PAssCK666DMSO_4	Sample	GS500LIZ_3730	Baseline51 window 7	FALSE	Pass	Pass				B, 40	PAssCK666DMSO_4.fsa	288.316	210	1503	127	4106	4098	287.638	4114	288.994	6	0.5785
Analyzed	PAssCK666DMSO_4	Sample	GS500LIZ_3730	Baseline51 window 7	FALSE	Pass	Pass				B, 41	PAssCK666DMSO_4.fsa	342.85	125	639	54	4741	4735	342.338	4746	343.276	5	0.4483
Analyzed	PAssCK666DMSO_4	Sample	GS500LIZ_3730	Baseline51 window 7	FALSE	Pass	Pass				B, 42	PAssCK666DMSO_4.fsa	343.787	140	834	71	4752	4746	343.276	4759	344.384	5	0.5087
Analyzed	PAssCK666DMSO_4	Sample	GS500LIZ_3730	Baseline51 window 7	FALSE	Pass	Pass				B, 43	PAssCK666DMSO_4.fsa	348.47	197	1334	113	4807	4797	347.619	4814	349.065	6	0.5737
Analyzed	PAssCK666DMSO_4	Sample	GS500LIZ_3730	Baseline51 window 7	FALSE	Pass	Pass				B, 44	PAssCK666DMSO_4.fsa	351.781	407	3183	257	4847	4839	351.134	4861	352.915	7	0.6016
Analyzed	PAssCK666DMSO_4	Sample	GS500LIZ_3730	Baseline51 window 7	FALSE	Pass	Pass				B, 45	PAssCK666DMSO_4.fsa	353.805	259	1500	121	4872	4866	353.32	4876	354.13	5	0.4466
Analyzed	PAssCK666DMSO_4	Sample	GS500LIZ_3730	Baseline51 window 7	FALSE	Pass	Pass				B, 46	PAssCK666DMSO_4.fsa	354.777	723	5025	406	4884	4876	354.13	4889	355.182	6	0.555
Analyzed	PAssCK666DMSO_4	Sample	GS500LIZ_3730	Baseline51 window 7	FALSE	Pass	Pass				B, 47	PAssCK666DMSO_4.fsa	358.422	113	664	53	4929	4923	357.936	4936	358.989	5	0.4493
Analyzed	PAssCK666DMSO_4	Sample	GS500LIZ_3730	Baseline51 window 7	FALSE	Pass	Pass				B, 48	PAssCK666DMSO_4.fsa	360.447	166	835	67	4954	4948	359.961	4961	361.015	5	0.4395
Analyzed	PAssCK666DMSO_4	Sample	GS500LIZ_3730	Baseline51 window 7	FALSE	Pass	Pass				B, 49	PAssCK666DMSO_4.fsa	364.337	127	635	51	5002	4996	363.851	5008	364.824	5	0.4168
Analyzed	PAssCK666DMSO_4	Sample	GS500LIZ_3730	Baseline51 window 7	FALSE	Pass	Pass				B, 50	PAssCK666DMSO_4.fsa	367.093	300	1108	89	5036	5030	366.607	5040	367.418	3	0.2844
Analyzed	PAssCK666DMSO_4	Sample	GS500LIZ_3730	Baseline51 window 7	FALSE	Pass	Pass				B, 51	PAssCK666DMSO_4.fsa	368.066	179	447	36	5048	5044	367.742	5051	368.31	2	0.1944
Analyzed	PAssCK666DMSO_4	Sample	GS500LIZ_3730	Baseline51 window 7	FALSE	Pass	Pass				B, 52	PAssCK666DMSO_4.fsa	368.958	4042	18268	1481	5059	5054	368.553	5065	369.445	4	0.3835
Analyzed	PAssCK666DMSO_4	Sample	GS500LIZ_3730	Baseline51 window 7	FALSE	Pass	Pass				B, 53	PAssCK666DMSO_4.fsa	370.012	16096	105212	8532	5072	5065	369.445	5079	370.58	6	0.5295
Analyzed	PAssCK666DMSO_4	Sample	GS500LIZ_3730	Baseline51 window 7	FALSE	Pass	Pass				B, 54	PAssCK666DMSO_4.fsa	376.827	2330	19156	1554	5156	5145	375.935	5168	377.802	7	0.6296
Analyzed	PAssCK666DMSO_4	Sample	GS500LIZ_3730	Baseline51 window 7	FALSE	Pass	Pass				G, 1	PAssCK666DMSO_4.fsa	15.5576	111	458	41	1034	1027	14.9281	1038	15.9173	2	0.2292
Analyzed	PAssCK666DMSO_4	Sample	GS500LIZ_3730	Baseline51 window 7	FALSE	Pass	Pass				G, 2	PAssCK666DMSO_4.fsa	17.1763	611	4726	424	1052	1038	15.9173	1055	17.446	7	0.6818
Analyzed	PAssCK666DMSO_4	Sample	GS500LIZ_3730	Baseline51 window 7	FALSE	Pass	Pass				G, 3	PAssCK666DMSO_4.fsa	18.0755	8599	30719	2762	1062	1055	17.446	1068	18.6151	3	0.3219
Analyzed	PAssCK666DMSO_4	Sample	GS500LIZ_3730	Baseline51 window 7	FALSE	Pass	Pass				G, 4	PAssCK666DMSO_4.fsa	25.7194	489	2898	260	1147	1134	24.5504	1155	26.4389	4	0.4454
Analyzed	PAssCK666DMSO_4	Sample	GS500LIZ_3730	Baseline51 window 7	FALSE	Pass	Pass				G, 5	PAssCK666DMSO_4.fsa	369.445	223	811	65	5065	5057	368.796	5071	369.931	4	0.343
Analyzed	PAssCK666DMSO_4	Sample	GS500LIZ_3730	Baseline51 window 7	FALSE	Pass	Pass				Y, 1	PAssCK666DMSO_4.fsa	6.7446	127	637	57	936	927	5.9353	942	7.2842	7	0.687
Analyzed	PAssCK666DMSO_4	Sample	GS500LIZ_3730	Baseline51 window 7	FALSE	Pass	Pass				Y, 2	PAssCK666DMSO_4.fsa	15.6475	450	3522	316	1035	1017	14.0288	1041	16.1871	7	0.715
Analyzed	PAssCK666DMSO_4	Sample	GS500LIZ_3730	Baseline51 window 7	FALSE	Pass	Pass				Y, 3	PAssCK666DMSO_4.fsa	17.1763	1147	9520	856	1052	1041	16.1871	1063	18.1655	8	0.7202
Analyzed	PAssCK666DMSO_4	Sample	GS500LIZ_3730	Baseline51 window 7	FALSE	Pass	Pass				Y, 4	PAssCK666DMSO_4.fsa	18.9748	108	454	40	1072	1063	18.1655	1075	19.2446	3	0.2827
Analyzed	PAssCK666DMSO_4	Sample	GS500LIZ_3730	Baseline51 window 7	FALSE	Pass	Pass				Y, 5	PAssCK666DMSO_4.fsa	21.1331	121	888	79	1096	1087	20.3237	1107	22.1223	6	0.627
Analyzed	PAssCK666DMSO_4	Sample	GS500LIZ_3730	Baseline51 window 7	FALSE	Pass	Pass				Y, 6	PAssCK666DMSO_4.fsa	26.7086	249	1587	142	1158	1150	25.9892	1167	27.518	7	0.672
Analyzed	PAssCK666DMSO_4	Sample	GS500LIZ_3730	Baseline51 window 7	FALSE	Pass	Pass				Y, 7	PAssCK666DMSO_4.fsa	366.769	139	844	68	5032	5026	366.283	5042	367.58	6	0.5492
Analyzed	PAssCK666DMSO_4	Sample	GS500LIZ_3730	Baseline51 window 7	FALSE	Pass	Pass				R, 1	PAssCK666DMSO_4.fsa	16.4568	181	937	84	1044	1031	15.2878	1050	16.9964	4	0.3957
Analyzed	PAssCK666DMSO_4	Sample	GS500LIZ_3730	Baseline51 window 7	FALSE	Pass	Pass				R, 2	PAssCK666DMSO_4.fsa	18.1655	546	1793	161	1063	1054	17.3561	1068	18.6151	4	0.3771
Analyzed	PAssCK666DMSO_4	Sample	GS500LIZ_3730	Baseline51 window 7	FALSE	Pass	Pass				R, 3	PAssCK666DMSO_4.fsa	25.8093	15617	129776	11670	1148	1136	24.7302	1157	26.6187	8	0.734
Analyzed	PAssCK666DMSO_4	Sample	GS500LIZ_3730	Baseline51 window 7	FALSE	Pass	Pass				R, 4	PAssCK666DMSO_4.fsa	27.4281	612	4143	372	1166	1157	26.6187	1174	28.1475	6	0.593
Analyzed	PAssCK666DMSO_4	Sample	GS500LIZ_3730	Baseline51 window 7	FALSE	Pass	Pass				O, 1	PAssCK666DMSO_4.fsa	4.1367	258	1669	150	907	898	3.3273	915	4.8561	6	0.6059
Analyzed	PAssCK666DMSO_4	Sample	GS500LIZ_3730	Baseline51 window 7	FALSE	Pass	Pass				O, 2	PAssCK666DMSO_4.fsa	6.1151	260	1553	139	929	920	5.3058	937	6.8345	5	0.516
Analyzed	PAssCK666DMSO_4	Sample	GS500LIZ_3730	Baseline51 window 7	FALSE	Pass	Pass				O, 3	PAssCK666DMSO_4.fsa	9.4424	1798	12409	1115	966	956	8.5432	975	10.2518	6	0.6107
Analyzed	PAssCK666DMSO_4	Sample	GS500LIZ_3730	Baseline51 window 7	FALSE	Pass	Pass				O, 4	PAssCK666DMSO_4.fsa	12.5899	253	1055	94	1001	994	11.9604	1007	13.1295	4	0.3831
Analyzed	PAssCK666DMSO_4	Sample	GS500LIZ_3730	Baseline51 window 7	FALSE	Pass	Pass				O, 5	PAssCK666DMSO_4.fsa	13.9388	3486	22723	2043	1016	1007	13.1295	1027	14.9281	6	0.5748
Analyzed	PAssCK666DMSO_4	Sample	GS500LIZ_3730	Baseline51 window 7	FALSE	Pass	Pass				O, 6	PAssCK666DMSO_4.fsa	15.9173	12115	85024	7646	1038	1027	14.9281	1047	16.7266	6	0.5984
Analyzed	PAssCK666DMSO_4	Sample	GS500LIZ_3730	Baseline51 window 7	FALSE	Pass	Pass				O, 7	PAssCK666DMSO_4.fsa	17.7158	815	4647	417	1058	1047	16.7266	1066	18.4353	5	0.5124
Analyzed	PAssCK666DMSO_4	Sample	GS500LIZ_3730	Baseline51 window 7	FALSE	Pass	Pass				O, 8	PAssCK666DMSO_4.fsa	23.3813	7210	62668	5635	1121	1109	22.3022	1132	24.3705	9	0.8659
Analyzed	PAssCK666DMSO_4	Sample	GS500LIZ_3730	Baseline51 window 7	FALSE	Pass	Pass				O, 9	PAssCK666DMSO_4.fsa	25.0899	12091	115398	10377	1140	1132	24.3705	1147	25.7194	4	0.3597
Analyzed	PAssCK666DMSO_4	Sample	GS500LIZ_3730	Baseline51 window 7	FALSE	Pass	Pass				O, 10	PAssCK666DMSO_4.fsa	27.4281	3870	18396	1654	1166	1159	26.7986	1173	28.0576	4	0.4383
Analyzed	PAssCK666DMSO_4	Sample	GS500LIZ_3730	Baseline51 window 7	FALSE	Pass	Pass				O, 11	PAssCK666DMSO_4.fsa	28.6871	1166	3984	358	1180	1173	28.0576	1186	29.2266	3	0.3122
Analyzed	PAssCK666DMSO_4	Sample	GS500LIZ_3730	Baseline51 window 7	FALSE	Pass	Pass				O, 12	PAssCK666DMSO_4.fsa	30.4856	1605	7978	717	1200	1192	29.7662	1208	31.205	5	0.4757
Analyzed	PAssCK666DMSO_4	Sample	GS500LIZ_3730	Baseline51 window 7	FALSE	Pass	Pass				O, 13	PAssCK666DMSO_4.fsa	33.6331	5501	52336	4706	1235	1223	32.554	1249	34.8921	8	0.7924
Analyzed	PAssCK666DMSO_4	Sample	GS500LIZ_3730	Baseline51 window 7	FALSE	Pass	Pass				O, 14	PAssCK666DMSO_4.fsa	36.8705	7185	44344	3987	1271	1262	36.0612	1279	37.5899	5	0.5375
Analyzed	PAssCK666DMSO_4	Sample	GS500LIZ_3730	Baseline51 window 7	FALSE	Pass	Pass				O, 15	PAssCK666DMSO_4.fsa	50	8909	53874	4806	1417	1407	49.1007	1425	50.7066	5	0.5087
Analyzed	PAssCK666DMSO_4	Sample	GS500LIZ_3730	Baseline51 window 7	FALSE	Pass	Pass				O, 16	PAssCK666DMSO_4.fsa	75	10711	61500	5671	1695	1686	74.176	1702	75.6516	5	0.4872
Analyzed	PAssCK666DMSO_4	Sample	GS500LIZ_3730	Baseline51 window 7	FALSE	Pass	Pass				O, 17	PAssCK666DMSO_4.fsa	100	11686	65322	5914	1963	1954	99.1585	1971	100.698	5	0.4626
Analyzed	PAssCK666DMSO_4	Sample	GS500LIZ_3730	Baseline51 window 7	FALSE	Pass	Pass				O, 18	PAssCK666DMSO_4.fsa	139	11567	67074	6549	2396	2387	138.161	2404	139.821	5	0.5302
Analyzed	PAssCK666DMSO_4	Sample	GS500LIZ_3730	Baseline51 window 7	FALSE	Pass	Pass				O, 19	PAssCK666DMSO_4.fsa	150	11346	67345	6467	2505	2496	149.105	2514	150.834	5	0.5333
Analyzed	PAssCK666DMSO_4	Sample	GS500LIZ_3730	Baseline51 window 7	FALSE	Pass	Pass				O, 20	PAssCK666DMSO_4.fsa	160	11106	66046	5837	2616	2607	159.211	2625	160.802	5	0.4884
Analyzed	PAssCK666DMSO_4	Sample	GS500LIZ_3730	Baseline51 window 7	FALSE	Pass	Pass				O, 21	PAssCK666DMSO_4.fsa	200	10656	64938	5605	3071	3062	199.22	3080	200.773	5	0.4871
Analyzed	PAssCK666DMSO_4	Sample	GS500LIZ_3730	Baseline51 window 7	FALSE	Pass	Pass				O, 22	PAssCK666DMSO_4.fsa	247.596	11304	75536	6441	3627	3617	246.744	3637	248.449	6	0.5291
Analyzed	PAssCK666DMSO_4	Sample	GS500LIZ_3730	Baseline51 window 7	FALSE	Pass	Pass				O, 23	PAssCK666DMSO_4.fsa	297.208	160	1049	88	4211	4202	296.446	4219	297.885	6	0.5243
Analyzed	PAssCK666DMSO_4	Sample	GS500LIZ_3730	Baseline51 window 7	FALSE	Pass	Pass				O, 24	PAssCK666DMSO_4.fsa	300	12602	95709	8213	4244	4233	299.069	4254	300.872	7	0.613
Analyzed	PAssCK666DMSO_4	Sample	GS500LIZ_3730	Baseline51 window 7	FALSE	Pass	Pass				O, 25	PAssCK666DMSO_4.fsa	336.7	152	1234	105	4669	4660	335.93	4679	337.555	8	0.6935
Analyzed	PAssCK666DMSO_4	Sample	GS500LIZ_3730	Baseline51 window 7	FALSE	Pass	Pass				O, 26	PAssCK666DMSO_4.fsa	339.863	13132	105634	9022	4706	4694	338.837	4717	340.802	7	0.6587
Analyzed	PAssCK666DMSO_4	Sample	GS500LIZ_3730	Baseline51 window 7	FALSE	Pass	Pass				O, 27	PAssCK666DMSO_4.fsa	346.769	174	1383	117	4787	4777	345.917	4800	347.875	6	0.5835
Analyzed	PAssCK666DMSO_4	Sample	GS500LIZ_3730	Baseline51 window 7	FALSE	Pass	Pass				O, 28	PAssCK666DMSO_4.fsa	350	13362	110239	9156	4825	4813	348.98	4836	350.891	7	0.6505
Analyzed	PAssCK666DMSO_4	Sample	GS500LIZ_3730	Baseline51 window 7	FALSE	Pass	Pass				O, 29	PAssCK666DMSO_4.fsa	396.498	143	1333	108	5398	5384	395.358	5411	397.557	9	0.7438
Analyzed	PAssCK666DMSO_4	Sample	GS500LIZ_3730	Baseline51 window 7	FALSE	Pass	Pass				O, 30	PAssCK666DMSO_4.fsa	400	13650	121381	10165	5441	5428	398.941	5452	400.951	8	0.7108
Analyzed	PAssCK666DMSO_4	Sample	GS500LIZ_3730	Baseline51 window 7	FALSE	Pass	Pass				O, 31	PAssCK666DMSO_4.fsa	445.962	133	1213	106	5969	5955	444.735	5979	446.839	9	0.8003
Analyzed	PAssCK666DMSO_4	Sample	GS500LIZ_3730	Baseline51 window 7	FALSE	Pass	Pass				O, 32	PAssCK666DMSO_4.fsa	450	13225	125591	10508	6015	6002	448.858	6027	450.95	9	0.7693
Analyzed	PAssCK666DMSO_4	Sample	GS500LIZ_3730	Baseline51 window 7	FALSE	Pass	Pass				O, 33	PAssCK666DMSO_4.fsa	485.522	100	1148	101	6440	6423	484.016	6451	486.501	11	0.9777
Analyzed	PAssCK666DMSO_4	Sample	GS500LIZ_3730	Baseline51 window 7	FALSE	Pass	Pass				O, 34	PAssCK666DMSO_4.fsa	490	12769	126825	11910	6490	6477	488.829	6502	491.176	9	0.8908
Analyzed	PAssCK666DMSO_4	Sample	GS500LIZ_3730	Baseline51 window 7	FALSE	Pass	Pass				O, 35	PAssCK666DMSO_4.fsa	494.966	157	1539	155	6540	6526	493.558	6549	495.878	10	1.0164
Analyzed	PAssCK666DMSO_4	Sample	GS500LIZ_3730	Baseline51 window 7	FALSE	Pass	Pass				O, 36	PAssCK666DMSO_4.fsa	500	12568	128966	13228	6589	6576	498.648	6601	501.212	10	1.0263
Analyzed	PAssCK666DMSO_5	Sample	GS500LIZ_3730	Baseline51 window 7	FALSE	Pass	Pass				B, 1	PAssCK666DMSO_5.fsa		1003	6992	0	785	776	-1	793	-1	6	0
Analyzed	PAssCK666DMSO_5	Sample	GS500LIZ_3730	Baseline51 window 7	FALSE	Pass	Pass				B, 2	PAssCK666DMSO_5.fsa		152	1177	0	802	793	-1	810	-1	7	0
Analyzed	PAssCK666DMSO_5	Sample	GS500LIZ_3730	Baseline51 window 7	FALSE	Pass	Pass				B, 3	PAssCK666DMSO_5.fsa		306	1897	0	818	810	-1	824	-1	6	0
Analyzed	PAssCK666DMSO_5	Sample	GS500LIZ_3730	Baseline51 window 7	FALSE	Pass	Pass				B, 4	PAssCK666DMSO_5.fsa		528	4554	0	843	834	-1	847	-1	8	0
Analyzed	PAssCK666DMSO_5	Sample	GS500LIZ_3730	Baseline51 window 7	FALSE	Pass	Pass				B, 5	PAssCK666DMSO_5.fsa		393	3046	0	852	847	-1	858	-1	6	0
Analyzed	PAssCK666DMSO_5	Sample	GS500LIZ_3730	Baseline51 window 7	FALSE	Pass	Pass				B, 6	PAssCK666DMSO_5.fsa		253	3043	202	877	864	-1	887	0.5338	12	0.8143
Analyzed	PAssCK666DMSO_5	Sample	GS500LIZ_3730	Baseline51 window 7	FALSE	Pass	Pass				B, 7	PAssCK666DMSO_5.fsa	2.758	196	617	54	912	907	2.3132	916	3.1139	3	0.2724
Analyzed	PAssCK666DMSO_5	Sample	GS500LIZ_3730	Baseline51 window 7	FALSE	Pass	Pass				B, 8	PAssCK666DMSO_5.fsa	3.6477	451	2003	178	922	916	3.1139	926	4.0036	4	0.3959
Analyzed	PAssCK666DMSO_5	Sample	GS500LIZ_3730	Baseline51 window 7	FALSE	Pass	Pass				B, 9	PAssCK666DMSO_5.fsa	4.5374	266	1273	113	932	926	4.0036	937	4.9822	4	0.404
Analyzed	PAssCK666DMSO_5	Sample	GS500LIZ_3730	Baseline51 window 7	FALSE	Pass	Pass				B, 10	PAssCK666DMSO_5.fsa	6.1388	526	2697	239	950	944	5.605	956	6.6726	5	0.4591
Analyzed	PAssCK666DMSO_5	Sample	GS500LIZ_3730	Baseline51 window 7	FALSE	Pass	Pass				B, 11	PAssCK666DMSO_5.fsa	7.6513	2461	16096	1432	967	959	6.9395	978	8.6299	6	0.5528
Analyzed	PAssCK666DMSO_5	Sample	GS500LIZ_3730	Baseline51 window 7	FALSE	Pass	Pass				B, 12	PAssCK666DMSO_5.fsa	10.4982	166	671	59	999	993	9.9644	1003	10.8541	4	0.3659
Analyzed	PAssCK666DMSO_5	Sample	GS500LIZ_3730	Baseline51 window 7	FALSE	Pass	Pass				B, 13	PAssCK666DMSO_5.fsa	12.2776	4524	48929	4353	1019	1007	11.21	1030	13.2562	10	0.9472
Analyzed	PAssCK666DMSO_5	Sample	GS500LIZ_3730	Baseline51 window 7	FALSE	Pass	Pass				B, 14	PAssCK666DMSO_5.fsa	14.5908	293	1402	124	1045	1039	14.0569	1050	15.0356	4	0.4244
Analyzed	PAssCK666DMSO_5	Sample	GS500LIZ_3730	Baseline51 window 7	FALSE	Pass	Pass				B, 15	PAssCK666DMSO_5.fsa	16.726	19854	119613	10641	1069	1061	16.0142	1076	17.3488	5	0.5248
Analyzed	PAssCK666DMSO_5	Sample	GS500LIZ_3730	Baseline51 window 7	FALSE	Pass	Pass				B, 16	PAssCK666DMSO_5.fsa	18.1495	28401	240889	21431	1085	1078	17.5267	1100	19.484	7	0.6939
Analyzed	PAssCK666DMSO_5	Sample	GS500LIZ_3730	Baseline51 window 7	FALSE	Pass	Pass				B, 17	PAssCK666DMSO_5.fsa	22.242	2982	21447	1908	1131	1122	21.4413	1139	22.9537	7	0.6339
Analyzed	PAssCK666DMSO_5	Sample	GS500LIZ_3730	Baseline51 window 7	FALSE	Pass	Pass				B, 18	PAssCK666DMSO_5.fsa	23.3986	101	385	34	1144	1139	22.9537	1148	23.7544	3	0.3489
Analyzed	PAssCK666DMSO_5	Sample	GS500LIZ_3730	Baseline51 window 7	FALSE	Pass	Pass				B, 19	PAssCK666DMSO_5.fsa	25.089	603	4074	362	1163	1158	24.6441	1168	25.5338	7	0.7064
Analyzed	PAssCK666DMSO_5	Sample	GS500LIZ_3730	Baseline51 window 7	FALSE	Pass	Pass				B, 20	PAssCK666DMSO_5.fsa	26.3345	158	937	83	1177	1173	25.9786	1187	27.2242	7	0.6755
Analyzed	PAssCK666DMSO_5	Sample	GS500LIZ_3730	Baseline51 window 7	FALSE	Pass	Pass				B, 21	PAssCK666DMSO_5.fsa	27.758	184	801	71	1193	1187	27.2242	1197	28.1139	4	0.3906
Analyzed	PAssCK666DMSO_5	Sample	GS500LIZ_3730	Baseline51 window 7	FALSE	Pass	Pass				B, 22	PAssCK666DMSO_5.fsa	30.4271	772	7059	628	1223	1210	29.2705	1231	31.1388	9	0.8178
Analyzed	PAssCK666DMSO_5	Sample	GS500LIZ_3730	Baseline51 window 7	FALSE	Pass	Pass				B, 23	PAssCK666DMSO_5.fsa	33.452	176	1739	154	1257	1243	32.2064	1267	34.3416	9	0.8118
Analyzed	PAssCK666DMSO_5	Sample	GS500LIZ_3730	Baseline51 window 7	FALSE	Pass	Pass				B, 24	PAssCK666DMSO_5.fsa	37.4555	434	3423	304	1302	1288	36.21	1313	38.4342	6	0.5613
Analyzed	PAssCK666DMSO_5	Sample	GS500LIZ_3730	Baseline51 window 7	FALSE	Pass	Pass				B, 25	PAssCK666DMSO_5.fsa	41.9039	1123	12952	1152	1352	1340	40.8363	1363	42.8826	11	1.0534
Analyzed	PAssCK666DMSO_5	Sample	GS500LIZ_3730	Baseline51 window 7	FALSE	Pass	Pass				B, 26	PAssCK666DMSO_5.fsa	45.8185	208	1113	99	1396	1390	45.2847	1402	46.3523	4	0.4374
Analyzed	PAssCK666DMSO_5	Sample	GS500LIZ_3730	Baseline51 window 7	FALSE	Pass	Pass				B, 27	PAssCK666DMSO_5.fsa	53.4976	125	1405	123	1483	1470	52.3587	1492	54.2873	11	0.9907
Analyzed	PAssCK666DMSO_5	Sample	GS500LIZ_3730	Baseline51 window 7	FALSE	Pass	Pass				B, 28	PAssCK666DMSO_5.fsa	59.7552	223	1640	145	1554	1543	58.7816	1559	60.1983	8	0.727
Analyzed	PAssCK666DMSO_5	Sample	GS500LIZ_3730	Baseline51 window 7	FALSE	Pass	Pass				B, 29	PAssCK666DMSO_5.fsa	86.1867	144	1741	161	1845	1833	85.0761	1856	87.2049	13	1.2151
Analyzed	PAssCK666DMSO_5	Sample	GS500LIZ_3730	Baseline51 window 7	FALSE	Pass	Pass				B, 30	PAssCK666DMSO_5.fsa	132.225	922	5178	471	2357	2349	131.497	2364	132.862	5	0.4811
Analyzed	PAssCK666DMSO_5	Sample	GS500LIZ_3730	Baseline51 window 7	FALSE	Pass	Pass				B, 31	PAssCK666DMSO_5.fsa	141.504	286	1604	160	2456	2448	140.704	2463	142.202	5	0.5115
Analyzed	PAssCK666DMSO_5	Sample	GS500LIZ_3730	Baseline51 window 7	FALSE	Pass	Pass				B, 32	PAssCK666DMSO_5.fsa	155.291	444	2548	229	2600	2591	154.48	2607	155.92	5	0.4865
Analyzed	PAssCK666DMSO_5	Sample	GS500LIZ_3730	Baseline51 window 7	FALSE	Pass	Pass				B, 33	PAssCK666DMSO_5.fsa	159.561	102	829	73	2648	2633	158.237	2654	160.089	8	0.7337
Analyzed	PAssCK666DMSO_5	Sample	GS500LIZ_3730	Baseline51 window 7	FALSE	Pass	Pass				B, 34	PAssCK666DMSO_5.fsa	214.281	302	1931	163	3280	3272	213.602	3288	214.96	6	0.5312
Analyzed	PAssCK666DMSO_5	Sample	GS500LIZ_3730	Baseline51 window 7	FALSE	Pass	Pass				B, 35	PAssCK666DMSO_5.fsa	218.864	135	817	69	3334	3326	218.185	3341	219.458	6	0.5157
Analyzed	PAssCK666DMSO_5	Sample	GS500LIZ_3730	Baseline51 window 7	FALSE	Pass	Pass				B, 36	PAssCK666DMSO_5.fsa	245.525	347	2320	195	3649	3639	244.681	3658	246.286	6	0.5178
Analyzed	PAssCK666DMSO_5	Sample	GS500LIZ_3730	Baseline51 window 7	FALSE	Pass	Pass				B, 37	PAssCK666DMSO_5.fsa	257.674	119	740	62	3793	3784	256.915	3799	258.179	5	0.4992
Analyzed	PAssCK666DMSO_5	Sample	GS500LIZ_3730	Baseline51 window 7	FALSE	Pass	Pass				B, 38	PAssCK666DMSO_5.fsa	287.434	125	933	78	4147	4136	286.511	4155	288.105	6	0.5747
Analyzed	PAssCK666DMSO_5	Sample	GS500LIZ_3730	Baseline51 window 7	FALSE	Pass	Pass				B, 39	PAssCK666DMSO_5.fsa	343.768	121	746	62	4810	4802	343.093	4817	344.358	6	0.5294
Analyzed	PAssCK666DMSO_5	Sample	GS500LIZ_3730	Baseline51 window 7	FALSE	Pass	Pass				B, 40	PAssCK666DMSO_5.fsa	351.761	150	930	74	4906	4899	351.201	4914	352.402	6	0.5272
Analyzed	PAssCK666DMSO_5	Sample	GS500LIZ_3730	Baseline51 window 7	FALSE	Pass	Pass				B, 41	PAssCK666DMSO_5.fsa	354.644	961	6705	536	4942	4933	353.923	4948	355.124	6	0.5553
Analyzed	PAssCK666DMSO_5	Sample	GS500LIZ_3730	Baseline51 window 7	FALSE	Pass	Pass				B, 42	PAssCK666DMSO_5.fsa	357.367	135	1085	86	4976	4970	356.886	4986	358.168	8	0.6737
Analyzed	PAssCK666DMSO_5	Sample	GS500LIZ_3730	Baseline51 window 7	FALSE	Pass	Pass				B, 43	PAssCK666DMSO_5.fsa	360.411	107	763	61	5014	5005	359.69	5023	361.132	5	0.4667
Analyzed	PAssCK666DMSO_5	Sample	GS500LIZ_3730	Baseline51 window 7	FALSE	Pass	Pass				B, 44	PAssCK666DMSO_5.fsa	362.173	280	2063	165	5036	5026	361.372	5042	362.654	7	0.593
Analyzed	PAssCK666DMSO_5	Sample	GS500LIZ_3730	Baseline51 window 7	FALSE	Pass	Pass				B, 45	PAssCK666DMSO_5.fsa	366.02	186	1035	82	5084	5077	365.459	5088	366.34	5	0.4525
Analyzed	PAssCK666DMSO_5	Sample	GS500LIZ_3730	Baseline51 window 7	FALSE	Pass	Pass				B, 46	PAssCK666DMSO_5.fsa	366.982	129	405	32	5096	5088	366.34	5099	367.222	3	0.2409
Analyzed	PAssCK666DMSO_5	Sample	GS500LIZ_3730	Baseline51 window 7	FALSE	Pass	Pass				B, 47	PAssCK666DMSO_5.fsa	368.906	3290	15444	1238	5120	5114	368.425	5125	369.307	4	0.3864
Analyzed	PAssCK666DMSO_5	Sample	GS500LIZ_3730	Baseline51 window 7	FALSE	Pass	Pass				B, 48	PAssCK666DMSO_5.fsa	369.868	12343	80325	6440	5132	5125	369.307	5138	370.349	6	0.5194
Analyzed	PAssCK666DMSO_5	Sample	GS500LIZ_3730	Baseline51 window 7	FALSE	Pass	Pass				B, 49	PAssCK666DMSO_5.fsa	376.606	1519	13024	1045	5216	5203	375.563	5226	377.409	8	0.6556
Analyzed	PAssCK666DMSO_5	Sample	GS500LIZ_3730	Baseline51 window 7	FALSE	Pass	Pass				B, 50	PAssCK666DMSO_5.fsa	415.517	198	1693	145	5688	5680	414.829	5698	416.376	8	0.697
Analyzed	PAssCK666DMSO_5	Sample	GS500LIZ_3730	Baseline51 window 7	FALSE	Pass	Pass				B, 51	PAssCK666DMSO_5.fsa	420.677	117	768	66	5748	5739	419.902	5754	421.193	7	0.6133
Analyzed	PAssCK666DMSO_5	Sample	GS500LIZ_3730	Baseline51 window 7	FALSE	Pass	Pass				G, 1	PAssCK666DMSO_5.fsa	17.2598	313	2573	228	1075	1066	16.4591	1080	17.7046	9	0.8808
Analyzed	PAssCK666DMSO_5	Sample	GS500LIZ_3730	Baseline51 window 7	FALSE	Pass	Pass				G, 2	PAssCK666DMSO_5.fsa	18.3274	8332	27195	2419	1087	1080	17.7046	1093	18.8612	3	0.283
Analyzed	PAssCK666DMSO_5	Sample	GS500LIZ_3730	Baseline51 window 7	FALSE	Pass	Pass				G, 3	PAssCK666DMSO_5.fsa	25.8897	926	6776	602	1172	1158	24.6441	1183	26.8683	6	0.5606
Analyzed	PAssCK666DMSO_5	Sample	GS500LIZ_3730	Baseline51 window 7	FALSE	Pass	Pass				G, 4	PAssCK666DMSO_5.fsa	369.307	165	660	52	5125	5115	368.505	5131	369.788	3	0.2898
Analyzed	PAssCK666DMSO_5	Sample	GS500LIZ_3730	Baseline51 window 7	FALSE	Pass	Pass				Y, 1	PAssCK666DMSO_5.fsa	17.3488	314	2713	241	1076	1064	16.2811	1087	18.3274	8	0.7564
Analyzed	PAssCK666DMSO_5	Sample	GS500LIZ_3730	Baseline51 window 7	FALSE	Pass	Pass				Y, 2	PAssCK666DMSO_5.fsa	24.1103	120	776	69	1152	1143	23.3096	1162	25	8	0.7249
Analyzed	PAssCK666DMSO_5	Sample	GS500LIZ_3730	Baseline51 window 7	FALSE	Pass	Pass				Y, 3	PAssCK666DMSO_5.fsa	26.7794	382	2382	211	1182	1174	26.0676	1192	27.669	7	0.6394
Analyzed	PAssCK666DMSO_5	Sample	GS500LIZ_3730	Baseline51 window 7	FALSE	Pass	Pass				R, 1	PAssCK666DMSO_5.fsa	16.9039	117	646	57	1071	1066	16.4591	1077	17.4377	2	0.1779
Analyzed	PAssCK666DMSO_5	Sample	GS500LIZ_3730	Baseline51 window 7	FALSE	Pass	Pass				R, 2	PAssCK666DMSO_5.fsa	18.3274	759	3410	303	1087	1079	17.6157	1094	18.9502	3	0.305
Analyzed	PAssCK666DMSO_5	Sample	GS500LIZ_3730	Baseline51 window 7	FALSE	Pass	Pass				R, 3	PAssCK666DMSO_5.fsa	23.5765	127	861	76	1146	1127	21.8861	1160	24.8221	4	0.4021
Analyzed	PAssCK666DMSO_5	Sample	GS500LIZ_3730	Baseline51 window 7	FALSE	Pass	Pass				R, 4	PAssCK666DMSO_5.fsa	25.8897	17538	156378	13912	1172	1160	24.8221	1182	26.7794	8	0.7813
Analyzed	PAssCK666DMSO_5	Sample	GS500LIZ_3730	Baseline51 window 7	FALSE	Pass	Pass				R, 5	PAssCK666DMSO_5.fsa	27.5801	745	5236	465	1191	1182	26.7794	1199	28.2918	7	0.6317
Analyzed	PAssCK666DMSO_5	Sample	GS500LIZ_3730	Baseline51 window 7	FALSE	Pass	Pass				R, 6	PAssCK666DMSO_5.fsa	75	111	673	61	1724	1715	74.1835	1730	75.5541	4	0.4412
Analyzed	PAssCK666DMSO_5	Sample	GS500LIZ_3730	Baseline51 window 7	FALSE	Pass	Pass				R, 7	PAssCK666DMSO_5.fsa	138.908	114	781	75	2430	2422	138.172	2443	140.204	6	0.5927
Analyzed	PAssCK666DMSO_5	Sample	GS500LIZ_3730	Baseline51 window 7	FALSE	Pass	Pass				R, 8	PAssCK666DMSO_5.fsa	150	111	649	62	2542	2533	149.119	2548	150.554	5	0.5002
Analyzed	PAssCK666DMSO_5	Sample	GS500LIZ_3730	Baseline51 window 7	FALSE	Pass	Pass				R, 9	PAssCK666DMSO_5.fsa	159.912	105	661	58	2652	2645	159.297	2665	161.064	4	0.3656
Analyzed	PAssCK666DMSO_5	Sample	GS500LIZ_3730	Baseline51 window 7	FALSE	Pass	Pass				R, 10	PAssCK666DMSO_5.fsa	247.383	107	849	71	3671	3664	246.792	3685	248.565	5	0.4926
Analyzed	PAssCK666DMSO_5	Sample	GS500LIZ_3730	Baseline51 window 7	FALSE	Pass	Pass				R, 11	PAssCK666DMSO_5.fsa	300	102	950	80	4297	4285	298.996	4308	300.949	6	0.5808
Analyzed	PAssCK666DMSO_5	Sample	GS500LIZ_3730	Baseline51 window 7	FALSE	Pass	Pass				R, 12	PAssCK666DMSO_5.fsa	340.138	101	1149	97	4767	4750	338.7	4773	340.645	12	1.0458
Analyzed	PAssCK666DMSO_5	Sample	GS500LIZ_3730	Baseline51 window 7	FALSE	Pass	Pass				R, 13	PAssCK666DMSO_5.fsa	350.24	109	906	74	4887	4874	349.159	4894	350.801	9	0.7941
Analyzed	PAssCK666DMSO_5	Sample	GS500LIZ_3730	Baseline51 window 7	FALSE	Pass	Pass				R, 14	PAssCK666DMSO_5.fsa	370.189	131	1205	96	5136	5114	368.425	5143	370.75	5	0.458
Analyzed	PAssCK666DMSO_5	Sample	GS500LIZ_3730	Baseline51 window 7	FALSE	Pass	Pass				R, 15	PAssCK666DMSO_5.fsa	399.839	115	959	79	5505	5496	399.114	5518	400.941	7	0.6197
Analyzed	PAssCK666DMSO_5	Sample	GS500LIZ_3730	Baseline51 window 7	FALSE	Pass	Pass				R, 16	PAssCK666DMSO_5.fsa	449.913	132	1024	85	6086	6072	448.696	6095	450.626	7	0.6711
Analyzed	PAssCK666DMSO_5	Sample	GS500LIZ_3730	Baseline51 window 7	FALSE	Pass	Pass				R, 17	PAssCK666DMSO_5.fsa	489.821	103	876	81	6565	6554	488.841	6579	491.165	13	1.2643
Analyzed	PAssCK666DMSO_5	Sample	GS500LIZ_3730	Baseline51 window 7	FALSE	Pass	Pass				R, 18	PAssCK666DMSO_5.fsa	500.4	113	813	81	6671	6667	500	6679	501.2	5	0.5417
Analyzed	PAssCK666DMSO_5	Sample	GS500LIZ_3730	Baseline51 window 7	FALSE	Pass	Pass				O, 1	PAssCK666DMSO_5.fsa	3.2918	128	516	45	918	911	2.669	922	3.6477	3	0.3542
Analyzed	PAssCK666DMSO_5	Sample	GS500LIZ_3730	Baseline51 window 7	FALSE	Pass	Pass				O, 2	PAssCK666DMSO_5.fsa	4.2705	306	1850	164	929	922	3.6477	937	4.9822	5	0.5214
Analyzed	PAssCK666DMSO_5	Sample	GS500LIZ_3730	Baseline51 window 7	FALSE	Pass	Pass				O, 3	PAssCK666DMSO_5.fsa	6.2278	282	1680	149	951	943	5.516	960	7.0285	5	0.5096
Analyzed	PAssCK666DMSO_5	Sample	GS500LIZ_3730	Baseline51 window 7	FALSE	Pass	Pass				O, 4	PAssCK666DMSO_5.fsa	9.6085	2017	13906	1237	989	979	8.7189	998	10.4093	6	0.5889
Analyzed	PAssCK666DMSO_5	Sample	GS500LIZ_3730	Baseline51 window 7	FALSE	Pass	Pass				O, 5	PAssCK666DMSO_5.fsa	12.8114	267	1077	95	1025	1017	12.0996	1031	13.3452	4	0.3659
Analyzed	PAssCK666DMSO_5	Sample	GS500LIZ_3730	Baseline51 window 7	FALSE	Pass	Pass				O, 6	PAssCK666DMSO_5.fsa	14.1459	3890	25501	2268	1040	1031	13.3452	1050	15.0356	6	0.5758
Analyzed	PAssCK666DMSO_5	Sample	GS500LIZ_3730	Baseline51 window 7	FALSE	Pass	Pass				O, 7	PAssCK666DMSO_5.fsa	16.1032	12960	93325	8302	1062	1050	15.0356	1071	16.9039	6	0.6073
Analyzed	PAssCK666DMSO_5	Sample	GS500LIZ_3730	Baseline51 window 7	FALSE	Pass	Pass				O, 8	PAssCK666DMSO_5.fsa	17.9715	883	5496	488	1083	1071	16.9039	1091	18.6833	6	0.5592
Analyzed	PAssCK666DMSO_5	Sample	GS500LIZ_3730	Baseline51 window 7	FALSE	Pass	Pass				O, 9	PAssCK666DMSO_5.fsa	23.4875	9930	92088	8192	1145	1133	22.4199	1157	24.5552	9	0.885
Analyzed	PAssCK666DMSO_5	Sample	GS500LIZ_3730	Baseline51 window 7	FALSE	Pass	Pass				O, 10	PAssCK666DMSO_5.fsa	25.1779	11434	106401	9466	1164	1157	24.5552	1171	25.8007	4	0.3559
Analyzed	PAssCK666DMSO_5	Sample	GS500LIZ_3730	Baseline51 window 7	FALSE	Pass	Pass				O, 11	PAssCK666DMSO_5.fsa	27.5801	4307	24023	2137	1191	1184	26.9573	1198	28.2028	5	0.5099
Analyzed	PAssCK666DMSO_5	Sample	GS500LIZ_3730	Baseline51 window 7	FALSE	Pass	Pass				O, 12	PAssCK666DMSO_5.fsa	28.7367	778	2289	203	1204	1198	28.2028	1210	29.2705	2	0.2646
Analyzed	PAssCK666DMSO_5	Sample	GS500LIZ_3730	Baseline51 window 7	FALSE	Pass	Pass				O, 13	PAssCK666DMSO_5.fsa	30.694	1848	9901	880	1226	1218	29.9822	1233	31.3167	5	0.4935
Analyzed	PAssCK666DMSO_5	Sample	GS500LIZ_3730	Baseline51 window 7	FALSE	Pass	Pass				O, 14	PAssCK666DMSO_5.fsa	33.7189	6188	57746	5137	1260	1248	32.6512	1273	34.8754	8	0.7743
Analyzed	PAssCK666DMSO_5	Sample	GS500LIZ_3730	Baseline51 window 7	FALSE	Pass	Pass				O, 15	PAssCK666DMSO_5.fsa	37.0107	7823	48855	4346	1297	1288	36.21	1306	37.8114	5	0.5302
Analyzed	PAssCK666DMSO_5	Sample	GS500LIZ_3730	Baseline51 window 7	FALSE	Pass	Pass				O, 16	PAssCK666DMSO_5.fsa	50	9739	57205	5042	1443	1434	49.1993	1451	50.6979	5	0.4894
Analyzed	PAssCK666DMSO_5	Sample	GS500LIZ_3730	Baseline51 window 7	FALSE	Pass	Pass				O, 17	PAssCK666DMSO_5.fsa	75	11762	65310	5975	1724	1715	74.1835	1732	75.7388	5	0.4719
Analyzed	PAssCK666DMSO_5	Sample	GS500LIZ_3730	Baseline51 window 7	FALSE	Pass	Pass				O, 18	PAssCK666DMSO_5.fsa	100	12720	71688	6451	1994	1985	99.1643	2002	100.694	5	0.4727
Analyzed	PAssCK666DMSO_5	Sample	GS500LIZ_3730	Baseline51 window 7	FALSE	Pass	Pass				O, 19	PAssCK666DMSO_5.fsa	139	12973	74028	7103	2431	2422	138.172	2439	139.803	5	0.5104
Analyzed	PAssCK666DMSO_5	Sample	GS500LIZ_3730	Baseline51 window 7	FALSE	Pass	Pass				O, 20	PAssCK666DMSO_5.fsa	150	12573	74060	7058	2542	2533	149.119	2550	150.739	5	0.5173
Analyzed	PAssCK666DMSO_5	Sample	GS500LIZ_3730	Baseline51 window 7	FALSE	Pass	Pass				O, 21	PAssCK666DMSO_5.fsa	160	12268	73006	6445	2653	2644	159.209	2661	160.709	5	0.486
Analyzed	PAssCK666DMSO_5	Sample	GS500LIZ_3730	Baseline51 window 7	FALSE	Pass	Pass				O, 22	PAssCK666DMSO_5.fsa	200	11903	73694	6291	3112	3103	199.229	3121	200.766	5	0.4865
Analyzed	PAssCK666DMSO_5	Sample	GS500LIZ_3730	Baseline51 window 7	FALSE	Pass	Pass				O, 23	PAssCK666DMSO_5.fsa	247.383	12426	83687	7065	3671	3662	246.623	3681	248.227	6	0.5284
Analyzed	PAssCK666DMSO_5	Sample	GS500LIZ_3730	Baseline51 window 7	FALSE	Pass	Pass				O, 24	PAssCK666DMSO_5.fsa	300	13686	102522	8707	4297	4286	299.079	4307	300.863	7	0.6003
Analyzed	PAssCK666DMSO_5	Sample	GS500LIZ_3730	Baseline51 window 7	FALSE	Pass	Pass				O, 25	PAssCK666DMSO_5.fsa	331.923	109	774	65	4670	4655	330.649	4679	332.687	6	0.5786
Analyzed	PAssCK666DMSO_5	Sample	GS500LIZ_3730	Baseline51 window 7	FALSE	Pass	Pass				O, 26	PAssCK666DMSO_5.fsa	339.715	14364	116336	9833	4762	4751	338.785	4773	340.645	7	0.6476
Analyzed	PAssCK666DMSO_5	Sample	GS500LIZ_3730	Baseline51 window 7	FALSE	Pass	Pass				O, 27	PAssCK666DMSO_5.fsa	341.911	120	931	78	4788	4773	340.645	4799	342.84	8	0.7226
Analyzed	PAssCK666DMSO_5	Sample	GS500LIZ_3730	Baseline51 window 7	FALSE	Pass	Pass				O, 28	PAssCK666DMSO_5.fsa	350	14459	121299	9976	4884	4871	348.907	4895	350.881	7	0.6562
Analyzed	PAssCK666DMSO_5	Sample	GS500LIZ_3730	Baseline51 window 7	FALSE	Pass	Pass				O, 29	PAssCK666DMSO_5.fsa	352.242	103	851	68	4912	4901	351.361	4922	353.042	8	0.6529
Analyzed	PAssCK666DMSO_5	Sample	GS500LIZ_3730	Baseline51 window 7	FALSE	Pass	Pass				O, 30	PAssCK666DMSO_5.fsa	400	14774	133196	11047	5507	5494	398.953	5519	401.026	8	0.7012
Analyzed	PAssCK666DMSO_5	Sample	GS500LIZ_3730	Baseline51 window 7	FALSE	Pass	Pass				O, 31	PAssCK666DMSO_5.fsa	402.567	106	915	78	5537	5527	401.711	5548	403.509	8	0.7503
Analyzed	PAssCK666DMSO_5	Sample	GS500LIZ_3730	Baseline51 window 7	FALSE	Pass	Pass				O, 32	PAssCK666DMSO_5.fsa	450	14329	140200	11631	6087	6073	448.783	6099	450.94	9	0.7945
Analyzed	PAssCK666DMSO_5	Sample	GS500LIZ_3730	Baseline51 window 7	FALSE	Pass	Pass				O, 33	PAssCK666DMSO_5.fsa	490	13606	138748	12897	6567	6554	488.841	6579	491.165	9	0.9276
Analyzed	PAssCK666DMSO_5	Sample	GS500LIZ_3730	Baseline51 window 7	FALSE	Pass	Pass				O, 34	PAssCK666DMSO_5.fsa	500	13535	139050	14120	6667	6654	498.661	6679	501.2	10	1.0337

## Sheet: Results
Sample Name	Total editing eff	NHEJ eff	HDR eff	Normalized HDR eff	HDR:NHEJ ratio
PAssCK666CK66_2	92.5368	80.121	12.4158	13.4171	0.154962
PAssCK666CK66_3	82.0201	74.7078	7.31227	8.91522	0.0978783
PAssCK666CK66_4	82.1329	73.0898	9.04306	11.0103	0.123725
PAssCK666CK66_5	88.1006	78.0517	10.0489	11.4062	0.128747
PAssCK666DMSO_2	94.1636	79.7645	14.3991	15.2916	0.180521
PAssCK666DMSO_3	83.2281	72.4454	10.7827	12.9556	0.148839
PAssCK666DMSO_4	88.4527	76.344	12.1086	13.6894	0.158606
PAssCK666DMSO_5	87.3952	76.7656	10.6297	12.1628	0.138469
