# Supplementary material for: Dispensable players: N-WASP and WASP are not crucial for homology-directed DNA repair
Source: EMBO Rep. 2026 Apr 10;27(10):2798–822. doi: 10.1038/s44319-026-00771-y (PMC13219447; doi:10.1038/s44319-026-00771-y)
Supplement: Supplementary file 8 — Source data Fig. 10 [file 44319_2026_771_MOESM8_ESM.zip › Figure 10/10A/U2OS/TSPAN12_CK666.xlsx]

## Sheet: PeakCall
	Run Date & Time	Sample File	Size	Height	Peak Area	Allele	Gene	Template	Design	Cell line	Replicate	Sample number	Well number
0	2024-10-02 10:00:09	10_B02.hid	61.25	169	1026	MA	TSPAN12	Single stranded	CK666	ntg	2	10	B02
1	2024-10-02 10:00:09	10_B02.hid	62.36	110	616	MA	TSPAN12	Single stranded	CK666	ntg	2	10	B02
2	2024-10-02 10:00:09	10_B02.hid	63.54	153	941	MA	TSPAN12	Single stranded	CK666	ntg	2	10	B02
3	2024-10-02 10:00:09	10_B02.hid	64.35	263	1361	MA	TSPAN12	Single stranded	CK666	ntg	2	10	B02
4	2024-10-02 10:00:09	10_B02.hid	65.38	589	3519	MA	TSPAN12	Single stranded	CK666	ntg	2	10	B02
5	2024-10-02 10:00:09	10_B02.hid	66.2	102	403	MA	TSPAN12	Single stranded	CK666	ntg	2	10	B02
6	2024-10-02 10:00:09	10_B02.hid	67.31	125	722	MA	TSPAN12	Single stranded	CK666	ntg	2	10	B02
7	2024-10-02 10:00:09	10_B02.hid	68.87	168	1103	MA	TSPAN12	Single stranded	CK666	ntg	2	10	B02
8	2024-10-02 10:00:09	10_B02.hid	71.32	143	939	MA	TSPAN12	Single stranded	CK666	ntg	2	10	B02
9	2024-10-02 10:00:09	10_B02.hid	72.66	204	1300	MA	TSPAN12	Single stranded	CK666	ntg	2	10	B02
10	2024-10-02 10:00:09	10_B02.hid	73.78	1602	10086	MA	TSPAN12	Single stranded	CK666	ntg	2	10	B02
11	2024-10-02 10:00:09	10_B02.hid	76.02	309	1817	MA	TSPAN12	Single stranded	CK666	ntg	2	10	B02
12	2024-10-02 10:00:09	10_B02.hid	76.85	176	816	MA	TSPAN12	Single stranded	CK666	ntg	2	10	B02
13	2024-10-02 10:00:09	10_B02.hid	77.97	280	1690	MA	TSPAN12	Single stranded	CK666	ntg	2	10	B02
14	2024-10-02 10:00:09	10_B02.hid	79.1	486	2982	MA	TSPAN12	Single stranded	CK666	ntg	2	10	B02
15	2024-10-02 10:00:09	10_B02.hid	80.98	225	1347	OL	TSPAN12	Single stranded	CK666	ntg	2	10	B02
16	2024-10-02 10:00:09	10_B02.hid	82.48	117	682	OL	TSPAN12	Single stranded	CK666	ntg	2	10	B02
17	2024-10-02 10:00:09	10_B02.hid	86.55	123	748	OL	TSPAN12	Single stranded	CK666	ntg	2	10	B02
18	2024-10-02 10:00:09	10_B02.hid	87.92	121	734	Y	TSPAN12	Single stranded	CK666	ntg	2	10	B02
19	2024-10-02 10:00:09	10_B02.hid	88.98	290	1800	OL	TSPAN12	Single stranded	CK666	ntg	2	10	B02
20	2024-10-02 10:00:09	10_B02.hid	94.62	136	859	OL	TSPAN12	Single stranded	CK666	ntg	2	10	B02
21	2024-10-02 10:00:09	10_B02.hid	98.92	488	3012	OL	TSPAN12	Single stranded	CK666	ntg	2	10	B02
22	2024-10-02 10:00:09	10_B02.hid	99.69	102	410	Spike	TSPAN12	Single stranded	CK666	ntg	2	10	B02
23	2024-10-02 10:00:09	10_B02.hid	100.71	259	1452	OL	TSPAN12	Single stranded	CK666	ntg	2	10	B02
24	2024-10-02 10:00:09	10_B02.hid	110.1	148	850	OL	TSPAN12	Single stranded	CK666	ntg	2	10	B02
25	2024-10-02 10:00:09	10_B02.hid	111.04	156	835	12	TSPAN12	Single stranded	CK666	ntg	2	10	B02
26	2024-10-02 10:00:09	10_B02.hid	112.13	279	1684	OL	TSPAN12	Single stranded	CK666	ntg	2	10	B02
27	2024-10-02 10:00:09	10_B02.hid	115.9	135	713	OL	TSPAN12	Single stranded	CK666	ntg	2	10	B02
28	2024-10-02 10:00:09	10_B02.hid	116.89	247	1424	OL	TSPAN12	Single stranded	CK666	ntg	2	10	B02
29	2024-10-02 10:00:09	10_B02.hid	117.95	159	940	OL	TSPAN12	Single stranded	CK666	ntg	2	10	B02
30	2024-10-02 10:00:09	10_B02.hid	120.92	188	1134	OL	TSPAN12	Single stranded	CK666	ntg	2	10	B02
31	2024-10-02 10:00:09	10_B02.hid	121.84	122	672	OL	TSPAN12	Single stranded	CK666	ntg	2	10	B02
32	2024-10-02 10:00:09	10_B02.hid	123.85	130	822	15	TSPAN12	Single stranded	CK666	ntg	2	10	B02
33	2024-10-02 10:00:09	10_B02.hid	125.55	167	930	15.2	TSPAN12	Single stranded	CK666	ntg	2	10	B02
34	2024-10-02 10:00:09	10_B02.hid	126.48	309	1748	OL	TSPAN12	Single stranded	CK666	ntg	2	10	B02
35	2024-10-02 10:00:09	10_B02.hid	127.58	271	1523	OL	TSPAN12	Single stranded	CK666	ntg	2	10	B02
36	2024-10-02 10:00:09	10_B02.hid	128.67	126	691	OL	TSPAN12	Single stranded	CK666	ntg	2	10	B02
37	2024-10-02 10:00:09	10_B02.hid	129.61	231	1286	16.2	TSPAN12	Single stranded	CK666	ntg	2	10	B02
38	2024-10-02 10:00:09	10_B02.hid	130.71	375	2216	OL	TSPAN12	Single stranded	CK666	ntg	2	10	B02
39	2024-10-02 10:00:09	10_B02.hid	131.73	387	2284	17	TSPAN12	Single stranded	CK666	ntg	2	10	B02
40	2024-10-02 10:00:09	10_B02.hid	132.83	368	2123	OL	TSPAN12	Single stranded	CK666	ntg	2	10	B02
41	2024-10-02 10:00:09	10_B02.hid	133.78	128	659	OL	TSPAN12	Single stranded	CK666	ntg	2	10	B02
42	2024-10-02 10:00:09	10_B02.hid	135.69	108	482	OL	TSPAN12	Single stranded	CK666	ntg	2	10	B02
43	2024-10-02 10:00:09	10_B02.hid	150.84	116	698	OL	TSPAN12	Single stranded	CK666	ntg	2	10	B02
44	2024-10-02 10:00:09	10_B02.hid	161.72	123	728	OL	TSPAN12	Single stranded	CK666	ntg	2	10	B02
45	2024-10-02 10:00:09	10_B02.hid	163.68	201	1281	OL	TSPAN12	Single stranded	CK666	ntg	2	10	B02
46	2024-10-02 10:00:09	10_B02.hid	179.67	115	731	OL	TSPAN12	Single stranded	CK666	ntg	2	10	B02
47	2024-10-02 10:00:09	10_B02.hid	182.35	158	1007	14.3	TSPAN12	Single stranded	CK666	ntg	2	10	B02
48	2024-10-02 10:00:09	10_B02.hid	217.08	115	730	9	TSPAN12	Single stranded	CK666	ntg	2	10	B02
49	2024-10-02 10:00:09	10_B02.hid	230.16	223	1460	OL	TSPAN12	Single stranded	CK666	ntg	2	10	B02
50	2024-10-02 10:00:09	10_B02.hid	256.59	149	943	8	TSPAN12	Single stranded	CK666	ntg	2	10	B02
51	2024-10-02 10:00:09	10_B02.hid	344.19	222	1564	OL	TSPAN12	Single stranded	CK666	ntg	2	10	B02
52	2024-10-02 10:00:09	10_B02.hid	351.48	150	954	OL	TSPAN12	Single stranded	CK666	ntg	2	10	B02
53	2024-10-02 10:00:09	10_B02.hid	357.66	198	1224	MA	TSPAN12	Single stranded	CK666	ntg	2	10	B02
54	2024-10-02 10:00:09	10_B02.hid	361.76	384	2541	MA	TSPAN12	Single stranded	CK666	ntg	2	10	B02
55	2024-10-02 10:00:09	10_B02.hid	366.86	257	1642	MA	TSPAN12	Single stranded	CK666	ntg	2	10	B02
56	2024-10-02 10:00:09	10_B02.hid	370.86	257	1533	MA	TSPAN12	Single stranded	CK666	ntg	2	10	B02
57	2024-10-02 10:00:09	10_B02.hid	377.85	112	734	MA	TSPAN12	Single stranded	CK666	ntg	2	10	B02
58	2024-10-02 10:00:09	10_B02.hid	380.85	299	2045	MA	TSPAN12	Single stranded	CK666	ntg	2	10	B02
59	2024-10-02 10:00:09	10_B02.hid	387.7	407	2639	OL	TSPAN12	Single stranded	CK666	ntg	2	10	B02
60	2024-10-02 10:00:09	10_B02.hid	389.98	192	1354	MA	TSPAN12	Single stranded	CK666	ntg	2	10	B02
61	2024-10-02 10:00:09	10_B02.hid	392.93	149	930	MA	TSPAN12	Single stranded	CK666	ntg	2	10	B02
62	2024-10-02 10:00:09	10_B02.hid	396.85	209	1222	MA	TSPAN12	Single stranded	CK666	ntg	2	10	B02
63	2024-10-02 10:00:09	10_B02.hid	399.9	592	3737	OL	TSPAN12	Single stranded	CK666	ntg	2	10	B02
64	2024-10-02 10:00:09	10_B02.hid	401.87	255	1283	MA	TSPAN12	Single stranded	CK666	ntg	2	10	B02
65	2024-10-02 10:00:09	10_B02.hid	403.75	165	950	MA	TSPAN12	Single stranded	CK666	ntg	2	10	B02
66	2024-10-02 10:00:09	10_B02.hid	404.69	260	1406	MA	TSPAN12	Single stranded	CK666	ntg	2	10	B02
67	2024-10-02 10:00:09	10_B02.hid	405.82	1943	11526	OL	TSPAN12	Single stranded	CK666	ntg	2	10	B02
68	2024-10-02 10:00:09	10_B02.hid	409.71	212	1473	MA	TSPAN12	Single stranded	CK666	ntg	2	10	B02
69	2024-10-02 10:00:09	10_B02.hid	410.56	184	806	MA	TSPAN12	Single stranded	CK666	ntg	2	10	B02
70	2024-10-02 10:00:09	10_B02.hid	411.52	709	3629	OL	TSPAN12	Single stranded	CK666	ntg	2	10	B02
71	2024-10-02 10:00:09	10_B02.hid	412.76	8608	56536	14	TSPAN12	Single stranded	CK666	ntg	2	10	B02
72	2024-10-02 10:00:09	10_B02.hid	413.71	2179	8406	Spike	TSPAN12	Single stranded	CK666	ntg	2	10	B02
73	2024-10-02 10:00:09	10_B02.hid	414.69	274	892	MA	TSPAN12	Single stranded	CK666	ntg	2	10	B02
74	2024-10-02 10:00:09	10_B02.hid	421.84	2532	17140	16	TSPAN12	Single stranded	CK666	ntg	2	10	B02
75	2024-10-02 10:00:09	10_B02.hid	472.66	143	971	MA	TSPAN12	Single stranded	CK666	ntg	2	10	B02
76	2024-10-02 10:00:09	10_B02.hid	495.38	135	920	MA	TSPAN12	Single stranded	CK666	ntg	2	10	B02
77	2024-10-02 10:00:09	11_C02.hid	61.32	135	880	MA	TSPAN12	Single stranded	CK666	ntg	3	11	C02
78	2024-10-02 10:00:09	11_C02.hid	62.42	116	674	MA	TSPAN12	Single stranded	CK666	ntg	3	11	C02
79	2024-10-02 10:00:09	11_C02.hid	63.59	145	875	MA	TSPAN12	Single stranded	CK666	ntg	3	11	C02
80	2024-10-02 10:00:09	11_C02.hid	64.4	235	1276	MA	TSPAN12	Single stranded	CK666	ntg	3	11	C02
81	2024-10-02 10:00:09	11_C02.hid	65.43	522	3189	MA	TSPAN12	Single stranded	CK666	ntg	3	11	C02
82	2024-10-02 10:00:09	11_C02.hid	67.35	110	625	MA	TSPAN12	Single stranded	CK666	ntg	3	11	C02
83	2024-10-02 10:00:09	11_C02.hid	68.9	149	971	MA	TSPAN12	Single stranded	CK666	ntg	3	11	C02
84	2024-10-02 10:00:09	11_C02.hid	71.27	148	936	MA	TSPAN12	Single stranded	CK666	ntg	3	11	C02
85	2024-10-02 10:00:09	11_C02.hid	72.75	125	914	MA	TSPAN12	Single stranded	CK666	ntg	3	11	C02
86	2024-10-02 10:00:09	11_C02.hid	73.8	1408	8773	MA	TSPAN12	Single stranded	CK666	ntg	3	11	C02
87	2024-10-02 10:00:09	11_C02.hid	76.11	298	1737	MA	TSPAN12	Single stranded	CK666	ntg	3	11	C02
88	2024-10-02 10:00:09	11_C02.hid	76.93	199	931	MA	TSPAN12	Single stranded	CK666	ntg	3	11	C02
89	2024-10-02 10:00:09	11_C02.hid	78.05	287	1702	MA	TSPAN12	Single stranded	CK666	ntg	3	11	C02
90	2024-10-02 10:00:09	11_C02.hid	79.1	404	2359	MA	TSPAN12	Single stranded	CK666	ntg	3	11	C02
91	2024-10-02 10:00:09	11_C02.hid	81.05	188	1074	X	TSPAN12	Single stranded	CK666	ntg	3	11	C02
92	2024-10-02 10:00:09	11_C02.hid	84.44	112	615	OL	TSPAN12	Single stranded	CK666	ntg	3	11	C02
93	2024-10-02 10:00:09	11_C02.hid	88	130	737	Y	TSPAN12	Single stranded	CK666	ntg	3	11	C02
94	2024-10-02 10:00:09	11_C02.hid	89.06	257	1550	MA	TSPAN12	Single stranded	CK666	ntg	3	11	C02
95	2024-10-02 10:00:09	11_C02.hid	94.63	129	773	OL	TSPAN12	Single stranded	CK666	ntg	3	11	C02
96	2024-10-02 10:00:09	11_C02.hid	99	586	3625	OL	TSPAN12	Single stranded	CK666	ntg	3	11	C02
97	2024-10-02 10:00:09	11_C02.hid	100.78	248	1509	OL	TSPAN12	Single stranded	CK666	ntg	3	11	C02
98	2024-10-02 10:00:09	11_C02.hid	110.2	124	682	OL	TSPAN12	Single stranded	CK666	ntg	3	11	C02
99	2024-10-02 10:00:09	11_C02.hid	111.13	103	536	12	TSPAN12	Single stranded	CK666	ntg	3	11	C02
100	2024-10-02 10:00:09	11_C02.hid	112.14	228	1373	OL	TSPAN12	Single stranded	CK666	ntg	3	11	C02
101	2024-10-02 10:00:09	11_C02.hid	115.9	135	729	OL	TSPAN12	Single stranded	CK666	ntg	3	11	C02
102	2024-10-02 10:00:09	11_C02.hid	116.96	205	1239	OL	TSPAN12	Single stranded	CK666	ntg	3	11	C02
103	2024-10-02 10:00:09	11_C02.hid	118.03	150	862	OL	TSPAN12	Single stranded	CK666	ntg	3	11	C02
104	2024-10-02 10:00:09	11_C02.hid	120.92	165	968	OL	TSPAN12	Single stranded	CK666	ntg	3	11	C02
105	2024-10-02 10:00:09	11_C02.hid	121.84	114	560	OL	TSPAN12	Single stranded	CK666	ntg	3	11	C02
106	2024-10-02 10:00:09	11_C02.hid	125.53	117	590	15.2	TSPAN12	Single stranded	CK666	ntg	3	11	C02
107	2024-10-02 10:00:09	11_C02.hid	126.54	177	876	15.3	TSPAN12	Single stranded	CK666	ntg	3	11	C02
108	2024-10-02 10:00:09	11_C02.hid	127.63	205	1192	16	TSPAN12	Single stranded	CK666	ntg	3	11	C02
109	2024-10-02 10:00:09	11_C02.hid	128.64	108	589	OL	TSPAN12	Single stranded	CK666	ntg	3	11	C02
110	2024-10-02 10:00:09	11_C02.hid	129.65	167	928	16.2	TSPAN12	Single stranded	CK666	ntg	3	11	C02
111	2024-10-02 10:00:09	11_C02.hid	130.75	284	1683	OL	TSPAN12	Single stranded	CK666	ntg	3	11	C02
112	2024-10-02 10:00:09	11_C02.hid	131.76	311	1853	17	TSPAN12	Single stranded	CK666	ntg	3	11	C02
113	2024-10-02 10:00:09	11_C02.hid	132.86	255	1484	OL	TSPAN12	Single stranded	CK666	ntg	3	11	C02
114	2024-10-02 10:00:09	11_C02.hid	163.75	120	766	OL	TSPAN12	Single stranded	CK666	ntg	3	11	C02
115	2024-10-02 10:00:09	11_C02.hid	217.12	121	721	9	TSPAN12	Single stranded	CK666	ntg	3	11	C02
116	2024-10-02 10:00:09	11_C02.hid	253.82	160	973	MA	TSPAN12	Single stranded	CK666	ntg	3	11	C02
117	2024-10-02 10:00:09	11_C02.hid	280.78	208	1374	14	TSPAN12	Single stranded	CK666	ntg	3	11	C02
118	2024-10-02 10:00:09	11_C02.hid	300.09	109	718	19	TSPAN12	Single stranded	CK666	ntg	3	11	C02
119	2024-10-02 10:00:09	11_C02.hid	303.57	206	1312	MA	TSPAN12	Single stranded	CK666	ntg	3	11	C02
120	2024-10-02 10:00:09	11_C02.hid	322.94	295	1958	OL	TSPAN12	Single stranded	CK666	ntg	3	11	C02
121	2024-10-02 10:00:09	11_C02.hid	342.4	226	1508	14	TSPAN12	Single stranded	CK666	ntg	3	11	C02
122	2024-10-02 10:00:09	11_C02.hid	354.89	100	625	17	TSPAN12	Single stranded	CK666	ntg	3	11	C02
123	2024-10-02 10:00:09	11_C02.hid	362.67	146	956	MA	TSPAN12	Single stranded	CK666	ntg	3	11	C02
124	2024-10-02 10:00:09	11_C02.hid	373.86	119	775	MA	TSPAN12	Single stranded	CK666	ntg	3	11	C02
125	2024-10-02 10:00:09	11_C02.hid	377.76	385	2590	OL	TSPAN12	Single stranded	CK666	ntg	3	11	C02
126	2024-10-02 10:00:09	11_C02.hid	380.85	550	3578	OL	TSPAN12	Single stranded	CK666	ntg	3	11	C02
127	2024-10-02 10:00:09	11_C02.hid	391.98	307	2060	MA	TSPAN12	Single stranded	CK666	ntg	3	11	C02
128	2024-10-02 10:00:09	11_C02.hid	394.84	192	1247	MA	TSPAN12	Single stranded	CK666	ntg	3	11	C02
129	2024-10-02 10:00:09	11_C02.hid	399.9	1275	8400	OL	TSPAN12	Single stranded	CK666	ntg	3	11	C02
130	2024-10-02 10:00:09	11_C02.hid	401.98	245	1301	MA	TSPAN12	Single stranded	CK666	ntg	3	11	C02
131	2024-10-02 10:00:09	11_C02.hid	403.86	522	3342	OL	TSPAN12	Single stranded	CK666	ntg	3	11	C02
132	2024-10-02 10:00:09	11_C02.hid	404.8	247	1120	MA	TSPAN12	Single stranded	CK666	ntg	3	11	C02
133	2024-10-02 10:00:09	11_C02.hid	405.84	1531	9272	OL	TSPAN12	Single stranded	CK666	ntg	3	11	C02
134	2024-10-02 10:00:09	11_C02.hid	407.73	327	1661	MA	TSPAN12	Single stranded	CK666	ntg	3	11	C02
135	2024-10-02 10:00:09	11_C02.hid	408.78	143	749	MA	TSPAN12	Single stranded	CK666	ntg	3	11	C02
136	2024-10-02 10:00:09	11_C02.hid	409.82	292	1530	MA	TSPAN12	Single stranded	CK666	ntg	3	11	C02
137	2024-10-02 10:00:09	11_C02.hid	410.67	288	1450	MA	TSPAN12	Single stranded	CK666	ntg	3	11	C02
138	2024-10-02 10:00:09	11_C02.hid	411.62	619	2950	OL	TSPAN12	Single stranded	CK666	ntg	3	11	C02
139	2024-10-02 10:00:09	11_C02.hid	412.86	7882	51199	14	TSPAN12	Single stranded	CK666	ntg	3	11	C02
140	2024-10-02 10:00:09	11_C02.hid	413.71	1284	4540	Spike	TSPAN12	Single stranded	CK666	ntg	3	11	C02
141	2024-10-02 10:00:09	11_C02.hid	414.77	1219	4699	Spike	TSPAN12	Single stranded	CK666	ntg	3	11	C02
142	2024-10-02 10:00:09	11_C02.hid	418.45	107	667	MA	TSPAN12	Single stranded	CK666	ntg	3	11	C02
143	2024-10-02 10:00:09	11_C02.hid	421.83	1368	9368	16	TSPAN12	Single stranded	CK666	ntg	3	11	C02
144	2024-10-02 10:00:09	12_D02.hid	61.24	113	721	MA	TSPAN12	Single stranded	CK666	ntg	4	12	D02
145	2024-10-02 10:00:09	12_D02.hid	62.34	105	649	MA	TSPAN12	Single stranded	CK666	ntg	4	12	D02
146	2024-10-02 10:00:09	12_D02.hid	63.58	135	809	MA	TSPAN12	Single stranded	CK666	ntg	4	12	D02
147	2024-10-02 10:00:09	12_D02.hid	64.39	242	1328	MA	TSPAN12	Single stranded	CK666	ntg	4	12	D02
148	2024-10-02 10:00:09	12_D02.hid	65.42	478	2837	MA	TSPAN12	Single stranded	CK666	ntg	4	12	D02
149	2024-10-02 10:00:09	12_D02.hid	67.34	101	553	MA	TSPAN12	Single stranded	CK666	ntg	4	12	D02
150	2024-10-02 10:00:09	12_D02.hid	68.89	139	883	MA	TSPAN12	Single stranded	CK666	ntg	4	12	D02
151	2024-10-02 10:00:09	12_D02.hid	71.26	149	962	MA	TSPAN12	Single stranded	CK666	ntg	4	12	D02
152	2024-10-02 10:00:09	12_D02.hid	72.67	120	844	MA	TSPAN12	Single stranded	CK666	ntg	4	12	D02
153	2024-10-02 10:00:09	12_D02.hid	73.79	1336	8421	MA	TSPAN12	Single stranded	CK666	ntg	4	12	D02
154	2024-10-02 10:00:09	12_D02.hid	76.03	261	1564	MA	TSPAN12	Single stranded	CK666	ntg	4	12	D02
155	2024-10-02 10:00:09	12_D02.hid	76.85	206	977	MA	TSPAN12	Single stranded	CK666	ntg	4	12	D02
156	2024-10-02 10:00:09	12_D02.hid	77.97	318	1922	MA	TSPAN12	Single stranded	CK666	ntg	4	12	D02
157	2024-10-02 10:00:09	12_D02.hid	79.1	375	2258	MA	TSPAN12	Single stranded	CK666	ntg	4	12	D02
158	2024-10-02 10:00:09	12_D02.hid	80.98	187	1172	OL	TSPAN12	Single stranded	CK666	ntg	4	12	D02
159	2024-10-02 10:00:09	12_D02.hid	84.46	121	689	OL	TSPAN12	Single stranded	CK666	ntg	4	12	D02
160	2024-10-02 10:00:09	12_D02.hid	86.58	108	656	OL	TSPAN12	Single stranded	CK666	ntg	4	12	D02
161	2024-10-02 10:00:09	12_D02.hid	87.95	136	782	Y	TSPAN12	Single stranded	CK666	ntg	4	12	D02
162	2024-10-02 10:00:09	12_D02.hid	89.02	225	1359	MA	TSPAN12	Single stranded	CK666	ntg	4	12	D02
163	2024-10-02 10:00:09	12_D02.hid	94.68	122	732	OL	TSPAN12	Single stranded	CK666	ntg	4	12	D02
164	2024-10-02 10:00:09	12_D02.hid	99	582	3663	OL	TSPAN12	Single stranded	CK666	ntg	4	12	D02
165	2024-10-02 10:00:09	12_D02.hid	100.78	226	1305	OL	TSPAN12	Single stranded	CK666	ntg	4	12	D02
166	2024-10-02 10:00:09	12_D02.hid	110.2	128	768	OL	TSPAN12	Single stranded	CK666	ntg	4	12	D02
167	2024-10-02 10:00:09	12_D02.hid	111.05	107	549	12	TSPAN12	Single stranded	CK666	ntg	4	12	D02
168	2024-10-02 10:00:09	12_D02.hid	112.06	212	1212	OL	TSPAN12	Single stranded	CK666	ntg	4	12	D02
169	2024-10-02 10:00:09	12_D02.hid	115.9	146	800	OL	TSPAN12	Single stranded	CK666	ntg	4	12	D02
170	2024-10-02 10:00:09	12_D02.hid	116.96	186	1107	OL	TSPAN12	Single stranded	CK666	ntg	4	12	D02
171	2024-10-02 10:00:09	12_D02.hid	118.03	123	673	OL	TSPAN12	Single stranded	CK666	ntg	4	12	D02
172	2024-10-02 10:00:09	12_D02.hid	120.92	192	1159	OL	TSPAN12	Single stranded	CK666	ntg	4	12	D02
173	2024-10-02 10:00:09	12_D02.hid	125.53	122	678	15.2	TSPAN12	Single stranded	CK666	ntg	4	12	D02
174	2024-10-02 10:00:09	12_D02.hid	126.53	164	857	15.3	TSPAN12	Single stranded	CK666	ntg	4	12	D02
175	2024-10-02 10:00:09	12_D02.hid	127.62	193	1126	16	TSPAN12	Single stranded	CK666	ntg	4	12	D02
176	2024-10-02 10:00:09	12_D02.hid	129.57	147	822	OL	TSPAN12	Single stranded	CK666	ntg	4	12	D02
177	2024-10-02 10:00:09	12_D02.hid	130.74	238	1426	OL	TSPAN12	Single stranded	CK666	ntg	4	12	D02
178	2024-10-02 10:00:09	12_D02.hid	131.76	304	1781	17	TSPAN12	Single stranded	CK666	ntg	4	12	D02
179	2024-10-02 10:00:09	12_D02.hid	132.78	240	1379	OL	TSPAN12	Single stranded	CK666	ntg	4	12	D02
180	2024-10-02 10:00:09	12_D02.hid	157.75	343	2127	OL	TSPAN12	Single stranded	CK666	ntg	4	12	D02
181	2024-10-02 10:00:09	12_D02.hid	163.75	106	636	OL	TSPAN12	Single stranded	CK666	ntg	4	12	D02
182	2024-10-02 10:00:09	12_D02.hid	205.04	771	4846	OL	TSPAN12	Single stranded	CK666	ntg	4	12	D02
183	2024-10-02 10:00:09	12_D02.hid	217.12	127	765	9	TSPAN12	Single stranded	CK666	ntg	4	12	D02
184	2024-10-02 10:00:09	12_D02.hid	264.77	216	1398	10	TSPAN12	Single stranded	CK666	ntg	4	12	D02
185	2024-10-02 10:00:09	12_D02.hid	286.31	250	1594	OL	TSPAN12	Single stranded	CK666	ntg	4	12	D02
186	2024-10-02 10:00:09	12_D02.hid	315.49	161	1040	7.1	TSPAN12	Single stranded	CK666	ntg	4	12	D02
187	2024-10-02 10:00:09	12_D02.hid	344.52	150	951	OL	TSPAN12	Single stranded	CK666	ntg	4	12	D02
188	2024-10-02 10:00:09	12_D02.hid	365.65	236	1575	MA	TSPAN12	Single stranded	CK666	ntg	4	12	D02
189	2024-10-02 10:00:09	12_D02.hid	369.65	106	671	MA	TSPAN12	Single stranded	CK666	ntg	4	12	D02
190	2024-10-02 10:00:09	12_D02.hid	372.72	209	1359	MA	TSPAN12	Single stranded	CK666	ntg	4	12	D02
191	2024-10-02 10:00:09	12_D02.hid	375.79	157	1067	MA	TSPAN12	Single stranded	CK666	ntg	4	12	D02
192	2024-10-02 10:00:09	12_D02.hid	380.85	1237	8252	OL	TSPAN12	Single stranded	CK666	ntg	4	12	D02
193	2024-10-02 10:00:09	12_D02.hid	383.97	196	1131	MA	TSPAN12	Single stranded	CK666	ntg	4	12	D02
194	2024-10-02 10:00:09	12_D02.hid	391.92	163	878	MA	TSPAN12	Single stranded	CK666	ntg	4	12	D02
195	2024-10-02 10:00:09	12_D02.hid	392.87	219	1068	MA	TSPAN12	Single stranded	CK666	ntg	4	12	D02
196	2024-10-02 10:00:09	12_D02.hid	394.77	218	1247	MA	TSPAN12	Single stranded	CK666	ntg	4	12	D02
197	2024-10-02 10:00:09	12_D02.hid	397.81	100	518	MA	TSPAN12	Single stranded	CK666	ntg	4	12	D02
198	2024-10-02 10:00:09	12_D02.hid	399.81	593	3791	OL	TSPAN12	Single stranded	CK666	ntg	4	12	D02
199	2024-10-02 10:00:09	12_D02.hid	400.84	202	873	MA	TSPAN12	Single stranded	CK666	ntg	4	12	D02
200	2024-10-02 10:00:09	12_D02.hid	403.84	392	2501	OL	TSPAN12	Single stranded	CK666	ntg	4	12	D02
201	2024-10-02 10:00:09	12_D02.hid	404.69	213	910	MA	TSPAN12	Single stranded	CK666	ntg	4	12	D02
202	2024-10-02 10:00:09	12_D02.hid	405.82	2232	13825	OL	TSPAN12	Single stranded	CK666	ntg	4	12	D02
203	2024-10-02 10:00:09	12_D02.hid	407.71	295	1845	MA	TSPAN12	Single stranded	CK666	ntg	4	12	D02
204	2024-10-02 10:00:09	12_D02.hid	408.75	311	1566	OL	TSPAN12	Single stranded	CK666	ntg	4	12	D02
205	2024-10-02 10:00:09	12_D02.hid	410.56	336	1816	OL	TSPAN12	Single stranded	CK666	ntg	4	12	D02
206	2024-10-02 10:00:09	12_D02.hid	411.51	905	4579	OL	TSPAN12	Single stranded	CK666	ntg	4	12	D02
207	2024-10-02 10:00:09	12_D02.hid	412.76	6080	37770	14	TSPAN12	Single stranded	CK666	ntg	4	12	D02
208	2024-10-02 10:00:09	12_D02.hid	413.71	1984	7747	Spike	TSPAN12	Single stranded	CK666	ntg	4	12	D02
209	2024-10-02 10:00:09	12_D02.hid	414.78	1279	4972	Spike	TSPAN12	Single stranded	CK666	ntg	4	12	D02
210	2024-10-02 10:00:09	12_D02.hid	421.93	2527	17253	16	TSPAN12	Single stranded	CK666	ntg	4	12	D02
211	2024-10-02 10:00:09	12_D02.hid	432.65	131	908	MA	TSPAN12	Single stranded	CK666	ntg	4	12	D02
655	2024-10-02 10:00:09	1_A01.hid	65.48	194	1221	MA	TSPAN12	Single stranded	DMSO	ntg	1	1	A01
656	2024-10-02 10:00:09	1_A01.hid	73.82	502	3308	MA	TSPAN12	Single stranded	DMSO	ntg	1	1	A01
657	2024-10-02 10:00:09	1_A01.hid	79.1	138	865	MA	TSPAN12	Single stranded	DMSO	ntg	1	1	A01
658	2024-10-02 10:00:09	1_A01.hid	99	285	1992	OL	TSPAN12	Single stranded	DMSO	ntg	1	1	A01
659	2024-10-02 10:00:09	1_A01.hid	100.78	114	669	OL	TSPAN12	Single stranded	DMSO	ntg	1	1	A01
660	2024-10-02 10:00:09	1_A01.hid	392.72	114	757	MA	TSPAN12	Single stranded	DMSO	ntg	1	1	A01
661	2024-10-02 10:00:09	1_A01.hid	400.92	151	1055	MA	TSPAN12	Single stranded	DMSO	ntg	1	1	A01
662	2024-10-02 10:00:09	1_A01.hid	405.84	290	1674	OL	TSPAN12	Single stranded	DMSO	ntg	1	1	A01
663	2024-10-02 10:00:09	1_A01.hid	408.83	277	1680	OL	TSPAN12	Single stranded	DMSO	ntg	1	1	A01
664	2024-10-02 10:00:09	1_A01.hid	410.43	122	801	MA	TSPAN12	Single stranded	DMSO	ntg	1	1	A01
665	2024-10-02 10:00:09	1_A01.hid	412.77	3745	27075	14	TSPAN12	Single stranded	DMSO	ntg	1	1	A01
666	2024-10-02 10:00:09	1_A01.hid	421.82	1356	10009	16	TSPAN12	Single stranded	DMSO	ntg	1	1	A01
1050	2024-10-02 10:00:09	2_B01.hid	61.31	183	1055	MA	TSPAN12	Single stranded	DMSO	ntg	2	2	B01
1051	2024-10-02 10:00:09	2_B01.hid	62.4	143	841	MA	TSPAN12	Single stranded	DMSO	ntg	2	2	B01
1052	2024-10-02 10:00:09	2_B01.hid	63.57	164	1024	MA	TSPAN12	Single stranded	DMSO	ntg	2	2	B01
1053	2024-10-02 10:00:09	2_B01.hid	64.38	314	1603	MA	TSPAN12	Single stranded	DMSO	ntg	2	2	B01
1054	2024-10-02 10:00:09	2_B01.hid	65.4	635	3744	MA	TSPAN12	Single stranded	DMSO	ntg	2	2	B01
1055	2024-10-02 10:00:09	2_B01.hid	66.21	153	620	MA	TSPAN12	Single stranded	DMSO	ntg	2	2	B01
1056	2024-10-02 10:00:09	2_B01.hid	67.31	141	832	MA	TSPAN12	Single stranded	DMSO	ntg	2	2	B01
1057	2024-10-02 10:00:09	2_B01.hid	68.86	192	1221	MA	TSPAN12	Single stranded	DMSO	ntg	2	2	B01
1058	2024-10-02 10:00:09	2_B01.hid	71.29	202	1260	MA	TSPAN12	Single stranded	DMSO	ntg	2	2	B01
1059	2024-10-02 10:00:09	2_B01.hid	72.7	175	1243	MA	TSPAN12	Single stranded	DMSO	ntg	2	2	B01
1060	2024-10-02 10:00:09	2_B01.hid	73.74	1637	10569	MA	TSPAN12	Single stranded	DMSO	ntg	2	2	B01
1061	2024-10-02 10:00:09	2_B01.hid	76.04	347	2040	MA	TSPAN12	Single stranded	DMSO	ntg	2	2	B01
1062	2024-10-02 10:00:09	2_B01.hid	76.86	230	1089	MA	TSPAN12	Single stranded	DMSO	ntg	2	2	B01
1063	2024-10-02 10:00:09	2_B01.hid	77.98	388	2293	MA	TSPAN12	Single stranded	DMSO	ntg	2	2	B01
1064	2024-10-02 10:00:09	2_B01.hid	79.03	449	2747	MA	TSPAN12	Single stranded	DMSO	ntg	2	2	B01
1065	2024-10-02 10:00:09	2_B01.hid	80.98	229	1422	OL	TSPAN12	Single stranded	DMSO	ntg	2	2	B01
1066	2024-10-02 10:00:09	2_B01.hid	82.48	123	751	OL	TSPAN12	Single stranded	DMSO	ntg	2	2	B01
1067	2024-10-02 10:00:09	2_B01.hid	84.44	138	851	OL	TSPAN12	Single stranded	DMSO	ntg	2	2	B01
1068	2024-10-02 10:00:09	2_B01.hid	86.55	124	788	OL	TSPAN12	Single stranded	DMSO	ntg	2	2	B01
1069	2024-10-02 10:00:09	2_B01.hid	87.92	151	953	Y	TSPAN12	Single stranded	DMSO	ntg	2	2	B01
1070	2024-10-02 10:00:09	2_B01.hid	88.98	303	1805	OL	TSPAN12	Single stranded	DMSO	ntg	2	2	B01
1071	2024-10-02 10:00:09	2_B01.hid	91.87	118	671	OL	TSPAN12	Single stranded	DMSO	ntg	2	2	B01
1072	2024-10-02 10:00:09	2_B01.hid	94.62	184	1172	OL	TSPAN12	Single stranded	DMSO	ntg	2	2	B01
1073	2024-10-02 10:00:09	2_B01.hid	98.92	702	4367	OL	TSPAN12	Single stranded	DMSO	ntg	2	2	B01
1074	2024-10-02 10:00:09	2_B01.hid	100.78	292	1636	OL	TSPAN12	Single stranded	DMSO	ntg	2	2	B01
1075	2024-10-02 10:00:09	2_B01.hid	110.2	165	956	OL	TSPAN12	Single stranded	DMSO	ntg	2	2	B01
1076	2024-10-02 10:00:09	2_B01.hid	111.05	129	663	12	TSPAN12	Single stranded	DMSO	ntg	2	2	B01
1077	2024-10-02 10:00:09	2_B01.hid	112.14	275	1571	OL	TSPAN12	Single stranded	DMSO	ntg	2	2	B01
1078	2024-10-02 10:00:09	2_B01.hid	115.9	168	907	OL	TSPAN12	Single stranded	DMSO	ntg	2	2	B01
1079	2024-10-02 10:00:09	2_B01.hid	116.96	271	1606	OL	TSPAN12	Single stranded	DMSO	ntg	2	2	B01
1080	2024-10-02 10:00:09	2_B01.hid	118.03	147	848	OL	TSPAN12	Single stranded	DMSO	ntg	2	2	B01
1081	2024-10-02 10:00:09	2_B01.hid	120.91	219	1365	OL	TSPAN12	Single stranded	DMSO	ntg	2	2	B01
1082	2024-10-02 10:00:09	2_B01.hid	121.91	125	722	OL	TSPAN12	Single stranded	DMSO	ntg	2	2	B01
1083	2024-10-02 10:00:09	2_B01.hid	125.59	192	1114	15.2	TSPAN12	Single stranded	DMSO	ntg	2	2	B01
1084	2024-10-02 10:00:09	2_B01.hid	126.52	201	1025	OL	TSPAN12	Single stranded	DMSO	ntg	2	2	B01
1085	2024-10-02 10:00:09	2_B01.hid	127.6	244	1415	16	TSPAN12	Single stranded	DMSO	ntg	2	2	B01
1086	2024-10-02 10:00:09	2_B01.hid	128.61	119	619	OL	TSPAN12	Single stranded	DMSO	ntg	2	2	B01
1087	2024-10-02 10:00:09	2_B01.hid	129.62	197	1138	16.2	TSPAN12	Single stranded	DMSO	ntg	2	2	B01
1088	2024-10-02 10:00:09	2_B01.hid	130.71	312	1918	OL	TSPAN12	Single stranded	DMSO	ntg	2	2	B01
1089	2024-10-02 10:00:09	2_B01.hid	131.8	361	2114	17	TSPAN12	Single stranded	DMSO	ntg	2	2	B01
1090	2024-10-02 10:00:09	2_B01.hid	132.82	298	1666	OL	TSPAN12	Single stranded	DMSO	ntg	2	2	B01
1091	2024-10-02 10:00:09	2_B01.hid	150.93	103	583	OL	TSPAN12	Single stranded	DMSO	ntg	2	2	B01
1092	2024-10-02 10:00:09	2_B01.hid	161.79	135	830	OL	TSPAN12	Single stranded	DMSO	ntg	2	2	B01
1093	2024-10-02 10:00:09	2_B01.hid	163.74	167	1002	OL	TSPAN12	Single stranded	DMSO	ntg	2	2	B01
1094	2024-10-02 10:00:09	2_B01.hid	172.22	241	1628	OL	TSPAN12	Single stranded	DMSO	ntg	2	2	B01
1095	2024-10-02 10:00:09	2_B01.hid	179.67	116	705	OL	TSPAN12	Single stranded	DMSO	ntg	2	2	B01
1096	2024-10-02 10:00:09	2_B01.hid	193.85	167	1067	17.3	TSPAN12	Single stranded	DMSO	ntg	2	2	B01
1097	2024-10-02 10:00:09	2_B01.hid	212.16	202	1264	OL	TSPAN12	Single stranded	DMSO	ntg	2	2	B01
1098	2024-10-02 10:00:09	2_B01.hid	217.16	180	1120	9	TSPAN12	Single stranded	DMSO	ntg	2	2	B01
1099	2024-10-02 10:00:09	2_B01.hid	310.43	359	2367	6	TSPAN12	Single stranded	DMSO	ntg	2	2	B01
1100	2024-10-02 10:00:09	2_B01.hid	357.69	266	1772	MA	TSPAN12	Single stranded	DMSO	ntg	2	2	B01
1101	2024-10-02 10:00:09	2_B01.hid	360.82	176	1218	MA	TSPAN12	Single stranded	DMSO	ntg	2	2	B01
1102	2024-10-02 10:00:09	2_B01.hid	363.67	152	993	MA	TSPAN12	Single stranded	DMSO	ntg	2	2	B01
1103	2024-10-02 10:00:09	2_B01.hid	369.74	201	1377	MA	TSPAN12	Single stranded	DMSO	ntg	2	2	B01
1104	2024-10-02 10:00:09	2_B01.hid	372.78	187	1174	MA	TSPAN12	Single stranded	DMSO	ntg	2	2	B01
1105	2024-10-02 10:00:09	2_B01.hid	374.82	334	2165	MA	TSPAN12	Single stranded	DMSO	ntg	2	2	B01
1106	2024-10-02 10:00:09	2_B01.hid	378.8	312	2033	MA	TSPAN12	Single stranded	DMSO	ntg	2	2	B01
1107	2024-10-02 10:00:09	2_B01.hid	380.85	697	4616	OL	TSPAN12	Single stranded	DMSO	ntg	2	2	B01
1108	2024-10-02 10:00:09	2_B01.hid	388.75	116	614	MA	TSPAN12	Single stranded	DMSO	ntg	2	2	B01
1109	2024-10-02 10:00:09	2_B01.hid	389.69	102	496	MA	TSPAN12	Single stranded	DMSO	ntg	2	2	B01
1110	2024-10-02 10:00:09	2_B01.hid	391.96	705	4695	OL	TSPAN12	Single stranded	DMSO	ntg	2	2	B01
1111	2024-10-02 10:00:09	2_B01.hid	395.74	243	1630	MA	TSPAN12	Single stranded	DMSO	ntg	2	2	B01
1112	2024-10-02 10:00:09	2_B01.hid	397.82	253	1516	MA	TSPAN12	Single stranded	DMSO	ntg	2	2	B01
1113	2024-10-02 10:00:09	2_B01.hid	399.62	107	837	MA	TSPAN12	Single stranded	DMSO	ntg	2	2	B01
1114	2024-10-02 10:00:09	2_B01.hid	400.84	839	5048	OL	TSPAN12	Single stranded	DMSO	ntg	2	2	B01
1115	2024-10-02 10:00:09	2_B01.hid	403.83	1108	6979	OL	TSPAN12	Single stranded	DMSO	ntg	2	2	B01
1116	2024-10-02 10:00:09	2_B01.hid	404.76	268	1087	MA	TSPAN12	Single stranded	DMSO	ntg	2	2	B01
1117	2024-10-02 10:00:09	2_B01.hid	405.79	1477	8127	OL	TSPAN12	Single stranded	DMSO	ntg	2	2	B01
1118	2024-10-02 10:00:09	2_B01.hid	407.67	221	1457	MA	TSPAN12	Single stranded	DMSO	ntg	2	2	B01
1119	2024-10-02 10:00:09	2_B01.hid	408.8	169	908	MA	TSPAN12	Single stranded	DMSO	ntg	2	2	B01
1120	2024-10-02 10:00:09	2_B01.hid	409.55	187	905	MA	TSPAN12	Single stranded	DMSO	ntg	2	2	B01
1121	2024-10-02 10:00:09	2_B01.hid	410.69	543	3428	OL	TSPAN12	Single stranded	DMSO	ntg	2	2	B01
1122	2024-10-02 10:00:09	2_B01.hid	411.54	664	2842	OL	TSPAN12	Single stranded	DMSO	ntg	2	2	B01
1123	2024-10-02 10:00:09	2_B01.hid	412.77	9370	61765	14	TSPAN12	Single stranded	DMSO	ntg	2	2	B01
1124	2024-10-02 10:00:09	2_B01.hid	413.72	2833	10975	Spike	TSPAN12	Single stranded	DMSO	ntg	2	2	B01
1125	2024-10-02 10:00:09	2_B01.hid	414.77	636	2169	Spike	TSPAN12	Single stranded	DMSO	ntg	2	2	B01
1126	2024-10-02 10:00:09	2_B01.hid	418.93	170	1084	MA	TSPAN12	Single stranded	DMSO	ntg	2	2	B01
1127	2024-10-02 10:00:09	2_B01.hid	421.82	3467	23576	16	TSPAN12	Single stranded	DMSO	ntg	2	2	B01
1128	2024-10-02 10:00:09	2_B01.hid	458.79	128	903	MA	TSPAN12	Single stranded	DMSO	ntg	2	2	B01
1129	2024-10-02 10:00:09	3_C01.hid	61.31	136	819	MA	TSPAN12	Single stranded	DMSO	ntg	3	3	C01
1130	2024-10-02 10:00:09	3_C01.hid	63.63	121	790	MA	TSPAN12	Single stranded	DMSO	ntg	3	3	C01
1131	2024-10-02 10:00:09	3_C01.hid	64.36	234	1197	MA	TSPAN12	Single stranded	DMSO	ntg	3	3	C01
1132	2024-10-02 10:00:09	3_C01.hid	65.45	481	2922	MA	TSPAN12	Single stranded	DMSO	ntg	3	3	C01
1133	2024-10-02 10:00:09	3_C01.hid	67.28	107	639	MA	TSPAN12	Single stranded	DMSO	ntg	3	3	C01
1134	2024-10-02 10:00:09	3_C01.hid	68.82	132	848	MA	TSPAN12	Single stranded	DMSO	ntg	3	3	C01
1135	2024-10-02 10:00:09	3_C01.hid	71.25	131	832	MA	TSPAN12	Single stranded	DMSO	ntg	3	3	C01
1136	2024-10-02 10:00:09	3_C01.hid	72.65	168	1099	MA	TSPAN12	Single stranded	DMSO	ntg	3	3	C01
1137	2024-10-02 10:00:09	3_C01.hid	73.76	1333	8411	MA	TSPAN12	Single stranded	DMSO	ntg	3	3	C01
1138	2024-10-02 10:00:09	3_C01.hid	76.06	257	1543	MA	TSPAN12	Single stranded	DMSO	ntg	3	3	C01
1139	2024-10-02 10:00:09	3_C01.hid	76.87	157	757	MA	TSPAN12	Single stranded	DMSO	ntg	3	3	C01
1140	2024-10-02 10:00:09	3_C01.hid	77.99	270	1629	MA	TSPAN12	Single stranded	DMSO	ntg	3	3	C01
1141	2024-10-02 10:00:09	3_C01.hid	79.03	367	2171	MA	TSPAN12	Single stranded	DMSO	ntg	3	3	C01
1142	2024-10-02 10:00:09	3_C01.hid	80.9	178	1103	OL	TSPAN12	Single stranded	DMSO	ntg	3	3	C01
1143	2024-10-02 10:00:09	3_C01.hid	87.89	122	744	Y	TSPAN12	Single stranded	DMSO	ntg	3	3	C01
1144	2024-10-02 10:00:09	3_C01.hid	89.02	232	1404	MA	TSPAN12	Single stranded	DMSO	ntg	3	3	C01
1145	2024-10-02 10:00:09	3_C01.hid	94.64	110	704	OL	TSPAN12	Single stranded	DMSO	ntg	3	3	C01
1146	2024-10-02 10:00:09	3_C01.hid	98.93	497	3136	OL	TSPAN12	Single stranded	DMSO	ntg	3	3	C01
1147	2024-10-02 10:00:09	3_C01.hid	100.78	211	1212	OL	TSPAN12	Single stranded	DMSO	ntg	3	3	C01
1148	2024-10-02 10:00:09	3_C01.hid	110.14	129	757	OL	TSPAN12	Single stranded	DMSO	ntg	3	3	C01
1149	2024-10-02 10:00:09	3_C01.hid	110.99	108	586	12	TSPAN12	Single stranded	DMSO	ntg	3	3	C01
1150	2024-10-02 10:00:09	3_C01.hid	112.07	221	1346	OL	TSPAN12	Single stranded	DMSO	ntg	3	3	C01
1151	2024-10-02 10:00:09	3_C01.hid	115.9	121	654	OL	TSPAN12	Single stranded	DMSO	ntg	3	3	C01
1152	2024-10-02 10:00:09	3_C01.hid	116.96	197	1167	OL	TSPAN12	Single stranded	DMSO	ntg	3	3	C01
1153	2024-10-02 10:00:09	3_C01.hid	117.95	112	590	OL	TSPAN12	Single stranded	DMSO	ntg	3	3	C01
1154	2024-10-02 10:00:09	3_C01.hid	120.91	170	1040	OL	TSPAN12	Single stranded	DMSO	ntg	3	3	C01
1155	2024-10-02 10:00:09	3_C01.hid	125.57	100	528	15.2	TSPAN12	Single stranded	DMSO	ntg	3	3	C01
1156	2024-10-02 10:00:09	3_C01.hid	126.57	162	878	15.3	TSPAN12	Single stranded	DMSO	ntg	3	3	C01
1157	2024-10-02 10:00:09	3_C01.hid	127.58	172	995	OL	TSPAN12	Single stranded	DMSO	ntg	3	3	C01
1158	2024-10-02 10:00:09	3_C01.hid	129.59	125	697	OL	TSPAN12	Single stranded	DMSO	ntg	3	3	C01
1159	2024-10-02 10:00:09	3_C01.hid	130.67	220	1271	OL	TSPAN12	Single stranded	DMSO	ntg	3	3	C01
1160	2024-10-02 10:00:09	3_C01.hid	131.76	254	1490	17	TSPAN12	Single stranded	DMSO	ntg	3	3	C01
1161	2024-10-02 10:00:09	3_C01.hid	132.77	220	1268	OL	TSPAN12	Single stranded	DMSO	ntg	3	3	C01
1162	2024-10-02 10:00:09	3_C01.hid	189.27	346	2191	16.2	TSPAN12	Single stranded	DMSO	ntg	3	3	C01
1163	2024-10-02 10:00:09	3_C01.hid	237.27	196	1285	14	TSPAN12	Single stranded	DMSO	ntg	3	3	C01
1164	2024-10-02 10:00:09	3_C01.hid	278.86	592	3952	OL	TSPAN12	Single stranded	DMSO	ntg	3	3	C01
1165	2024-10-02 10:00:09	3_C01.hid	289.86	139	932	OL	TSPAN12	Single stranded	DMSO	ntg	3	3	C01
1166	2024-10-02 10:00:09	3_C01.hid	293.58	116	748	OL	TSPAN12	Single stranded	DMSO	ntg	3	3	C01
1167	2024-10-02 10:00:09	3_C01.hid	304.47	153	1035	MA	TSPAN12	Single stranded	DMSO	ntg	3	3	C01
1168	2024-10-02 10:00:09	3_C01.hid	362.64	132	827	MA	TSPAN12	Single stranded	DMSO	ntg	3	3	C01
1169	2024-10-02 10:00:09	3_C01.hid	375.66	143	922	MA	TSPAN12	Single stranded	DMSO	ntg	3	3	C01
1170	2024-10-02 10:00:09	3_C01.hid	380.85	571	3729	OL	TSPAN12	Single stranded	DMSO	ntg	3	3	C01
1171	2024-10-02 10:00:09	3_C01.hid	392.81	477	2957	OL	TSPAN12	Single stranded	DMSO	ntg	3	3	C01
1172	2024-10-02 10:00:09	3_C01.hid	396.97	155	1016	MA	TSPAN12	Single stranded	DMSO	ntg	3	3	C01
1173	2024-10-02 10:00:09	3_C01.hid	399.91	561	3758	OL	TSPAN12	Single stranded	DMSO	ntg	3	3	C01
1174	2024-10-02 10:00:09	3_C01.hid	400.93	115	499	MA	TSPAN12	Single stranded	DMSO	ntg	3	3	C01
1175	2024-10-02 10:00:09	3_C01.hid	402.79	306	1995	MA	TSPAN12	Single stranded	DMSO	ntg	3	3	C01
1176	2024-10-02 10:00:09	3_C01.hid	403.81	163	798	MA	TSPAN12	Single stranded	DMSO	ntg	3	3	C01
1177	2024-10-02 10:00:09	3_C01.hid	404.74	190	943	MA	TSPAN12	Single stranded	DMSO	ntg	3	3	C01
1178	2024-10-02 10:00:09	3_C01.hid	405.77	1280	7674	OL	TSPAN12	Single stranded	DMSO	ntg	3	3	C01
1179	2024-10-02 10:00:09	3_C01.hid	408.76	455	2586	OL	TSPAN12	Single stranded	DMSO	ntg	3	3	C01
1180	2024-10-02 10:00:09	3_C01.hid	409.79	246	1206	MA	TSPAN12	Single stranded	DMSO	ntg	3	3	C01
1181	2024-10-02 10:00:09	3_C01.hid	410.63	167	676	MA	TSPAN12	Single stranded	DMSO	ntg	3	3	C01
1182	2024-10-02 10:00:09	3_C01.hid	411.47	665	3544	OL	TSPAN12	Single stranded	DMSO	ntg	3	3	C01
1183	2024-10-02 10:00:09	3_C01.hid	412.78	9190	59701	14	TSPAN12	Single stranded	DMSO	ntg	3	3	C01
1184	2024-10-02 10:00:09	3_C01.hid	413.72	1171	4331	Spike	TSPAN12	Single stranded	DMSO	ntg	3	3	C01
1185	2024-10-02 10:00:09	3_C01.hid	414.76	1009	3901	Spike	TSPAN12	Single stranded	DMSO	ntg	3	3	C01
1186	2024-10-02 10:00:09	3_C01.hid	421.81	2427	16695	16	TSPAN12	Single stranded	DMSO	ntg	3	3	C01
1187	2024-10-02 10:00:09	4_D01.hid	61.29	118	729	MA	TSPAN12	Single stranded	DMSO	ntg	4	4	D01
1188	2024-10-02 10:00:09	4_D01.hid	62.37	100	596	MA	TSPAN12	Single stranded	DMSO	ntg	4	4	D01
1189	2024-10-02 10:00:09	4_D01.hid	63.59	131	812	MA	TSPAN12	Single stranded	DMSO	ntg	4	4	D01
1190	2024-10-02 10:00:09	4_D01.hid	64.39	222	1166	MA	TSPAN12	Single stranded	DMSO	ntg	4	4	D01
1191	2024-10-02 10:00:09	4_D01.hid	65.47	435	2660	MA	TSPAN12	Single stranded	DMSO	ntg	4	4	D01
1192	2024-10-02 10:00:09	4_D01.hid	68.87	137	856	MA	TSPAN12	Single stranded	DMSO	ntg	4	4	D01
1193	2024-10-02 10:00:09	4_D01.hid	71.27	155	947	MA	TSPAN12	Single stranded	DMSO	ntg	4	4	D01
1194	2024-10-02 10:00:09	4_D01.hid	72.66	123	837	MA	TSPAN12	Single stranded	DMSO	ntg	4	4	D01
1195	2024-10-02 10:00:09	4_D01.hid	73.75	1256	8129	MA	TSPAN12	Single stranded	DMSO	ntg	4	4	D01
1196	2024-10-02 10:00:09	4_D01.hid	76.03	253	1492	MA	TSPAN12	Single stranded	DMSO	ntg	4	4	D01
1197	2024-10-02 10:00:09	4_D01.hid	76.83	147	712	MA	TSPAN12	Single stranded	DMSO	ntg	4	4	D01
1198	2024-10-02 10:00:09	4_D01.hid	77.94	248	1480	MA	TSPAN12	Single stranded	DMSO	ntg	4	4	D01
1199	2024-10-02 10:00:09	4_D01.hid	79.04	357	2145	MA	TSPAN12	Single stranded	DMSO	ntg	4	4	D01
1200	2024-10-02 10:00:09	4_D01.hid	80.96	159	1021	OL	TSPAN12	Single stranded	DMSO	ntg	4	4	D01
1201	2024-10-02 10:00:09	4_D01.hid	86.53	100	582	OL	TSPAN12	Single stranded	DMSO	ntg	4	4	D01
1202	2024-10-02 10:00:09	4_D01.hid	87.88	113	668	Y	TSPAN12	Single stranded	DMSO	ntg	4	4	D01
1203	2024-10-02 10:00:09	4_D01.hid	89	226	1393	OL	TSPAN12	Single stranded	DMSO	ntg	4	4	D01
1204	2024-10-02 10:00:09	4_D01.hid	98.94	480	3087	OL	TSPAN12	Single stranded	DMSO	ntg	4	4	D01
1205	2024-10-02 10:00:09	4_D01.hid	100.85	204	1228	OL	TSPAN12	Single stranded	DMSO	ntg	4	4	D01
1206	2024-10-02 10:00:09	4_D01.hid	110.19	109	683	OL	TSPAN12	Single stranded	DMSO	ntg	4	4	D01
1207	2024-10-02 10:00:09	4_D01.hid	111.11	106	559	12	TSPAN12	Single stranded	DMSO	ntg	4	4	D01
1208	2024-10-02 10:00:09	4_D01.hid	112.17	208	1240	OL	TSPAN12	Single stranded	DMSO	ntg	4	4	D01
1209	2024-10-02 10:00:09	4_D01.hid	115.93	124	692	OL	TSPAN12	Single stranded	DMSO	ntg	4	4	D01
1210	2024-10-02 10:00:09	4_D01.hid	116.97	196	1184	OL	TSPAN12	Single stranded	DMSO	ntg	4	4	D01
1211	2024-10-02 10:00:09	4_D01.hid	118	112	609	OL	TSPAN12	Single stranded	DMSO	ntg	4	4	D01
1212	2024-10-02 10:00:09	4_D01.hid	120.89	128	780	OL	TSPAN12	Single stranded	DMSO	ntg	4	4	D01
1213	2024-10-02 10:00:09	4_D01.hid	125.55	124	739	15.2	TSPAN12	Single stranded	DMSO	ntg	4	4	D01
1214	2024-10-02 10:00:09	4_D01.hid	126.46	136	736	OL	TSPAN12	Single stranded	DMSO	ntg	4	4	D01
1215	2024-10-02 10:00:09	4_D01.hid	127.59	166	1050	16	TSPAN12	Single stranded	DMSO	ntg	4	4	D01
1216	2024-10-02 10:00:09	4_D01.hid	129.65	135	776	16.2	TSPAN12	Single stranded	DMSO	ntg	4	4	D01
1217	2024-10-02 10:00:09	4_D01.hid	130.72	200	1234	OL	TSPAN12	Single stranded	DMSO	ntg	4	4	D01
1218	2024-10-02 10:00:09	4_D01.hid	131.71	239	1372	17	TSPAN12	Single stranded	DMSO	ntg	4	4	D01
1219	2024-10-02 10:00:09	4_D01.hid	132.79	192	1112	OL	TSPAN12	Single stranded	DMSO	ntg	4	4	D01
1220	2024-10-02 10:00:09	4_D01.hid	163.68	103	635	OL	TSPAN12	Single stranded	DMSO	ntg	4	4	D01
1221	2024-10-02 10:00:09	4_D01.hid	196.14	232	1476	OL	TSPAN12	Single stranded	DMSO	ntg	4	4	D01
1222	2024-10-02 10:00:09	4_D01.hid	231.99	155	1037	12.3	TSPAN12	Single stranded	DMSO	ntg	4	4	D01
1223	2024-10-02 10:00:09	4_D01.hid	263.48	109	723	OL	TSPAN12	Single stranded	DMSO	ntg	4	4	D01
1224	2024-10-02 10:00:09	4_D01.hid	267.57	296	2021	OL	TSPAN12	Single stranded	DMSO	ntg	4	4	D01
1225	2024-10-02 10:00:09	4_D01.hid	282.9	126	840	OL	TSPAN12	Single stranded	DMSO	ntg	4	4	D01
1226	2024-10-02 10:00:09	4_D01.hid	290.76	189	1273	OL	TSPAN12	Single stranded	DMSO	ntg	4	4	D01
1227	2024-10-02 10:00:09	4_D01.hid	335.48	120	817	OL	TSPAN12	Single stranded	DMSO	ntg	4	4	D01
1228	2024-10-02 10:00:09	4_D01.hid	343.79	207	1417	OL	TSPAN12	Single stranded	DMSO	ntg	4	4	D01
1229	2024-10-02 10:00:09	4_D01.hid	360.81	230	1574	MA	TSPAN12	Single stranded	DMSO	ntg	4	4	D01
1230	2024-10-02 10:00:09	4_D01.hid	364.84	119	910	MA	TSPAN12	Single stranded	DMSO	ntg	4	4	D01
1231	2024-10-02 10:00:09	4_D01.hid	372.67	209	1458	MA	TSPAN12	Single stranded	DMSO	ntg	4	4	D01
1232	2024-10-02 10:00:09	4_D01.hid	380.83	462	3032	OL	TSPAN12	Single stranded	DMSO	ntg	4	4	D01
1233	2024-10-02 10:00:09	4_D01.hid	392.63	381	2174	OL	TSPAN12	Single stranded	DMSO	ntg	4	4	D01
1234	2024-10-02 10:00:09	4_D01.hid	400.92	452	2809	OL	TSPAN12	Single stranded	DMSO	ntg	4	4	D01
1235	2024-10-02 10:00:09	4_D01.hid	403.86	293	1670	MA	TSPAN12	Single stranded	DMSO	ntg	4	4	D01
1236	2024-10-02 10:00:09	4_D01.hid	405.79	1457	9346	OL	TSPAN12	Single stranded	DMSO	ntg	4	4	D01
1237	2024-10-02 10:00:09	4_D01.hid	408.83	383	2555	OL	TSPAN12	Single stranded	DMSO	ntg	4	4	D01
1238	2024-10-02 10:00:09	4_D01.hid	409.84	266	1244	MA	TSPAN12	Single stranded	DMSO	ntg	4	4	D01
1239	2024-10-02 10:00:09	4_D01.hid	410.67	134	524	MA	TSPAN12	Single stranded	DMSO	ntg	4	4	D01
1240	2024-10-02 10:00:09	4_D01.hid	411.5	635	3661	OL	TSPAN12	Single stranded	DMSO	ntg	4	4	D01
1241	2024-10-02 10:00:09	4_D01.hid	412.8	7280	48872	14	TSPAN12	Single stranded	DMSO	ntg	4	4	D01
1242	2024-10-02 10:00:09	4_D01.hid	413.72	714	2443	Spike	TSPAN12	Single stranded	DMSO	ntg	4	4	D01
1243	2024-10-02 10:00:09	4_D01.hid	414.75	782	2963	Spike	TSPAN12	Single stranded	DMSO	ntg	4	4	D01
1244	2024-10-02 10:00:09	4_D01.hid	421.78	1840	13109	16	TSPAN12	Single stranded	DMSO	ntg	4	4	D01
1503	2024-10-02 10:00:09	9_A02.hid	64.38	140	710	MA	TSPAN12	Single stranded	CK666	ntg	1	9	A02
1504	2024-10-02 10:00:09	9_A02.hid	65.41	299	1773	MA	TSPAN12	Single stranded	CK666	ntg	1	9	A02
1505	2024-10-02 10:00:09	9_A02.hid	71.3	113	739	MA	TSPAN12	Single stranded	CK666	ntg	1	9	A02
1506	2024-10-02 10:00:09	9_A02.hid	73.82	825	5184	MA	TSPAN12	Single stranded	CK666	ntg	1	9	A02
1507	2024-10-02 10:00:09	9_A02.hid	76.05	174	991	MA	TSPAN12	Single stranded	CK666	ntg	1	9	A02
1508	2024-10-02 10:00:09	9_A02.hid	76.87	108	498	MA	TSPAN12	Single stranded	CK666	ntg	1	9	A02
1509	2024-10-02 10:00:09	9_A02.hid	77.98	150	909	MA	TSPAN12	Single stranded	CK666	ntg	1	9	A02
1510	2024-10-02 10:00:09	9_A02.hid	79.1	246	1499	MA	TSPAN12	Single stranded	CK666	ntg	1	9	A02
1511	2024-10-02 10:00:09	9_A02.hid	80.97	121	728	OL	TSPAN12	Single stranded	CK666	ntg	1	9	A02
1512	2024-10-02 10:00:09	9_A02.hid	89.03	151	939	MA	TSPAN12	Single stranded	CK666	ntg	1	9	A02
1513	2024-10-02 10:00:09	9_A02.hid	94.65	103	644	OL	TSPAN12	Single stranded	CK666	ntg	1	9	A02
1514	2024-10-02 10:00:09	9_A02.hid	99	358	2224	OL	TSPAN12	Single stranded	CK666	ntg	1	9	A02
1515	2024-10-02 10:00:09	9_A02.hid	100.78	149	862	OL	TSPAN12	Single stranded	CK666	ntg	1	9	A02
1516	2024-10-02 10:00:09	9_A02.hid	112.15	154	906	OL	TSPAN12	Single stranded	CK666	ntg	1	9	A02
1517	2024-10-02 10:00:09	9_A02.hid	116.96	141	810	OL	TSPAN12	Single stranded	CK666	ntg	1	9	A02
1518	2024-10-02 10:00:09	9_A02.hid	127.69	111	665	16	TSPAN12	Single stranded	CK666	ntg	1	9	A02
1519	2024-10-02 10:00:09	9_A02.hid	130.79	129	797	OL	TSPAN12	Single stranded	CK666	ntg	1	9	A02
1520	2024-10-02 10:00:09	9_A02.hid	131.81	161	896	17	TSPAN12	Single stranded	CK666	ntg	1	9	A02
1521	2024-10-02 10:00:09	9_A02.hid	132.9	140	827	17.1	TSPAN12	Single stranded	CK666	ntg	1	9	A02
1522	2024-10-02 10:00:09	9_A02.hid	217.08	142	896	9	TSPAN12	Single stranded	CK666	ntg	1	9	A02
1523	2024-10-02 10:00:09	9_A02.hid	357.6	117	724	MA	TSPAN12	Single stranded	CK666	ntg	1	9	A02
1524	2024-10-02 10:00:09	9_A02.hid	364.68	291	1944	OL	TSPAN12	Single stranded	CK666	ntg	1	9	A02
1525	2024-10-02 10:00:09	9_A02.hid	373.7	100	664	MA	TSPAN12	Single stranded	CK666	ntg	1	9	A02
1526	2024-10-02 10:00:09	9_A02.hid	377.59	205	1506	OL	TSPAN12	Single stranded	CK666	ntg	1	9	A02
1527	2024-10-02 10:00:09	9_A02.hid	383.49	284	1890	8	TSPAN12	Single stranded	CK666	ntg	1	9	A02
1528	2024-10-02 10:00:09	9_A02.hid	391.92	470	3034	OL	TSPAN12	Single stranded	CK666	ntg	1	9	A02
1529	2024-10-02 10:00:09	9_A02.hid	395.81	128	616	MA	TSPAN12	Single stranded	CK666	ntg	1	9	A02
1530	2024-10-02 10:00:09	9_A02.hid	399.81	322	2045	OL	TSPAN12	Single stranded	CK666	ntg	1	9	A02
1531	2024-10-02 10:00:09	9_A02.hid	401.87	306	1979	11.4	TSPAN12	Single stranded	CK666	ntg	1	9	A02
1532	2024-10-02 10:00:09	9_A02.hid	403.83	374	2545	OL	TSPAN12	Single stranded	CK666	ntg	1	9	A02
1533	2024-10-02 10:00:09	9_A02.hid	404.77	138	578	MA	TSPAN12	Single stranded	CK666	ntg	1	9	A02
1534	2024-10-02 10:00:09	9_A02.hid	405.89	310	1620	OL	TSPAN12	Single stranded	CK666	ntg	1	9	A02
1535	2024-10-02 10:00:09	9_A02.hid	407.67	102	539	MA	TSPAN12	Single stranded	CK666	ntg	1	9	A02
1536	2024-10-02 10:00:09	9_A02.hid	408.8	631	3783	OL	TSPAN12	Single stranded	CK666	ntg	1	9	A02
1537	2024-10-02 10:00:09	9_A02.hid	409.75	189	807	OL	TSPAN12	Single stranded	CK666	ntg	1	9	A02
1538	2024-10-02 10:00:09	9_A02.hid	411.54	362	2134	OL	TSPAN12	Single stranded	CK666	ntg	1	9	A02
1539	2024-10-02 10:00:09	9_A02.hid	412.86	4038	27321	14	TSPAN12	Single stranded	CK666	ntg	1	9	A02
1540	2024-10-02 10:00:09	9_A02.hid	413.72	759	2722	Spike	TSPAN12	Single stranded	CK666	ntg	1	9	A02
1541	2024-10-02 10:00:09	9_A02.hid	414.77	1007	4168	14.2	TSPAN12	Single stranded	CK666	ntg	1	9	A02
1542	2024-10-02 10:00:09	9_A02.hid	421.91	1138	7803	16	TSPAN12	Single stranded	CK666	ntg	1	9	A02
2975	2024-10-02 09:58:07	10_B02.hid	60.15	133	909	MA	TSPAN12	Single stranded	CK666	ntg	2	10	B02
2976	2024-10-02 09:58:07	10_B02.hid	61.83	173	1136	MA	TSPAN12	Single stranded	CK666	ntg	2	10	B02
2977	2024-10-02 09:58:07	10_B02.hid	64.84	151	1112	MA	TSPAN12	Single stranded	CK666	ntg	2	10	B02
2978	2024-10-02 09:58:07	10_B02.hid	73.35	176	1260	MA	TSPAN12	Single stranded	CK666	ntg	2	10	B02
2979	2024-10-02 09:58:07	10_B02.hid	75.14	482	2847	MA	TSPAN12	Single stranded	CK666	ntg	2	10	B02
2980	2024-10-02 09:58:07	10_B02.hid	76.93	165	1096	MA	TSPAN12	Single stranded	CK666	ntg	2	10	B02
2981	2024-10-02 09:58:07	10_B02.hid	124.37	421	3138	OL	TSPAN12	Single stranded	CK666	ntg	2	10	B02
2982	2024-10-02 09:58:07	10_B02.hid	196.97	113	883	OL	TSPAN12	Single stranded	CK666	ntg	2	10	B02
2983	2024-10-02 09:58:07	10_B02.hid	202.97	103	757	OL	TSPAN12	Single stranded	CK666	ntg	2	10	B02
2984	2024-10-02 09:58:07	10_B02.hid	361.38	257	2077	OMR	TSPAN12	Single stranded	CK666	ntg	2	10	B02
2985	2024-10-02 09:58:07	10_B02.hid	364.42	105	748	4	TSPAN12	Single stranded	CK666	ntg	2	10	B02
2986	2024-10-02 09:58:07	10_B02.hid	372.38	361	2080	OL	TSPAN12	Single stranded	CK666	ntg	2	10	B02
2987	2024-10-02 09:58:07	10_B02.hid	375.35	885	7198	OL	TSPAN12	Single stranded	CK666	ntg	2	10	B02
2988	2024-10-02 09:58:07	10_B02.hid	378.79	125	856	7	TSPAN12	Single stranded	CK666	ntg	2	10	B02
2989	2024-10-02 09:58:07	10_B02.hid	379.91	176	1167	OL	TSPAN12	Single stranded	CK666	ntg	2	10	B02
2990	2024-10-02 09:58:07	10_B02.hid	380.76	385	3202	OL	TSPAN12	Single stranded	CK666	ntg	2	10	B02
2991	2024-10-02 09:58:07	10_B02.hid	383.13	1035	6711	8	TSPAN12	Single stranded	CK666	ntg	2	10	B02
2992	2024-10-02 09:58:07	10_B02.hid	390.26	537	4574	OL	TSPAN12	Single stranded	CK666	ntg	2	10	B02
2993	2024-10-02 09:58:07	11_C02.hid	60.15	302	1963	MA	TSPAN12	Single stranded	CK666	ntg	3	11	C02
2994	2024-10-02 09:58:07	11_C02.hid	61.77	434	2674	MA	TSPAN12	Single stranded	CK666	ntg	3	11	C02
2995	2024-10-02 09:58:07	11_C02.hid	64.81	331	2106	MA	TSPAN12	Single stranded	CK666	ntg	3	11	C02
2996	2024-10-02 09:58:07	11_C02.hid	67.04	144	879	MA	TSPAN12	Single stranded	CK666	ntg	3	11	C02
2997	2024-10-02 09:58:07	11_C02.hid	69.87	110	722	MA	TSPAN12	Single stranded	CK666	ntg	3	11	C02
2998	2024-10-02 09:58:07	11_C02.hid	73.46	398	2422	MA	TSPAN12	Single stranded	CK666	ntg	3	11	C02
2999	2024-10-02 09:58:07	11_C02.hid	75.18	1066	6330	MA	TSPAN12	Single stranded	CK666	ntg	3	11	C02
3000	2024-10-02 09:58:07	11_C02.hid	76.99	323	2072	MA	TSPAN12	Single stranded	CK666	ntg	3	11	C02
3001	2024-10-02 09:58:07	11_C02.hid	85.21	160	973	OL	TSPAN12	Single stranded	CK666	ntg	3	11	C02
3002	2024-10-02 09:58:07	11_C02.hid	88.94	102	655	OL	TSPAN12	Single stranded	CK666	ntg	3	11	C02
3003	2024-10-02 09:58:07	11_C02.hid	91.38	142	885	OL	TSPAN12	Single stranded	CK666	ntg	3	11	C02
3004	2024-10-02 09:58:07	11_C02.hid	94.45	102	645	OL	TSPAN12	Single stranded	CK666	ntg	3	11	C02
3005	2024-10-02 09:58:07	11_C02.hid	99.77	146	865	OL	TSPAN12	Single stranded	CK666	ntg	3	11	C02
3006	2024-10-02 09:58:07	11_C02.hid	114.61	105	597	OL	TSPAN12	Single stranded	CK666	ntg	3	11	C02
3007	2024-10-02 09:58:07	11_C02.hid	129.24	216	1333	OL	TSPAN12	Single stranded	CK666	ntg	3	11	C02
3008	2024-10-02 09:58:07	11_C02.hid	197.79	933	6247	18.3	TSPAN12	Single stranded	CK666	ntg	3	11	C02
3009	2024-10-02 09:58:07	11_C02.hid	257.19	323	2162	OL	TSPAN12	Single stranded	CK666	ntg	3	11	C02
3010	2024-10-02 09:58:07	11_C02.hid	273.93	197	1372	OL	TSPAN12	Single stranded	CK666	ntg	3	11	C02
3011	2024-10-02 09:58:07	11_C02.hid	278.21	150	945	OL	TSPAN12	Single stranded	CK666	ntg	3	11	C02
3012	2024-10-02 09:58:07	11_C02.hid	283.53	373	2619	OL	TSPAN12	Single stranded	CK666	ntg	3	11	C02
3013	2024-10-02 09:58:07	11_C02.hid	289.28	748	5228	OL	TSPAN12	Single stranded	CK666	ntg	3	11	C02
3014	2024-10-02 09:58:07	11_C02.hid	291.23	359	2345	OL	TSPAN12	Single stranded	CK666	ntg	3	11	C02
3015	2024-10-02 09:58:07	11_C02.hid	294.68	284	1926	OL	TSPAN12	Single stranded	CK666	ntg	3	11	C02
3016	2024-10-02 09:58:07	11_C02.hid	297.96	322	2169	OL	TSPAN12	Single stranded	CK666	ntg	3	11	C02
3017	2024-10-02 09:58:07	11_C02.hid	322.68	329	2244	9	TSPAN12	Single stranded	CK666	ntg	3	11	C02
3018	2024-10-02 09:58:07	11_C02.hid	329.32	479	3226	OL	TSPAN12	Single stranded	CK666	ntg	3	11	C02
3019	2024-10-02 09:58:07	11_C02.hid	339.36	625	4231	OL	TSPAN12	Single stranded	CK666	ntg	3	11	C02
3020	2024-10-02 09:58:07	11_C02.hid	345.5	173	1201	OL	TSPAN12	Single stranded	CK666	ntg	3	11	C02
3021	2024-10-02 09:58:07	11_C02.hid	346.62	144	753	15	TSPAN12	Single stranded	CK666	ntg	3	11	C02
3022	2024-10-02 09:58:07	11_C02.hid	351.85	140	1028	OL	TSPAN12	Single stranded	CK666	ntg	3	11	C02
3023	2024-10-02 09:58:07	11_C02.hid	356.72	430	3161	OL	TSPAN12	Single stranded	CK666	ntg	3	11	C02
3024	2024-10-02 09:58:07	11_C02.hid	361.3	147	688	MA	TSPAN12	Single stranded	CK666	ntg	3	11	C02
3025	2024-10-02 09:58:07	11_C02.hid	364.47	624	4024	4	TSPAN12	Single stranded	CK666	ntg	3	11	C02
3026	2024-10-02 09:58:07	11_C02.hid	366.24	108	754	MA	TSPAN12	Single stranded	CK666	ntg	3	11	C02
3027	2024-10-02 09:58:07	11_C02.hid	368.48	200	1073	MA	TSPAN12	Single stranded	CK666	ntg	3	11	C02
3028	2024-10-02 09:58:07	11_C02.hid	369.41	114	614	MA	TSPAN12	Single stranded	CK666	ntg	3	11	C02
3029	2024-10-02 09:58:07	11_C02.hid	370.44	150	784	MA	TSPAN12	Single stranded	CK666	ntg	3	11	C02
3030	2024-10-02 09:58:07	11_C02.hid	371.28	121	512	MA	TSPAN12	Single stranded	CK666	ntg	3	11	C02
3031	2024-10-02 09:58:07	11_C02.hid	372.4	1777	11660	OL	TSPAN12	Single stranded	CK666	ntg	3	11	C02
3032	2024-10-02 09:58:07	11_C02.hid	375.4	3140	22004	OL	TSPAN12	Single stranded	CK666	ntg	3	11	C02
3033	2024-10-02 09:58:07	11_C02.hid	377.28	113	447	MA	TSPAN12	Single stranded	CK666	ntg	3	11	C02
3034	2024-10-02 09:58:07	11_C02.hid	379.06	357	2281	MA	TSPAN12	Single stranded	CK666	ntg	3	11	C02
3035	2024-10-02 09:58:07	11_C02.hid	380.1	639	3119	OL	TSPAN12	Single stranded	CK666	ntg	3	11	C02
3036	2024-10-02 09:58:07	11_C02.hid	381.24	2996	17582	OL	TSPAN12	Single stranded	CK666	ntg	3	11	C02
3037	2024-10-02 09:58:07	11_C02.hid	382.1	520	1782	Spike	TSPAN12	Single stranded	CK666	ntg	3	11	C02
3038	2024-10-02 09:58:07	11_C02.hid	383.24	10179	64907	8	TSPAN12	Single stranded	CK666	ntg	3	11	C02
3039	2024-10-02 09:58:07	11_C02.hid	387.35	180	1033	MA	TSPAN12	Single stranded	CK666	ntg	3	11	C02
3040	2024-10-02 09:58:07	11_C02.hid	390.31	2277	16077	OL	TSPAN12	Single stranded	CK666	ntg	3	11	C02
3041	2024-10-02 09:58:07	11_C02.hid	426.25	141	952	MA	TSPAN12	Single stranded	CK666	ntg	3	11	C02
3042	2024-10-02 09:58:07	11_C02.hid	446.33	102	674	MA	TSPAN12	Single stranded	CK666	ntg	3	11	C02
3043	2024-10-02 09:58:07	11_C02.hid	454.61	115	809	MA	TSPAN12	Single stranded	CK666	ntg	3	11	C02
3044	2024-10-02 09:58:07	12_D02.hid	61.76	343	2154	MA	TSPAN12	Single stranded	CK666	ntg	4	12	D02
3045	2024-10-02 09:58:07	12_D02.hid	64.78	232	1446	MA	TSPAN12	Single stranded	CK666	ntg	4	12	D02
3046	2024-10-02 09:58:07	12_D02.hid	67	125	771	MA	TSPAN12	Single stranded	CK666	ntg	4	12	D02
3047	2024-10-02 09:58:07	12_D02.hid	69.82	115	654	MA	TSPAN12	Single stranded	CK666	ntg	4	12	D02
3048	2024-10-02 09:58:07	12_D02.hid	73.4	314	2066	MA	TSPAN12	Single stranded	CK666	ntg	4	12	D02
3049	2024-10-02 09:58:07	12_D02.hid	75.19	1742	11012	MA	TSPAN12	Single stranded	CK666	ntg	4	12	D02
3050	2024-10-02 09:58:07	12_D02.hid	76.92	265	1627	MA	TSPAN12	Single stranded	CK666	ntg	4	12	D02
3051	2024-10-02 09:58:07	12_D02.hid	85.21	138	915	OL	TSPAN12	Single stranded	CK666	ntg	4	12	D02
3052	2024-10-02 09:58:07	12_D02.hid	91.3	113	667	OL	TSPAN12	Single stranded	CK666	ntg	4	12	D02
3053	2024-10-02 09:58:07	12_D02.hid	99.69	126	682	OL	TSPAN12	Single stranded	CK666	ntg	4	12	D02
3054	2024-10-02 09:58:07	12_D02.hid	114.76	112	614	13	TSPAN12	Single stranded	CK666	ntg	4	12	D02
3055	2024-10-02 09:58:07	12_D02.hid	124.23	102	656	Spike	TSPAN12	Single stranded	CK666	ntg	4	12	D02
3056	2024-10-02 09:58:07	12_D02.hid	129.28	179	1129	OL	TSPAN12	Single stranded	CK666	ntg	4	12	D02
3057	2024-10-02 09:58:07	12_D02.hid	181.77	455	3022	14.3	TSPAN12	Single stranded	CK666	ntg	4	12	D02
3058	2024-10-02 09:58:07	12_D02.hid	256.33	320	2172	8	TSPAN12	Single stranded	CK666	ntg	4	12	D02
3059	2024-10-02 09:58:07	12_D02.hid	260.09	327	2227	OL	TSPAN12	Single stranded	CK666	ntg	4	12	D02
3060	2024-10-02 09:58:07	12_D02.hid	268.35	139	966	11	TSPAN12	Single stranded	CK666	ntg	4	12	D02
3061	2024-10-02 09:58:07	12_D02.hid	274.29	167	1215	OL	TSPAN12	Single stranded	CK666	ntg	4	12	D02
3062	2024-10-02 09:58:07	12_D02.hid	277.23	275	1712	13	TSPAN12	Single stranded	CK666	ntg	4	12	D02
3063	2024-10-02 09:58:07	12_D02.hid	282.39	612	4174	OL	TSPAN12	Single stranded	CK666	ntg	4	12	D02
3064	2024-10-02 09:58:07	12_D02.hid	287.52	313	2158	OL	TSPAN12	Single stranded	CK666	ntg	4	12	D02
3065	2024-10-02 09:58:07	12_D02.hid	308.06	249	1737	OL	TSPAN12	Single stranded	CK666	ntg	4	12	D02
3066	2024-10-02 09:58:07	12_D02.hid	319.62	100	631	8.1	TSPAN12	Single stranded	CK666	ntg	4	12	D02
3067	2024-10-02 09:58:07	12_D02.hid	327.14	101	913	OL	TSPAN12	Single stranded	CK666	ntg	4	12	D02
3068	2024-10-02 09:58:07	12_D02.hid	346.53	225	1530	15	TSPAN12	Single stranded	CK666	ntg	4	12	D02
3069	2024-10-02 09:58:07	12_D02.hid	352.41	350	2510	OL	TSPAN12	Single stranded	CK666	ntg	4	12	D02
3070	2024-10-02 09:58:07	12_D02.hid	359.44	285	1969	OMR	TSPAN12	Single stranded	CK666	ntg	4	12	D02
3071	2024-10-02 09:58:07	12_D02.hid	361.49	953	6514	OMR	TSPAN12	Single stranded	CK666	ntg	4	12	D02
3072	2024-10-02 09:58:07	12_D02.hid	364.47	599	4063	4	TSPAN12	Single stranded	CK666	ntg	4	12	D02
3073	2024-10-02 09:58:07	12_D02.hid	367.45	273	1486	OL	TSPAN12	Single stranded	CK666	ntg	4	12	D02
3074	2024-10-02 09:58:07	12_D02.hid	370.44	649	4519	OL	TSPAN12	Single stranded	CK666	ntg	4	12	D02
3075	2024-10-02 09:58:07	12_D02.hid	372.41	1056	7173	OL	TSPAN12	Single stranded	CK666	ntg	4	12	D02
3076	2024-10-02 09:58:07	12_D02.hid	375.4	1992	13907	OL	TSPAN12	Single stranded	CK666	ntg	4	12	D02
3077	2024-10-02 09:58:07	12_D02.hid	377.28	689	4274	OL	TSPAN12	Single stranded	CK666	ntg	4	12	D02
3078	2024-10-02 09:58:07	12_D02.hid	378.97	242	1250	Spike	TSPAN12	Single stranded	CK666	ntg	4	12	D02
3079	2024-10-02 09:58:07	12_D02.hid	380	686	3636	OL	TSPAN12	Single stranded	CK666	ntg	4	12	D02
3080	2024-10-02 09:58:07	12_D02.hid	381.23	2829	17857	OL	TSPAN12	Single stranded	CK666	ntg	4	12	D02
3081	2024-10-02 09:58:07	12_D02.hid	382.18	942	3952	OL	TSPAN12	Single stranded	CK666	ntg	4	12	D02
3082	2024-10-02 09:58:07	12_D02.hid	383.23	4416	24099	8	TSPAN12	Single stranded	CK666	ntg	4	12	D02
3083	2024-10-02 09:58:07	12_D02.hid	390.26	2990	21199	OL	TSPAN12	Single stranded	CK666	ntg	4	12	D02
3373	2024-10-02 09:58:07	1_A01.hid	61.68	127	834	MA	TSPAN12	Single stranded	DMSO	ntg	1	1	A01
3374	2024-10-02 09:58:07	1_A01.hid	64.68	115	897	MA	TSPAN12	Single stranded	DMSO	ntg	1	1	A01
3375	2024-10-02 09:58:07	1_A01.hid	73.45	119	835	MA	TSPAN12	Single stranded	DMSO	ntg	1	1	A01
3376	2024-10-02 09:58:07	1_A01.hid	75.15	331	2047	MA	TSPAN12	Single stranded	DMSO	ntg	1	1	A01
3377	2024-10-02 09:58:07	1_A01.hid	76.94	143	927	MA	TSPAN12	Single stranded	DMSO	ntg	1	1	A01
3378	2024-10-02 09:58:07	1_A01.hid	129.23	105	769	OL	TSPAN12	Single stranded	DMSO	ntg	1	1	A01
3379	2024-10-02 09:58:07	1_A01.hid	170.91	106	716	12	TSPAN12	Single stranded	DMSO	ntg	1	1	A01
3380	2024-10-02 09:58:07	1_A01.hid	203.78	102	816	OL	TSPAN12	Single stranded	DMSO	ntg	1	1	A01
3381	2024-10-02 09:58:07	1_A01.hid	210.83	107	744	MA	TSPAN12	Single stranded	DMSO	ntg	1	1	A01
3382	2024-10-02 09:58:07	1_A01.hid	265.36	104	692	OL	TSPAN12	Single stranded	DMSO	ntg	1	1	A01
3383	2024-10-02 09:58:07	1_A01.hid	364.32	154	1089	MA	TSPAN12	Single stranded	DMSO	ntg	1	1	A01
3384	2024-10-02 09:58:07	1_A01.hid	372.33	413	3154	OL	TSPAN12	Single stranded	DMSO	ntg	1	1	A01
3385	2024-10-02 09:58:07	1_A01.hid	375.28	1019	7641	OL	TSPAN12	Single stranded	DMSO	ntg	1	1	A01
3386	2024-10-02 09:58:07	1_A01.hid	379.91	183	1451	MA	TSPAN12	Single stranded	DMSO	ntg	1	1	A01
3387	2024-10-02 09:58:07	1_A01.hid	382.15	7961	65148	OL	TSPAN12	Single stranded	DMSO	ntg	1	1	A01
3388	2024-10-02 09:58:07	1_A01.hid	390.21	386	3032	OL	TSPAN12	Single stranded	DMSO	ntg	1	1	A01
3633	2024-10-02 09:58:07	2_B01.hid	60.07	358	2376	MA	TSPAN12	Single stranded	DMSO	ntg	2	2	B01
3634	2024-10-02 09:58:07	2_B01.hid	61.7	454	2962	MA	TSPAN12	Single stranded	DMSO	ntg	2	2	B01
3635	2024-10-02 09:58:07	2_B01.hid	64.81	435	2867	MA	TSPAN12	Single stranded	DMSO	ntg	2	2	B01
3636	2024-10-02 09:58:07	2_B01.hid	66.96	164	1005	MA	TSPAN12	Single stranded	DMSO	ntg	2	2	B01
3637	2024-10-02 09:58:07	2_B01.hid	67.93	109	632	MA	TSPAN12	Single stranded	DMSO	ntg	2	2	B01
3638	2024-10-02 09:58:07	2_B01.hid	69.87	146	865	MA	TSPAN12	Single stranded	DMSO	ntg	2	2	B01
3639	2024-10-02 09:58:07	2_B01.hid	70.99	157	931	MA	TSPAN12	Single stranded	DMSO	ntg	2	2	B01
3640	2024-10-02 09:58:07	2_B01.hid	73.53	444	3104	MA	TSPAN12	Single stranded	DMSO	ntg	2	2	B01
3641	2024-10-02 09:58:07	2_B01.hid	75.18	1349	8253	MA	TSPAN12	Single stranded	DMSO	ntg	2	2	B01
3642	2024-10-02 09:58:07	2_B01.hid	76.99	442	2845	MA	TSPAN12	Single stranded	DMSO	ntg	2	2	B01
3643	2024-10-02 09:58:07	2_B01.hid	85.22	190	1245	OL	TSPAN12	Single stranded	DMSO	ntg	2	2	B01
3644	2024-10-02 09:58:07	2_B01.hid	88.94	120	789	OL	TSPAN12	Single stranded	DMSO	ntg	2	2	B01
3645	2024-10-02 09:58:07	2_B01.hid	90.17	125	829	OL	TSPAN12	Single stranded	DMSO	ntg	2	2	B01
3646	2024-10-02 09:58:07	2_B01.hid	91.31	197	1298	OL	TSPAN12	Single stranded	DMSO	ntg	2	2	B01
3647	2024-10-02 09:58:07	2_B01.hid	93.3	119	655	8	TSPAN12	Single stranded	DMSO	ntg	2	2	B01
3648	2024-10-02 09:58:07	2_B01.hid	94.53	131	833	OL	TSPAN12	Single stranded	DMSO	ntg	2	2	B01
3649	2024-10-02 09:58:07	2_B01.hid	99.69	229	1408	OL	TSPAN12	Single stranded	DMSO	ntg	2	2	B01
3650	2024-10-02 09:58:07	2_B01.hid	119.7	111	576	14	TSPAN12	Single stranded	DMSO	ntg	2	2	B01
3651	2024-10-02 09:58:07	2_B01.hid	124.69	111	644	15.1	TSPAN12	Single stranded	DMSO	ntg	2	2	B01
3652	2024-10-02 09:58:07	2_B01.hid	129.21	375	2234	OL	TSPAN12	Single stranded	DMSO	ntg	2	2	B01
3653	2024-10-02 09:58:07	2_B01.hid	140.33	125	741	19	TSPAN12	Single stranded	DMSO	ntg	2	2	B01
3654	2024-10-02 09:58:07	2_B01.hid	153.58	296	2058	OL	TSPAN12	Single stranded	DMSO	ntg	2	2	B01
3655	2024-10-02 09:58:07	2_B01.hid	214.26	122	760	OL	TSPAN12	Single stranded	DMSO	ntg	2	2	B01
3656	2024-10-02 09:58:07	2_B01.hid	229	152	1048	12	TSPAN12	Single stranded	DMSO	ntg	2	2	B01
3657	2024-10-02 09:58:07	2_B01.hid	236.13	149	944	13.3	TSPAN12	Single stranded	DMSO	ntg	2	2	B01
3658	2024-10-02 09:58:07	2_B01.hid	251.47	290	1964	OL	TSPAN12	Single stranded	DMSO	ntg	2	2	B01
3659	2024-10-02 09:58:07	2_B01.hid	255.52	193	1309	OL	TSPAN12	Single stranded	DMSO	ntg	2	2	B01
3660	2024-10-02 09:58:07	2_B01.hid	262.53	120	732	OL	TSPAN12	Single stranded	DMSO	ntg	2	2	B01
3661	2024-10-02 09:58:07	2_B01.hid	288.93	131	917	16	TSPAN12	Single stranded	DMSO	ntg	2	2	B01
3662	2024-10-02 09:58:07	2_B01.hid	324.06	145	1003	OL	TSPAN12	Single stranded	DMSO	ntg	2	2	B01
3663	2024-10-02 09:58:07	2_B01.hid	325.62	197	1238	OL	TSPAN12	Single stranded	DMSO	ntg	2	2	B01
3664	2024-10-02 09:58:07	2_B01.hid	347.48	142	980	OL	TSPAN12	Single stranded	DMSO	ntg	2	2	B01
3665	2024-10-02 09:58:07	2_B01.hid	351.56	102	666	OL	TSPAN12	Single stranded	DMSO	ntg	2	2	B01
3666	2024-10-02 09:58:07	2_B01.hid	353.5	184	1215	OL	TSPAN12	Single stranded	DMSO	ntg	2	2	B01
3667	2024-10-02 09:58:07	2_B01.hid	356.47	128	1257	OL	TSPAN12	Single stranded	DMSO	ntg	2	2	B01
3668	2024-10-02 09:58:07	2_B01.hid	358.51	148	921	MA	TSPAN12	Single stranded	DMSO	ntg	2	2	B01
3669	2024-10-02 09:58:07	2_B01.hid	361.48	361	2401	MA	TSPAN12	Single stranded	DMSO	ntg	2	2	B01
3670	2024-10-02 09:58:07	2_B01.hid	363.52	284	2129	MA	TSPAN12	Single stranded	DMSO	ntg	2	2	B01
3671	2024-10-02 09:58:07	2_B01.hid	367.41	178	917	MA	TSPAN12	Single stranded	DMSO	ntg	2	2	B01
3672	2024-10-02 09:58:07	2_B01.hid	372.34	1582	10510	OL	TSPAN12	Single stranded	DMSO	ntg	2	2	B01
3673	2024-10-02 09:58:07	2_B01.hid	373.37	156	510	MA	TSPAN12	Single stranded	DMSO	ntg	2	2	B01
3674	2024-10-02 09:58:07	2_B01.hid	375.33	3020	20842	OL	TSPAN12	Single stranded	DMSO	ntg	2	2	B01
3675	2024-10-02 09:58:07	2_B01.hid	377.38	130	580	MA	TSPAN12	Single stranded	DMSO	ntg	2	2	B01
3676	2024-10-02 09:58:07	2_B01.hid	380	475	2733	MA	TSPAN12	Single stranded	DMSO	ntg	2	2	B01
3677	2024-10-02 09:58:07	2_B01.hid	382.17	27749	200897	OL	TSPAN12	Single stranded	DMSO	ntg	2	2	B01
3678	2024-10-02 09:58:07	2_B01.hid	390.31	1570	11448	OL	TSPAN12	Single stranded	DMSO	ntg	2	2	B01
3679	2024-10-02 09:58:07	3_C01.hid	60.14	337	2267	MA	TSPAN12	Single stranded	DMSO	ntg	3	3	C01
3680	2024-10-02 09:58:07	3_C01.hid	61.74	461	2894	MA	TSPAN12	Single stranded	DMSO	ntg	3	3	C01
3681	2024-10-02 09:58:07	3_C01.hid	64.79	360	2425	MA	TSPAN12	Single stranded	DMSO	ntg	3	3	C01
3682	2024-10-02 09:58:07	3_C01.hid	66.97	184	1183	MA	TSPAN12	Single stranded	DMSO	ntg	3	3	C01
3683	2024-10-02 09:58:07	3_C01.hid	71	129	889	MA	TSPAN12	Single stranded	DMSO	ntg	3	3	C01
3684	2024-10-02 09:58:07	3_C01.hid	73.42	433	2903	MA	TSPAN12	Single stranded	DMSO	ntg	3	3	C01
3685	2024-10-02 09:58:07	3_C01.hid	75.12	1227	7367	MA	TSPAN12	Single stranded	DMSO	ntg	3	3	C01
3686	2024-10-02 09:58:07	3_C01.hid	76.89	448	2914	MA	TSPAN12	Single stranded	DMSO	ntg	3	3	C01
3687	2024-10-02 09:58:07	3_C01.hid	85.13	210	1299	OL	TSPAN12	Single stranded	DMSO	ntg	3	3	C01
3688	2024-10-02 09:58:07	3_C01.hid	87.07	102	521	OL	TSPAN12	Single stranded	DMSO	ntg	3	3	C01
3689	2024-10-02 09:58:07	3_C01.hid	88.8	118	718	OL	TSPAN12	Single stranded	DMSO	ntg	3	3	C01
3690	2024-10-02 09:58:07	3_C01.hid	91.28	156	945	OL	TSPAN12	Single stranded	DMSO	ntg	3	3	C01
3691	2024-10-02 09:58:07	3_C01.hid	93.24	130	749	8	TSPAN12	Single stranded	DMSO	ntg	3	3	C01
3692	2024-10-02 09:58:07	3_C01.hid	94.38	109	661	OL	TSPAN12	Single stranded	DMSO	ntg	3	3	C01
3693	2024-10-02 09:58:07	3_C01.hid	99.69	201	1234	OL	TSPAN12	Single stranded	DMSO	ntg	3	3	C01
3694	2024-10-02 09:58:07	3_C01.hid	114.68	114	768	OL	TSPAN12	Single stranded	DMSO	ntg	3	3	C01
3695	2024-10-02 09:58:07	3_C01.hid	124.56	112	683	15.1	TSPAN12	Single stranded	DMSO	ntg	3	3	C01
3696	2024-10-02 09:58:07	3_C01.hid	129.17	390	2412	OL	TSPAN12	Single stranded	DMSO	ntg	3	3	C01
3697	2024-10-02 09:58:07	3_C01.hid	140.32	120	664	19	TSPAN12	Single stranded	DMSO	ntg	3	3	C01
3698	2024-10-02 09:58:07	3_C01.hid	177.62	492	3424	13.3	TSPAN12	Single stranded	DMSO	ntg	3	3	C01
3699	2024-10-02 09:58:07	3_C01.hid	189.73	185	1307	OL	TSPAN12	Single stranded	DMSO	ntg	3	3	C01
3700	2024-10-02 09:58:07	3_C01.hid	214.26	137	852	OL	TSPAN12	Single stranded	DMSO	ntg	3	3	C01
3701	2024-10-02 09:58:07	3_C01.hid	223.89	289	2098	OL	TSPAN12	Single stranded	DMSO	ntg	3	3	C01
3702	2024-10-02 09:58:07	3_C01.hid	245.54	164	1186	16	TSPAN12	Single stranded	DMSO	ntg	3	3	C01
3703	2024-10-02 09:58:07	3_C01.hid	249.74	107	637	17	TSPAN12	Single stranded	DMSO	ntg	3	3	C01
3704	2024-10-02 09:58:07	3_C01.hid	281.39	172	1237	OL	TSPAN12	Single stranded	DMSO	ntg	3	3	C01
3705	2024-10-02 09:58:07	3_C01.hid	292.12	145	1016	17	TSPAN12	Single stranded	DMSO	ntg	3	3	C01
3706	2024-10-02 09:58:07	3_C01.hid	298.07	111	744	OL	TSPAN12	Single stranded	DMSO	ntg	3	3	C01
3707	2024-10-02 09:58:07	3_C01.hid	339.55	157	1162	OL	TSPAN12	Single stranded	DMSO	ntg	3	3	C01
3708	2024-10-02 09:58:07	3_C01.hid	341.19	179	1225	OL	TSPAN12	Single stranded	DMSO	ntg	3	3	C01
3709	2024-10-02 09:58:07	3_C01.hid	353.35	115	797	OL	TSPAN12	Single stranded	DMSO	ntg	3	3	C01
3710	2024-10-02 09:58:07	3_C01.hid	356.4	267	1875	OL	TSPAN12	Single stranded	DMSO	ntg	3	3	C01
3711	2024-10-02 09:58:07	3_C01.hid	361.38	269	1665	MA	TSPAN12	Single stranded	DMSO	ntg	3	3	C01
3712	2024-10-02 09:58:07	3_C01.hid	363.49	290	2305	MA	TSPAN12	Single stranded	DMSO	ntg	3	3	C01
3713	2024-10-02 09:58:07	3_C01.hid	364.41	120	508	MA	TSPAN12	Single stranded	DMSO	ntg	3	3	C01
3714	2024-10-02 09:58:07	3_C01.hid	368.36	116	606	MA	TSPAN12	Single stranded	DMSO	ntg	3	3	C01
3715	2024-10-02 09:58:07	3_C01.hid	371.13	113	668	MA	TSPAN12	Single stranded	DMSO	ntg	3	3	C01
3716	2024-10-02 09:58:07	3_C01.hid	372.33	824	5226	MA	TSPAN12	Single stranded	DMSO	ntg	3	3	C01
3717	2024-10-02 09:58:07	3_C01.hid	375.28	2054	14393	OL	TSPAN12	Single stranded	DMSO	ntg	3	3	C01
3718	2024-10-02 09:58:07	3_C01.hid	378.89	184	1133	MA	TSPAN12	Single stranded	DMSO	ntg	3	3	C01
3719	2024-10-02 09:58:07	3_C01.hid	379.91	476	2639	MA	TSPAN12	Single stranded	DMSO	ntg	3	3	C01
3720	2024-10-02 09:58:07	3_C01.hid	382.15	24327	183715	OL	TSPAN12	Single stranded	DMSO	ntg	3	3	C01
3721	2024-10-02 09:58:07	3_C01.hid	390.3	1015	7421	MA	TSPAN12	Single stranded	DMSO	ntg	3	3	C01
3722	2024-10-02 09:58:07	4_D01.hid	60.07	318	2128	MA	TSPAN12	Single stranded	DMSO	ntg	4	4	D01
3723	2024-10-02 09:58:07	4_D01.hid	61.68	453	2924	MA	TSPAN12	Single stranded	DMSO	ntg	4	4	D01
3724	2024-10-02 09:58:07	4_D01.hid	64.68	376	2499	MA	TSPAN12	Single stranded	DMSO	ntg	4	4	D01
3725	2024-10-02 09:58:07	4_D01.hid	66.88	166	1109	MA	TSPAN12	Single stranded	DMSO	ntg	4	4	D01
3726	2024-10-02 09:58:07	4_D01.hid	69.82	134	824	MA	TSPAN12	Single stranded	DMSO	ntg	4	4	D01
3727	2024-10-02 09:58:07	4_D01.hid	73.3	337	1885	MA	TSPAN12	Single stranded	DMSO	ntg	4	4	D01
3728	2024-10-02 09:58:07	4_D01.hid	75.08	1242	7533	MA	TSPAN12	Single stranded	DMSO	ntg	4	4	D01
3729	2024-10-02 09:58:07	4_D01.hid	76.79	442	2820	MA	TSPAN12	Single stranded	DMSO	ntg	4	4	D01
3730	2024-10-02 09:58:07	4_D01.hid	85.02	218	1322	OL	TSPAN12	Single stranded	DMSO	ntg	4	4	D01
3731	2024-10-02 09:58:07	4_D01.hid	88.72	111	634	OL	TSPAN12	Single stranded	DMSO	ntg	4	4	D01
3732	2024-10-02 09:58:07	4_D01.hid	90	115	707	OL	TSPAN12	Single stranded	DMSO	ntg	4	4	D01
3733	2024-10-02 09:58:07	4_D01.hid	91.14	183	1119	OL	TSPAN12	Single stranded	DMSO	ntg	4	4	D01
3734	2024-10-02 09:58:07	4_D01.hid	93.19	113	648	8	TSPAN12	Single stranded	DMSO	ntg	4	4	D01
3735	2024-10-02 09:58:07	4_D01.hid	94.34	111	721	OL	TSPAN12	Single stranded	DMSO	ntg	4	4	D01
3736	2024-10-02 09:58:07	4_D01.hid	99.54	216	1241	OL	TSPAN12	Single stranded	DMSO	ntg	4	4	D01
3737	2024-10-02 09:58:07	4_D01.hid	114.08	130	871	OL	TSPAN12	Single stranded	DMSO	ntg	4	4	D01
3738	2024-10-02 09:58:07	4_D01.hid	119.7	125	709	14	TSPAN12	Single stranded	DMSO	ntg	4	4	D01
3739	2024-10-02 09:58:07	4_D01.hid	123.59	130	835	15	TSPAN12	Single stranded	DMSO	ntg	4	4	D01
3740	2024-10-02 09:58:07	4_D01.hid	129.15	329	1954	OL	TSPAN12	Single stranded	DMSO	ntg	4	4	D01
3741	2024-10-02 09:58:07	4_D01.hid	140.24	106	541	19	TSPAN12	Single stranded	DMSO	ntg	4	4	D01
3742	2024-10-02 09:58:07	4_D01.hid	170.83	117	795	12	TSPAN12	Single stranded	DMSO	ntg	4	4	D01
3743	2024-10-02 09:58:07	4_D01.hid	182.59	241	1638	OL	TSPAN12	Single stranded	DMSO	ntg	4	4	D01
3744	2024-10-02 09:58:07	4_D01.hid	192.79	177	1158	OL	TSPAN12	Single stranded	DMSO	ntg	4	4	D01
3745	2024-10-02 09:58:07	4_D01.hid	214	126	746	OL	TSPAN12	Single stranded	DMSO	ntg	4	4	D01
3746	2024-10-02 09:58:07	4_D01.hid	223.72	159	915	OL	TSPAN12	Single stranded	DMSO	ntg	4	4	D01
3747	2024-10-02 09:58:07	4_D01.hid	226.78	153	1077	OL	TSPAN12	Single stranded	DMSO	ntg	4	4	D01
3748	2024-10-02 09:58:07	4_D01.hid	240.18	247	1725	14.3	TSPAN12	Single stranded	DMSO	ntg	4	4	D01
3749	2024-10-02 09:58:07	4_D01.hid	264.32	145	1000	10	TSPAN12	Single stranded	DMSO	ntg	4	4	D01
3750	2024-10-02 09:58:07	4_D01.hid	275.27	150	1038	OL	TSPAN12	Single stranded	DMSO	ntg	4	4	D01
3751	2024-10-02 09:58:07	4_D01.hid	311.76	104	695	OL	TSPAN12	Single stranded	DMSO	ntg	4	4	D01
3752	2024-10-02 09:58:07	4_D01.hid	339.37	236	1687	OL	TSPAN12	Single stranded	DMSO	ntg	4	4	D01
3753	2024-10-02 09:58:07	4_D01.hid	353.2	118	823	OL	TSPAN12	Single stranded	DMSO	ntg	4	4	D01
3754	2024-10-02 09:58:07	4_D01.hid	355.12	107	728	17	TSPAN12	Single stranded	DMSO	ntg	4	4	D01
3755	2024-10-02 09:58:07	4_D01.hid	355.77	199	1349	OL	TSPAN12	Single stranded	DMSO	ntg	4	4	D01
3756	2024-10-02 09:58:07	4_D01.hid	364.13	788	5107	MA	TSPAN12	Single stranded	DMSO	ntg	4	4	D01
3757	2024-10-02 09:58:07	4_D01.hid	366.15	150	1047	MA	TSPAN12	Single stranded	DMSO	ntg	4	4	D01
3758	2024-10-02 09:58:07	4_D01.hid	367.16	202	1048	MA	TSPAN12	Single stranded	DMSO	ntg	4	4	D01
3759	2024-10-02 09:58:07	4_D01.hid	370.85	103	597	MA	TSPAN12	Single stranded	DMSO	ntg	4	4	D01
3760	2024-10-02 09:58:07	4_D01.hid	372.14	857	5543	MA	TSPAN12	Single stranded	DMSO	ntg	4	4	D01
3761	2024-10-02 09:58:07	4_D01.hid	373.06	340	1444	MA	TSPAN12	Single stranded	DMSO	ntg	4	4	D01
3762	2024-10-02 09:58:07	4_D01.hid	375.09	2119	14636	OL	TSPAN12	Single stranded	DMSO	ntg	4	4	D01
3763	2024-10-02 09:58:07	4_D01.hid	378.7	185	1163	MA	TSPAN12	Single stranded	DMSO	ntg	4	4	D01
3764	2024-10-02 09:58:07	4_D01.hid	379.72	656	3671	MA	TSPAN12	Single stranded	DMSO	ntg	4	4	D01
3765	2024-10-02 09:58:07	4_D01.hid	380.66	1146	6107	MA	TSPAN12	Single stranded	DMSO	ntg	4	4	D01
3766	2024-10-02 09:58:07	4_D01.hid	381.87	25831	186259	OL	TSPAN12	Single stranded	DMSO	ntg	4	4	D01
3767	2024-10-02 09:58:07	4_D01.hid	390.03	870	6398	MA	TSPAN12	Single stranded	DMSO	ntg	4	4	D01
3939	2024-10-02 09:58:07	9_A02.hid	60.15	128	822	MA	TSPAN12	Single stranded	CK666	ntg	1	9	A02
3940	2024-10-02 09:58:07	9_A02.hid	61.76	178	1159	MA	TSPAN12	Single stranded	CK666	ntg	1	9	A02
3941	2024-10-02 09:58:07	9_A02.hid	64.84	128	715	MA	TSPAN12	Single stranded	CK666	ntg	1	9	A02
3942	2024-10-02 09:58:07	9_A02.hid	73.27	138	847	MA	TSPAN12	Single stranded	CK666	ntg	1	9	A02
3943	2024-10-02 09:58:07	9_A02.hid	75.14	415	2496	MA	TSPAN12	Single stranded	CK666	ntg	1	9	A02
3944	2024-10-02 09:58:07	9_A02.hid	76.93	176	1141	MA	TSPAN12	Single stranded	CK666	ntg	1	9	A02
3945	2024-10-02 09:58:07	9_A02.hid	129.19	124	804	OL	TSPAN12	Single stranded	CK666	ntg	1	9	A02
3946	2024-10-02 09:58:07	9_A02.hid	361.39	168	1262	MA	TSPAN12	Single stranded	CK666	ntg	1	9	A02
3947	2024-10-02 09:58:07	9_A02.hid	372.34	368	2625	MA	TSPAN12	Single stranded	CK666	ntg	1	9	A02
3948	2024-10-02 09:58:07	9_A02.hid	375.33	949	6878	OL	TSPAN12	Single stranded	CK666	ntg	1	9	A02
3949	2024-10-02 09:58:07	9_A02.hid	380	151	991	MA	TSPAN12	Single stranded	CK666	ntg	1	9	A02
3950	2024-10-02 09:58:07	9_A02.hid	382.17	8814	68450	OL	TSPAN12	Single stranded	CK666	ntg	1	9	A02
3951	2024-10-02 09:58:07	9_A02.hid	390.31	555	4029	OL	TSPAN12	Single stranded	CK666	ntg	1	9	A02

## Sheet: Platelayout
Sample File	Gene	Template	Design	Cell line	Replicate	Sample number	Well number
1_A01.hid	TSPAN12	Single stranded	DMSO	ntg	1	1	A01
2_B01.hid	TSPAN12	Single stranded	DMSO	ntg	2	2	B01
3_C01.hid	TSPAN12	Single stranded	DMSO	ntg	3	3	C01
4_D01.hid	TSPAN12	Single stranded	DMSO	ntg	4	4	D01
9_A02.hid	TSPAN12	Single stranded	CK666	ntg	1	9	A02
10_B02.hid	TSPAN12	Single stranded	CK666	ntg	2	10	B02
11_C02.hid	TSPAN12	Single stranded	CK666	ntg	3	11	C02
12_D02.hid	TSPAN12	Single stranded	CK666	ntg	4	12	D02

## Sheet: Results
Sample number	Sample File	Gene	Template	Design	Cell line	Replicate	Total Editing Eff	NHEJ Eff	HDR Eff	Normalized HDR Eff	HDR:NHEJ ratio
9	9_A02.hid	TSPAN12	Single stranded	CK666	ntg	1	95.5879	82.94	12.6479	13.2317	0.152495
10	10_B02.hid	TSPAN12	Single stranded	CK666	ntg	2	92.4468	77.0456	15.4012	16.6595	0.199897
11	11_C02.hid	TSPAN12	Single stranded	CK666	ntg	3	95.6989	86.8239	8.87499	9.27387	0.102218
12	12_D02.hid	TSPAN12	Single stranded	CK666	ntg	4	92.5558	75.977	16.5787	17.9122	0.218207
1	1_A01.hid	TSPAN12	Single stranded	DMSO	ntg	1	100	76.7508	23.2492	23.2492	0.302917
2	2_B01.hid	TSPAN12	Single stranded	DMSO	ntg	2	92.1684	75.345	16.8234	18.2529	0.223285
3	3_C01.hid	TSPAN12	Single stranded	DMSO	ntg	3	96.1427	81.2736	14.8691	15.4656	0.182951
4	4_D01.hid	TSPAN12	Single stranded	DMSO	ntg	4	97.3263	82.9791	14.3472	14.7413	0.172901
