# Supplementary material for: Dispensable players: N-WASP and WASP are not crucial for homology-directed DNA repair
Source: EMBO Rep. 2026 Apr 10;27(10):2798–822. doi: 10.1038/s44319-026-00771-y (PMC13219447; doi:10.1038/s44319-026-00771-y)
Supplement: Supplementary file 8 — Source data Fig. 10 [file 44319_2026_771_MOESM8_ESM.zip › Figure 10/10A/HEK293T/HEK293_CK666_TSPAN12.xlsx]

## Sheet: PeakCall
Status	Sample Name	Sample Type	Size Standard	Analysis Method	SQI	Offscale	Quality	UD1	UD2	UD3	Dye/Sample Peak	Sample File Name	Size	Height	Area in Point	Area in BP	Data Point	Begin Point	Begin BP	End Point	End BP	Width in Point	Width in BP	User Comments	User Edit
Analyzed	H_TSP_CK666_CK666_1	Sample	GS500LIZ_3730	Han131124	FALSE	Pass	Pass				B, 1	H_TSP_CK666_CK666_1.fsa	77.3917	159	790	75	1670	1664	76.8177	1675	77.8702	4	0.4699
Analyzed	H_TSP_CK666_CK666_1	Sample	GS500LIZ_3730	Han131124	FALSE	Pass	Pass				B, 2	H_TSP_CK666_CK666_1.fsa	406.551	161	1314	114	5449	5441	405.851	5453	406.9	9	0.7892
Analyzed	H_TSP_CK666_CK666_1	Sample	GS500LIZ_3730	Han131124	FALSE	Pass	Pass				B, 3	H_TSP_CK666_CK666_1.fsa	407.512	178	1548	135	5460	5453	406.9	5465	407.949	8	0.7574
Analyzed	H_TSP_CK666_CK666_1	Sample	GS500LIZ_3730	Han131124	FALSE	Pass	Pass				B, 4	H_TSP_CK666_CK666_1.fsa	408.562	237	1703	148	5472	5465	407.949	5479	409.174	6	0.5942
Analyzed	H_TSP_CK666_CK666_1	Sample	GS500LIZ_3730	Han131124	FALSE	Pass	Pass				B, 5	H_TSP_CK666_CK666_1.fsa	414.776	230	1199	105	5543	5538	414.338	5547	415.127	5	0.4386
Analyzed	H_TSP_CK666_CK666_1	Sample	GS500LIZ_3730	Han131124	FALSE	Pass	Pass				B, 6	H_TSP_CK666_CK666_1.fsa	415.827	1537	11054	968	5555	5547	415.127	5561	416.353	6	0.5901
Analyzed	H_TSP_CK666_CK666_1	Sample	GS500LIZ_3730	Han131124	FALSE	Pass	Pass				B, 7	H_TSP_CK666_CK666_1.fsa	416.879	633	4474	392	5567	5561	416.353	5572	417.317	6	0.558
Analyzed	H_TSP_CK666_CK666_1	Sample	GS500LIZ_3730	Han131124	FALSE	Pass	Pass				B, 8	H_TSP_CK666_CK666_1.fsa	417.931	708	4739	415	5579	5572	417.317	5585	418.457	6	0.5549
Analyzed	H_TSP_CK666_CK666_1	Sample	GS500LIZ_3730	Han131124	FALSE	Pass	Pass				B, 9	H_TSP_CK666_CK666_1.fsa	425.128	1281	10473	919	5661	5641	423.371	5670	425.919	7	0.6505
Analyzed	H_TSP_CK666_CK666_1	Sample	GS500LIZ_3730	Han131124	FALSE	Pass	Pass				G, 1	H_TSP_CK666_CK666_1.fsa	416.003	126	1098	96	5557	5546	415.039	5563	416.529	8	0.7054
Analyzed	H_TSP_CK666_CK666_1	Sample	GS500LIZ_3730	Han131124	FALSE	Pass	Pass				G, 2	H_TSP_CK666_CK666_1.fsa	416.791	65	439	38	5566	5563	416.529	5573	417.405	8	0.7231
Analyzed	H_TSP_CK666_CK666_1	Sample	GS500LIZ_3730	Han131124	FALSE	Pass	Pass				G, 3	H_TSP_CK666_CK666_1.fsa	417.931	76	456	39	5579	5573	417.405	5587	418.633	5	0.5113
Analyzed	H_TSP_CK666_CK666_1	Sample	GS500LIZ_3730	Han131124	FALSE	Pass	Pass				G, 4	H_TSP_CK666_CK666_1.fsa	425.04	103	962	84	5660	5650	424.162	5679	426.71	8	0.7212
Analyzed	H_TSP_CK666_CK666_1	Sample	GS500LIZ_3730	Han131124	FALSE	Pass	Pass				Y, 1	H_TSP_CK666_CK666_1.fsa	145.05	54	219	22	2393	2386	144.338	2397	145.456	4	0.5004
Analyzed	H_TSP_CK666_CK666_1	Sample	GS500LIZ_3730	Han131124	FALSE	Pass	Pass				Y, 2	H_TSP_CK666_CK666_1.fsa	186.044	50	206	17	2845	2838	185.432	2850	186.481	4	0.3853
Analyzed	H_TSP_CK666_CK666_1	Sample	GS500LIZ_3730	Han131124	FALSE	Pass	Pass				Y, 3	H_TSP_CK666_CK666_1.fsa	384.344	67	242	19	5182	5175	383.774	5188	384.833	8	0.7259
Analyzed	H_TSP_CK666_CK666_1	Sample	GS500LIZ_3730	Han131124	FALSE	Pass	Pass				Y, 4	H_TSP_CK666_CK666_1.fsa	415.827	157	907	79	5555	5548	415.214	5561	416.353	4	0.4102
Analyzed	H_TSP_CK666_CK666_1	Sample	GS500LIZ_3730	Han131124	FALSE	Pass	Pass				Y, 5	H_TSP_CK666_CK666_1.fsa	416.879	67	468	41	5567	5561	416.353	5572	417.317	8	0.7617
Analyzed	H_TSP_CK666_CK666_1	Sample	GS500LIZ_3730	Han131124	FALSE	Pass	Pass				Y, 6	H_TSP_CK666_CK666_1.fsa	418.019	87	616	54	5580	5572	417.317	5586	418.545	8	0.7407
Analyzed	H_TSP_CK666_CK666_1	Sample	GS500LIZ_3730	Han131124	FALSE	Pass	Pass				Y, 7	H_TSP_CK666_CK666_1.fsa	424.952	126	1099	96	5659	5651	424.249	5670	425.919	7	0.6991
Analyzed	H_TSP_CK666_CK666_1	Sample	GS500LIZ_3730	Han131124	FALSE	Pass	Pass				Y, 8	H_TSP_CK666_CK666_1.fsa	492.709	53	187	18	6445	6438	492.001	6449	493.115	3	0.3236
Analyzed	H_TSP_CK666_CK666_1	Sample	GS500LIZ_3730	Han131124	FALSE	Pass	Pass				Y, 9	H_TSP_CK666_CK666_1.fsa	542.887	51	152	15	6931	6925	542.268	6934	543.196	2	0.2722
Analyzed	H_TSP_CK666_CK666_1	Sample	GS500LIZ_3730	Han131124	FALSE	Pass	Pass				Y, 10	H_TSP_CK666_CK666_1.fsa	558.351	56	306	31	7081	7071	557.32	7087	558.969	8	0.8591
Analyzed	H_TSP_CK666_CK666_1	Sample	GS500LIZ_3730	Han131124	FALSE	Pass	Pass				R, 1	H_TSP_CK666_CK666_1.fsa	87.5385	51	302	28	1776	1764	86.3892	1779	87.8258	7	0.6878
Analyzed	H_TSP_CK666_CK666_1	Sample	GS500LIZ_3730	Han131124	FALSE	Pass	Pass				R, 2	H_TSP_CK666_CK666_1.fsa	139.207	61	624	62	2336	2325	138.155	2351	140.754	7	0.773
Analyzed	H_TSP_CK666_CK666_1	Sample	GS500LIZ_3730	Han131124	FALSE	Pass	Pass				R, 3	H_TSP_CK666_CK666_1.fsa	199.914	54	642	55	3005	2991	198.709	3016	200.856	4	0.3809
Analyzed	H_TSP_CK666_CK666_1	Sample	GS500LIZ_3730	Han131124	FALSE	Pass	Pass				R, 4	H_TSP_CK666_CK666_1.fsa	237.763	56	176	15	3448	3441	237.167	3454	238.275	6	0.5925
Analyzed	H_TSP_CK666_CK666_1	Sample	GS500LIZ_3730	Han131124	FALSE	Pass	Pass				R, 5	H_TSP_CK666_CK666_1.fsa	247.133	71	488	41	3558	3551	246.537	3567	247.899	11	0.9829
Analyzed	H_TSP_CK666_CK666_1	Sample	GS500LIZ_3730	Han131124	FALSE	Pass	Pass				R, 6	H_TSP_CK666_CK666_1.fsa	292.807	56	192	16	4096	4089	292.214	4102	293.315	7	0.6554
Analyzed	H_TSP_CK666_CK666_1	Sample	GS500LIZ_3730	Han131124	FALSE	Pass	Pass				R, 7	H_TSP_CK666_CK666_1.fsa	300.088	51	441	38	4182	4174	299.408	4191	300.876	9	0.8319
Analyzed	H_TSP_CK666_CK666_1	Sample	GS500LIZ_3730	Han131124	FALSE	Pass	Pass				R, 8	H_TSP_CK666_CK666_1.fsa	339.893	64	493	42	4641	4630	338.949	4646	340.323	6	0.5665
Analyzed	H_TSP_CK666_CK666_1	Sample	GS500LIZ_3730	Han131124	FALSE	Pass	Pass				R, 9	H_TSP_CK666_CK666_1.fsa	350	77	648	53	4759	4752	349.402	4772	351.053	4	0.3335
Analyzed	H_TSP_CK666_CK666_1	Sample	GS500LIZ_3730	Han131124	FALSE	Pass	Pass				R, 10	H_TSP_CK666_CK666_1.fsa	400	55	611	51	5374	5363	399.102	5385	400.96	6	0.5191
Analyzed	H_TSP_CK666_CK666_1	Sample	GS500LIZ_3730	Han131124	FALSE	Pass	Pass				R, 11	H_TSP_CK666_CK666_1.fsa	428.732	65	226	19	5702	5696	428.204	5708	429.26	7	0.6829
Analyzed	H_TSP_CK666_CK666_1	Sample	GS500LIZ_3730	Han131124	FALSE	Pass	Pass				R, 12	H_TSP_CK666_CK666_1.fsa	489.727	61	557	53	6415	6408	489.092	6430	491.197	4	0.4723
Analyzed	H_TSP_CK666_CK666_1	Sample	GS500LIZ_3730	Han131124	FALSE	Pass	Pass				R, 13	H_TSP_CK666_CK666_1.fsa	499.786	76	849	89	6513	6499	498.298	6525	501.031	5	0.5882
Analyzed	H_TSP_CK666_CK666_1	Sample	GS500LIZ_3730	Han131124	FALSE	Pass	Pass				O, 1	H_TSP_CK666_CK666_1.fsa	5.1282	109	933	85	882	875	4.4872	894	6.2271	7	0.6738
Analyzed	H_TSP_CK666_CK666_1	Sample	GS500LIZ_3730	Han131124	FALSE	Pass	Pass				O, 2	H_TSP_CK666_CK666_1.fsa	7.1429	88	523	47	904	894	6.2271	913	7.967	5	0.5464
Analyzed	H_TSP_CK666_CK666_1	Sample	GS500LIZ_3730	Han131124	FALSE	Pass	Pass				O, 3	H_TSP_CK666_CK666_1.fsa	10.1648	444	3295	301	937	926	9.1575	946	10.989	7	0.6526
Analyzed	H_TSP_CK666_CK666_1	Sample	GS500LIZ_3730	Han131124	FALSE	Pass	Pass				O, 4	H_TSP_CK666_CK666_1.fsa	13.2784	53	254	23	971	965	12.7289	977	13.8278	5	0.4703
Analyzed	H_TSP_CK666_CK666_1	Sample	GS500LIZ_3730	Han131124	FALSE	Pass	Pass				O, 5	H_TSP_CK666_CK666_1.fsa	14.7436	969	6959	637	987	977	13.8278	998	15.7509	6	0.5808
Analyzed	H_TSP_CK666_CK666_1	Sample	GS500LIZ_3730	Han131124	FALSE	Pass	Pass				O, 6	H_TSP_CK666_CK666_1.fsa	16.6667	2935	20264	1855	1008	998	15.7509	1017	17.4908	6	0.586
Analyzed	H_TSP_CK666_CK666_1	Sample	GS500LIZ_3730	Han131124	FALSE	Pass	Pass				O, 7	H_TSP_CK666_CK666_1.fsa	18.4066	244	1655	151	1027	1017	17.4908	1035	19.1392	6	0.6125
Analyzed	H_TSP_CK666_CK666_1	Sample	GS500LIZ_3730	Han131124	FALSE	Pass	Pass				O, 8	H_TSP_CK666_CK666_1.fsa	22.0696	51	146	13	1067	1060	21.4286	1072	22.5275	3	0.3375
Analyzed	H_TSP_CK666_CK666_1	Sample	GS500LIZ_3730	Han131124	FALSE	Pass	Pass				O, 9	H_TSP_CK666_CK666_1.fsa	23.2601	1358	13901	1272	1080	1072	22.5275	1092	24.359	11	1.0264
Analyzed	H_TSP_CK666_CK666_1	Sample	GS500LIZ_3730	Han131124	FALSE	Pass	Pass				O, 10	H_TSP_CK666_CK666_1.fsa	25.9158	30892	326550	29903	1109	1092	24.359	1121	27.0147	9	0.8618
Analyzed	H_TSP_CK666_CK666_1	Sample	GS500LIZ_3730	Han131124	FALSE	Pass	Pass				O, 11	H_TSP_CK666_CK666_1.fsa	27.5641	1668	16291	1491	1127	1121	27.0147	1137	28.4799	9	0.8434
Analyzed	H_TSP_CK666_CK666_1	Sample	GS500LIZ_3730	Han131124	FALSE	Pass	Pass				O, 12	H_TSP_CK666_CK666_1.fsa	28.7546	104	285	26	1140	1137	28.4799	1146	29.304	2	0.2651
Analyzed	H_TSP_CK666_CK666_1	Sample	GS500LIZ_3730	Han131124	FALSE	Pass	Pass				O, 13	H_TSP_CK666_CK666_1.fsa	30.7692	328	1612	147	1162	1154	30.0366	1169	31.4103	5	0.4587
Analyzed	H_TSP_CK666_CK666_1	Sample	GS500LIZ_3730	Han131124	FALSE	Pass	Pass				O, 14	H_TSP_CK666_CK666_1.fsa	33.6081	1288	12430	1138	1193	1169	31.4103	1206	34.7985	8	0.7972
Analyzed	H_TSP_CK666_CK666_1	Sample	GS500LIZ_3730	Han131124	FALSE	Pass	Pass				O, 15	H_TSP_CK666_CK666_1.fsa	37.2711	1453	8533	781	1233	1223	36.3553	1241	38.0037	5	0.5106
Analyzed	H_TSP_CK666_CK666_1	Sample	GS500LIZ_3730	Han131124	FALSE	Pass	Pass				O, 16	H_TSP_CK666_CK666_1.fsa	50	1665	10210	925	1372	1363	49.1758	1380	50.7166	5	0.4881
Analyzed	H_TSP_CK666_CK666_1	Sample	GS500LIZ_3730	Han131124	FALSE	Pass	Pass				O, 17	H_TSP_CK666_CK666_1.fsa	75	1899	10737	1016	1645	1637	74.2511	1653	75.7653	5	0.4775
Analyzed	H_TSP_CK666_CK666_1	Sample	GS500LIZ_3730	Han131124	FALSE	Pass	Pass				O, 18	H_TSP_CK666_CK666_1.fsa	100	1991	10978	1018	1906	1897	99.1365	1913	100.621	4	0.4505
Analyzed	H_TSP_CK666_CK666_1	Sample	GS500LIZ_3730	Han131124	FALSE	Pass	Pass				O, 19	H_TSP_CK666_CK666_1.fsa	139	2329	12578	1240	2334	2326	138.249	2342	139.827	4	0.4779
Analyzed	H_TSP_CK666_CK666_1	Sample	GS500LIZ_3730	Han131124	FALSE	Pass	Pass				O, 20	H_TSP_CK666_CK666_1.fsa	148.995	58	339	34	2432	2424	148.189	2434	149.196	5	0.5114
Analyzed	H_TSP_CK666_CK666_1	Sample	GS500LIZ_3730	Han131124	FALSE	Pass	Pass				O, 21	H_TSP_CK666_CK666_1.fsa	150	2306	12919	1258	2442	2434	149.196	2450	150.755	5	0.4889
Analyzed	H_TSP_CK666_CK666_1	Sample	GS500LIZ_3730	Han131124	FALSE	Pass	Pass				O, 22	H_TSP_CK666_CK666_1.fsa	159.017	64	375	33	2540	2533	158.389	2543	159.286	4	0.4385
Analyzed	H_TSP_CK666_CK666_1	Sample	GS500LIZ_3730	Han131124	FALSE	Pass	Pass				O, 23	H_TSP_CK666_CK666_1.fsa	160	2347	13365	1196	2551	2543	159.286	2560	160.808	5	0.4519
Analyzed	H_TSP_CK666_CK666_1	Sample	GS500LIZ_3730	Han131124	FALSE	Pass	Pass				O, 24	H_TSP_CK666_CK666_1.fsa	200	2626	15461	1327	3006	2997	199.225	3015	200.771	5	0.4495
Analyzed	H_TSP_CK666_CK666_1	Sample	GS500LIZ_3730	Han131124	FALSE	Pass	Pass				O, 25	H_TSP_CK666_CK666_1.fsa	247.218	2689	16455	1400	3559	3550	246.452	3569	248.07	5	0.4591
Analyzed	H_TSP_CK666_CK666_1	Sample	GS500LIZ_3730	Han131124	FALSE	Pass	Pass				O, 26	H_TSP_CK666_CK666_1.fsa	300	2559	17249	1486	4181	4172	299.239	4191	300.876	6	0.5238
Analyzed	H_TSP_CK666_CK666_1	Sample	GS500LIZ_3730	Han131124	FALSE	Pass	Pass				O, 27	H_TSP_CK666_CK666_1.fsa	339.808	2472	17495	1501	4640	4630	338.949	4664	341.867	6	0.548
Analyzed	H_TSP_CK666_CK666_1	Sample	GS500LIZ_3730	Han131124	FALSE	Pass	Pass				O, 28	H_TSP_CK666_CK666_1.fsa	350	2387	17270	1435	4759	4749	349.145	4770	350.891	6	0.5359
Analyzed	H_TSP_CK666_CK666_1	Sample	GS500LIZ_3730	Han131124	FALSE	Pass	Pass				O, 29	H_TSP_CK666_CK666_1.fsa	400	2529	20126	1705	5374	5353	398.285	5399	402.182	6	0.5924
Analyzed	H_TSP_CK666_CK666_1	Sample	GS500LIZ_3730	Han131124	FALSE	Pass	Pass				O, 30	H_TSP_CK666_CK666_1.fsa	450	2593	22540	1875	5943	5921	448.052	5970	452.13	7	0.6394
Analyzed	H_TSP_CK666_CK666_1	Sample	GS500LIZ_3730	Han131124	FALSE	Pass	Pass				O, 31	H_TSP_CK666_CK666_1.fsa	490	2752	24815	2378	6418	6394	487.827	6446	492.811	8	0.7703
Analyzed	H_TSP_CK666_CK666_1	Sample	GS500LIZ_3730	Han131124	FALSE	Pass	Pass				O, 32	H_TSP_CK666_CK666_1.fsa	500	2732	25203	2635	6515	6489	497.246	6539	502.474	8	0.8581
Analyzed	H_TSP_CK666_CK666_2	Sample	GS500LIZ_3730	Han131124	FALSE	Pass	Pass				B, 1	H_TSP_CK666_CK666_2.fsa	68.564	144	798	73	1577	1572	68.1008	1581	68.9349	4	0.4492
Analyzed	H_TSP_CK666_CK666_2	Sample	GS500LIZ_3730	Han131124	FALSE	Pass	Pass				B, 2	H_TSP_CK666_CK666_2.fsa	69.5846	169	981	91	1588	1581	68.9349	1592	69.9563	5	0.4748
Analyzed	H_TSP_CK666_CK666_2	Sample	GS500LIZ_3730	Han131124	FALSE	Pass	Pass				B, 3	H_TSP_CK666_CK666_2.fsa	70.3282	103	547	50	1596	1592	69.9563	1601	70.7934	5	0.4666
Analyzed	H_TSP_CK666_CK666_2	Sample	GS500LIZ_3730	Han131124	FALSE	Pass	Pass				B, 4	H_TSP_CK666_CK666_2.fsa	77.4006	355	1766	169	1671	1664	76.7284	1676	77.8807	4	0.4407
Analyzed	H_TSP_CK666_CK666_2	Sample	GS500LIZ_3730	Han131124	FALSE	Pass	Pass				B, 5	H_TSP_CK666_CK666_2.fsa	79.5135	123	558	53	1693	1687	78.9372	1697	79.8977	3	0.3815
Analyzed	H_TSP_CK666_CK666_2	Sample	GS500LIZ_3730	Han131124	FALSE	Pass	Pass				B, 6	H_TSP_CK666_CK666_2.fsa	80.2819	146	755	72	1701	1697	79.8977	1708	80.9543	4	0.4748
Analyzed	H_TSP_CK666_CK666_2	Sample	GS500LIZ_3730	Han131124	FALSE	Pass	Pass				B, 7	H_TSP_CK666_CK666_2.fsa	81.5307	100	467	44	1714	1708	80.9543	1719	82.0111	4	0.4244
Analyzed	H_TSP_CK666_CK666_2	Sample	GS500LIZ_3730	Han131124	FALSE	Pass	Pass				B, 8	H_TSP_CK666_CK666_2.fsa	102.045	171	841	74	1929	1923	101.511	1933	102.401	4	0.4046
Analyzed	H_TSP_CK666_CK666_2	Sample	GS500LIZ_3730	Han131124	FALSE	Pass	Pass				B, 9	H_TSP_CK666_CK666_2.fsa	133.862	122	587	54	2279	2274	133.396	2285	134.42	4	0.4292
Analyzed	H_TSP_CK666_CK666_2	Sample	GS500LIZ_3730	Han131124	FALSE	Pass	Pass				B, 10	H_TSP_CK666_CK666_2.fsa	134.979	144	695	64	2291	2285	134.42	2296	135.445	4	0.4168
Analyzed	H_TSP_CK666_CK666_2	Sample	GS500LIZ_3730	Han131124	FALSE	Pass	Pass				B, 11	H_TSP_CK666_CK666_2.fsa	136.099	118	593	55	2303	2296	135.445	2307	136.472	4	0.4649
Analyzed	H_TSP_CK666_CK666_2	Sample	GS500LIZ_3730	Han131124	FALSE	Pass	Pass				B, 12	H_TSP_CK666_CK666_2.fsa	211.15	151	826	70	3135	3128	210.55	3142	211.75	5	0.4462
Analyzed	H_TSP_CK666_CK666_2	Sample	GS500LIZ_3730	Han131124	FALSE	Pass	Pass				B, 13	H_TSP_CK666_CK666_2.fsa	406.507	455	3756	330	5439	5429	405.627	5445	407.035	7	0.6795
Analyzed	H_TSP_CK666_CK666_2	Sample	GS500LIZ_3730	Han131124	FALSE	Pass	Pass				B, 14	H_TSP_CK666_CK666_2.fsa	407.476	352	2508	220	5450	5445	407.035	5455	407.916	7	0.6572
Analyzed	H_TSP_CK666_CK666_2	Sample	GS500LIZ_3730	Han131124	FALSE	Pass	Pass				B, 15	H_TSP_CK666_CK666_2.fsa	408.62	683	4682	412	5463	5455	407.916	5469	409.149	6	0.5711
Analyzed	H_TSP_CK666_CK666_2	Sample	GS500LIZ_3730	Han131124	FALSE	Pass	Pass				B, 16	H_TSP_CK666_CK666_2.fsa	410.646	122	609	53	5486	5480	410.117	5490	410.998	5	0.4569
Analyzed	H_TSP_CK666_CK666_2	Sample	GS500LIZ_3730	Han131124	FALSE	Pass	Pass				B, 17	H_TSP_CK666_CK666_2.fsa	412.585	102	529	46	5508	5503	412.144	5513	413.026	5	0.4638
Analyzed	H_TSP_CK666_CK666_2	Sample	GS500LIZ_3730	Han131124	FALSE	Pass	Pass				B, 18	H_TSP_CK666_CK666_2.fsa	413.731	190	873	76	5521	5515	413.202	5525	414.084	4	0.4206
Analyzed	H_TSP_CK666_CK666_2	Sample	GS500LIZ_3730	Han131124	FALSE	Pass	Pass				B, 19	H_TSP_CK666_CK666_2.fsa	414.789	395	1809	159	5533	5527	414.26	5537	415.142	4	0.4055
Analyzed	H_TSP_CK666_CK666_2	Sample	GS500LIZ_3730	Han131124	FALSE	Pass	Pass				B, 20	H_TSP_CK666_CK666_2.fsa	415.848	3163	22153	1954	5545	5537	415.142	5552	416.466	6	0.577
Analyzed	H_TSP_CK666_CK666_2	Sample	GS500LIZ_3730	Han131124	FALSE	Pass	Pass				B, 21	H_TSP_CK666_CK666_2.fsa	416.907	899	5413	477	5557	5552	416.466	5562	417.348	5	0.5285
Analyzed	H_TSP_CK666_CK666_2	Sample	GS500LIZ_3730	Han131124	FALSE	Pass	Pass				B, 22	H_TSP_CK666_CK666_2.fsa	417.966	1001	5708	503	5569	5562	417.348	5574	418.408	5	0.5029
Analyzed	H_TSP_CK666_CK666_2	Sample	GS500LIZ_3730	Han131124	FALSE	Pass	Pass				B, 23	H_TSP_CK666_CK666_2.fsa	418.938	256	1018	89	5580	5576	418.584	5585	419.379	4	0.3547
Analyzed	H_TSP_CK666_CK666_2	Sample	GS500LIZ_3730	Han131124	FALSE	Pass	Pass				B, 24	H_TSP_CK666_CK666_2.fsa	425.125	2151	16845	1490	5650	5633	423.622	5668	426.718	7	0.6233
Analyzed	H_TSP_CK666_CK666_2	Sample	GS500LIZ_3730	Han131124	FALSE	Pass	Pass				G, 1	H_TSP_CK666_CK666_2.fsa	146.268	52	608	61	2405	2387	144.439	2411	146.875	6	0.6158
Analyzed	H_TSP_CK666_CK666_2	Sample	GS500LIZ_3730	Han131124	FALSE	Pass	Pass				G, 2	H_TSP_CK666_CK666_2.fsa	397.7	87	1386	113	5337	5330	397.125	5359	399.507	5	0.438
Analyzed	H_TSP_CK666_CK666_2	Sample	GS500LIZ_3730	Han131124	FALSE	Pass	Pass				G, 3	H_TSP_CK666_CK666_2.fsa	408.708	78	425	37	5464	5455	407.916	5470	409.236	5	0.5095
Analyzed	H_TSP_CK666_CK666_2	Sample	GS500LIZ_3730	Han131124	FALSE	Pass	Pass				G, 4	H_TSP_CK666_CK666_2.fsa	415.848	280	1979	174	5545	5537	415.142	5552	416.466	6	0.6063
Analyzed	H_TSP_CK666_CK666_2	Sample	GS500LIZ_3730	Han131124	FALSE	Pass	Pass				G, 5	H_TSP_CK666_CK666_2.fsa	416.819	95	673	59	5556	5552	416.466	5563	417.437	7	0.683
Analyzed	H_TSP_CK666_CK666_2	Sample	GS500LIZ_3730	Han131124	FALSE	Pass	Pass				G, 6	H_TSP_CK666_CK666_2.fsa	417.966	93	577	50	5569	5563	417.437	5576	418.584	6	0.539
Analyzed	H_TSP_CK666_CK666_2	Sample	GS500LIZ_3730	Han131124	FALSE	Pass	Pass				G, 7	H_TSP_CK666_CK666_2.fsa	425.037	154	1092	96	5649	5641	424.329	5659	425.922	7	0.6666
Analyzed	H_TSP_CK666_CK666_2	Sample	GS500LIZ_3730	Han131124	FALSE	Pass	Pass				G, 8	H_TSP_CK666_CK666_2.fsa	430.35	57	804	71	5709	5701	429.641	5730	432.212	14	1.2571
Analyzed	H_TSP_CK666_CK666_2	Sample	GS500LIZ_3730	Han131124	FALSE	Pass	Pass				Y, 1	H_TSP_CK666_CK666_2.fsa	135.072	54	156	14	2292	2285	134.42	2296	135.445	4	0.3884
Analyzed	H_TSP_CK666_CK666_2	Sample	GS500LIZ_3730	Han131124	FALSE	Pass	Pass				Y, 2	H_TSP_CK666_CK666_2.fsa	225.452	53	335	28	3302	3295	224.853	3309	226.051	2	0.1949
Analyzed	H_TSP_CK666_CK666_2	Sample	GS500LIZ_3730	Han131124	FALSE	Pass	Pass				Y, 3	H_TSP_CK666_CK666_2.fsa	407.387	61	379	33	5449	5444	406.947	5455	407.916	4	0.3759
Analyzed	H_TSP_CK666_CK666_2	Sample	GS500LIZ_3730	Han131124	FALSE	Pass	Pass				Y, 4	H_TSP_CK666_CK666_2.fsa	408.62	55	481	42	5463	5455	407.916	5471	409.325	5	0.4788
Analyzed	H_TSP_CK666_CK666_2	Sample	GS500LIZ_3730	Han131124	FALSE	Pass	Pass				Y, 5	H_TSP_CK666_CK666_2.fsa	414.701	55	317	27	5532	5525	414.084	5537	415.142	5	0.4719
Analyzed	H_TSP_CK666_CK666_2	Sample	GS500LIZ_3730	Han131124	FALSE	Pass	Pass				Y, 6	H_TSP_CK666_CK666_2.fsa	415.936	286	1827	161	5546	5537	415.142	5552	416.466	6	0.5859
Analyzed	H_TSP_CK666_CK666_2	Sample	GS500LIZ_3730	Han131124	FALSE	Pass	Pass				Y, 7	H_TSP_CK666_CK666_2.fsa	416.819	88	457	40	5556	5552	416.466	5562	417.348	4	0.4365
Analyzed	H_TSP_CK666_CK666_2	Sample	GS500LIZ_3730	Han131124	FALSE	Pass	Pass				Y, 8	H_TSP_CK666_CK666_2.fsa	418.055	83	489	43	5570	5562	417.348	5574	418.408	5	0.5214
Analyzed	H_TSP_CK666_CK666_2	Sample	GS500LIZ_3730	Han131124	FALSE	Pass	Pass				Y, 9	H_TSP_CK666_CK666_2.fsa	425.125	195	1338	118	5650	5637	423.975	5658	425.833	5	0.4726
Analyzed	H_TSP_CK666_CK666_2	Sample	GS500LIZ_3730	Han131124	FALSE	Pass	Pass				Y, 10	H_TSP_CK666_CK666_2.fsa	426.099	54	152	13	5661	5658	425.833	5667	426.63	4	0.3762
Analyzed	H_TSP_CK666_CK666_2	Sample	GS500LIZ_3730	Han131124	FALSE	Pass	Pass				R, 1	H_TSP_CK666_CK666_2.fsa	121.512	54	489	44	2145	2133	120.418	2149	121.878	3	0.3175
Analyzed	H_TSP_CK666_CK666_2	Sample	GS500LIZ_3730	Han131124	FALSE	Pass	Pass				R, 2	H_TSP_CK666_CK666_2.fsa	122.701	54	266	24	2158	2153	122.243	2164	123.25	7	0.6708
Analyzed	H_TSP_CK666_CK666_2	Sample	GS500LIZ_3730	Han131124	FALSE	Pass	Pass				R, 3	H_TSP_CK666_CK666_2.fsa	150.095	65	366	35	2443	2435	149.297	2447	150.472	5	0.5337
Analyzed	H_TSP_CK666_CK666_2	Sample	GS500LIZ_3730	Han131124	FALSE	Pass	Pass				R, 4	H_TSP_CK666_CK666_2.fsa	200	63	380	32	3005	2997	199.309	3010	200.429	3	0.3165
Analyzed	H_TSP_CK666_CK666_2	Sample	GS500LIZ_3730	Han131124	FALSE	Pass	Pass				R, 5	H_TSP_CK666_CK666_2.fsa	247.157	59	397	33	3556	3549	246.56	3562	247.669	4	0.383
Analyzed	H_TSP_CK666_CK666_2	Sample	GS500LIZ_3730	Han131124	FALSE	Pass	Pass				R, 6	H_TSP_CK666_CK666_2.fsa	339.94	50	385	33	4636	4626	339.078	4642	340.457	5	0.491
Analyzed	H_TSP_CK666_CK666_2	Sample	GS500LIZ_3730	Han131124	FALSE	Pass	Pass				R, 7	H_TSP_CK666_CK666_2.fsa	400.176	57	526	44	5367	5357	399.343	5375	400.879	10	0.9281
Analyzed	H_TSP_CK666_CK666_2	Sample	GS500LIZ_3730	Han131124	FALSE	Pass	Pass				R, 8	H_TSP_CK666_CK666_2.fsa	416.466	51	141	12	5552	5543	415.672	5557	416.907	2	0.2255
Analyzed	H_TSP_CK666_CK666_2	Sample	GS500LIZ_3730	Han131124	FALSE	Pass	Pass				R, 9	H_TSP_CK666_CK666_2.fsa	417.26	50	237	20	5561	5557	416.907	5567	417.79	8	0.792
Analyzed	H_TSP_CK666_CK666_2	Sample	GS500LIZ_3730	Han131124	FALSE	Pass	Pass				R, 10	H_TSP_CK666_CK666_2.fsa	449.911	52	428	36	5929	5922	449.286	5937	450.556	11	0.9873
Analyzed	H_TSP_CK666_CK666_2	Sample	GS500LIZ_3730	Han131124	FALSE	Pass	Pass				R, 11	H_TSP_CK666_CK666_2.fsa	489.817	55	560	53	6400	6389	488.816	6415	491.299	5	0.541
Analyzed	H_TSP_CK666_CK666_2	Sample	GS500LIZ_3730	Han131124	FALSE	Pass	Pass				R, 12	H_TSP_CK666_CK666_2.fsa	500	52	450	47	6499	6488	498.829	6508	500.928	8	0.9268
Analyzed	H_TSP_CK666_CK666_2	Sample	GS500LIZ_3730	Han131124	FALSE	Pass	Pass				O, 1	H_TSP_CK666_CK666_2.fsa	5.1282	97	780	71	883	875	4.3956	894	6.1355	6	0.5982
Analyzed	H_TSP_CK666_CK666_2	Sample	GS500LIZ_3730	Han131124	FALSE	Pass	Pass				O, 2	H_TSP_CK666_CK666_2.fsa	6.8681	76	438	40	902	894	6.1355	911	7.6923	5	0.5413
Analyzed	H_TSP_CK666_CK666_2	Sample	GS500LIZ_3730	Han131124	FALSE	Pass	Pass				O, 3	H_TSP_CK666_CK666_2.fsa	9.9817	332	2818	258	936	923	8.7912	946	10.8974	8	0.7387
Analyzed	H_TSP_CK666_CK666_2	Sample	GS500LIZ_3730	Han131124	FALSE	Pass	Pass				O, 4	H_TSP_CK666_CK666_2.fsa	13.1868	90	544	49	971	964	12.5458	978	13.8278	5	0.4968
Analyzed	H_TSP_CK666_CK666_2	Sample	GS500LIZ_3730	Han131124	FALSE	Pass	Pass				O, 5	H_TSP_CK666_CK666_2.fsa	14.652	918	7533	689	987	978	13.8278	999	15.7509	6	0.5994
Analyzed	H_TSP_CK666_CK666_2	Sample	GS500LIZ_3730	Han131124	FALSE	Pass	Pass				O, 6	H_TSP_CK666_CK666_2.fsa	16.6667	2585	18442	1688	1009	999	15.7509	1018	17.4908	6	0.6116
Analyzed	H_TSP_CK666_CK666_2	Sample	GS500LIZ_3730	Han131124	FALSE	Pass	Pass				O, 7	H_TSP_CK666_CK666_2.fsa	18.4066	284	2064	189	1028	1018	17.4908	1036	19.1392	7	0.7074
Analyzed	H_TSP_CK666_CK666_2	Sample	GS500LIZ_3730	Han131124	FALSE	Pass	Pass				O, 8	H_TSP_CK666_CK666_2.fsa	23.7179	904	8819	807	1086	1073	22.5275	1092	24.2674	10	0.9696
Analyzed	H_TSP_CK666_CK666_2	Sample	GS500LIZ_3730	Han131124	FALSE	Pass	Pass				O, 9	H_TSP_CK666_CK666_2.fsa	25.9158	30849	308243	28227	1110	1092	24.2674	1122	27.0147	8	0.8165
Analyzed	H_TSP_CK666_CK666_2	Sample	GS500LIZ_3730	Han131124	FALSE	Pass	Pass				O, 10	H_TSP_CK666_CK666_2.fsa	27.6557	1165	10140	928	1129	1122	27.0147	1137	28.3883	9	0.8508
Analyzed	H_TSP_CK666_CK666_2	Sample	GS500LIZ_3730	Han131124	FALSE	Pass	Pass				O, 11	H_TSP_CK666_CK666_2.fsa	28.7546	117	238	21	1141	1137	28.3883	1147	29.304	2	0.1834
Analyzed	H_TSP_CK666_CK666_2	Sample	GS500LIZ_3730	Han131124	FALSE	Pass	Pass				O, 12	H_TSP_CK666_CK666_2.fsa	30.6777	289	1431	131	1162	1155	30.0366	1170	31.4103	4	0.4531
Analyzed	H_TSP_CK666_CK666_2	Sample	GS500LIZ_3730	Han131124	FALSE	Pass	Pass				O, 13	H_TSP_CK666_CK666_2.fsa	33.6081	1117	10805	989	1194	1170	31.4103	1207	34.7985	8	0.7855
Analyzed	H_TSP_CK666_CK666_2	Sample	GS500LIZ_3730	Han131124	FALSE	Pass	Pass				O, 14	H_TSP_CK666_CK666_2.fsa	37.1795	1211	7150	654	1233	1224	36.3553	1241	37.9121	5	0.5131
Analyzed	H_TSP_CK666_CK666_2	Sample	GS500LIZ_3730	Han131124	FALSE	Pass	Pass				O, 15	H_TSP_CK666_CK666_2.fsa	50	1458	8700	787	1373	1364	49.1758	1381	50.7152	5	0.482
Analyzed	H_TSP_CK666_CK666_2	Sample	GS500LIZ_3730	Han131124	FALSE	Pass	Pass				O, 16	H_TSP_CK666_CK666_2.fsa	50.9837	67	407	36	1384	1381	50.7152	1394	51.8797	3	0.2687
Analyzed	H_TSP_CK666_CK666_2	Sample	GS500LIZ_3730	Han131124	FALSE	Pass	Pass				O, 17	H_TSP_CK666_CK666_2.fsa	75	1597	9047	857	1646	1637	74.1559	1653	75.6721	5	0.4772
Analyzed	H_TSP_CK666_CK666_2	Sample	GS500LIZ_3730	Han131124	FALSE	Pass	Pass				O, 18	H_TSP_CK666_CK666_2.fsa	100	1709	9327	867	1906	1897	99.133	1913	100.622	4	0.4431
Analyzed	H_TSP_CK666_CK666_2	Sample	GS500LIZ_3730	Han131124	FALSE	Pass	Pass				O, 19	H_TSP_CK666_CK666_2.fsa	100.8	79	394	35	1915	1913	100.622	1921	101.333	3	0.2668
Analyzed	H_TSP_CK666_CK666_2	Sample	GS500LIZ_3730	Han131124	FALSE	Pass	Pass				O, 20	H_TSP_CK666_CK666_2.fsa	139	1944	10648	1049	2334	2326	138.25	2342	139.827	4	0.4824
Analyzed	H_TSP_CK666_CK666_2	Sample	GS500LIZ_3730	Han131124	FALSE	Pass	Pass				O, 21	H_TSP_CK666_CK666_2.fsa	148.894	53	320	32	2431	2424	148.189	2434	149.196	4	0.4294
Analyzed	H_TSP_CK666_CK666_2	Sample	GS500LIZ_3730	Han131124	FALSE	Pass	Pass				O, 22	H_TSP_CK666_CK666_2.fsa	150	1985	11077	1078	2442	2434	149.196	2450	150.754	4	0.481
Analyzed	H_TSP_CK666_CK666_2	Sample	GS500LIZ_3730	Han131124	FALSE	Pass	Pass				O, 23	H_TSP_CK666_CK666_2.fsa	160	2022	11264	1009	2551	2542	159.196	2559	160.719	4	0.446
Analyzed	H_TSP_CK666_CK666_2	Sample	GS500LIZ_3730	Han131124	FALSE	Pass	Pass				O, 24	H_TSP_CK666_CK666_2.fsa	199.05	55	332	28	2994	2982	198.013	2996	199.223	4	0.3457
Analyzed	H_TSP_CK666_CK666_2	Sample	GS500LIZ_3730	Han131124	FALSE	Pass	Pass				O, 25	H_TSP_CK666_CK666_2.fsa	200	2215	12821	1103	3005	2996	199.223	3013	200.687	5	0.4451
Analyzed	H_TSP_CK666_CK666_2	Sample	GS500LIZ_3730	Han131124	FALSE	Pass	Pass				O, 26	H_TSP_CK666_CK666_2.fsa	246.304	56	347	29	3546	3532	245.109	3548	246.475	4	0.3414
Analyzed	H_TSP_CK666_CK666_2	Sample	GS500LIZ_3730	Han131124	FALSE	Pass	Pass				O, 27	H_TSP_CK666_CK666_2.fsa	247.243	2237	13517	1153	3557	3548	246.475	3566	248.011	5	0.4631
Analyzed	H_TSP_CK666_CK666_2	Sample	GS500LIZ_3730	Han131124	FALSE	Pass	Pass				O, 28	H_TSP_CK666_CK666_2.fsa	300	2136	14286	1234	4177	4168	299.236	4187	300.878	6	0.5249
Analyzed	H_TSP_CK666_CK666_2	Sample	GS500LIZ_3730	Han131124	FALSE	Pass	Pass				O, 29	H_TSP_CK666_CK666_2.fsa	301.054	55	217	19	4189	4187	300.878	4198	301.844	3	0.2634
Analyzed	H_TSP_CK666_CK666_2	Sample	GS500LIZ_3730	Han131124	FALSE	Pass	Pass				O, 30	H_TSP_CK666_CK666_2.fsa	339.854	1990	14135	1217	4635	4625	338.992	4657	341.749	6	0.545
Analyzed	H_TSP_CK666_CK666_2	Sample	GS500LIZ_3730	Han131124	FALSE	Pass	Pass				O, 31	H_TSP_CK666_CK666_2.fsa	350	2068	14602	1207	4753	4743	349.142	4776	351.871	6	0.5253
Analyzed	H_TSP_CK666_CK666_2	Sample	GS500LIZ_3730	Han131124	FALSE	Pass	Pass				O, 32	H_TSP_CK666_CK666_2.fsa	400	2103	15980	1371	5365	5354	399.096	5385	401.758	6	0.586
Analyzed	H_TSP_CK666_CK666_2	Sample	GS500LIZ_3730	Han131124	FALSE	Pass	Pass				O, 33	H_TSP_CK666_CK666_2.fsa	450	2190	18293	1533	5930	5910	448.216	5955	451.989	7	0.6164
Analyzed	H_TSP_CK666_CK666_2	Sample	GS500LIZ_3730	Han131124	FALSE	Pass	Pass				O, 34	H_TSP_CK666_CK666_2.fsa	490	2289	20568	1977	6402	6382	488.181	6427	492.509	7	0.7673
Analyzed	H_TSP_CK666_CK666_2	Sample	GS500LIZ_3730	Han131124	FALSE	Pass	Pass				O, 35	H_TSP_CK666_CK666_2.fsa	500	2284	20454	2137	6499	6473	497.248	6523	502.474	7	0.8254
Analyzed	H_TSP_CK666_CK666_3	Sample	GS500LIZ_3730	Han131124	FALSE	Pass	Pass				B, 1	H_TSP_CK666_CK666_3.fsa	69.5525	119	598	55	1580	1576	69.1788	1584	69.9265	4	0.4422
Analyzed	H_TSP_CK666_CK666_3	Sample	GS500LIZ_3730	Han131124	FALSE	Pass	Pass				B, 2	H_TSP_CK666_CK666_3.fsa	77.4103	245	1151	110	1663	1656	76.7354	1669	77.9889	4	0.4406
Analyzed	H_TSP_CK666_CK666_3	Sample	GS500LIZ_3730	Han131124	FALSE	Pass	Pass				B, 3	H_TSP_CK666_CK666_3.fsa	92.2697	143	1307	126	1817	1811	91.6903	1822	92.7526	8	0.8614
Analyzed	H_TSP_CK666_CK666_3	Sample	GS500LIZ_3730	Han131124	FALSE	Pass	Pass				B, 4	H_TSP_CK666_CK666_3.fsa	101.973	118	541	48	1919	1914	101.524	1923	102.332	3	0.359
Analyzed	H_TSP_CK666_CK666_3	Sample	GS500LIZ_3730	Han131124	FALSE	Pass	Pass				B, 5	H_TSP_CK666_CK666_3.fsa	129.637	105	513	47	2222	2215	128.986	2226	130.009	4	0.4434
Analyzed	H_TSP_CK666_CK666_3	Sample	GS500LIZ_3730	Han131124	FALSE	Pass	Pass				B, 6	H_TSP_CK666_CK666_3.fsa	134.958	100	446	41	2279	2273	134.396	2285	135.52	4	0.4329
Analyzed	H_TSP_CK666_CK666_3	Sample	GS500LIZ_3730	Han131124	FALSE	Pass	Pass				B, 7	H_TSP_CK666_CK666_3.fsa	406.376	307	2557	226	5404	5396	405.667	5410	406.908	7	0.6645
Analyzed	H_TSP_CK666_CK666_3	Sample	GS500LIZ_3730	Han131124	FALSE	Pass	Pass				B, 8	H_TSP_CK666_CK666_3.fsa	407.351	247	1870	165	5415	5410	406.908	5421	407.883	7	0.6389
Analyzed	H_TSP_CK666_CK666_3	Sample	GS500LIZ_3730	Han131124	FALSE	Pass	Pass				B, 9	H_TSP_CK666_CK666_3.fsa	408.592	346	2403	213	5429	5421	407.883	5437	409.301	6	0.5704
Analyzed	H_TSP_CK666_CK666_3	Sample	GS500LIZ_3730	Han131124	FALSE	Pass	Pass				B, 10	H_TSP_CK666_CK666_3.fsa	412.585	102	510	45	5474	5468	412.052	5479	413.029	5	0.4506
Analyzed	H_TSP_CK666_CK666_3	Sample	GS500LIZ_3730	Han131124	FALSE	Pass	Pass				B, 11	H_TSP_CK666_CK666_3.fsa	413.65	140	539	47	5486	5481	413.206	5490	414.005	3	0.3423
Analyzed	H_TSP_CK666_CK666_3	Sample	GS500LIZ_3730	Han131124	FALSE	Pass	Pass				B, 12	H_TSP_CK666_CK666_3.fsa	414.716	295	1592	141	5498	5492	414.183	5502	415.071	5	0.4748
Analyzed	H_TSP_CK666_CK666_3	Sample	GS500LIZ_3730	Han131124	FALSE	Pass	Pass				B, 13	H_TSP_CK666_CK666_3.fsa	415.782	2225	16271	1445	5510	5502	415.071	5516	416.315	6	0.6021
Analyzed	H_TSP_CK666_CK666_3	Sample	GS500LIZ_3730	Han131124	FALSE	Pass	Pass				B, 14	H_TSP_CK666_CK666_3.fsa	416.849	796	5748	510	5522	5516	416.315	5527	417.293	6	0.6042
Analyzed	H_TSP_CK666_CK666_3	Sample	GS500LIZ_3730	Han131124	FALSE	Pass	Pass				B, 15	H_TSP_CK666_CK666_3.fsa	417.916	904	6053	538	5534	5527	417.293	5540	418.449	6	0.5724
Analyzed	H_TSP_CK666_CK666_3	Sample	GS500LIZ_3730	Han131124	FALSE	Pass	Pass				B, 16	H_TSP_CK666_CK666_3.fsa	418.983	168	650	57	5546	5540	418.449	5550	419.339	3	0.353
Analyzed	H_TSP_CK666_CK666_3	Sample	GS500LIZ_3730	Han131124	FALSE	Pass	Pass				B, 17	H_TSP_CK666_CK666_3.fsa	425.036	1865	14570	1298	5614	5604	424.145	5627	426.195	7	0.6402
Analyzed	H_TSP_CK666_CK666_3	Sample	GS500LIZ_3730	Han131124	FALSE	Pass	Pass				G, 1	H_TSP_CK666_CK666_3.fsa	415.96	212	1412	125	5512	5502	415.071	5517	416.404	6	0.5753
Analyzed	H_TSP_CK666_CK666_3	Sample	GS500LIZ_3730	Han131124	FALSE	Pass	Pass				G, 2	H_TSP_CK666_CK666_3.fsa	416.849	82	577	51	5522	5517	416.404	5528	417.382	8	0.7309
Analyzed	H_TSP_CK666_CK666_3	Sample	GS500LIZ_3730	Han131124	FALSE	Pass	Pass				G, 3	H_TSP_CK666_CK666_3.fsa	417.916	86	550	48	5534	5528	417.382	5542	418.627	4	0.4274
Analyzed	H_TSP_CK666_CK666_3	Sample	GS500LIZ_3730	Han131124	FALSE	Pass	Pass				G, 4	H_TSP_CK666_CK666_3.fsa	425.125	160	1157	103	5615	5605	424.235	5629	426.373	6	0.5656
Analyzed	H_TSP_CK666_CK666_3	Sample	GS500LIZ_3730	Han131124	FALSE	Pass	Pass				Y, 1	H_TSP_CK666_CK666_3.fsa	109.276	60	357	32	2000	1990	108.371	2005	109.729	11	1.0372
Analyzed	H_TSP_CK666_CK666_3	Sample	GS500LIZ_3730	Han131124	FALSE	Pass	Pass				Y, 2	H_TSP_CK666_CK666_3.fsa	190.642	58	154	13	2881	2874	190.027	2887	191.17	8	0.7076
Analyzed	H_TSP_CK666_CK666_3	Sample	GS500LIZ_3730	Han131124	FALSE	Pass	Pass				Y, 3	H_TSP_CK666_CK666_3.fsa	213.812	53	276	23	3148	3141	213.208	3154	214.329	8	0.7038
Analyzed	H_TSP_CK666_CK666_3	Sample	GS500LIZ_3730	Han131124	FALSE	Pass	Pass				Y, 4	H_TSP_CK666_CK666_3.fsa	408.769	60	248	21	5431	5424	408.149	5436	409.213	10	0.9542
Analyzed	H_TSP_CK666_CK666_3	Sample	GS500LIZ_3730	Han131124	FALSE	Pass	Pass				Y, 5	H_TSP_CK666_CK666_3.fsa	415.782	223	1383	122	5510	5501	414.983	5516	416.315	8	0.7724
Analyzed	H_TSP_CK666_CK666_3	Sample	GS500LIZ_3730	Han131124	FALSE	Pass	Pass				Y, 6	H_TSP_CK666_CK666_3.fsa	416.76	67	336	29	5521	5516	416.315	5526	417.204	5	0.5101
Analyzed	H_TSP_CK666_CK666_3	Sample	GS500LIZ_3730	Han131124	FALSE	Pass	Pass				Y, 7	H_TSP_CK666_CK666_3.fsa	417.827	100	573	50	5533	5526	417.204	5540	418.449	4	0.3894
Analyzed	H_TSP_CK666_CK666_3	Sample	GS500LIZ_3730	Han131124	FALSE	Pass	Pass				Y, 8	H_TSP_CK666_CK666_3.fsa	425.036	146	1114	99	5614	5604	424.145	5623	425.838	8	0.7356
Analyzed	H_TSP_CK666_CK666_3	Sample	GS500LIZ_3730	Han131124	FALSE	Pass	Pass				Y, 9	H_TSP_CK666_CK666_3.fsa	506.947	57	336	35	6522	6516	506.316	6530	507.789	9	1.0121
Analyzed	H_TSP_CK666_CK666_3	Sample	GS500LIZ_3730	Han131124	FALSE	Pass	Pass				Y, 10	H_TSP_CK666_CK666_3.fsa	586.947	54	297	31	7282	7270	585.684	7288	587.579	3	0.3509
Analyzed	H_TSP_CK666_CK666_3	Sample	GS500LIZ_3730	Han131124	FALSE	Pass	Pass				R, 1	H_TSP_CK666_CK666_3.fsa	75	52	261	24	1638	1631	74.3397	1643	75.482	6	0.5813
Analyzed	H_TSP_CK666_CK666_3	Sample	GS500LIZ_3730	Han131124	FALSE	Pass	Pass				R, 2	H_TSP_CK666_CK666_3.fsa	149.899	53	284	27	2429	2423	149.296	2435	150.475	4	0.399
Analyzed	H_TSP_CK666_CK666_3	Sample	GS500LIZ_3730	Han131124	FALSE	Pass	Pass				R, 3	H_TSP_CK666_CK666_3.fsa	152.458	54	248	23	2456	2450	151.893	2462	153.02	6	0.5739
Analyzed	H_TSP_CK666_CK666_3	Sample	GS500LIZ_3730	Han131124	FALSE	Pass	Pass				R, 4	H_TSP_CK666_CK666_3.fsa	160.636	55	657	59	2545	2526	158.915	2551	161.18	11	1.005
Analyzed	H_TSP_CK666_CK666_3	Sample	GS500LIZ_3730	Han131124	FALSE	Pass	Pass				R, 5	H_TSP_CK666_CK666_3.fsa	193.012	50	285	24	2908	2901	192.399	2919	193.976	3	0.2954
Analyzed	H_TSP_CK666_CK666_3	Sample	GS500LIZ_3730	Han131124	FALSE	Pass	Pass				R, 6	H_TSP_CK666_CK666_3.fsa	230.008	50	226	19	3336	3326	229.148	3340	230.352	7	0.6226
Analyzed	H_TSP_CK666_CK666_3	Sample	GS500LIZ_3730	Han131124	FALSE	Pass	Pass				R, 7	H_TSP_CK666_CK666_3.fsa	339.779	53	582	50	4607	4595	338.737	4620	340.908	11	0.9971
Analyzed	H_TSP_CK666_CK666_3	Sample	GS500LIZ_3730	Han131124	FALSE	Pass	Pass				R, 8	H_TSP_CK666_CK666_3.fsa	361.819	60	306	25	4869	4858	360.916	4875	362.312	13	1.1391
Analyzed	H_TSP_CK666_CK666_3	Sample	GS500LIZ_3730	Han131124	FALSE	Pass	Pass				R, 9	H_TSP_CK666_CK666_3.fsa	417.026	50	262	23	5524	5521	416.76	5533	417.827	7	0.6695
Analyzed	H_TSP_CK666_CK666_3	Sample	GS500LIZ_3730	Han131124	FALSE	Pass	Pass				R, 10	H_TSP_CK666_CK666_3.fsa	449.641	50	305	27	5889	5882	449.012	5894	450.08	2	0.2418
Analyzed	H_TSP_CK666_CK666_3	Sample	GS500LIZ_3730	Han131124	FALSE	Pass	Pass				R, 11	H_TSP_CK666_CK666_3.fsa	470.784	55	263	22	6145	6138	470.185	6151	471.298	7	0.628
Analyzed	H_TSP_CK666_CK666_3	Sample	GS500LIZ_3730	Han131124	FALSE	Pass	Pass				R, 12	H_TSP_CK666_CK666_3.fsa	490.203	55	337	32	6363	6354	489.353	6369	490.813	6	0.6696
Analyzed	H_TSP_CK666_CK666_3	Sample	GS500LIZ_3730	Han131124	FALSE	Pass	Pass				R, 13	H_TSP_CK666_CK666_3.fsa	500.421	50	584	62	6460	6443	498.586	6465	500.947	12	1.2987
Analyzed	H_TSP_CK666_CK666_3	Sample	GS500LIZ_3730	Han131124	FALSE	Pass	Pass				R, 14	H_TSP_CK666_CK666_3.fsa	524.316	50	231	24	6687	6680	523.579	6693	524.947	6	0.6767
Analyzed	H_TSP_CK666_CK666_3	Sample	GS500LIZ_3730	Han131124	FALSE	Pass	Pass				O, 1	H_TSP_CK666_CK666_3.fsa	5.1661	97	806	74	881	873	4.428	892	6.1808	6	0.6174
Analyzed	H_TSP_CK666_CK666_3	Sample	GS500LIZ_3730	Han131124	FALSE	Pass	Pass				O, 2	H_TSP_CK666_CK666_3.fsa	7.0111	74	493	45	901	892	6.1808	910	7.8413	6	0.5843
Analyzed	H_TSP_CK666_CK666_3	Sample	GS500LIZ_3730	Han131124	FALSE	Pass	Pass				O, 3	H_TSP_CK666_CK666_3.fsa	10.0554	406	2968	273	934	918	8.5793	943	10.8856	6	0.625
Analyzed	H_TSP_CK666_CK666_3	Sample	GS500LIZ_3730	Han131124	FALSE	Pass	Pass				O, 4	H_TSP_CK666_CK666_3.fsa	13.2841	70	268	24	969	962	12.6384	974	13.7454	3	0.3346
Analyzed	H_TSP_CK666_CK666_3	Sample	GS500LIZ_3730	Han131124	FALSE	Pass	Pass				O, 5	H_TSP_CK666_CK666_3.fsa	14.6679	883	6320	583	984	974	13.7454	995	15.6827	6	0.5674
Analyzed	H_TSP_CK666_CK666_3	Sample	GS500LIZ_3730	Han131124	FALSE	Pass	Pass				O, 6	H_TSP_CK666_CK666_3.fsa	16.6052	2568	17646	1627	1005	995	15.6827	1014	17.4354	6	0.5877
Analyzed	H_TSP_CK666_CK666_3	Sample	GS500LIZ_3730	Han131124	FALSE	Pass	Pass				O, 7	H_TSP_CK666_CK666_3.fsa	18.2657	217	1424	131	1023	1014	17.4354	1032	19.0959	7	0.6518
Analyzed	H_TSP_CK666_CK666_3	Sample	GS500LIZ_3730	Han131124	FALSE	Pass	Pass				O, 8	H_TSP_CK666_CK666_3.fsa	23.155	1150	12219	1127	1076	1068	22.417	1088	24.262	11	1.0556
Analyzed	H_TSP_CK666_CK666_3	Sample	GS500LIZ_3730	Han131124	FALSE	Pass	Pass				O, 9	H_TSP_CK666_CK666_3.fsa	25.9225	31113	315805	29133	1106	1088	24.262	1117	26.9373	8	0.8213
Analyzed	H_TSP_CK666_CK666_3	Sample	GS500LIZ_3730	Han131124	FALSE	Pass	Pass				O, 10	H_TSP_CK666_CK666_3.fsa	27.4908	1695	16552	1526	1123	1117	26.9373	1132	28.321	9	0.906
Analyzed	H_TSP_CK666_CK666_3	Sample	GS500LIZ_3730	Han131124	FALSE	Pass	Pass				O, 11	H_TSP_CK666_CK666_3.fsa	28.7823	165	519	47	1137	1132	28.321	1143	29.3358	3	0.2981
Analyzed	H_TSP_CK666_CK666_3	Sample	GS500LIZ_3730	Han131124	FALSE	Pass	Pass				O, 12	H_TSP_CK666_CK666_3.fsa	30.6273	294	1630	150	1157	1149	29.8893	1165	31.3653	5	0.5142
Analyzed	H_TSP_CK666_CK666_3	Sample	GS500LIZ_3730	Han131124	FALSE	Pass	Pass				O, 13	H_TSP_CK666_CK666_3.fsa	33.5793	1155	11240	1036	1189	1170	31.8266	1202	34.7786	8	0.8074
Analyzed	H_TSP_CK666_CK666_3	Sample	GS500LIZ_3730	Han131124	FALSE	Pass	Pass				O, 14	H_TSP_CK666_CK666_3.fsa	37.1771	1237	7477	689	1228	1219	36.3469	1236	37.9151	5	0.5199
Analyzed	H_TSP_CK666_CK666_3	Sample	GS500LIZ_3730	Han131124	FALSE	Pass	Pass				O, 15	H_TSP_CK666_CK666_3.fsa	50	1395	8712	795	1367	1358	49.1697	1375	50.7218	5	0.4985
Analyzed	H_TSP_CK666_CK666_3	Sample	GS500LIZ_3730	Han131124	FALSE	Pass	Pass				O, 16	H_TSP_CK666_CK666_3.fsa	75	1598	9105	867	1638	1629	74.1512	1646	75.7713	5	0.4813
Analyzed	H_TSP_CK666_CK666_3	Sample	GS500LIZ_3730	Han131124	FALSE	Pass	Pass				O, 17	H_TSP_CK666_CK666_3.fsa	100	1685	9505	889	1897	1888	99.1299	1904	100.627	4	0.4593
Analyzed	H_TSP_CK666_CK666_3	Sample	GS500LIZ_3730	Han131124	FALSE	Pass	Pass				O, 18	H_TSP_CK666_CK666_3.fsa	139	1932	10957	1081	2322	2314	138.246	2330	139.825	5	0.5075
Analyzed	H_TSP_CK666_CK666_3	Sample	GS500LIZ_3730	Han131124	FALSE	Pass	Pass				O, 19	H_TSP_CK666_CK666_3.fsa	150	1945	10859	1066	2430	2421	149.094	2437	150.665	4	0.4782
Analyzed	H_TSP_CK666_CK666_3	Sample	GS500LIZ_3730	Han131124	FALSE	Pass	Pass				O, 20	H_TSP_CK666_CK666_3.fsa	160	2030	11441	1035	2538	2529	159.187	2546	160.726	4	0.4526
Analyzed	H_TSP_CK666_CK666_3	Sample	GS500LIZ_3730	Han131124	FALSE	Pass	Pass				O, 21	H_TSP_CK666_CK666_3.fsa	200	2150	13123	1137	2988	2980	199.304	3001	201.123	5	0.4673
Analyzed	H_TSP_CK666_CK666_3	Sample	GS500LIZ_3730	Han131124	FALSE	Pass	Pass				O, 22	H_TSP_CK666_CK666_3.fsa	247.286	2260	14622	1255	3537	3528	246.513	3553	248.659	5	0.4946
Analyzed	H_TSP_CK666_CK666_3	Sample	GS500LIZ_3730	Han131124	FALSE	Pass	Pass				O, 23	H_TSP_CK666_CK666_3.fsa	300	2057	14469	1263	4153	4143	299.147	4172	301.68	6	0.5519
Analyzed	H_TSP_CK666_CK666_3	Sample	GS500LIZ_3730	Han131124	FALSE	Pass	Pass				O, 24	H_TSP_CK666_CK666_3.fsa	339.779	2012	14379	1248	4607	4597	338.911	4628	341.602	6	0.555
Analyzed	H_TSP_CK666_CK666_3	Sample	GS500LIZ_3730	Han131124	FALSE	Pass	Pass				O, 25	H_TSP_CK666_CK666_3.fsa	350	1990	14453	1207	4725	4715	349.136	4744	351.558	6	0.5473
Analyzed	H_TSP_CK666_CK666_3	Sample	GS500LIZ_3730	Han131124	FALSE	Pass	Pass				O, 26	H_TSP_CK666_CK666_3.fsa	398.923	63	470	38	5319	5305	397.764	5321	399.089	3	0.2484
Analyzed	H_TSP_CK666_CK666_3	Sample	GS500LIZ_3730	Han131124	FALSE	Pass	Pass				O, 27	H_TSP_CK666_CK666_3.fsa	400	2046	16350	1416	5332	5321	399.089	5355	402.036	7	0.6269
Analyzed	H_TSP_CK666_CK666_3	Sample	GS500LIZ_3730	Han131124	FALSE	Pass	Pass				O, 28	H_TSP_CK666_CK666_3.fsa	450	2109	18824	1567	5893	5881	448.922	5916	451.836	7	0.6645
Analyzed	H_TSP_CK666_CK666_3	Sample	GS500LIZ_3730	Han131124	FALSE	Pass	Pass				O, 29	H_TSP_CK666_CK666_3.fsa	490	2213	20858	2013	6361	6333	487.422	6383	492.248	8	0.799
Analyzed	H_TSP_CK666_CK666_3	Sample	GS500LIZ_3730	Han131124	FALSE	Pass	Pass				O, 30	H_TSP_CK666_CK666_3.fsa	500	2195	21251	2271	6456	6426	496.759	6477	502.211	8	0.9076
Analyzed	H_TSP_CK666_DMSO-_1	Sample	GS500LIZ_3730	Han131124	FALSE	Pass	Pass				B, 1	H_TSP_CK666_DMSO-_1.fsa	77.4024	222	1165	111	1667	1660	76.7297	1673	77.979	4	0.4748
Analyzed	H_TSP_CK666_DMSO-_1	Sample	GS500LIZ_3730	Han131124	FALSE	Pass	Pass				B, 2	H_TSP_CK666_DMSO-_1.fsa	92.3992	150	903	86	1823	1821	92.2068	1827	92.7839	3	0.3126
Analyzed	H_TSP_CK666_DMSO-_1	Sample	GS500LIZ_3730	Han131124	FALSE	Pass	Pass				B, 3	H_TSP_CK666_DMSO-_1.fsa	257.46	146	925	79	3665	3658	256.861	3671	257.974	5	0.4905
Analyzed	H_TSP_CK666_DMSO-_1	Sample	GS500LIZ_3730	Han131124	FALSE	Pass	Pass				B, 4	H_TSP_CK666_DMSO-_1.fsa	406.627	315	2723	240	5419	5408	405.654	5423	406.981	9	0.8465
Analyzed	H_TSP_CK666_DMSO-_1	Sample	GS500LIZ_3730	Han131124	FALSE	Pass	Pass				B, 5	H_TSP_CK666_DMSO-_1.fsa	407.423	380	3025	267	5428	5423	406.981	5434	407.954	7	0.6988
Analyzed	H_TSP_CK666_DMSO-_1	Sample	GS500LIZ_3730	Han131124	FALSE	Pass	Pass				B, 6	H_TSP_CK666_DMSO-_1.fsa	408.662	500	3660	323	5442	5434	407.954	5448	409.193	6	0.6047
Analyzed	H_TSP_CK666_DMSO-_1	Sample	GS500LIZ_3730	Han131124	FALSE	Pass	Pass				B, 7	H_TSP_CK666_DMSO-_1.fsa	413.799	103	445	39	5500	5494	413.267	5503	414.065	4	0.387
Analyzed	H_TSP_CK666_DMSO-_1	Sample	GS500LIZ_3730	Han131124	FALSE	Pass	Pass				B, 8	H_TSP_CK666_DMSO-_1.fsa	414.774	209	977	86	5511	5506	414.33	5515	415.128	4	0.3906
Analyzed	H_TSP_CK666_DMSO-_1	Sample	GS500LIZ_3730	Han131124	FALSE	Pass	Pass				B, 9	H_TSP_CK666_DMSO-_1.fsa	415.838	2275	15890	1409	5523	5515	415.128	5530	416.459	6	0.5808
Analyzed	H_TSP_CK666_DMSO-_1	Sample	GS500LIZ_3730	Han131124	FALSE	Pass	Pass				B, 10	H_TSP_CK666_DMSO-_1.fsa	416.813	344	2114	187	5534	5530	416.459	5539	417.257	7	0.6327
Analyzed	H_TSP_CK666_DMSO-_1	Sample	GS500LIZ_3730	Han131124	FALSE	Pass	Pass				B, 11	H_TSP_CK666_DMSO-_1.fsa	417.967	975	6139	544	5547	5539	417.257	5554	418.588	6	0.5555
Analyzed	H_TSP_CK666_DMSO-_1	Sample	GS500LIZ_3730	Han131124	FALSE	Pass	Pass				B, 12	H_TSP_CK666_DMSO-_1.fsa	419.032	185	727	64	5559	5554	418.588	5562	419.298	3	0.3494
Analyzed	H_TSP_CK666_DMSO-_1	Sample	GS500LIZ_3730	Han131124	FALSE	Pass	Pass				B, 13	H_TSP_CK666_DMSO-_1.fsa	425.075	1587	13372	1189	5627	5615	424.008	5638	426.054	7	0.6786
Analyzed	H_TSP_CK666_DMSO-_1	Sample	GS500LIZ_3730	Han131124	FALSE	Pass	Pass				G, 1	H_TSP_CK666_DMSO-_1.fsa	416.015	116	807	71	5525	5516	415.217	5532	416.636	5	0.487
Analyzed	H_TSP_CK666_DMSO-_1	Sample	GS500LIZ_3730	Han131124	FALSE	Pass	Pass				G, 2	H_TSP_CK666_DMSO-_1.fsa	417.79	70	451	40	5545	5539	417.257	5555	418.677	8	0.7239
Analyzed	H_TSP_CK666_DMSO-_1	Sample	GS500LIZ_3730	Han131124	FALSE	Pass	Pass				G, 3	H_TSP_CK666_DMSO-_1.fsa	425.431	78	848	75	5631	5613	423.83	5643	426.498	7	0.6842
Analyzed	H_TSP_CK666_DMSO-_1	Sample	GS500LIZ_3730	Han131124	FALSE	Pass	Pass				Y, 1	H_TSP_CK666_DMSO-_1.fsa	272.687	57	240	20	3843	3837	272.174	3849	273.2	4	0.3487
Analyzed	H_TSP_CK666_DMSO-_1	Sample	GS500LIZ_3730	Han131124	FALSE	Pass	Pass				Y, 2	H_TSP_CK666_DMSO-_1.fsa	368.529	53	284	23	4962	4953	367.79	4968	369.022	4	0.3582
Analyzed	H_TSP_CK666_DMSO-_1	Sample	GS500LIZ_3730	Han131124	FALSE	Pass	Pass				Y, 3	H_TSP_CK666_DMSO-_1.fsa	406.627	60	143	12	5419	5412	406.008	5423	406.981	3	0.325
Analyzed	H_TSP_CK666_DMSO-_1	Sample	GS500LIZ_3730	Han131124	FALSE	Pass	Pass				Y, 4	H_TSP_CK666_DMSO-_1.fsa	408.396	53	192	16	5439	5436	408.131	5445	408.927	4	0.4087
Analyzed	H_TSP_CK666_DMSO-_1	Sample	GS500LIZ_3730	Han131124	FALSE	Pass	Pass				Y, 5	H_TSP_CK666_DMSO-_1.fsa	415.749	148	836	74	5522	5515	415.128	5530	416.459	5	0.4551
Analyzed	H_TSP_CK666_DMSO-_1	Sample	GS500LIZ_3730	Han131124	FALSE	Pass	Pass				Y, 6	H_TSP_CK666_DMSO-_1.fsa	417.878	66	350	31	5546	5540	417.346	5552	418.411	3	0.3248
Analyzed	H_TSP_CK666_DMSO-_1	Sample	GS500LIZ_3730	Han131124	FALSE	Pass	Pass				Y, 7	H_TSP_CK666_DMSO-_1.fsa	424.897	93	517	45	5625	5618	424.274	5634	425.698	8	0.7885
Analyzed	H_TSP_CK666_DMSO-_1	Sample	GS500LIZ_3730	Han131124	FALSE	Pass	Pass				Y, 8	H_TSP_CK666_DMSO-_1.fsa	428.635	54	240	21	5667	5660	428.012	5672	429.08	4	0.4386
Analyzed	H_TSP_CK666_DMSO-_1	Sample	GS500LIZ_3730	Han131124	FALSE	Pass	Pass				Y, 9	H_TSP_CK666_DMSO-_1.fsa	448.565	52	378	33	5890	5883	447.937	5907	450.08	3	0.3103
Analyzed	H_TSP_CK666_DMSO-_1	Sample	GS500LIZ_3730	Han131124	FALSE	Pass	Pass				R, 1	H_TSP_CK666_DMSO-_1.fsa	99.9038	53	407	37	1901	1892	99.0376	1913	100.979	5	0.476
Analyzed	H_TSP_CK666_DMSO-_1	Sample	GS500LIZ_3730	Han131124	FALSE	Pass	Pass				R, 2	H_TSP_CK666_DMSO-_1.fsa	112.107	53	217	19	2037	2030	111.475	2042	112.56	3	0.3071
Analyzed	H_TSP_CK666_DMSO-_1	Sample	GS500LIZ_3730	Han131124	FALSE	Pass	Pass				R, 3	H_TSP_CK666_DMSO-_1.fsa	139	63	357	35	2328	2321	138.338	2334	139.627	4	0.4574
Analyzed	H_TSP_CK666_DMSO-_1	Sample	GS500LIZ_3730	Han131124	FALSE	Pass	Pass				R, 4	H_TSP_CK666_DMSO-_1.fsa	150.284	50	432	42	2438	2427	149.19	2444	150.85	8	0.7866
Analyzed	H_TSP_CK666_DMSO-_1	Sample	GS500LIZ_3730	Han131124	FALSE	Pass	Pass				R, 5	H_TSP_CK666_DMSO-_1.fsa	160	51	396	35	2544	2534	159.108	2554	160.902	3	0.2906
Analyzed	H_TSP_CK666_DMSO-_1	Sample	GS500LIZ_3730	Han131124	FALSE	Pass	Pass				R, 6	H_TSP_CK666_DMSO-_1.fsa	199.913	60	482	41	2995	2981	198.697	3007	200.948	3	0.265
Analyzed	H_TSP_CK666_DMSO-_1	Sample	GS500LIZ_3730	Han131124	FALSE	Pass	Pass				R, 7	H_TSP_CK666_DMSO-_1.fsa	247.352	66	550	47	3547	3538	246.581	3560	248.466	3	0.3214
Analyzed	H_TSP_CK666_DMSO-_1	Sample	GS500LIZ_3730	Han131124	FALSE	Pass	Pass				R, 8	H_TSP_CK666_DMSO-_1.fsa	271.319	51	251	21	3827	3821	270.806	3833	271.832	10	0.9214
Analyzed	H_TSP_CK666_DMSO-_1	Sample	GS500LIZ_3730	Han131124	FALSE	Pass	Pass				R, 9	H_TSP_CK666_DMSO-_1.fsa	300.177	70	561	48	4165	4148	298.721	4171	300.706	5	0.5106
Analyzed	H_TSP_CK666_DMSO-_1	Sample	GS500LIZ_3730	Han131124	FALSE	Pass	Pass				R, 10	H_TSP_CK666_DMSO-_1.fsa	350.082	51	435	36	4737	4728	349.31	4748	350.983	5	0.4464
Analyzed	H_TSP_CK666_DMSO-_1	Sample	GS500LIZ_3730	Han131124	FALSE	Pass	Pass				R, 11	H_TSP_CK666_DMSO-_1.fsa	400.088	56	397	34	5345	5338	399.504	5353	400.795	5	0.4887
Analyzed	H_TSP_CK666_DMSO-_1	Sample	GS500LIZ_3730	Han131124	FALSE	Pass	Pass				R, 12	H_TSP_CK666_DMSO-_1.fsa	444.263	50	334	29	5842	5834	443.546	5854	445.337	5	0.4854
Analyzed	H_TSP_CK666_DMSO-_1	Sample	GS500LIZ_3730	Han131124	FALSE	Pass	Pass				R, 13	H_TSP_CK666_DMSO-_1.fsa	450.08	56	454	38	5907	5895	449.013	5913	450.558	4	0.3432
Analyzed	H_TSP_CK666_DMSO-_1	Sample	GS500LIZ_3730	Han131124	FALSE	Pass	Pass				R, 14	H_TSP_CK666_DMSO-_1.fsa	489.815	60	587	56	6372	6361	488.799	6383	490.915	14	1.4124
Analyzed	H_TSP_CK666_DMSO-_1	Sample	GS500LIZ_3730	Han131124	FALSE	Pass	Pass				R, 15	H_TSP_CK666_DMSO-_1.fsa	500	62	488	52	6469	6460	499.019	6475	500.632	7	0.8044
Analyzed	H_TSP_CK666_DMSO-_1	Sample	GS500LIZ_3730	Han131124	FALSE	Pass	Pass				O, 1	H_TSP_CK666_DMSO-_1.fsa	4.8893	89	741	68	882	874	4.1513	894	5.9963	6	0.6252
Analyzed	H_TSP_CK666_DMSO-_1	Sample	GS500LIZ_3730	Han131124	FALSE	Pass	Pass				O, 2	H_TSP_CK666_DMSO-_1.fsa	6.6421	84	507	46	901	894	5.9963	910	7.4723	5	0.5513
Analyzed	H_TSP_CK666_DMSO-_1	Sample	GS500LIZ_3730	Han131124	FALSE	Pass	Pass				O, 3	H_TSP_CK666_DMSO-_1.fsa	9.8708	401	3055	281	936	922	8.5793	945	10.7011	7	0.6538
Analyzed	H_TSP_CK666_DMSO-_1	Sample	GS500LIZ_3730	Han131124	FALSE	Pass	Pass				O, 4	H_TSP_CK666_DMSO-_1.fsa	14.4834	939	7164	660	986	977	13.6531	998	15.5904	6	0.591
Analyzed	H_TSP_CK666_DMSO-_1	Sample	GS500LIZ_3730	Han131124	FALSE	Pass	Pass				O, 5	H_TSP_CK666_DMSO-_1.fsa	16.5129	2717	19307	1781	1008	998	15.5904	1017	17.3432	6	0.6046
Analyzed	H_TSP_CK666_DMSO-_1	Sample	GS500LIZ_3730	Han131124	FALSE	Pass	Pass				O, 6	H_TSP_CK666_DMSO-_1.fsa	18.2657	256	1753	161	1027	1017	17.3432	1034	18.9114	7	0.6736
Analyzed	H_TSP_CK666_DMSO-_1	Sample	GS500LIZ_3730	Han131124	FALSE	Pass	Pass				O, 7	H_TSP_CK666_DMSO-_1.fsa	23.524	1247	12408	1144	1084	1071	22.3247	1091	24.1697	11	1.0169
Analyzed	H_TSP_CK666_DMSO-_1	Sample	GS500LIZ_3730	Han131124	FALSE	Pass	Pass				O, 8	H_TSP_CK666_DMSO-_1.fsa	25.738	30893	336532	31045	1108	1091	24.1697	1120	26.845	9	0.8915
Analyzed	H_TSP_CK666_DMSO-_1	Sample	GS500LIZ_3730	Han131124	FALSE	Pass	Pass				O, 9	H_TSP_CK666_DMSO-_1.fsa	27.3985	1517	14227	1312	1126	1120	26.845	1135	28.2288	8	0.8225
Analyzed	H_TSP_CK666_DMSO-_1	Sample	GS500LIZ_3730	Han131124	FALSE	Pass	Pass				O, 10	H_TSP_CK666_DMSO-_1.fsa	28.69	161	499	46	1140	1135	28.2288	1146	29.2435	3	0.2912
Analyzed	H_TSP_CK666_DMSO-_1	Sample	GS500LIZ_3730	Han131124	FALSE	Pass	Pass				O, 11	H_TSP_CK666_DMSO-_1.fsa	30.6273	296	1474	135	1161	1152	29.797	1167	31.1808	5	0.4915
Analyzed	H_TSP_CK666_DMSO-_1	Sample	GS500LIZ_3730	Han131124	FALSE	Pass	Pass				O, 12	H_TSP_CK666_DMSO-_1.fsa	33.4871	1217	12117	1117	1192	1167	31.1808	1205	34.6863	9	0.8401
Analyzed	H_TSP_CK666_DMSO-_1	Sample	GS500LIZ_3730	Han131124	FALSE	Pass	Pass				O, 13	H_TSP_CK666_DMSO-_1.fsa	37.1771	1299	7816	721	1232	1222	36.2546	1240	37.9151	5	0.5312
Analyzed	H_TSP_CK666_DMSO-_1	Sample	GS500LIZ_3730	Han131124	FALSE	Pass	Pass				O, 14	H_TSP_CK666_DMSO-_1.fsa	50	1493	9823	897	1371	1362	49.1697	1379	50.7232	5	0.5265
Analyzed	H_TSP_CK666_DMSO-_1	Sample	GS500LIZ_3730	Han131124	FALSE	Pass	Pass				O, 15	H_TSP_CK666_DMSO-_1.fsa	75	1644	10021	953	1642	1633	74.1528	1651	75.8649	5	0.5111
Analyzed	H_TSP_CK666_DMSO-_1	Sample	GS500LIZ_3730	Han131124	FALSE	Pass	Pass				O, 16	H_TSP_CK666_DMSO-_1.fsa	100	1793	10379	963	1902	1893	99.1338	1910	100.712	5	0.4746
Analyzed	H_TSP_CK666_DMSO-_1	Sample	GS500LIZ_3730	Han131124	FALSE	Pass	Pass				O, 17	H_TSP_CK666_DMSO-_1.fsa	139	1978	11684	1159	2328	2319	138.149	2336	139.836	5	0.5262
Analyzed	H_TSP_CK666_DMSO-_1	Sample	GS500LIZ_3730	Han131124	FALSE	Pass	Pass				O, 18	H_TSP_CK666_DMSO-_1.fsa	148.987	50	263	26	2425	2418	148.276	2427	149.19	4	0.4061
Analyzed	H_TSP_CK666_DMSO-_1	Sample	GS500LIZ_3730	Han131124	FALSE	Pass	Pass				O, 19	H_TSP_CK666_DMSO-_1.fsa	150	2036	12616	1208	2435	2427	149.19	2460	152.35	5	0.5304
Analyzed	H_TSP_CK666_DMSO-_1	Sample	GS500LIZ_3730	Han131124	FALSE	Pass	Pass				O, 20	H_TSP_CK666_DMSO-_1.fsa	160	2077	12610	1132	2544	2535	159.198	2564	161.802	5	0.4819
Analyzed	H_TSP_CK666_DMSO-_1	Sample	GS500LIZ_3730	Han131124	FALSE	Pass	Pass				O, 21	H_TSP_CK666_DMSO-_1.fsa	200	2261	14140	1223	2996	2987	199.218	3005	200.775	5	0.4817
Analyzed	H_TSP_CK666_DMSO-_1	Sample	GS500LIZ_3730	Han131124	FALSE	Pass	Pass				O, 22	H_TSP_CK666_DMSO-_1.fsa	247.352	2333	16232	1391	3547	3537	246.495	3572	249.495	6	0.5257
Analyzed	H_TSP_CK666_DMSO-_1	Sample	GS500LIZ_3730	Han131124	FALSE	Pass	Pass				O, 23	H_TSP_CK666_DMSO-_1.fsa	299.062	58	332	28	4152	4143	298.295	4154	299.233	4	0.341
Analyzed	H_TSP_CK666_DMSO-_1	Sample	GS500LIZ_3730	Han131124	FALSE	Pass	Pass				O, 24	H_TSP_CK666_DMSO-_1.fsa	300	2252	16183	1406	4163	4154	299.233	4174	300.971	6	0.5683
Analyzed	H_TSP_CK666_DMSO-_1	Sample	GS500LIZ_3730	Han131124	FALSE	Pass	Pass				O, 25	H_TSP_CK666_DMSO-_1.fsa	339.884	2160	16323	1414	4619	4608	338.93	4630	340.837	6	0.5996
Analyzed	H_TSP_CK666_DMSO-_1	Sample	GS500LIZ_3730	Han131124	FALSE	Pass	Pass				O, 26	H_TSP_CK666_DMSO-_1.fsa	350	2164	16214	1358	4736	4726	349.137	4749	351.065	6	0.5684
Analyzed	H_TSP_CK666_DMSO-_1	Sample	GS500LIZ_3730	Han131124	FALSE	Pass	Pass				O, 27	H_TSP_CK666_DMSO-_1.fsa	400	2195	17725	1509	5344	5325	398.429	5359	401.324	7	0.6344
Analyzed	H_TSP_CK666_DMSO-_1	Sample	GS500LIZ_3730	Han131124	FALSE	Pass	Pass				O, 28	H_TSP_CK666_DMSO-_1.fsa	450	2209	19896	1691	5906	5886	448.206	5924	451.436	8	0.6932
Analyzed	H_TSP_CK666_DMSO-_1	Sample	GS500LIZ_3730	Han131124	FALSE	Pass	Pass				O, 29	H_TSP_CK666_DMSO-_1.fsa	490	2377	22334	2170	6374	6353	488.063	6395	492.145	8	0.8223
Analyzed	H_TSP_CK666_DMSO-_1	Sample	GS500LIZ_3730	Han131124	FALSE	Pass	Pass				O, 30	H_TSP_CK666_DMSO-_1.fsa	500	2375	22369	2388	6469	6449	497.83	6491	502.316	8	0.9148
Analyzed	H_TSP_CK666_DMSO-_2	Sample	GS500LIZ_3730	Han131124	FALSE	Pass	Pass				B, 1	H_TSP_CK666_DMSO-_2.fsa	68.6397	106	563	51	1610	1606	68.2737	1615	69.0975	4	0.4541
Analyzed	H_TSP_CK666_DMSO-_2	Sample	GS500LIZ_3730	Han131124	FALSE	Pass	Pass				B, 2	H_TSP_CK666_DMSO-_2.fsa	69.6476	127	709	65	1621	1615	69.0975	1625	70.0147	5	0.4783
Analyzed	H_TSP_CK666_DMSO-_2	Sample	GS500LIZ_3730	Han131124	FALSE	Pass	Pass				B, 3	H_TSP_CK666_DMSO-_2.fsa	77.4756	253	1403	133	1705	1698	76.809	1711	78.047	5	0.486
Analyzed	H_TSP_CK666_DMSO-_2	Sample	GS500LIZ_3730	Han131124	FALSE	Pass	Pass				B, 4	H_TSP_CK666_DMSO-_2.fsa	80.4284	129	724	68	1736	1730	79.8568	1742	81.0001	4	0.467
Analyzed	H_TSP_CK666_DMSO-_2	Sample	GS500LIZ_3730	Han131124	FALSE	Pass	Pass				B, 5	H_TSP_CK666_DMSO-_2.fsa	92.4472	145	1627	155	1862	1855	91.7787	1868	93.0203	10	0.9888
Analyzed	H_TSP_CK666_DMSO-_2	Sample	GS500LIZ_3730	Han131124	FALSE	Pass	Pass				B, 6	H_TSP_CK666_DMSO-_2.fsa	102.206	122	749	66	1966	1959	101.588	1970	102.559	5	0.4724
Analyzed	H_TSP_CK666_DMSO-_2	Sample	GS500LIZ_3730	Han131124	FALSE	Pass	Pass				B, 7	H_TSP_CK666_DMSO-_2.fsa	141.224	146	903	91	2396	2389	140.518	2403	141.929	5	0.5589
Analyzed	H_TSP_CK666_DMSO-_2	Sample	GS500LIZ_3730	Han131124	FALSE	Pass	Pass				B, 8	H_TSP_CK666_DMSO-_2.fsa	253.61	123	837	70	3687	3679	252.936	3693	254.115	6	0.5735
Analyzed	H_TSP_CK666_DMSO-_2	Sample	GS500LIZ_3730	Han131124	FALSE	Pass	Pass				B, 9	H_TSP_CK666_DMSO-_2.fsa	406.551	253	2528	220	5515	5507	405.851	5520	406.988	9	0.7978
Analyzed	H_TSP_CK666_DMSO-_2	Sample	GS500LIZ_3730	Han131124	FALSE	Pass	Pass				B, 10	H_TSP_CK666_DMSO-_2.fsa	407.425	292	2463	215	5525	5520	406.988	5531	407.95	8	0.7472
Analyzed	H_TSP_CK666_DMSO-_2	Sample	GS500LIZ_3730	Han131124	FALSE	Pass	Pass				B, 11	H_TSP_CK666_DMSO-_2.fsa	408.562	420	3318	290	5538	5531	407.95	5548	409.436	7	0.6289
Analyzed	H_TSP_CK666_DMSO-_2	Sample	GS500LIZ_3730	Han131124	FALSE	Pass	Pass				B, 12	H_TSP_CK666_DMSO-_2.fsa	410.486	107	614	53	5560	5555	410.049	5567	411.099	6	0.5312
Analyzed	H_TSP_CK666_DMSO-_2	Sample	GS500LIZ_3730	Han131124	FALSE	Pass	Pass				B, 13	H_TSP_CK666_DMSO-_2.fsa	412.674	103	560	49	5585	5578	412.062	5589	413.025	5	0.4689
Analyzed	H_TSP_CK666_DMSO-_2	Sample	GS500LIZ_3730	Han131124	FALSE	Pass	Pass				B, 14	H_TSP_CK666_DMSO-_2.fsa	414.864	196	1062	93	5610	5604	414.338	5613	415.127	5	0.4432
Analyzed	H_TSP_CK666_DMSO-_2	Sample	GS500LIZ_3730	Han131124	FALSE	Pass	Pass				B, 15	H_TSP_CK666_DMSO-_2.fsa	415.827	1892	15243	1335	5621	5613	415.127	5629	416.529	7	0.6606
Analyzed	H_TSP_CK666_DMSO-_2	Sample	GS500LIZ_3730	Han131124	FALSE	Pass	Pass				B, 16	H_TSP_CK666_DMSO-_2.fsa	416.879	176	967	84	5633	5629	416.529	5638	417.317	5	0.4803
Analyzed	H_TSP_CK666_DMSO-_2	Sample	GS500LIZ_3730	Han131124	FALSE	Pass	Pass				B, 17	H_TSP_CK666_DMSO-_2.fsa	418.019	678	4557	399	5646	5638	417.317	5652	418.545	6	0.5913
Analyzed	H_TSP_CK666_DMSO-_2	Sample	GS500LIZ_3730	Han131124	FALSE	Pass	Pass				B, 18	H_TSP_CK666_DMSO-_2.fsa	418.896	188	1022	89	5656	5652	418.545	5662	419.422	5	0.4845
Analyzed	H_TSP_CK666_DMSO-_2	Sample	GS500LIZ_3730	Han131124	FALSE	Pass	Pass				B, 19	H_TSP_CK666_DMSO-_2.fsa	425.128	1302	10888	956	5727	5715	424.074	5738	426.094	7	0.6744
Analyzed	H_TSP_CK666_DMSO-_2	Sample	GS500LIZ_3730	Han131124	FALSE	Pass	Pass				G, 1	H_TSP_CK666_DMSO-_2.fsa	415.827	97	734	64	5621	5614	415.214	5630	416.616	7	0.6456
Analyzed	H_TSP_CK666_DMSO-_2	Sample	GS500LIZ_3730	Han131124	FALSE	Pass	Pass				G, 2	H_TSP_CK666_DMSO-_2.fsa	425.128	80	771	67	5727	5715	424.074	5747	426.885	7	0.6867
Analyzed	H_TSP_CK666_DMSO-_2	Sample	GS500LIZ_3730	Han131124	FALSE	Pass	Pass				Y, 1	H_TSP_CK666_DMSO-_2.fsa	88.2467	50	250	23	1818	1807	87.1972	1822	88.6284	5	0.5634
Analyzed	H_TSP_CK666_DMSO-_2	Sample	GS500LIZ_3730	Han131124	FALSE	Pass	Pass				Y, 2	H_TSP_CK666_DMSO-_2.fsa	156.787	62	241	21	2558	2552	156.246	2563	157.237	9	0.8246
Analyzed	H_TSP_CK666_DMSO-_2	Sample	GS500LIZ_3730	Han131124	FALSE	Pass	Pass				Y, 3	H_TSP_CK666_DMSO-_2.fsa	218.56	55	313	26	3272	3265	217.967	3280	219.237	5	0.468
Analyzed	H_TSP_CK666_DMSO-_2	Sample	GS500LIZ_3730	Han131124	FALSE	Pass	Pass				Y, 4	H_TSP_CK666_DMSO-_2.fsa	395.929	51	231	18	5390	5383	395.36	5396	396.417	8	0.7127
Analyzed	H_TSP_CK666_DMSO-_2	Sample	GS500LIZ_3730	Han131124	FALSE	Pass	Pass				Y, 5	H_TSP_CK666_DMSO-_2.fsa	397.394	56	300	24	5408	5401	396.824	5414	397.882	3	0.2924
Analyzed	H_TSP_CK666_DMSO-_2	Sample	GS500LIZ_3730	Han131124	FALSE	Pass	Pass				Y, 6	H_TSP_CK666_DMSO-_2.fsa	415.74	89	704	61	5620	5612	415.039	5636	417.142	10	0.892
Analyzed	H_TSP_CK666_DMSO-_2	Sample	GS500LIZ_3730	Han131124	FALSE	Pass	Pass				Y, 7	H_TSP_CK666_DMSO-_2.fsa	425.215	61	395	34	5728	5719	424.425	5736	425.918	11	1.0121
Analyzed	H_TSP_CK666_DMSO-_2	Sample	GS500LIZ_3730	Han131124	FALSE	Pass	Pass				R, 1	H_TSP_CK666_DMSO-_2.fsa	100	51	357	32	1941	1932	99.1388	1949	100.705	7	0.7111
Analyzed	H_TSP_CK666_DMSO-_2	Sample	GS500LIZ_3730	Han131124	FALSE	Pass	Pass				R, 2	H_TSP_CK666_DMSO-_2.fsa	149.901	54	461	44	2483	2474	149.012	2497	151.211	2	0.208
Analyzed	H_TSP_CK666_DMSO-_2	Sample	GS500LIZ_3730	Han131124	FALSE	Pass	Pass				R, 3	H_TSP_CK666_DMSO-_2.fsa	159.911	53	446	39	2593	2584	159.113	2603	160.801	14	1.2685
Analyzed	H_TSP_CK666_DMSO-_2	Sample	GS500LIZ_3730	Han131124	FALSE	Pass	Pass				R, 4	H_TSP_CK666_DMSO-_2.fsa	200.085	64	325	27	3054	3038	198.72	3059	200.509	3	0.2928
Analyzed	H_TSP_CK666_DMSO-_2	Sample	GS500LIZ_3730	Han131124	FALSE	Pass	Pass				R, 5	H_TSP_CK666_DMSO-_2.fsa	327.673	50	166	14	4560	4553	327.073	4565	328.101	2	0.1887
Analyzed	H_TSP_CK666_DMSO-_2	Sample	GS500LIZ_3730	Han131124	FALSE	Pass	Pass				R, 6	H_TSP_CK666_DMSO-_2.fsa	339.717	64	721	61	4701	4691	338.865	4715	340.909	12	1.0513
Analyzed	H_TSP_CK666_DMSO-_2	Sample	GS500LIZ_3730	Han131124	FALSE	Pass	Pass				R, 7	H_TSP_CK666_DMSO-_2.fsa	349.661	52	287	24	4818	4813	349.237	4822	350	4	0.3816
Analyzed	H_TSP_CK666_DMSO-_2	Sample	GS500LIZ_3730	Han131124	FALSE	Pass	Pass				R, 8	H_TSP_CK666_DMSO-_2.fsa	370.88	51	137	11	5081	5077	370.556	5087	371.364	7	0.6389
Analyzed	H_TSP_CK666_DMSO-_2	Sample	GS500LIZ_3730	Han131124	FALSE	Pass	Pass				R, 9	H_TSP_CK666_DMSO-_2.fsa	399.511	50	438	35	5434	5421	398.452	5441	400.087	9	0.749
Analyzed	H_TSP_CK666_DMSO-_2	Sample	GS500LIZ_3730	Han131124	FALSE	Pass	Pass				R, 10	H_TSP_CK666_DMSO-_2.fsa	448.937	54	175	15	5997	5991	448.406	6001	449.291	2	0.2155
Analyzed	H_TSP_CK666_DMSO-_2	Sample	GS500LIZ_3730	Han131124	FALSE	Pass	Pass				R, 11	H_TSP_CK666_DMSO-_2.fsa	450.156	51	485	40	6011	6001	449.291	6020	450.862	11	0.9369
Analyzed	H_TSP_CK666_DMSO-_2	Sample	GS500LIZ_3730	Han131124	FALSE	Pass	Pass				R, 12	H_TSP_CK666_DMSO-_2.fsa	490.099	50	405	38	6487	6480	489.457	6496	490.996	4	0.4806
Analyzed	H_TSP_CK666_DMSO-_2	Sample	GS500LIZ_3730	Han131124	FALSE	Pass	Pass				R, 13	H_TSP_CK666_DMSO-_2.fsa	499.893	50	351	37	6582	6572	498.827	6588	500.515	11	1.2266
Analyzed	H_TSP_CK666_DMSO-_2	Sample	GS500LIZ_3730	Han131124	FALSE	Pass	Pass				R, 14	H_TSP_CK666_DMSO-_2.fsa	537.629	52	225	23	6948	6937	536.495	6952	538.041	7	0.7702
Analyzed	H_TSP_CK666_DMSO-_2	Sample	GS500LIZ_3730	Han131124	FALSE	Pass	Pass				R, 15	H_TSP_CK666_DMSO-_2.fsa	555.979	52	153	15	7126	7119	555.258	7132	556.598	4	0.4908
Analyzed	H_TSP_CK666_DMSO-_2	Sample	GS500LIZ_3730	Han131124	FALSE	Pass	Pass				O, 1	H_TSP_CK666_DMSO-_2.fsa	5.5957	71	733	66	910	899	4.6029	920	6.4982	11	0.9937
Analyzed	H_TSP_CK666_DMSO-_2	Sample	GS500LIZ_3730	Han131124	FALSE	Pass	Pass				O, 2	H_TSP_CK666_DMSO-_2.fsa	7.3105	80	532	48	929	920	6.4982	938	8.1227	6	0.6135
Analyzed	H_TSP_CK666_DMSO-_2	Sample	GS500LIZ_3730	Han131124	FALSE	Pass	Pass				O, 3	H_TSP_CK666_DMSO-_2.fsa	10.3791	310	2876	259	963	949	9.1155	972	11.1913	9	0.8235
Analyzed	H_TSP_CK666_DMSO-_2	Sample	GS500LIZ_3730	Han131124	FALSE	Pass	Pass				O, 4	H_TSP_CK666_DMSO-_2.fsa	13.7184	90	500	45	1000	991	12.9061	1004	14.0794	5	0.4867
Analyzed	H_TSP_CK666_DMSO-_2	Sample	GS500LIZ_3730	Han131124	FALSE	Pass	Pass				O, 5	H_TSP_CK666_DMSO-_2.fsa	14.9819	920	7456	672	1014	1004	14.0794	1026	16.065	6	0.6182
Analyzed	H_TSP_CK666_DMSO-_2	Sample	GS500LIZ_3730	Han131124	FALSE	Pass	Pass				O, 6	H_TSP_CK666_DMSO-_2.fsa	16.9675	2607	18845	1700	1036	1026	16.065	1045	17.7798	6	0.6154
Analyzed	H_TSP_CK666_DMSO-_2	Sample	GS500LIZ_3730	Han131124	FALSE	Pass	Pass				O, 7	H_TSP_CK666_DMSO-_2.fsa	18.6823	297	2429	219	1055	1045	17.7798	1063	19.4043	8	0.7529
Analyzed	H_TSP_CK666_DMSO-_2	Sample	GS500LIZ_3730	Han131124	FALSE	Pass	Pass				O, 8	H_TSP_CK666_DMSO-_2.fsa	22.3827	61	134	12	1096	1089	21.7509	1100	22.7437	2	0.2105
Analyzed	H_TSP_CK666_DMSO-_2	Sample	GS500LIZ_3730	Han131124	FALSE	Pass	Pass				O, 9	H_TSP_CK666_DMSO-_2.fsa	23.7365	1697	18039	1628	1111	1100	22.7437	1121	24.639	10	0.9823
Analyzed	H_TSP_CK666_DMSO-_2	Sample	GS500LIZ_3730	Han131124	FALSE	Pass	Pass				O, 10	H_TSP_CK666_DMSO-_2.fsa	26.1733	30657	329936	29777	1138	1121	24.639	1150	27.2563	9	0.8976
Analyzed	H_TSP_CK666_DMSO-_2	Sample	GS500LIZ_3730	Han131124	FALSE	Pass	Pass				O, 11	H_TSP_CK666_DMSO-_2.fsa	27.7978	867	5912	533	1156	1150	27.2563	1164	28.5199	6	0.5825
Analyzed	H_TSP_CK666_DMSO-_2	Sample	GS500LIZ_3730	Han131124	FALSE	Pass	Pass				O, 12	H_TSP_CK666_DMSO-_2.fsa	28.9711	94	289	26	1169	1164	28.5199	1175	29.5126	3	0.2761
Analyzed	H_TSP_CK666_DMSO-_2	Sample	GS500LIZ_3730	Han131124	FALSE	Pass	Pass				O, 13	H_TSP_CK666_DMSO-_2.fsa	30.8664	239	1197	108	1190	1182	30.1444	1197	31.4982	5	0.4645
Analyzed	H_TSP_CK666_DMSO-_2	Sample	GS500LIZ_3730	Han131124	FALSE	Pass	Pass				O, 14	H_TSP_CK666_DMSO-_2.fsa	33.7545	1212	11600	1046	1222	1208	32.491	1236	35.0181	8	0.7919
Analyzed	H_TSP_CK666_DMSO-_2	Sample	GS500LIZ_3730	Han131124	FALSE	Pass	Pass				O, 15	H_TSP_CK666_DMSO-_2.fsa	37.4549	1257	7787	702	1263	1253	36.5523	1271	38.1769	5	0.526
Analyzed	H_TSP_CK666_DMSO-_2	Sample	GS500LIZ_3730	Han131124	FALSE	Pass	Pass				O, 16	H_TSP_CK666_DMSO-_2.fsa	50	1406	9145	815	1402	1392	49.0975	1410	50.7025	5	0.5247
Analyzed	H_TSP_CK666_DMSO-_2	Sample	GS500LIZ_3730	Han131124	FALSE	Pass	Pass				O, 17	H_TSP_CK666_DMSO-_2.fsa	75	1577	9476	889	1679	1670	74.1652	1687	75.7616	5	0.5039
Analyzed	H_TSP_CK666_DMSO-_2	Sample	GS500LIZ_3730	Han131124	FALSE	Pass	Pass				O, 18	H_TSP_CK666_DMSO-_2.fsa	100	1678	10306	947	1941	1932	99.1388	1950	100.793	5	0.5071
Analyzed	H_TSP_CK666_DMSO-_2	Sample	GS500LIZ_3730	Han131124	FALSE	Pass	Pass				O, 19	H_TSP_CK666_DMSO-_2.fsa	139	1859	11570	1119	2374	2365	138.169	2383	139.911	5	0.5467
Analyzed	H_TSP_CK666_DMSO-_2	Sample	GS500LIZ_3730	Han131124	FALSE	Pass	Pass				O, 20	H_TSP_CK666_DMSO-_2.fsa	150	1979	11827	1135	2484	2475	149.111	2493	150.839	5	0.5185
Analyzed	H_TSP_CK666_DMSO-_2	Sample	GS500LIZ_3730	Han131124	FALSE	Pass	Pass				O, 21	H_TSP_CK666_DMSO-_2.fsa	160	1963	12174	1081	2594	2585	159.202	2609	161.335	5	0.477
Analyzed	H_TSP_CK666_DMSO-_2	Sample	GS500LIZ_3730	Han131124	FALSE	Pass	Pass				O, 22	H_TSP_CK666_DMSO-_2.fsa	200	2149	13925	1185	3053	3043	199.147	3062	200.764	5	0.4992
Analyzed	H_TSP_CK666_DMSO-_2	Sample	GS500LIZ_3730	Han131124	FALSE	Pass	Pass				O, 23	H_TSP_CK666_DMSO-_2.fsa	247.202	2211	16156	1362	3611	3601	246.359	3635	249.226	6	0.5519
Analyzed	H_TSP_CK666_DMSO-_2	Sample	GS500LIZ_3730	Han131124	FALSE	Pass	Pass				O, 24	H_TSP_CK666_DMSO-_2.fsa	300	2180	16134	1385	4239	4229	299.162	4263	302.082	6	0.5759
Analyzed	H_TSP_CK666_DMSO-_2	Sample	GS500LIZ_3730	Han131124	FALSE	Pass	Pass				O, 25	H_TSP_CK666_DMSO-_2.fsa	339.716	2044	16073	1368	4701	4691	338.865	4720	341.334	7	0.6064
Analyzed	H_TSP_CK666_DMSO-_2	Sample	GS500LIZ_3730	Han131124	FALSE	Pass	Pass				O, 26	H_TSP_CK666_DMSO-_2.fsa	350	2044	16492	1353	4822	4810	348.982	4843	351.69	7	0.5917
Analyzed	H_TSP_CK666_DMSO-_2	Sample	GS500LIZ_3730	Han131124	FALSE	Pass	Pass				O, 27	H_TSP_CK666_DMSO-_2.fsa	400	2107	17853	1503	5440	5416	398.045	5462	401.921	7	0.638
Analyzed	H_TSP_CK666_DMSO-_2	Sample	GS500LIZ_3730	Han131124	FALSE	Pass	Pass				O, 28	H_TSP_CK666_DMSO-_2.fsa	450	2173	20494	1720	6009	5984	447.787	6030	451.647	8	0.7163
Analyzed	H_TSP_CK666_DMSO-_2	Sample	GS500LIZ_3730	Han131124	FALSE	Pass	Pass				O, 29	H_TSP_CK666_DMSO-_2.fsa	490	2279	22045	2090	6486	6463	487.923	6506	492	8	0.8246
Analyzed	H_TSP_CK666_DMSO-_2	Sample	GS500LIZ_3730	Han131124	FALSE	Pass	Pass				O, 30	H_TSP_CK666_DMSO-_2.fsa	500	2291	23034	2412	6583	6559	497.454	6603	502.062	9	0.9446
Analyzed	H_TSP_CK666_DMSO-_3	Sample	GS500LIZ_3730	Han131124	FALSE	Pass	Pass				B, 1	H_TSP_CK666_DMSO-_3.fsa	77.3918	135	714	68	1678	1672	76.8177	1685	78.0616	5	0.5008
Analyzed	H_TSP_CK666_DMSO-_3	Sample	GS500LIZ_3730	Han131124	FALSE	Pass	Pass				B, 2	H_TSP_CK666_DMSO-_3.fsa	406.54	185	1585	138	5467	5458	405.755	5471	406.889	8	0.7402
Analyzed	H_TSP_CK666_DMSO-_3	Sample	GS500LIZ_3730	Han131124	FALSE	Pass	Pass				B, 3	H_TSP_CK666_DMSO-_3.fsa	407.5	209	1824	159	5478	5471	406.889	5484	408.024	8	0.7566
Analyzed	H_TSP_CK666_DMSO-_3	Sample	GS500LIZ_3730	Han131124	FALSE	Pass	Pass				B, 4	H_TSP_CK666_DMSO-_3.fsa	408.548	250	1843	160	5490	5484	408.024	5498	409.246	6	0.5978
Analyzed	H_TSP_CK666_DMSO-_3	Sample	GS500LIZ_3730	Han131124	FALSE	Pass	Pass				B, 5	H_TSP_CK666_DMSO-_3.fsa	415.801	1263	8848	773	5573	5565	415.101	5580	416.413	6	0.5895
Analyzed	H_TSP_CK666_DMSO-_3	Sample	GS500LIZ_3730	Han131124	FALSE	Pass	Pass				B, 6	H_TSP_CK666_DMSO-_3.fsa	416.851	179	939	82	5585	5580	416.413	5589	417.201	4	0.4116
Analyzed	H_TSP_CK666_DMSO-_3	Sample	GS500LIZ_3730	Han131124	FALSE	Pass	Pass				B, 7	H_TSP_CK666_DMSO-_3.fsa	417.901	519	3162	276	5597	5589	417.201	5603	418.426	6	0.5312
Analyzed	H_TSP_CK666_DMSO-_3	Sample	GS500LIZ_3730	Han131124	FALSE	Pass	Pass				B, 8	H_TSP_CK666_DMSO-_3.fsa	418.951	155	617	54	5609	5605	418.601	5614	419.389	3	0.3475
Analyzed	H_TSP_CK666_DMSO-_3	Sample	GS500LIZ_3730	Han131124	FALSE	Pass	Pass				B, 9	H_TSP_CK666_DMSO-_3.fsa	425.085	1113	8724	765	5679	5669	424.208	5688	425.875	7	0.6344
Analyzed	H_TSP_CK666_DMSO-_3	Sample	GS500LIZ_3730	Han131124	FALSE	Pass	Pass				B, 10	H_TSP_CK666_DMSO-_3.fsa	466.681	108	1046	86	6169	6161	466.018	6176	467.262	9	0.7915
Analyzed	H_TSP_CK666_DMSO-_3	Sample	GS500LIZ_3730	Han131124	FALSE	Pass	Pass				B, 11	H_TSP_CK666_DMSO-_3.fsa	467.762	101	898	74	6182	6176	467.262	6187	468.178	8	0.7465
Analyzed	H_TSP_CK666_DMSO-_3	Sample	GS500LIZ_3730	Han131124	FALSE	Pass	Pass				G, 1	H_TSP_CK666_DMSO-_3.fsa	415.889	131	993	86	5574	5564	415.014	5582	416.588	6	0.597
Analyzed	H_TSP_CK666_DMSO-_3	Sample	GS500LIZ_3730	Han131124	FALSE	Pass	Pass				G, 2	H_TSP_CK666_DMSO-_3.fsa	417.988	65	418	36	5598	5589	417.201	5604	418.514	6	0.5729
Analyzed	H_TSP_CK666_DMSO-_3	Sample	GS500LIZ_3730	Han131124	FALSE	Pass	Pass				G, 3	H_TSP_CK666_DMSO-_3.fsa	425.085	108	989	86	5679	5668	424.121	5697	426.664	7	0.6839
Analyzed	H_TSP_CK666_DMSO-_3	Sample	GS500LIZ_3730	Han131124	FALSE	Pass	Pass				Y, 1	H_TSP_CK666_DMSO-_3.fsa	87.4426	53	185	17	1783	1779	87.0595	1789	88.0173	2	0.2626
Analyzed	H_TSP_CK666_DMSO-_3	Sample	GS500LIZ_3730	Han131124	FALSE	Pass	Pass				Y, 2	H_TSP_CK666_DMSO-_3.fsa	108.186	52	316	28	2006	1999	107.56	2015	108.991	7	0.664
Analyzed	H_TSP_CK666_DMSO-_3	Sample	GS500LIZ_3730	Han131124	FALSE	Pass	Pass				Y, 3	H_TSP_CK666_DMSO-_3.fsa	137.046	52	389	36	2323	2318	136.582	2332	137.883	12	1.1724
Analyzed	H_TSP_CK666_DMSO-_3	Sample	GS500LIZ_3730	Han131124	FALSE	Pass	Pass				Y, 4	H_TSP_CK666_DMSO-_3.fsa	208.285	64	174	14	3115	3113	208.115	3121	208.798	2	0.2305
Analyzed	H_TSP_CK666_DMSO-_3	Sample	GS500LIZ_3730	Han131124	FALSE	Pass	Pass				Y, 5	H_TSP_CK666_DMSO-_3.fsa	231.042	50	244	20	3382	3376	230.532	3388	231.553	5	0.4269
Analyzed	H_TSP_CK666_DMSO-_3	Sample	GS500LIZ_3730	Han131124	FALSE	Pass	Pass				Y, 6	H_TSP_CK666_DMSO-_3.fsa	302.617	61	194	16	4226	4219	302.007	4229	302.878	5	0.454
Analyzed	H_TSP_CK666_DMSO-_3	Sample	GS500LIZ_3730	Han131124	FALSE	Pass	Pass				Y, 7	H_TSP_CK666_DMSO-_3.fsa	406.365	53	311	27	5465	5459	405.842	5471	406.889	11	0.9933
Analyzed	H_TSP_CK666_DMSO-_3	Sample	GS500LIZ_3730	Han131124	FALSE	Pass	Pass				Y, 8	H_TSP_CK666_DMSO-_3.fsa	407.5	52	307	26	5478	5471	406.889	5483	407.936	3	0.3432
Analyzed	H_TSP_CK666_DMSO-_3	Sample	GS500LIZ_3730	Han131124	FALSE	Pass	Pass				Y, 9	H_TSP_CK666_DMSO-_3.fsa	415.801	155	1044	91	5573	5564	415.014	5580	416.413	6	0.5338
Analyzed	H_TSP_CK666_DMSO-_3	Sample	GS500LIZ_3730	Han131124	FALSE	Pass	Pass				Y, 10	H_TSP_CK666_DMSO-_3.fsa	416.938	60	176	15	5586	5580	416.413	5590	417.288	2	0.2141
Analyzed	H_TSP_CK666_DMSO-_3	Sample	GS500LIZ_3730	Han131124	FALSE	Pass	Pass				Y, 11	H_TSP_CK666_DMSO-_3.fsa	417.813	77	403	35	5596	5590	417.288	5603	418.426	3	0.3043
Analyzed	H_TSP_CK666_DMSO-_3	Sample	GS500LIZ_3730	Han131124	FALSE	Pass	Pass				Y, 12	H_TSP_CK666_DMSO-_3.fsa	425.085	141	1142	100	5679	5669	424.208	5689	425.962	7	0.6647
Analyzed	H_TSP_CK666_DMSO-_3	Sample	GS500LIZ_3730	Han131124	FALSE	Pass	Pass				Y, 13	H_TSP_CK666_DMSO-_3.fsa	540.515	51	219	22	6928	6924	540.103	6934	541.134	5	0.5646
Analyzed	H_TSP_CK666_DMSO-_3	Sample	GS500LIZ_3730	Han131124	FALSE	Pass	Pass				R, 1	H_TSP_CK666_DMSO-_3.fsa	75.1913	59	246	23	1655	1648	74.5327	1660	75.6697	7	0.7059
Analyzed	H_TSP_CK666_DMSO-_3	Sample	GS500LIZ_3730	Han131124	FALSE	Pass	Pass				R, 2	H_TSP_CK666_DMSO-_3.fsa	83.9955	53	212	20	1747	1741	83.4211	1752	84.4742	2	0.2502
Analyzed	H_TSP_CK666_DMSO-_3	Sample	GS500LIZ_3730	Han131124	FALSE	Pass	Pass				R, 3	H_TSP_CK666_DMSO-_3.fsa	117.353	54	153	13	2108	2102	116.811	2113	117.805	2	0.2145
Analyzed	H_TSP_CK666_DMSO-_3	Sample	GS500LIZ_3730	Han131124	FALSE	Pass	Pass				R, 4	H_TSP_CK666_DMSO-_3.fsa	150.094	59	426	40	2454	2447	149.402	2465	151.128	8	0.8558
Analyzed	H_TSP_CK666_DMSO-_3	Sample	GS500LIZ_3730	Han131124	FALSE	Pass	Pass				R, 5	H_TSP_CK666_DMSO-_3.fsa	200	56	526	45	3018	3001	198.541	3026	200.684	11	0.9487
Analyzed	H_TSP_CK666_DMSO-_3	Sample	GS500LIZ_3730	Han131124	FALSE	Pass	Pass				R, 6	H_TSP_CK666_DMSO-_3.fsa	339.84	68	539	46	4657	4647	338.984	4671	341.038	2	0.2222
Analyzed	H_TSP_CK666_DMSO-_3	Sample	GS500LIZ_3730	Han131124	FALSE	Pass	Pass				R, 7	H_TSP_CK666_DMSO-_3.fsa	450.078	59	455	37	5963	5956	449.47	5972	450.785	10	0.8487
Analyzed	H_TSP_CK666_DMSO-_3	Sample	GS500LIZ_3730	Han131124	FALSE	Pass	Pass				R, 8	H_TSP_CK666_DMSO-_3.fsa	499.893	61	614	64	6534	6523	498.721	6544	500.928	5	0.6247
Analyzed	H_TSP_CK666_DMSO-_3	Sample	GS500LIZ_3730	Han131124	FALSE	Pass	Pass				R, 9	H_TSP_CK666_DMSO-_3.fsa	582.062	51	303	31	7331	7324	581.34	7336	582.577	4	0.4983
Analyzed	H_TSP_CK666_DMSO-_3	Sample	GS500LIZ_3730	Han131124	FALSE	Pass	Pass				O, 1	H_TSP_CK666_DMSO-_3.fsa	5.1095	93	814	74	887	880	4.4708	900	6.2956	7	0.6592
Analyzed	H_TSP_CK666_DMSO-_3	Sample	GS500LIZ_3730	Han131124	FALSE	Pass	Pass				O, 2	H_TSP_CK666_DMSO-_3.fsa	7.0255	82	499	45	908	900	6.2956	919	8.0292	6	0.5707
Analyzed	H_TSP_CK666_DMSO-_3	Sample	GS500LIZ_3730	Han131124	FALSE	Pass	Pass				O, 3	H_TSP_CK666_DMSO-_3.fsa	10.219	352	2883	263	943	926	8.6679	952	11.0401	7	0.6901
Analyzed	H_TSP_CK666_DMSO-_3	Sample	GS500LIZ_3730	Han131124	FALSE	Pass	Pass				O, 4	H_TSP_CK666_DMSO-_3.fsa	14.781	826	6026	549	993	983	13.8686	1004	15.7847	6	0.5792
Analyzed	H_TSP_CK666_DMSO-_3	Sample	GS500LIZ_3730	Han131124	FALSE	Pass	Pass				O, 5	H_TSP_CK666_DMSO-_3.fsa	16.6971	2461	17409	1588	1014	1004	15.7847	1023	17.5182	6	0.5979
Analyzed	H_TSP_CK666_DMSO-_3	Sample	GS500LIZ_3730	Han131124	FALSE	Pass	Pass				O, 6	H_TSP_CK666_DMSO-_3.fsa	18.4307	209	1516	138	1033	1023	17.5182	1041	19.1606	7	0.6672
Analyzed	H_TSP_CK666_DMSO-_3	Sample	GS500LIZ_3730	Han131124	FALSE	Pass	Pass				O, 7	H_TSP_CK666_DMSO-_3.fsa	23.8139	1218	13366	1219	1092	1078	22.5365	1100	24.5438	12	1.1052
Analyzed	H_TSP_CK666_DMSO-_3	Sample	GS500LIZ_3730	Han131124	FALSE	Pass	Pass				O, 8	H_TSP_CK666_DMSO-_3.fsa	26.0036	31042	315394	28776	1116	1100	24.5438	1128	27.0985	8	0.8153
Analyzed	H_TSP_CK666_DMSO-_3	Sample	GS500LIZ_3730	Han131124	FALSE	Pass	Pass				O, 9	H_TSP_CK666_DMSO-_3.fsa	27.7372	1450	12314	1123	1135	1128	27.0985	1143	28.4672	8	0.7468
Analyzed	H_TSP_CK666_DMSO-_3	Sample	GS500LIZ_3730	Han131124	FALSE	Pass	Pass				O, 10	H_TSP_CK666_DMSO-_3.fsa	30.8394	302	1614	147	1169	1160	30.0182	1176	31.4781	5	0.4897
Analyzed	H_TSP_CK666_DMSO-_3	Sample	GS500LIZ_3730	Han131124	FALSE	Pass	Pass				O, 11	H_TSP_CK666_DMSO-_3.fsa	33.6679	1065	9739	888	1200	1188	32.573	1213	34.854	8	0.792
Analyzed	H_TSP_CK666_DMSO-_3	Sample	GS500LIZ_3730	Han131124	FALSE	Pass	Pass				O, 12	H_TSP_CK666_DMSO-_3.fsa	37.3175	1199	6973	636	1240	1231	36.4964	1248	38.0474	5	0.509
Analyzed	H_TSP_CK666_DMSO-_3	Sample	GS500LIZ_3730	Han131124	FALSE	Pass	Pass				O, 13	H_TSP_CK666_DMSO-_3.fsa	50	1338	8299	748	1379	1370	49.1788	1387	50.7127	5	0.4914
Analyzed	H_TSP_CK666_DMSO-_3	Sample	GS500LIZ_3730	Han131124	FALSE	Pass	Pass				O, 14	H_TSP_CK666_DMSO-_3.fsa	50.891	59	360	32	1389	1387	50.7127	1400	51.873	3	0.2746
Analyzed	H_TSP_CK666_DMSO-_3	Sample	GS500LIZ_3730	Han131124	FALSE	Pass	Pass				O, 15	H_TSP_CK666_DMSO-_3.fsa	75	1535	8935	844	1653	1645	74.2524	1661	75.7653	5	0.491
Analyzed	H_TSP_CK666_DMSO-_3	Sample	GS500LIZ_3730	Han131124	FALSE	Pass	Pass				O, 16	H_TSP_CK666_DMSO-_3.fsa	100	1688	9326	860	1914	1906	99.2324	1922	100.709	4	0.4482
Analyzed	H_TSP_CK666_DMSO-_3	Sample	GS500LIZ_3730	Han131124	FALSE	Pass	Pass				O, 17	H_TSP_CK666_DMSO-_3.fsa	139	1850	10881	1065	2344	2336	138.255	2353	139.92	5	0.5084
Analyzed	H_TSP_CK666_DMSO-_3	Sample	GS500LIZ_3730	Han131124	FALSE	Pass	Pass				O, 18	H_TSP_CK666_DMSO-_3.fsa	150	1904	11313	1098	2453	2444	149.102	2461	150.753	5	0.5176
Analyzed	H_TSP_CK666_DMSO-_3	Sample	GS500LIZ_3730	Han131124	FALSE	Pass	Pass				O, 19	H_TSP_CK666_DMSO-_3.fsa	160	1973	11294	1011	2562	2554	159.285	2570	160.718	5	0.4586
Analyzed	H_TSP_CK666_DMSO-_3	Sample	GS500LIZ_3730	Han131124	FALSE	Pass	Pass				O, 20	H_TSP_CK666_DMSO-_3.fsa	199.056	84	494	42	3007	2997	198.197	3009	199.228	6	0.5368
Analyzed	H_TSP_CK666_DMSO-_3	Sample	GS500LIZ_3730	Han131124	FALSE	Pass	Pass				O, 21	H_TSP_CK666_DMSO-_3.fsa	200	2159	12880	1102	3018	3009	199.228	3027	200.769	5	0.4569
Analyzed	H_TSP_CK666_DMSO-_3	Sample	GS500LIZ_3730	Han131124	FALSE	Pass	Pass				O, 22	H_TSP_CK666_DMSO-_3.fsa	246.26	64	488	41	3561	3549	245.241	3563	246.43	4	0.3397
Analyzed	H_TSP_CK666_DMSO-_3	Sample	GS500LIZ_3730	Han131124	FALSE	Pass	Pass				O, 23	H_TSP_CK666_DMSO-_3.fsa	247.194	2212	14281	1212	3572	3563	246.43	3591	248.807	5	0.4864
Analyzed	H_TSP_CK666_DMSO-_3	Sample	GS500LIZ_3730	Han131124	FALSE	Pass	Pass				O, 24	H_TSP_CK666_DMSO-_3.fsa	300	2064	14112	1218	4196	4187	299.241	4217	301.832	6	0.5268
Analyzed	H_TSP_CK666_DMSO-_3	Sample	GS500LIZ_3730	Han131124	FALSE	Pass	Pass				O, 25	H_TSP_CK666_DMSO-_3.fsa	338.642	65	544	46	4643	4628	337.357	4646	338.899	4	0.3426
Analyzed	H_TSP_CK666_DMSO-_3	Sample	GS500LIZ_3730	Han131124	FALSE	Pass	Pass				O, 26	H_TSP_CK666_DMSO-_3.fsa	339.755	1985	14602	1249	4656	4646	338.899	4676	341.466	6	0.5698
Analyzed	H_TSP_CK666_DMSO-_3	Sample	GS500LIZ_3730	Han131124	FALSE	Pass	Pass				O, 27	H_TSP_CK666_DMSO-_3.fsa	350	1995	14884	1235	4776	4766	349.148	4786	350.809	6	0.5696
Analyzed	H_TSP_CK666_DMSO-_3	Sample	GS500LIZ_3730	Han131124	FALSE	Pass	Pass				O, 28	H_TSP_CK666_DMSO-_3.fsa	400	2054	16327	1392	5392	5381	399.103	5414	401.917	7	0.6161
Analyzed	H_TSP_CK666_DMSO-_3	Sample	GS500LIZ_3730	Han131124	FALSE	Pass	Pass				O, 29	H_TSP_CK666_DMSO-_3.fsa	450	2116	18144	1530	5962	5936	447.703	5980	451.414	7	0.6417
Analyzed	H_TSP_CK666_DMSO-_3	Sample	GS500LIZ_3730	Han131124	FALSE	Pass	Pass				O, 30	H_TSP_CK666_DMSO-_3.fsa	490	2224	19763	1888	6438	6423	488.641	6455	491.699	8	0.7709
Analyzed	H_TSP_CK666_DMSO-_3	Sample	GS500LIZ_3730	Han131124	FALSE	Pass	Pass				O, 31	H_TSP_CK666_DMSO-_3.fsa	500	2240	20257	2122	6535	6518	498.192	6551	501.649	8	0.9025

## Sheet: HEK293_CK666_TSPAN12
Sample File Name	Total Editing Eff	NHEJ Eff	HDR Eff	Normalized HDR Eff	HDR:NHEJ ratio
H_TSP_CK666_CK666_1.fsa	87.7438	59.0538	28.69	32.6975	0.485828
H_TSP_CK666_CK666_2.fsa	91.7864	66.2261	25.5603	27.8476	0.385955
H_TSP_CK666_CK666_3.fsa	89.106	61.492	27.614	30.9901	0.449068
H_TSP_CK666_DMSO-_1.fsa	95.692	68.4423	27.2498	28.4765	0.398142
H_TSP_CK666_DMSO-_2.fsa	97.7627	72.5718	25.1909	25.7674	0.347116
H_TSP_CK666_DMSO-_3.fsa	96.5907	64.9154	31.6753	32.7933	0.487947
