# Supplementary material for: Dispensable players: N-WASP and WASP are not crucial for homology-directed DNA repair
Source: EMBO Rep. 2026 Apr 10;27(10):2798–822. doi: 10.1038/s44319-026-00771-y (PMC13219447; doi:10.1038/s44319-026-00771-y)
Supplement: Supplementary file 8 — Source data Fig. 10 [file 44319_2026_771_MOESM8_ESM.zip › Figure 10/10C/WB quan.xlsx]

## Sheet: Ark1
					ARPC4	GAPDH	Normalized to GAPDH	Normalized to control
				ntg-siRNA	15686.1	7966.85	1.96892	1
				ntg-siRNA	16291.3	8572.09	1.9005	1
				ntg-siRNA	17352.2	10757	1.6131	1
				ntg-siRNA	14772.8	8731.09	1.69198	1
				ARPC4-siRNA	2632.98	9638.92	0.273162	0.273162
				ARPC4-siRNA	1971.2	9007.63	0.218837	0.218837
				ARPC4-siRNA	2662.52	8579.8	0.310324	0.310324
				ARPC4-siRNA	2564.69	10120.1	0.253425	0.253425
